# Supplementary material for: Single cardiomyocyte nuclear transcriptomes reveal a lincRNA-regulated de-differentiation and cell cycle stress-response in vivo
Source: Nat Commun. 2017 Aug 9;8:225. doi: 10.1038/s41467-017-00319-8 (PMC5548780; doi:10.1038/s41467-017-00319-8)
Supplement: Supplementary file 2 — Dataset 1 [file 41467_2017_319_MOESM2_ESM.xlsx]

## Sheet: Replicate 1 Sham genes
Supplementary Data 1. Genes expressed in Sham nuclei (Replicate 1)
Gene	Symbol	Biotype
ENSMUSG00000013622	0610007C21Rik	protein_coding
ENSMUSG00000037361	0610009D07Rik	protein_coding
ENSMUSG00000047112	0610012G03Rik	pseudogene
ENSMUSG00000028608	0610037L13Rik	protein_coding
ENSMUSG00000050552	0910001L09Rik	protein_coding
ENSMUSG00000062691	1110001A16Rik	protein_coding
ENSMUSG00000019689	1110001J03Rik	protein_coding
ENSMUSG00000044408	1110002B05Rik	protein_coding
ENSMUSG00000046909	1110002N22Rik	protein_coding
ENSMUSG00000090266	1110005A03Rik	protein_coding
ENSMUSG00000037960	1110007C09Rik	protein_coding
ENSMUSG00000025169	1110031I02Rik	protein_coding
ENSMUSG00000044991	1110034G24Rik	protein_coding
ENSMUSG00000026154	1110058L19Rik	protein_coding
ENSMUSG00000022018	1190002H23Rik	protein_coding
ENSMUSG00000051319	1500011K16Rik	lincRNA
ENSMUSG00000022452	1500032L24Rik	protein_coding
ENSMUSG00000027569	1600027N09Rik	protein_coding
ENSMUSG00000019797	1700021F05Rik	protein_coding
ENSMUSG00000027327	1700037H04Rik	protein_coding
ENSMUSG00000036372	1810006K21Rik	protein_coding
ENSMUSG00000071653	1810009A15Rik	protein_coding
ENSMUSG00000070394	1810027O10Rik	protein_coding
ENSMUSG00000028295	1810030N24Rik	protein_coding
ENSMUSG00000021040	1810035L17Rik	protein_coding
ENSMUSG00000054091	1810037I17Rik	protein_coding
ENSMUSG00000078572	1810043H04Rik	protein_coding
ENSMUSG00000039670	1810049H13Rik	protein_coding
ENSMUSG00000051671	1810063B05Rik	protein_coding
ENSMUSG00000040359	1810074P20Rik	protein_coding
ENSMUSG00000028407	2010003O02Rik	antisense
ENSMUSG00000062376	2010012O05Rik	protein_coding
ENSMUSG00000021290	2010107E04Rik	protein_coding
ENSMUSG00000058351	2010107H07Rik	protein_coding
ENSMUSG00000027245	2310003F16Rik	protein_coding
ENSMUSG00000023020	2310016M24Rik	protein_coding
ENSMUSG00000068078	2310034C09Rik	pseudogene
ENSMUSG00000041203	2310036O22Rik	protein_coding
ENSMUSG00000078486	2310042D19Rik	protein_coding
ENSMUSG00000032355	2310046A06Rik	protein_coding
ENSMUSG00000085779	2310050B05Rik	antisense
ENSMUSG00000014633	2310061C15Rik	protein_coding
ENSMUSG00000030842	2400001E08Rik	protein_coding
ENSMUSG00000049760	2410015M20Rik	protein_coding
ENSMUSG00000028797	2510006D16Rik	protein_coding
ENSMUSG00000034889	2510012J08Rik	protein_coding
ENSMUSG00000066000	2610305D13Rik	protein_coding
ENSMUSG00000021807	2700060E02Rik	protein_coding
ENSMUSG00000062198	2700097O09Rik	protein_coding
ENSMUSG00000031984	2810004N23Rik	protein_coding
ENSMUSG00000049881	2810025M15Rik	protein_coding
ENSMUSG00000029059	2810405K02Rik	protein_coding
ENSMUSG00000024208	2900010M23Rik	protein_coding
ENSMUSG00000087687	2900053A13Rik	lincRNA
ENSMUSG00000043633	4930412F15Rik	protein_coding
ENSMUSG00000025535	4930579G22Rik	protein_coding
ENSMUSG00000037270	4932438A13Rik	protein_coding
ENSMUSG00000042525	4933428M09Rik	protein_coding
ENSMUSG00000027942	4933434E20Rik	protein_coding
ENSMUSG00000033940	6720456B07Rik	protein_coding
ENSMUSG00000065037	7SK	misc_RNA
ENSMUSG00000087573	9530026P05Rik	lincRNA
ENSMUSG00000038028	9630033F20Rik	protein_coding
ENSMUSG00000045838	A430105I19Rik	protein_coding
ENSMUSG00000092201	A530058N18Rik	lincRNA
ENSMUSG00000075528	Aarsd1	protein_coding
ENSMUSG00000018697	Aatf	protein_coding
ENSMUSG00000044471	AB041803	protein_coding
ENSMUSG00000022822	Abcc5	protein_coding
ENSMUSG00000028127	Abcd3	protein_coding
ENSMUSG00000038762	Abcf1	protein_coding
ENSMUSG00000029802	Abcg2	protein_coding
ENSMUSG00000035258	Abi3bp	protein_coding
ENSMUSG00000025085	Ablim1	protein_coding
ENSMUSG00000092837	AC027184.1	misc_RNA
ENSMUSG00000092746	AC156953.1	misc_RNA
ENSMUSG00000036138	Acaa1a	protein_coding
ENSMUSG00000036880	Acaa2	protein_coding
ENSMUSG00000027710	Acad9	protein_coding
ENSMUSG00000026003	Acadl	protein_coding
ENSMUSG00000062908	Acadm	protein_coding
ENSMUSG00000018574	Acadvl	protein_coding
ENSMUSG00000032047	Acat1	protein_coding
ENSMUSG00000062480	Acat3	protein_coding
ENSMUSG00000038000	Acd	protein_coding
ENSMUSG00000022477	Aco2	protein_coding
ENSMUSG00000006717	Acot13	protein_coding
ENSMUSG00000028093	Acp6	protein_coding
ENSMUSG00000018796	Acsl1	protein_coding
ENSMUSG00000027452	Acss1	protein_coding
ENSMUSG00000035783	Acta2	protein_coding
ENSMUSG00000029580	Actb	protein_coding
ENSMUSG00000068614	Actc1	protein_coding
ENSMUSG00000052374	Actn2	protein_coding
ENSMUSG00000021076	Actr10	protein_coding
ENSMUSG00000015850	Adamtsl4	protein_coding
ENSMUSG00000026489	Adck3	protein_coding
ENSMUSG00000022220	Adcy4	protein_coding
ENSMUSG00000026457	Adipor1	protein_coding
ENSMUSG00000039197	Adk	protein_coding
ENSMUSG00000031448	Adprhl1	protein_coding
ENSMUSG00000022407	Adsl	protein_coding
ENSMUSG00000054452	Aes	protein_coding
ENSMUSG00000044811	AF251705	protein_coding
ENSMUSG00000033032	Afap1l1	protein_coding
ENSMUSG00000034254	Agpat1	protein_coding
ENSMUSG00000001211	Agpat3	protein_coding
ENSMUSG00000027893	Ahcyl1	protein_coding
ENSMUSG00000069833	Ahnak	protein_coding
ENSMUSG00000031534	AI316807	protein_coding
ENSMUSG00000071654	AI462493	protein_coding
ENSMUSG00000056383	AI987944	protein_coding
ENSMUSG00000024397	Aif1	protein_coding
ENSMUSG00000036932	Aifm1	protein_coding
ENSMUSG00000028029	Aimp1	protein_coding
ENSMUSG00000026817	Ak1	protein_coding
ENSMUSG00000066406	Akap13	protein_coding
ENSMUSG00000002625	Akap8l	protein_coding
ENSMUSG00000028692	Akr1a1	protein_coding
ENSMUSG00000061758	Akr1b10	protein_coding
ENSMUSG00000031667	Aktip	protein_coding
ENSMUSG00000090625	AL593857.1	protein_coding
ENSMUSG00000032786	Alas1	protein_coding
ENSMUSG00000030695	Aldoa	protein_coding
ENSMUSG00000039887	Alg14	protein_coding
ENSMUSG00000036632	Alg5	protein_coding
ENSMUSG00000040174	Alkbh3	protein_coding
ENSMUSG00000002661	Alkbh7	protein_coding
ENSMUSG00000000320	Alox12	protein_coding
ENSMUSG00000025135	Anapc11	protein_coding
ENSMUSG00000035048	Anapc13	protein_coding
ENSMUSG00000029472	Anapc5	protein_coding
ENSMUSG00000031543	Ank1	protein_coding
ENSMUSG00000024803	Ankrd1	protein_coding
ENSMUSG00000067653	Ankrd23	protein_coding
ENSMUSG00000020864	Ankrd40	protein_coding
ENSMUSG00000064210	Ano6	protein_coding
ENSMUSG00000028333	Anp32b	protein_coding
ENSMUSG00000032231	Anxa2	protein_coding
ENSMUSG00000018340	Anxa6	protein_coding
ENSMUSG00000031996	Aplp2	protein_coding
ENSMUSG00000028070	Apoa1bp	protein_coding
ENSMUSG00000040694	Apobec2	protein_coding
ENSMUSG00000002985	Apoe	protein_coding
ENSMUSG00000079508	Apoo	protein_coding
ENSMUSG00000022892	App	protein_coding
ENSMUSG00000028427	Aqp7	protein_coding
ENSMUSG00000032096	Arcn1	protein_coding
ENSMUSG00000048076	Arf1	protein_coding
ENSMUSG00000020440	Arf5	protein_coding
ENSMUSG00000040459	Arglu1	protein_coding
ENSMUSG00000039831	Arhgap29	protein_coding
ENSMUSG00000039219	Arid4b	protein_coding
ENSMUSG00000060904	Arl1	protein_coding
ENSMUSG00000031776	Arl2bp	protein_coding
ENSMUSG00000038352	Arl5c	protein_coding
ENSMUSG00000030654	Arl6ip1	protein_coding
ENSMUSG00000027599	Armc1	protein_coding
ENSMUSG00000029622	Arpc1b	protein_coding
ENSMUSG00000006304	Arpc2	protein_coding
ENSMUSG00000026755	Arpc5l	protein_coding
ENSMUSG00000007656	Arpp19	protein_coding
ENSMUSG00000030996	Art1	protein_coding
ENSMUSG00000034842	Art3	protein_coding
ENSMUSG00000003559	As3mt	protein_coding
ENSMUSG00000021898	Asb14	protein_coding
ENSMUSG00000021200	Asb2	protein_coding
ENSMUSG00000026095	Asnsd1	protein_coding
ENSMUSG00000028207	Asph	protein_coding
ENSMUSG00000032905	Atg12	protein_coding
ENSMUSG00000038160	Atg5	protein_coding
ENSMUSG00000018585	Atox1	protein_coding
ENSMUSG00000007097	Atp1a2	protein_coding
ENSMUSG00000032412	Atp1b3	protein_coding
ENSMUSG00000029467	Atp2a2	protein_coding
ENSMUSG00000025428	Atp5a1	protein_coding
ENSMUSG00000025393	Atp5b	protein_coding
ENSMUSG00000025781	Atp5c1	protein_coding
ENSMUSG00000003072	Atp5d	protein_coding
ENSMUSG00000016252	Atp5e	protein_coding
ENSMUSG00000000563	Atp5f1	protein_coding
ENSMUSG00000006057	Atp5g1	protein_coding
ENSMUSG00000018770	Atp5g3	protein_coding
ENSMUSG00000034566	Atp5h	protein_coding
ENSMUSG00000022890	Atp5j	protein_coding
ENSMUSG00000038690	Atp5j2	protein_coding
ENSMUSG00000050856	Atp5k	protein_coding
ENSMUSG00000038717	Atp5l	protein_coding
ENSMUSG00000072460	Atp5l-ps1	protein_coding
ENSMUSG00000084168	Atp5l2	pseudogene
ENSMUSG00000022956	Atp5o	protein_coding
ENSMUSG00000033379	Atp6v0b	protein_coding
ENSMUSG00000004285	Atp6v1f	protein_coding
ENSMUSG00000039529	Atp8b1	protein_coding
ENSMUSG00000060131	Atp8b4	protein_coding
ENSMUSG00000054428	Atpif1	protein_coding
ENSMUSG00000031229	Atrx	protein_coding
ENSMUSG00000042605	Atxn2	protein_coding
ENSMUSG00000065990	Aurkaip1	protein_coding
ENSMUSG00000041935	AW549877	protein_coding
ENSMUSG00000045999	AY036118	pseudogene
ENSMUSG00000027165	B230118H07Rik	protein_coding
ENSMUSG00000060802	B2m	protein_coding
ENSMUSG00000022793	B4galt4	protein_coding
ENSMUSG00000028416	Bag1	protein_coding
ENSMUSG00000030847	Bag3	protein_coding
ENSMUSG00000024392	Bag6	protein_coding
ENSMUSG00000024844	Banf1	protein_coding
ENSMUSG00000084957	Bbip1	lincRNA
ENSMUSG00000081824	BC002163	pseudogene
ENSMUSG00000006010	BC003331	protein_coding
ENSMUSG00000052712	BC004004	protein_coding
ENSMUSG00000019132	BC005537	protein_coding
ENSMUSG00000040006	BC013529	protein_coding
ENSMUSG00000039523	BC046331	protein_coding
ENSMUSG00000005687	Bcas2	protein_coding
ENSMUSG00000060376	Bckdha	protein_coding
ENSMUSG00000032263	Bckdhb	protein_coding
ENSMUSG00000007659	Bcl2l1	protein_coding
ENSMUSG00000037608	Bclaf1	protein_coding
ENSMUSG00000031375	Bgn	protein_coding
ENSMUSG00000014329	Bicc1	protein_coding
ENSMUSG00000090247	Bloc1s1	protein_coding
ENSMUSG00000039004	Bmp6	protein_coding
ENSMUSG00000011958	Bnip2	protein_coding
ENSMUSG00000078566	Bnip3	protein_coding
ENSMUSG00000022051	Bnip3l	protein_coding
ENSMUSG00000044502	Bod1	protein_coding
ENSMUSG00000047721	Bola2	protein_coding
ENSMUSG00000045160	Bola3	protein_coding
ENSMUSG00000040481	Bptf	protein_coding
ENSMUSG00000024335	Brd2	protein_coding
ENSMUSG00000031660	Brd7	protein_coding
ENSMUSG00000003778	Brd8	protein_coding
ENSMUSG00000047843	Bri3	protein_coding
ENSMUSG00000026568	Brp44	protein_coding
ENSMUSG00000023861	Brp44l	protein_coding
ENSMUSG00000023175	Bsg	protein_coding
ENSMUSG00000021660	Btf3	protein_coding
ENSMUSG00000040283	Btnl9	protein_coding
ENSMUSG00000038722	Bud31	protein_coding
ENSMUSG00000051223	Bzw1	protein_coding
ENSMUSG00000020547	Bzw2	protein_coding
ENSMUSG00000036887	C1qa	protein_coding
ENSMUSG00000036905	C1qb	protein_coding
ENSMUSG00000018446	C1qbp	protein_coding
ENSMUSG00000024164	C3	protein_coding
ENSMUSG00000024592	C330018D20Rik	protein_coding
ENSMUSG00000030421	C80913	protein_coding
ENSMUSG00000044566	Cage1	protein_coding
ENSMUSG00000029761	Cald1	protein_coding
ENSMUSG00000001175	Calm1	protein_coding
ENSMUSG00000036438	Calm2	protein_coding
ENSMUSG00000019370	Calm3	protein_coding
ENSMUSG00000003814	Calr	protein_coding
ENSMUSG00000029767	Calu	protein_coding
ENSMUSG00000014592	Camta1	protein_coding
ENSMUSG00000020368	Canx	protein_coding
ENSMUSG00000001794	Capns1	protein_coding
ENSMUSG00000027184	Caprin1	protein_coding
ENSMUSG00000028745	Capzb	protein_coding
ENSMUSG00000038526	Car14	protein_coding
ENSMUSG00000031505	Carkd	protein_coding
ENSMUSG00000027861	Casq2	protein_coding
ENSMUSG00000027187	Cat	protein_coding
ENSMUSG00000007655	Cav1	protein_coding
ENSMUSG00000025150	Cbr2	protein_coding
ENSMUSG00000018666	Cbx1	protein_coding
ENSMUSG00000040213	Ccbl2	protein_coding
ENSMUSG00000028461	Ccdc107	protein_coding
ENSMUSG00000019659	Ccdc12	protein_coding
ENSMUSG00000007721	Ccdc124	protein_coding
ENSMUSG00000017188	Ccdc56	protein_coding
ENSMUSG00000091537	Ccdc72	protein_coding
ENSMUSG00000022665	Ccdc80	protein_coding
ENSMUSG00000018927	Ccl6	protein_coding
ENSMUSG00000000378	Ccm2	protein_coding
ENSMUSG00000000184	Ccnd2	protein_coding
ENSMUSG00000034165	Ccnd3	protein_coding
ENSMUSG00000023572	Ccndbp1	protein_coding
ENSMUSG00000020326	Ccng1	protein_coding
ENSMUSG00000063015	Ccni	protein_coding
ENSMUSG00000024286	Ccny	protein_coding
ENSMUSG00000030007	Cct7	protein_coding
ENSMUSG00000025613	Cct8	protein_coding
ENSMUSG00000025510	Cd151	protein_coding
ENSMUSG00000022661	Cd200	protein_coding
ENSMUSG00000002944	Cd36	protein_coding
ENSMUSG00000000682	Cd52	protein_coding
ENSMUSG00000032679	Cd59a	protein_coding
ENSMUSG00000024610	Cd74	protein_coding
ENSMUSG00000037706	Cd81	protein_coding
ENSMUSG00000030342	Cd9	protein_coding
ENSMUSG00000035776	Cd99l2	protein_coding
ENSMUSG00000024370	Cdc23	protein_coding
ENSMUSG00000020307	Cdc34	protein_coding
ENSMUSG00000038446	Cdc40	protein_coding
ENSMUSG00000031841	Cdh13	protein_coding
ENSMUSG00000024304	Cdh2	protein_coding
ENSMUSG00000031871	Cdh5	protein_coding
ENSMUSG00000029062	Cdk11b	protein_coding
ENSMUSG00000020015	Cdk17	protein_coding
ENSMUSG00000003031	Cdkn1b	protein_coding
ENSMUSG00000037664	Cdkn1c	protein_coding
ENSMUSG00000056501	Cebpb	protein_coding
ENSMUSG00000071637	Cebpd	pseudogene
ENSMUSG00000002107	Celf2	protein_coding
ENSMUSG00000068267	Cenpb	protein_coding
ENSMUSG00000056973	Ces1d	protein_coding
ENSMUSG00000031347	Cetn2	protein_coding
ENSMUSG00000026365	Cfh	protein_coding
ENSMUSG00000056201	Cfl1	protein_coding
ENSMUSG00000062929	Cfl2	protein_coding
ENSMUSG00000001128	Cfp	protein_coding
ENSMUSG00000063787	Chchd1	protein_coding
ENSMUSG00000049422	Chchd10	protein_coding
ENSMUSG00000070493	Chchd2	protein_coding
ENSMUSG00000053768	Chchd3	protein_coding
ENSMUSG00000042198	Chchd7	protein_coding
ENSMUSG00000023852	Chd1	protein_coding
ENSMUSG00000063870	Chd4	protein_coding
ENSMUSG00000022617	Chkb	protein_coding
ENSMUSG00000033916	Chmp2a	protein_coding
ENSMUSG00000028419	Chmp5	protein_coding
ENSMUSG00000060002	Chpt1	protein_coding
ENSMUSG00000068391	Chrac1	protein_coding
ENSMUSG00000090258	Churc1	protein_coding
ENSMUSG00000037710	Cisd1	protein_coding
ENSMUSG00000028165	Cisd2	protein_coding
ENSMUSG00000078695	Cisd3	protein_coding
ENSMUSG00000030399	Ckm	protein_coding
ENSMUSG00000021622	Ckmt2	protein_coding
ENSMUSG00000049037	Clec4a1	protein_coding
ENSMUSG00000029915	Clec5a	protein_coding
ENSMUSG00000007041	Clic1	protein_coding
ENSMUSG00000037242	Clic4	protein_coding
ENSMUSG00000049550	Clip1	protein_coding
ENSMUSG00000024059	Clip4	protein_coding
ENSMUSG00000028478	Clta	protein_coding
ENSMUSG00000047547	Cltb	protein_coding
ENSMUSG00000047126	Cltc	protein_coding
ENSMUSG00000022037	Clu	protein_coding
ENSMUSG00000025545	Clybl	protein_coding
ENSMUSG00000039163	Cmc1	protein_coding
ENSMUSG00000041012	Cmtm8	protein_coding
ENSMUSG00000047419	Cmya5	protein_coding
ENSMUSG00000030057	Cnbp	protein_coding
ENSMUSG00000062169	Cnih4	protein_coding
ENSMUSG00000036968	Cnpy4	protein_coding
ENSMUSG00000013465	Cobra1	protein_coding
ENSMUSG00000029661	Col1a2	protein_coding
ENSMUSG00000026043	Col3a1	protein_coding
ENSMUSG00000031502	Col4a1	protein_coding
ENSMUSG00000031503	Col4a2	protein_coding
ENSMUSG00000001119	Col6a1	protein_coding
ENSMUSG00000051355	Commd1	protein_coding
ENSMUSG00000000326	Comt	protein_coding
ENSMUSG00000030754	Copb1	protein_coding
ENSMUSG00000019373	Cops3	protein_coding
ENSMUSG00000025917	Cops5	protein_coding
ENSMUSG00000034432	Cops8	protein_coding
ENSMUSG00000039914	Coq10a	protein_coding
ENSMUSG00000021235	Coq6	protein_coding
ENSMUSG00000030652	Coq7	protein_coding
ENSMUSG00000031782	Coq9	protein_coding
ENSMUSG00000024835	Coro1b	protein_coding
ENSMUSG00000020836	Coro6	protein_coding
ENSMUSG00000046516	Cox17	protein_coding
ENSMUSG00000000088	Cox5a	protein_coding
ENSMUSG00000061518	Cox5b	protein_coding
ENSMUSG00000041697	Cox6a1	protein_coding
ENSMUSG00000030785	Cox6a2	protein_coding
ENSMUSG00000036751	Cox6b1	protein_coding
ENSMUSG00000014313	Cox6c	protein_coding
ENSMUSG00000074218	Cox7a1	protein_coding
ENSMUSG00000032330	Cox7a2	protein_coding
ENSMUSG00000024248	Cox7a2l	protein_coding
ENSMUSG00000031231	Cox7b	protein_coding
ENSMUSG00000017778	Cox7c	protein_coding
ENSMUSG00000035885	Cox8a	protein_coding
ENSMUSG00000025488	Cox8b	protein_coding
ENSMUSG00000037852	Cpe	protein_coding
ENSMUSG00000078937	Cpt1b	protein_coding
ENSMUSG00000028607	Cpt2	protein_coding
ENSMUSG00000026853	Crat	protein_coding
ENSMUSG00000040713	Creg1	protein_coding
ENSMUSG00000006360	Crip1	protein_coding
ENSMUSG00000006356	Crip2	protein_coding
ENSMUSG00000068742	Cry2	protein_coding
ENSMUSG00000032060	Cryab	protein_coding
ENSMUSG00000005683	Cs	protein_coding
ENSMUSG00000030189	Csda	protein_coding
ENSMUSG00000042109	Csdc2	protein_coding
ENSMUSG00000068823	Csde1	protein_coding
ENSMUSG00000002718	Cse1l	protein_coding
ENSMUSG00000022433	Csnk1e	protein_coding
ENSMUSG00000024387	Csnk2b	protein_coding
ENSMUSG00000030470	Csrp3	protein_coding
ENSMUSG00000027447	Cst3	protein_coding
ENSMUSG00000005698	Ctcf	protein_coding
ENSMUSG00000044258	Ctla2a	protein_coding
ENSMUSG00000037815	Ctnna1	protein_coding
ENSMUSG00000021939	Ctsb	protein_coding
ENSMUSG00000030560	Ctsc	protein_coding
ENSMUSG00000007891	Ctsd	protein_coding
ENSMUSG00000038642	Ctss	protein_coding
ENSMUSG00000036748	Cuedc2	protein_coding
ENSMUSG00000031446	Cul4a	protein_coding
ENSMUSG00000018541	Cwc25	protein_coding
ENSMUSG00000025898	Cwf19l2	protein_coding
ENSMUSG00000061353	Cxcl12	protein_coding
ENSMUSG00000067925	Cxx1a	protein_coding
ENSMUSG00000024646	Cyb5	protein_coding
ENSMUSG00000018042	Cyb5r3	protein_coding
ENSMUSG00000022551	Cyc1	protein_coding
ENSMUSG00000063694	Cycs	protein_coding
ENSMUSG00000062329	Cytl1	protein_coding
ENSMUSG00000053329	D10Jhu81e	protein_coding
ENSMUSG00000020255	D10Wsu102e	protein_coding
ENSMUSG00000013539	D16H22S680E	protein_coding
ENSMUSG00000039660	D2Wsu81e	protein_coding
ENSMUSG00000037266	D4Wsu53e	protein_coding
ENSMUSG00000019362	D8Ertd738e	protein_coding
ENSMUSG00000044548	Dact1	protein_coding
ENSMUSG00000022174	Dad1	protein_coding
ENSMUSG00000069565	Dazap1	protein_coding
ENSMUSG00000000346	Dazap2	protein_coding
ENSMUSG00000026385	Dbi	protein_coding
ENSMUSG00000059824	Dbp	protein_coding
ENSMUSG00000022214	Dcaf11	protein_coding
ENSMUSG00000019929	Dcn	protein_coding
ENSMUSG00000032002	Dcun1d5	protein_coding
ENSMUSG00000024740	Ddb1	protein_coding
ENSMUSG00000019432	Ddx39b	protein_coding
ENSMUSG00000000787	Ddx3x	protein_coding
ENSMUSG00000020719	Ddx5	protein_coding
ENSMUSG00000032097	Ddx6	protein_coding
ENSMUSG00000032526	Deb1	protein_coding
ENSMUSG00000028223	Decr1	protein_coding
ENSMUSG00000036775	Decr2	protein_coding
ENSMUSG00000035901	Dennd5a	protein_coding
ENSMUSG00000023106	Denr	protein_coding
ENSMUSG00000026208	Des	protein_coding
ENSMUSG00000030747	Dgat2	protein_coding
ENSMUSG00000066026	Dhrs3	protein_coding
ENSMUSG00000021094	Dhrs7	protein_coding
ENSMUSG00000033044	Dhrs7c	protein_coding
ENSMUSG00000029169	Dhx15	protein_coding
ENSMUSG00000006019	Dhx34	protein_coding
ENSMUSG00000000168	Dlat	protein_coding
ENSMUSG00000020664	Dld	protein_coding
ENSMUSG00000027314	Dll4	protein_coding
ENSMUSG00000004789	Dlst	protein_coding
ENSMUSG00000030409	Dmpk	protein_coding
ENSMUSG00000042508	Dmtf1	protein_coding
ENSMUSG00000004460	Dnajb11	protein_coding
ENSMUSG00000022013	Dnajc15	protein_coding
ENSMUSG00000027679	Dnajc19	protein_coding
ENSMUSG00000044224	Dnajc21	protein_coding
ENSMUSG00000054405	Dnajc8	protein_coding
ENSMUSG00000075467	Dnlz	protein_coding
ENSMUSG00000024871	Doc2g	protein_coding
ENSMUSG00000041035	Dpcd	protein_coding
ENSMUSG00000026574	Dpt	protein_coding
ENSMUSG00000024067	Dpy30	protein_coding
ENSMUSG00000024914	Drap1	protein_coding
ENSMUSG00000020457	Drg1	protein_coding
ENSMUSG00000044393	Dsg2	protein_coding
ENSMUSG00000054889	Dsp	protein_coding
ENSMUSG00000057531	Dtnbp1	protein_coding
ENSMUSG00000030002	Dusp11	protein_coding
ENSMUSG00000026564	Dusp27	protein_coding
ENSMUSG00000018707	Dync1h1	protein_coding
ENSMUSG00000027012	Dync1i2	protein_coding
ENSMUSG00000009013	Dynll1	protein_coding
ENSMUSG00000020483	Dynll2	protein_coding
ENSMUSG00000047459	Dynlrb1	protein_coding
ENSMUSG00000057990	E030024N20Rik	pseudogene
ENSMUSG00000057530	Ece1	protein_coding
ENSMUSG00000053898	Ech1	protein_coding
ENSMUSG00000025465	Echs1	protein_coding
ENSMUSG00000024132	Eci1	protein_coding
ENSMUSG00000021417	Eci2	protein_coding
ENSMUSG00000015092	Edf1	protein_coding
ENSMUSG00000037742	Eef1a1	protein_coding
ENSMUSG00000016349	Eef1a2	protein_coding
ENSMUSG00000025967	Eef1b2	protein_coding
ENSMUSG00000055762	Eef1d	protein_coding
ENSMUSG00000071644	Eef1g	protein_coding
ENSMUSG00000034994	Eef2	protein_coding
ENSMUSG00000026495	Efcab2	protein_coding
ENSMUSG00000027954	Efna1	protein_coding
ENSMUSG00000026921	Egfl7	protein_coding
ENSMUSG00000031987	Egln1	protein_coding
ENSMUSG00000042302	Ehbp1	protein_coding
ENSMUSG00000024772	Ehd1	protein_coding
ENSMUSG00000027293	Ehd4	protein_coding
ENSMUSG00000035530	Eif1	protein_coding
ENSMUSG00000067194	Eif1ax	protein_coding
ENSMUSG00000074656	Eif2s2	protein_coding
ENSMUSG00000069049	Eif2s3y	protein_coding
ENSMUSG00000024991	Eif3a	protein_coding
ENSMUSG00000030738	Eif3c	protein_coding
ENSMUSG00000022336	Eif3e	protein_coding
ENSMUSG00000031029	Eif3f	protein_coding
ENSMUSG00000022312	Eif3h	protein_coding
ENSMUSG00000033047	Eif3l	protein_coding
ENSMUSG00000027170	Eif3m	protein_coding
ENSMUSG00000059796	Eif4a1	protein_coding
ENSMUSG00000022884	Eif4a2	protein_coding
ENSMUSG00000058655	Eif4b	protein_coding
ENSMUSG00000020454	Eif4enif1	protein_coding
ENSMUSG00000045983	Eif4g1	protein_coding
ENSMUSG00000005610	Eif4g2	protein_coding
ENSMUSG00000078812	Eif5a	protein_coding
ENSMUSG00000026083	Eif5b	protein_coding
ENSMUSG00000031103	Elf4	protein_coding
ENSMUSG00000022505	Emp2	protein_coding
ENSMUSG00000060600	Eno3	protein_coding
ENSMUSG00000021236	Entpd5	protein_coding
ENSMUSG00000024140	Epas1	protein_coding
ENSMUSG00000022040	Ephx2	protein_coding
ENSMUSG00000026615	Eprs	protein_coding
ENSMUSG00000045624	Esf1	protein_coding
ENSMUSG00000024955	Esrra	protein_coding
ENSMUSG00000032314	Etfa	protein_coding
ENSMUSG00000004610	Etfb	protein_coding
ENSMUSG00000027809	Etfdh	protein_coding
ENSMUSG00000022895	Ets2	protein_coding
ENSMUSG00000020792	Exoc7	protein_coding
ENSMUSG00000034259	Exosc4	protein_coding
ENSMUSG00000027714	Exosc9	protein_coding
ENSMUSG00000052397	Ezr	protein_coding
ENSMUSG00000039109	F13a1	protein_coding
ENSMUSG00000028773	Fabp3	protein_coding
ENSMUSG00000056366	Fabp3-ps1	pseudogene
ENSMUSG00000062515	Fabp4	protein_coding
ENSMUSG00000010517	Faf1	protein_coding
ENSMUSG00000039568	Fam100a	protein_coding
ENSMUSG00000020523	Fam114a2	protein_coding
ENSMUSG00000023571	Fam132a	protein_coding
ENSMUSG00000022270	Fam134b	protein_coding
ENSMUSG00000003955	Fam162a	protein_coding
ENSMUSG00000051989	Fam165b	protein_coding
ENSMUSG00000026969	Fam166a	protein_coding
ENSMUSG00000078670	Fam174b	protein_coding
ENSMUSG00000035614	Fam179b	protein_coding
ENSMUSG00000026500	Fam36a	protein_coding
ENSMUSG00000031399	Fam3a	protein_coding
ENSMUSG00000014601	Fam40a	protein_coding
ENSMUSG00000037339	Fam53a	protein_coding
ENSMUSG00000038604	Fam65a	protein_coding
ENSMUSG00000028959	Fastk	protein_coding
ENSMUSG00000073633	Fbxo36	protein_coding
ENSMUSG00000047746	Fbxo40	protein_coding
ENSMUSG00000058715	Fcer1g	protein_coding
ENSMUSG00000021243	Fcf1	protein_coding
ENSMUSG00000041685	Fcho2	protein_coding
ENSMUSG00000032051	Fdx1	protein_coding
ENSMUSG00000037712	Fermt2	protein_coding
ENSMUSG00000024965	Fermt3	protein_coding
ENSMUSG00000031565	Fgfr1	protein_coding
ENSMUSG00000026526	Fh1	protein_coding
ENSMUSG00000023092	Fhl1	protein_coding
ENSMUSG00000008136	Fhl2	protein_coding
ENSMUSG00000034295	Fhod3	protein_coding
ENSMUSG00000034898	Filip1	protein_coding
ENSMUSG00000019054	Fis1	protein_coding
ENSMUSG00000022215	Fitm1	protein_coding
ENSMUSG00000048486	Fitm2	protein_coding
ENSMUSG00000020949	Fkbp3	protein_coding
ENSMUSG00000030357	Fkbp4	protein_coding
ENSMUSG00000002732	Fkbp7	protein_coding
ENSMUSG00000042642	Flad1	protein_coding
ENSMUSG00000002812	Flii	protein_coding
ENSMUSG00000068699	Flnc	protein_coding
ENSMUSG00000001334	Fndc5	protein_coding
ENSMUSG00000033713	Foxn3	protein_coding
ENSMUSG00000030067	Foxp1	protein_coding
ENSMUSG00000022816	Fstl1	protein_coding
ENSMUSG00000024661	Fth1	protein_coding
ENSMUSG00000050708	Ftl1	protein_coding
ENSMUSG00000019810	Fuca2	protein_coding
ENSMUSG00000025040	Fundc1	protein_coding
ENSMUSG00000030795	Fus	protein_coding
ENSMUSG00000089847	Fxc1	protein_coding
ENSMUSG00000059363	Fxn	protein_coding
ENSMUSG00000027680	Fxr1	protein_coding
ENSMUSG00000036570	Fxyd1	protein_coding
ENSMUSG00000025579	Gaa	protein_coding
ENSMUSG00000018567	Gabarap	protein_coding
ENSMUSG00000033751	Gadd45gip1	protein_coding
ENSMUSG00000056880	Gadl1	protein_coding
ENSMUSG00000057666	Gapdh	protein_coding
ENSMUSG00000029777	Gars	protein_coding
ENSMUSG00000005836	Gata6	protein_coding
ENSMUSG00000007415	Gatad1	protein_coding
ENSMUSG00000029432	Gbas	protein_coding
ENSMUSG00000028268	Gbp3	protein_coding
ENSMUSG00000058690	Gcap14	protein_coding
ENSMUSG00000092137	Gcom1	protein_coding
ENSMUSG00000021218	Gdi2	protein_coding
ENSMUSG00000021666	Gfm2	protein_coding
ENSMUSG00000073987	Ggh	protein_coding
ENSMUSG00000048731	Ggnbp1	protein_coding
ENSMUSG00000041028	Ghitm	protein_coding
ENSMUSG00000043505	Gimap5	protein_coding
ENSMUSG00000047867	Gimap6	protein_coding
ENSMUSG00000031546	Gins4	protein_coding
ENSMUSG00000050234	Gja4	protein_coding
ENSMUSG00000031068	Glrx3	protein_coding
ENSMUSG00000021102	Glrx5	protein_coding
ENSMUSG00000021794	Glud1	protein_coding
ENSMUSG00000026473	Glul	protein_coding
ENSMUSG00000057580	Gm10012	pseudogene
ENSMUSG00000058064	Gm10036	protein_coding
ENSMUSG00000091478	Gm10039	pseudogene
ENSMUSG00000058927	Gm10053	protein_coding
ENSMUSG00000059999	Gm10072	pseudogene
ENSMUSG00000060019	Gm10073	protein_coding
ENSMUSG00000060143	Gm10076	protein_coding
ENSMUSG00000061971	Gm10106	protein_coding
ENSMUSG00000062038	Gm10108	protein_coding
ENSMUSG00000062382	Gm10116	protein_coding
ENSMUSG00000062611	Gm10119	protein_coding
ENSMUSG00000062933	Gm10123	protein_coding
ENSMUSG00000063556	Gm10132	protein_coding
ENSMUSG00000063754	Gm10136	protein_coding
ENSMUSG00000064317	Gm10146	protein_coding
ENSMUSG00000066270	Gm10157	pseudogene
ENSMUSG00000069972	Gm10159	protein_coding
ENSMUSG00000090136	Gm10177	pseudogene
ENSMUSG00000067719	Gm10221	pseudogene
ENSMUSG00000068706	Gm10250	protein_coding
ENSMUSG00000057657	Gm10260	protein_coding
ENSMUSG00000091449	Gm10269	protein_coding
ENSMUSG00000069682	Gm10275	pseudogene
ENSMUSG00000070343	Gm10288	protein_coding
ENSMUSG00000081895	Gm10294	pseudogene
ENSMUSG00000071532	Gm10335	protein_coding
ENSMUSG00000072940	Gm10443	pseudogene
ENSMUSG00000074479	Gm10704	pseudogene
ENSMUSG00000074553	Gm10713	pseudogene
ENSMUSG00000074561	Gm10717	protein_coding
ENSMUSG00000074562	Gm10718	protein_coding
ENSMUSG00000091028	Gm10722	protein_coding
ENSMUSG00000074660	Gm10736	protein_coding
ENSMUSG00000074846	Gm10774	protein_coding
ENSMUSG00000075014	Gm10800	protein_coding
ENSMUSG00000075015	Gm10801	protein_coding
ENSMUSG00000090378	Gm10925	protein_coding
ENSMUSG00000079941	Gm11273	protein_coding
ENSMUSG00000061330	Gm11361	pseudogene
ENSMUSG00000081153	Gm11401	pseudogene
ENSMUSG00000083992	Gm11478	pseudogene
ENSMUSG00000086688	Gm11560	pseudogene
ENSMUSG00000082456	Gm11598	pseudogene
ENSMUSG00000082715	Gm11633	pseudogene
ENSMUSG00000082480	Gm11687	pseudogene
ENSMUSG00000083016	Gm11703	pseudogene
ENSMUSG00000081929	Gm11741	pseudogene
ENSMUSG00000068240	Gm11808	protein_coding
ENSMUSG00000083328	Gm11826	pseudogene
ENSMUSG00000081715	Gm11828	pseudogene
ENSMUSG00000059634	Gm11942	pseudogene
ENSMUSG00000081059	Gm11945	pseudogene
ENSMUSG00000081021	Gm11964	pseudogene
ENSMUSG00000080904	Gm11966	pseudogene
ENSMUSG00000082099	Gm12013	pseudogene
ENSMUSG00000078965	Gm12033	protein_coding
ENSMUSG00000069939	Gm12070	pseudogene
ENSMUSG00000080776	Gm12174	pseudogene
ENSMUSG00000081769	Gm12216	protein_coding
ENSMUSG00000044751	Gm12231	pseudogene
ENSMUSG00000084384	Gm12251	pseudogene
ENSMUSG00000085342	Gm12254	pseudogene
ENSMUSG00000081485	Gm12338	pseudogene
ENSMUSG00000083899	Gm12346	pseudogene
ENSMUSG00000082762	Gm12366	pseudogene
ENSMUSG00000081352	Gm12389	pseudogene
ENSMUSG00000081559	Gm12411	pseudogene
ENSMUSG00000081152	Gm12430	pseudogene
ENSMUSG00000043770	Gm12481	pseudogene
ENSMUSG00000049231	Gm12497	pseudogene
ENSMUSG00000078238	Gm12854	pseudogene
ENSMUSG00000066315	Gm12918	pseudogene
ENSMUSG00000085334	Gm12940	processed_transcript
ENSMUSG00000070667	Gm13004	pseudogene
ENSMUSG00000070834	Gm13015	pseudogene
ENSMUSG00000086806	Gm13054	antisense
ENSMUSG00000085787	Gm13092	pseudogene
ENSMUSG00000082580	Gm13182	pseudogene
ENSMUSG00000081278	Gm13186	pseudogene
ENSMUSG00000069188	Gm13192	pseudogene
ENSMUSG00000083378	Gm13196	pseudogene
ENSMUSG00000070271	Gm13268	pseudogene
ENSMUSG00000082884	Gm13339	pseudogene
ENSMUSG00000083563	Gm13340	pseudogene
ENSMUSG00000083863	Gm13341	pseudogene
ENSMUSG00000082516	Gm13342	pseudogene
ENSMUSG00000086882	Gm13352	pseudogene
ENSMUSG00000083773	Gm13394	pseudogene
ENSMUSG00000081992	Gm13408	pseudogene
ENSMUSG00000083116	Gm13410	pseudogene
ENSMUSG00000083716	Gm13436	pseudogene
ENSMUSG00000066068	Gm13611	pseudogene
ENSMUSG00000082836	Gm13612	pseudogene
ENSMUSG00000089902	Gm13625	processed_transcript
ENSMUSG00000081406	Gm13654	pseudogene
ENSMUSG00000081400	Gm13680	pseudogene
ENSMUSG00000083832	Gm13771	pseudogene
ENSMUSG00000072692	Gm13826	pseudogene
ENSMUSG00000083833	Gm13841	pseudogene
ENSMUSG00000063684	Gm13910	pseudogene
ENSMUSG00000081967	Gm14017	pseudogene
ENSMUSG00000081413	Gm14088	pseudogene
ENSMUSG00000061272	Gm14173	pseudogene
ENSMUSG00000081344	Gm14303	pseudogene
ENSMUSG00000081700	Gm14337	pseudogene
ENSMUSG00000081661	Gm14450	pseudogene
ENSMUSG00000087442	Gm14453	antisense
ENSMUSG00000084830	Gm14539	pseudogene
ENSMUSG00000083621	Gm14586	pseudogene
ENSMUSG00000068014	Gm14648	pseudogene
ENSMUSG00000081603	Gm14681	pseudogene
ENSMUSG00000081673	Gm14794	pseudogene
ENSMUSG00000083854	Gm15118	pseudogene
ENSMUSG00000082423	Gm15148	pseudogene
ENSMUSG00000081331	Gm15151	pseudogene
ENSMUSG00000074466	Gm15417	antisense
ENSMUSG00000084235	Gm15421	pseudogene
ENSMUSG00000081051	Gm15427	pseudogene
ENSMUSG00000036305	Gm15430	pseudogene
ENSMUSG00000059058	Gm15431	pseudogene
ENSMUSG00000063001	Gm15450	pseudogene
ENSMUSG00000060342	Gm15454	pseudogene
ENSMUSG00000083840	Gm15459	pseudogene
ENSMUSG00000086583	Gm15500	pseudogene
ENSMUSG00000087412	Gm15501	pseudogene
ENSMUSG00000086863	Gm15543	antisense
ENSMUSG00000086324	Gm15564	antisense
ENSMUSG00000078183	Gm15610	pseudogene
ENSMUSG00000081359	Gm15683	pseudogene
ENSMUSG00000084111	Gm15710	pseudogene
ENSMUSG00000083405	Gm15725	pseudogene
ENSMUSG00000062353	Gm15772	pseudogene
ENSMUSG00000082872	Gm15773	pseudogene
ENSMUSG00000082241	Gm15776	pseudogene
ENSMUSG00000086527	Gm15856	antisense
ENSMUSG00000080893	Gm15920	pseudogene
ENSMUSG00000089695	Gm15946	pseudogene
ENSMUSG00000081228	Gm16089	pseudogene
ENSMUSG00000084093	Gm16418	pseudogene
ENSMUSG00000089788	Gm16586	processed_transcript
ENSMUSG00000087580	Gm16869	lincRNA
ENSMUSG00000092065	Gm17241	protein_coding
ENSMUSG00000091989	Gm17257	pseudogene
ENSMUSG00000090986	Gm17275	lincRNA
ENSMUSG00000091282	Gm17431	lincRNA
ENSMUSG00000091932	Gm17596	lincRNA
ENSMUSG00000078193	Gm2000	protein_coding
ENSMUSG00000092395	Gm20463	antisense
ENSMUSG00000089838	Gm2962	pseudogene
ENSMUSG00000078297	Gm3150	protein_coding
ENSMUSG00000085442	Gm3362	pseudogene
ENSMUSG00000056875	Gm3386	protein_coding
ENSMUSG00000091498	Gm3452	protein_coding
ENSMUSG00000069196	Gm3511	protein_coding
ENSMUSG00000091955	Gm3788	pseudogene
ENSMUSG00000074800	Gm4149	pseudogene
ENSMUSG00000083626	Gm4459	pseudogene
ENSMUSG00000092072	Gm4540	protein_coding
ENSMUSG00000091845	Gm4604	pseudogene
ENSMUSG00000071151	Gm4799	protein_coding
ENSMUSG00000081473	Gm4853	pseudogene
ENSMUSG00000068487	Gm4943	pseudogene
ENSMUSG00000069379	Gm4950	protein_coding
ENSMUSG00000058174	Gm5148	protein_coding
ENSMUSG00000091086	Gm5428	protein_coding
ENSMUSG00000042962	Gm5436	protein_coding
ENSMUSG00000021741	Gm5457	pseudogene
ENSMUSG00000045104	Gm5514	pseudogene
ENSMUSG00000073535	Gm5532	lincRNA
ENSMUSG00000078191	Gm5559	protein_coding
ENSMUSG00000080002	Gm5566	pseudogene
ENSMUSG00000074754	Gm561	protein_coding
ENSMUSG00000051428	Gm5644	pseudogene
ENSMUSG00000061848	Gm5805	protein_coding
ENSMUSG00000052192	Gm5963	pseudogene
ENSMUSG00000081159	Gm6023	pseudogene
ENSMUSG00000057157	Gm6054	pseudogene
ENSMUSG00000062081	Gm6055	protein_coding
ENSMUSG00000084106	Gm6136	pseudogene
ENSMUSG00000084304	Gm6142	pseudogene
ENSMUSG00000074092	Gm6181	pseudogene
ENSMUSG00000090516	Gm6202	pseudogene
ENSMUSG00000073844	Gm6252	pseudogene
ENSMUSG00000066491	Gm6265	pseudogene
ENSMUSG00000081281	Gm6274	pseudogene
ENSMUSG00000086925	Gm6286	pseudogene
ENSMUSG00000051133	Gm6293	pseudogene
ENSMUSG00000083121	Gm6341	pseudogene
ENSMUSG00000078312	Gm6344	pseudogene
ENSMUSG00000083820	Gm6415	pseudogene
ENSMUSG00000072407	Gm6419	pseudogene
ENSMUSG00000080836	Gm6444	pseudogene
ENSMUSG00000074868	Gm6478	pseudogene
ENSMUSG00000085172	Gm6542	pseudogene
ENSMUSG00000051255	Gm6563	pseudogene
ENSMUSG00000091026	Gm6900	protein_coding
ENSMUSG00000084289	Gm6977	pseudogene
ENSMUSG00000048164	Gm7204	protein_coding
ENSMUSG00000059461	Gm7331	pseudogene
ENSMUSG00000057036	Gm7536	protein_coding
ENSMUSG00000082935	Gm7658	pseudogene
ENSMUSG00000067547	Gm7666	pseudogene
ENSMUSG00000061390	Gm7866	protein_coding
ENSMUSG00000055771	Gm7936	pseudogene
ENSMUSG00000063427	Gm8017	pseudogene
ENSMUSG00000049124	Gm8186	pseudogene
ENSMUSG00000089944	Gm8292	pseudogene
ENSMUSG00000055093	Gm8430	pseudogene
ENSMUSG00000047905	Gm8566	pseudogene
ENSMUSG00000082755	Gm8692	pseudogene
ENSMUSG00000081164	Gm8722	pseudogene
ENSMUSG00000063696	Gm8730	protein_coding
ENSMUSG00000067870	Gm8759	protein_coding
ENSMUSG00000082774	Gm8805	pseudogene
ENSMUSG00000091957	Gm8841	protein_coding
ENSMUSG00000064081	Gm8973	protein_coding
ENSMUSG00000059751	Gm9000	protein_coding
ENSMUSG00000080824	Gm9001	pseudogene
ENSMUSG00000071077	Gm9104	protein_coding
ENSMUSG00000062896	Gm9154	pseudogene
ENSMUSG00000044609	Gm9294	pseudogene
ENSMUSG00000080848	Gm9385	pseudogene
ENSMUSG00000044424	Gm9493	protein_coding
ENSMUSG00000083692	Gm9575	pseudogene
ENSMUSG00000030735	Gm9755	protein_coding
ENSMUSG00000037438	Gm9763	pseudogene
ENSMUSG00000043801	Gm9786	pseudogene
ENSMUSG00000044330	Gm9790	pseudogene
ENSMUSG00000045886	Gm9803	pseudogene
ENSMUSG00000049832	Gm9840	pseudogene
ENSMUSG00000050299	Gm9843	protein_coding
ENSMUSG00000050347	Gm9844	pseudogene
ENSMUSG00000050621	Gm9846	protein_coding
ENSMUSG00000051723	Gm9858	protein_coding
ENSMUSG00000052825	Gm9892	pseudogene
ENSMUSG00000000253	Gmpr	protein_coding
ENSMUSG00000032562	Gnai2	protein_coding
ENSMUSG00000027523	Gnas	protein_coding
ENSMUSG00000029713	Gnb2	protein_coding
ENSMUSG00000020372	Gnb2l1	protein_coding
ENSMUSG00000032766	Gng11	protein_coding
ENSMUSG00000068523	Gng5	protein_coding
ENSMUSG00000038811	Gngt2	protein_coding
ENSMUSG00000031985	Gnpat	protein_coding
ENSMUSG00000038708	Golga4	protein_coding
ENSMUSG00000034109	Golim4	protein_coding
ENSMUSG00000025190	Got1	protein_coding
ENSMUSG00000031672	Got2	protein_coding
ENSMUSG00000024978	Gpam	protein_coding
ENSMUSG00000034042	Gpbp1l1	protein_coding
ENSMUSG00000034220	Gpc1	protein_coding
ENSMUSG00000031119	Gpc4	protein_coding
ENSMUSG00000027346	Gpcpd1	protein_coding
ENSMUSG00000026827	Gpd2	protein_coding
ENSMUSG00000036427	Gpi1	protein_coding
ENSMUSG00000022579	Gpihbp1	protein_coding
ENSMUSG00000056492	Gpr116	protein_coding
ENSMUSG00000028096	Gpr89	protein_coding
ENSMUSG00000023170	Gps2	protein_coding
ENSMUSG00000026930	Gpsm1	protein_coding
ENSMUSG00000034786	Gpsm3	protein_coding
ENSMUSG00000063856	Gpx1	protein_coding
ENSMUSG00000018339	Gpx3	protein_coding
ENSMUSG00000075706	Gpx4	protein_coding
ENSMUSG00000021760	Gpx8	protein_coding
ENSMUSG00000026888	Grb14	protein_coding
ENSMUSG00000072772	Grcc10	protein_coding
ENSMUSG00000022564	Grina	protein_coding
ENSMUSG00000029198	Grpel1	protein_coding
ENSMUSG00000044221	Grsf1	protein_coding
ENSMUSG00000038515	Grtp1	protein_coding
ENSMUSG00000026879	Gsn	protein_coding
ENSMUSG00000025934	Gsta3	protein_coding
ENSMUSG00000058135	Gstm1	protein_coding
ENSMUSG00000040562	Gstm2	protein_coding
ENSMUSG00000004032	Gstm5	protein_coding
ENSMUSG00000060803	Gstp1	protein_coding
ENSMUSG00000033543	Gtf2a2	protein_coding
ENSMUSG00000060261	Gtf2i	protein_coding
ENSMUSG00000031796	Gtl3	protein_coding
ENSMUSG00000023952	Gtpbp2	protein_coding
ENSMUSG00000020444	Guk1	protein_coding
ENSMUSG00000019528	Gyg	protein_coding
ENSMUSG00000036594	H2-Aa	protein_coding
ENSMUSG00000073421	H2-Ab1	protein_coding
ENSMUSG00000073411	H2-D1	protein_coding
ENSMUSG00000060586	H2-Eb1	protein_coding
ENSMUSG00000061232	H2-K1	protein_coding
ENSMUSG00000024309	H2-Ke2	protein_coding
ENSMUSG00000056116	H2-T22	protein_coding
ENSMUSG00000060032	H2afj	protein_coding
ENSMUSG00000015937	H2afy	protein_coding
ENSMUSG00000075701	H47	protein_coding
ENSMUSG00000025075	Habp2	protein_coding
ENSMUSG00000021884	Hacl1	protein_coding
ENSMUSG00000027984	Hadh	protein_coding
ENSMUSG00000025745	Hadha	protein_coding
ENSMUSG00000059447	Hadhb	protein_coding
ENSMUSG00000061046	Haghl	protein_coding
ENSMUSG00000001380	Hars	protein_coding
ENSMUSG00000069919	Hba-a1	protein_coding
ENSMUSG00000069917	Hba-a2	protein_coding
ENSMUSG00000052305	Hbb-b1	protein_coding
ENSMUSG00000073940	Hbb-b2	protein_coding
ENSMUSG00000031352	Hccs	protein_coding
ENSMUSG00000023904	Hcfc1r1	protein_coding
ENSMUSG00000022831	Hcls1	protein_coding
ENSMUSG00000026313	Hdac4	protein_coding
ENSMUSG00000004897	Hdgf	protein_coding
ENSMUSG00000034088	Hdlbp	protein_coding
ENSMUSG00000075254	Heg1	protein_coding
ENSMUSG00000020064	Herc4	protein_coding
ENSMUSG00000031770	Herpud1	protein_coding
ENSMUSG00000022528	Hes1	protein_coding
ENSMUSG00000038403	Hfe2	protein_coding
ENSMUSG00000032523	Hhatl	protein_coding
ENSMUSG00000029776	Hibadh	protein_coding
ENSMUSG00000038412	Higd1a	protein_coding
ENSMUSG00000025868	Higd2a	protein_coding
ENSMUSG00000020267	Hint1	protein_coding
ENSMUSG00000028470	Hint2	protein_coding
ENSMUSG00000019791	Hint3	protein_coding
ENSMUSG00000027177	Hipk3	protein_coding
ENSMUSG00000036181	Hist1h1c	protein_coding
ENSMUSG00000018102	Hist1h2bc	protein_coding
ENSMUSG00000000628	Hk2	protein_coding
ENSMUSG00000066530	Hmg1l1	protein_coding
ENSMUSG00000066551	Hmgb1	protein_coding
ENSMUSG00000031245	Hmgn5	protein_coding
ENSMUSG00000020737	Hn1	protein_coding
ENSMUSG00000007836	Hnrnpa0	protein_coding
ENSMUSG00000004980	Hnrnpa2b1	protein_coding
ENSMUSG00000020358	Hnrnpab	protein_coding
ENSMUSG00000021546	Hnrnpk	protein_coding
ENSMUSG00000015165	Hnrnpl	protein_coding
ENSMUSG00000059208	Hnrnpm	protein_coding
ENSMUSG00000039630	Hnrnpu	protein_coding
ENSMUSG00000059325	Hopx	protein_coding
ENSMUSG00000025499	Hras1	protein_coding
ENSMUSG00000038239	Hrc	protein_coding
ENSMUSG00000031839	Hsbp1	protein_coding
ENSMUSG00000043510	Hscb	protein_coding
ENSMUSG00000025260	Hsd17b10	protein_coding
ENSMUSG00000028383	Hsdl2	protein_coding
ENSMUSG00000021270	Hsp90aa1	protein_coding
ENSMUSG00000023944	Hsp90ab1	protein_coding
ENSMUSG00000020048	Hsp90b1	protein_coding
ENSMUSG00000020361	Hspa4	protein_coding
ENSMUSG00000026864	Hspa5	protein_coding
ENSMUSG00000015656	Hspa8	protein_coding
ENSMUSG00000024359	Hspa9	protein_coding
ENSMUSG00000004951	Hspb1	protein_coding
ENSMUSG00000036854	Hspb6	protein_coding
ENSMUSG00000006221	Hspb7	protein_coding
ENSMUSG00000041548	Hspb8	protein_coding
ENSMUSG00000025980	Hspd1	protein_coding
ENSMUSG00000073676	Hspe1	protein_coding
ENSMUSG00000006205	Htra1	protein_coding
ENSMUSG00000042745	Id1	protein_coding
ENSMUSG00000025950	Idh1	protein_coding
ENSMUSG00000030541	Idh2	protein_coding
ENSMUSG00000032279	Idh3a	protein_coding
ENSMUSG00000027406	Idh3b	protein_coding
ENSMUSG00000002010	Idh3g	protein_coding
ENSMUSG00000090000	Ier3ip1	protein_coding
ENSMUSG00000039997	Ifi203	protein_coding
ENSMUSG00000079017	Ifi27l2a	protein_coding
ENSMUSG00000021208	Ifi27l2b	protein_coding
ENSMUSG00000010358	Ifi35	protein_coding
ENSMUSG00000060591	Ifitm2	protein_coding
ENSMUSG00000025492	Ifitm3	protein_coding
ENSMUSG00000022965	Ifngr2	protein_coding
ENSMUSG00000001105	Ift20	protein_coding
ENSMUSG00000020053	Igf1	protein_coding
ENSMUSG00000036256	Igfbp7	protein_coding
ENSMUSG00000054072	Iigp1	protein_coding
ENSMUSG00000073889	Il11ra1	protein_coding
ENSMUSG00000023206	Il15ra	protein_coding
ENSMUSG00000052337	Immt	protein_coding
ENSMUSG00000030034	Ino80b	protein_coding
ENSMUSG00000006127	Inpp5k	protein_coding
ENSMUSG00000032594	Ip6k1	protein_coding
ENSMUSG00000041115	Iqsec2	protein_coding
ENSMUSG00000031392	Irak1	protein_coding
ENSMUSG00000021241	Isca2	protein_coding
ENSMUSG00000025825	Iscu	protein_coding
ENSMUSG00000027087	Itgav	protein_coding
ENSMUSG00000025809	Itgb1	protein_coding
ENSMUSG00000031312	Itgb1bp2	protein_coding
ENSMUSG00000022108	Itm2b	protein_coding
ENSMUSG00000027332	Ivd	protein_coding
ENSMUSG00000023150	Ivns1abp	protein_coding
ENSMUSG00000028530	Jak1	protein_coding
ENSMUSG00000037876	Jmjd1c	protein_coding
ENSMUSG00000038695	Josd2	protein_coding
ENSMUSG00000017817	Jph2	protein_coding
ENSMUSG00000027937	Jtb	protein_coding
ENSMUSG00000001552	Jup	protein_coding
ENSMUSG00000042099	Kank3	protein_coding
ENSMUSG00000031948	Kars	protein_coding
ENSMUSG00000059486	Kbtbd2	protein_coding
ENSMUSG00000049265	Kcnk3	protein_coding
ENSMUSG00000059022	Kcp	protein_coding
ENSMUSG00000079111	Kdelr2	protein_coding
ENSMUSG00000062960	Kdr	protein_coding
ENSMUSG00000022332	Khdrbs3	protein_coding
ENSMUSG00000063077	Kif1b	protein_coding
ENSMUSG00000006740	Kif5b	protein_coding
ENSMUSG00000026585	Kifap3	protein_coding
ENSMUSG00000019966	Kitl	protein_coding
ENSMUSG00000025959	Klf7	protein_coding
ENSMUSG00000042747	Krtcap2	protein_coding
ENSMUSG00000052911	Lamb2	protein_coding
ENSMUSG00000026478	Lamc1	protein_coding
ENSMUSG00000031447	Lamp1	protein_coding
ENSMUSG00000016534	Lamp2	protein_coding
ENSMUSG00000039682	Lap3	protein_coding
ENSMUSG00000020585	Laptm4a	protein_coding
ENSMUSG00000022257	Laptm4b	protein_coding
ENSMUSG00000024063	Lbh	protein_coding
ENSMUSG00000021798	Ldb3	protein_coding
ENSMUSG00000063229	Ldha	protein_coding
ENSMUSG00000030246	Ldhb	protein_coding
ENSMUSG00000042487	Leo1	protein_coding
ENSMUSG00000006931	Leprel4	protein_coding
ENSMUSG00000031513	Leprotl1	protein_coding
ENSMUSG00000068220	Lgals1	protein_coding
ENSMUSG00000033880	Lgals3bp	protein_coding
ENSMUSG00000053964	Lgals4	protein_coding
ENSMUSG00000037736	Limch1	protein_coding
ENSMUSG00000019920	Lims1	protein_coding
LINCM10	LINCM10	lincRNA
LINCM11	LINCM11	lincRNA
LINCM12	LINCM12	lincRNA
LINCM121	LINCM121	lincRNA
LINCM129	LINCM129	lincRNA
LINCM131	LINCM131	lincRNA
LINCM14	LINCM14	lincRNA
LINCM146	LINCM146	lincRNA
LINCM154	LINCM154	lincRNA
LINCM164	LINCM164	lincRNA
LINCM182	LINCM182	lincRNA
LINCM185	LINCM185	lincRNA
LINCM187	LINCM187	lincRNA
LINCM2	LINCM2	lincRNA
LINCM204	LINCM204	lincRNA
LINCM210	LINCM210	lincRNA
LINCM224	LINCM224	lincRNA
LINCM228	LINCM228	lincRNA
LINCM229	LINCM229	lincRNA
LINCM239	LINCM239	lincRNA
LINCM256	LINCM256	lincRNA
LINCM262	LINCM262	lincRNA
LINCM27	LINCM27	lincRNA
LINCM38	LINCM38	lincRNA
LINCM4	LINCM4	lincRNA
LINCM40	LINCM40	lincRNA
LINCM42	LINCM42	lincRNA
LINCM5	LINCM5	lincRNA
LINCM51	LINCM51	lincRNA
LINCM52	LINCM52	lincRNA
LINCM73	LINCM73	lincRNA
LINCM79	LINCM79	lincRNA
LINCM8	LINCM8	lincRNA
LINCM89	LINCM89	lincRNA
LINCM98	LINCM98	lincRNA
ENSMUSG00000028063	Lmna	protein_coding
ENSMUSG00000028266	Lmo4	protein_coding
ENSMUSG00000033060	Lmo7	protein_coding
ENSMUSG00000029683	Lmod2	protein_coding
ENSMUSG00000041168	Lonp1	protein_coding
ENSMUSG00000032334	Loxl1	protein_coding
ENSMUSG00000021608	Lpcat1	protein_coding
ENSMUSG00000020593	Lpin1	protein_coding
ENSMUSG00000015568	Lpl	protein_coding
ENSMUSG00000022801	Lrch3	protein_coding
ENSMUSG00000029103	Lrpap1	protein_coding
ENSMUSG00000060187	Lrrc10	protein_coding
ENSMUSG00000021579	Lrrc14b	protein_coding
ENSMUSG00000032495	Lrrc2	protein_coding
ENSMUSG00000027961	Lrrc39	protein_coding
ENSMUSG00000026305	Lrrfip1	protein_coding
ENSMUSG00000032497	Lrrfip2	protein_coding
ENSMUSG00000045776	Lrtm1	protein_coding
ENSMUSG00000029703	Lrwd1	protein_coding
ENSMUSG00000035215	Lsm7	protein_coding
ENSMUSG00000059278	Lsmd1	protein_coding
ENSMUSG00000073412	Lst1	protein_coding
ENSMUSG00000040488	Ltbp4	protein_coding
ENSMUSG00000029823	Luc7l2	protein_coding
ENSMUSG00000020863	Luc7l3	protein_coding
ENSMUSG00000075602	Ly6a	protein_coding
ENSMUSG00000079018	Ly6c1	protein_coding
ENSMUSG00000022587	Ly6e	protein_coding
ENSMUSG00000067367	Lyar	protein_coding
ENSMUSG00000069516	Lyz2	protein_coding
ENSMUSG00000022761	Lztr1	protein_coding
ENSMUSG00000035342	Lzts2	protein_coding
ENSMUSG00000036278	Macrod1	protein_coding
ENSMUSG00000055435	Maf	protein_coding
ENSMUSG00000025151	Maged1	protein_coding
ENSMUSG00000031147	Magix	protein_coding
ENSMUSG00000092341	Malat1	lincRNA
ENSMUSG00000024085	Man2a1	protein_coding
ENSMUSG00000032575	Manf	protein_coding
ENSMUSG00000027602	Map1lc3a	protein_coding
ENSMUSG00000063065	Mapk3	protein_coding
ENSMUSG00000016528	Mapkapk2	protein_coding
ENSMUSG00000023307	March5	protein_coding
ENSMUSG00000026977	March7	protein_coding
ENSMUSG00000069662	Marcks	protein_coding
ENSMUSG00000053907	Mat2a	protein_coding
ENSMUSG00000018893	Mb	protein_coding
ENSMUSG00000024513	Mbd2	protein_coding
ENSMUSG00000022139	Mbnl2	protein_coding
ENSMUSG00000033429	Mcee	protein_coding
ENSMUSG00000038612	Mcl1	protein_coding
ENSMUSG00000020321	Mdh1	protein_coding
ENSMUSG00000019179	Mdh2	protein_coding
ENSMUSG00000002329	Mdp1	protein_coding
ENSMUSG00000012114	Med15	protein_coding
ENSMUSG00000038622	Med30	protein_coding
ENSMUSG00000005583	Mef2c	protein_coding
ENSMUSG00000021268	Meg3	lincRNA
ENSMUSG00000058704	Memo1	protein_coding
ENSMUSG00000041921	Metap1d	protein_coding
ENSMUSG00000036112	Metap2	protein_coding
ENSMUSG00000030876	Mettl9	protein_coding
ENSMUSG00000030116	Mfap5	protein_coding
ENSMUSG00000026150	Mff	protein_coding
ENSMUSG00000027668	Mfn1	protein_coding
ENSMUSG00000029020	Mfn2	protein_coding
ENSMUSG00000025220	Mgea5	protein_coding
ENSMUSG00000033174	Mgll	protein_coding
ENSMUSG00000030218	Mgp	protein_coding
ENSMUSG00000008540	Mgst1	protein_coding
ENSMUSG00000026688	Mgst3	protein_coding
ENSMUSG00000020111	Micu1	protein_coding
ENSMUSG00000033307	Mif	protein_coding
ENSMUSG00000050608	Minos1	protein_coding
ENSMUSG00000021993	Mipep	protein_coding
ENSMUSG00000026377	Mki67ip	protein_coding
ENSMUSG00000027274	Mkks	protein_coding
ENSMUSG00000048416	Mlf1	protein_coding
ENSMUSG00000030120	Mlf2	protein_coding
ENSMUSG00000074064	Mlycd	protein_coding
ENSMUSG00000028690	Mmachc	protein_coding
ENSMUSG00000031740	Mmp2	protein_coding
ENSMUSG00000062270	Morf4l1	protein_coding
ENSMUSG00000005417	Mprip	protein_coding
ENSMUSG00000090262	Mpv17	protein_coding
ENSMUSG00000020695	Mrc2	protein_coding
ENSMUSG00000055302	Mrfap1	protein_coding
ENSMUSG00000039640	Mrpl12	protein_coding
ENSMUSG00000022370	Mrpl13	protein_coding
ENSMUSG00000023939	Mrpl14	protein_coding
ENSMUSG00000033845	Mrpl15	protein_coding
ENSMUSG00000024683	Mrpl16	protein_coding
ENSMUSG00000030879	Mrpl17	protein_coding
ENSMUSG00000057388	Mrpl18	protein_coding
ENSMUSG00000002767	Mrpl2	protein_coding
ENSMUSG00000029066	Mrpl20	protein_coding
ENSMUSG00000024829	Mrpl21	protein_coding
ENSMUSG00000075279	Mrpl23-ps1	pseudogene
ENSMUSG00000019710	Mrpl24	protein_coding
ENSMUSG00000026087	Mrpl30	protein_coding
ENSMUSG00000029142	Mrpl33	protein_coding
ENSMUSG00000034880	Mrpl34	protein_coding
ENSMUSG00000021607	Mrpl36	protein_coding
ENSMUSG00000028622	Mrpl37	protein_coding
ENSMUSG00000022889	Mrpl39	protein_coding
ENSMUSG00000036850	Mrpl41	protein_coding
ENSMUSG00000062981	Mrpl42	protein_coding
ENSMUSG00000026248	Mrpl44	protein_coding
ENSMUSG00000018882	Mrpl45	protein_coding
ENSMUSG00000037531	Mrpl47	protein_coding
ENSMUSG00000030706	Mrpl48	protein_coding
ENSMUSG00000030335	Mrpl51	protein_coding
ENSMUSG00000010406	Mrpl52	protein_coding
ENSMUSG00000030037	Mrpl53	protein_coding
ENSMUSG00000034932	Mrpl54	protein_coding
ENSMUSG00000036860	Mrpl55	protein_coding
ENSMUSG00000030611	Mrps11	protein_coding
ENSMUSG00000045948	Mrps12	protein_coding
ENSMUSG00000028861	Mrps15	protein_coding
ENSMUSG00000049960	Mrps16	protein_coding
ENSMUSG00000034211	Mrps17	protein_coding
ENSMUSG00000023967	Mrps18a	protein_coding
ENSMUSG00000016833	Mrps18c	protein_coding
ENSMUSG00000054312	Mrps21	protein_coding
ENSMUSG00000023723	Mrps23	protein_coding
ENSMUSG00000020477	Mrps24	protein_coding
ENSMUSG00000014551	Mrps25	protein_coding
ENSMUSG00000037740	Mrps26	protein_coding
ENSMUSG00000040269	Mrps28	protein_coding
ENSMUSG00000040112	Mrps35	protein_coding
ENSMUSG00000061474	Mrps36	protein_coding
ENSMUSG00000021631	Mrps36-ps1	protein_coding
ENSMUSG00000081911	Mrps36-ps2	pseudogene
ENSMUSG00000046756	Mrps7	protein_coding
ENSMUSG00000031207	Msn	protein_coding
ENSMUSG00000031765	Mt1	protein_coding
ENSMUSG00000031762	Mt2	protein_coding
ENSMUSG00000032479	Mtap4	protein_coding
ENSMUSG00000028849	Mtap7d1	protein_coding
ENSMUSG00000024012	Mtch1	protein_coding
ENSMUSG00000027282	Mtch2	protein_coding
ENSMUSG00000022255	Mtdh	protein_coding
ENSMUSG00000026273	Mterfd2	protein_coding
ENSMUSG00000004748	Mtfp1	protein_coding
ENSMUSG00000022353	Mtss1	protein_coding
ENSMUSG00000045636	Mtus1	protein_coding
ENSMUSG00000028348	Murc	protein_coding
ENSMUSG00000023921	Mut	protein_coding
ENSMUSG00000030681	Mvp	protein_coding
ENSMUSG00000068566	Myadm	protein_coding
ENSMUSG00000002100	Mybpc3	protein_coding
ENSMUSG00000073616	Myeov2	protein_coding
ENSMUSG00000040752	Myh6	protein_coding
ENSMUSG00000022443	Myh9	protein_coding
ENSMUSG00000061816	Myl1	protein_coding
ENSMUSG00000024048	Myl12a	protein_coding
ENSMUSG00000034868	Myl12b	protein_coding
ENSMUSG00000013936	Myl2	protein_coding
ENSMUSG00000059741	Myl3	protein_coding
ENSMUSG00000020469	Myl7	protein_coding
ENSMUSG00000067818	Myl9	protein_coding
ENSMUSG00000031698	Mylk3	protein_coding
ENSMUSG00000024049	Myom1	protein_coding
ENSMUSG00000024471	Myot	protein_coding
ENSMUSG00000028116	Myoz2	protein_coding
ENSMUSG00000041361	Myzap	protein_coding
ENSMUSG00000031388	Naa10	protein_coding
ENSMUSG00000061315	Naca	protein_coding
ENSMUSG00000024587	Nars	protein_coding
ENSMUSG00000017119	Nbr1	protein_coding
ENSMUSG00000022774	Ncbp2	protein_coding
ENSMUSG00000026234	Ncl	protein_coding
ENSMUSG00000018501	Ncor1	protein_coding
ENSMUSG00000004558	Ndrg2	protein_coding
ENSMUSG00000036564	Ndrg4	protein_coding
ENSMUSG00000016427	Ndufa1	protein_coding
ENSMUSG00000026260	Ndufa10	protein_coding
ENSMUSG00000002379	Ndufa11	protein_coding
ENSMUSG00000020022	Ndufa12	protein_coding
ENSMUSG00000036199	Ndufa13	protein_coding
ENSMUSG00000014294	Ndufa2	protein_coding
ENSMUSG00000035674	Ndufa3	protein_coding
ENSMUSG00000029632	Ndufa4	protein_coding
ENSMUSG00000023089	Ndufa5	protein_coding
ENSMUSG00000022450	Ndufa6	protein_coding
ENSMUSG00000041881	Ndufa7	protein_coding
ENSMUSG00000026895	Ndufa8	protein_coding
ENSMUSG00000000399	Ndufa9	protein_coding
ENSMUSG00000030869	Ndufab1	protein_coding
ENSMUSG00000040048	Ndufb10	protein_coding
ENSMUSG00000031059	Ndufb11	protein_coding
ENSMUSG00000002416	Ndufb2	protein_coding
ENSMUSG00000026032	Ndufb3	protein_coding
ENSMUSG00000022820	Ndufb4	protein_coding
ENSMUSG00000027673	Ndufb5	protein_coding
ENSMUSG00000071014	Ndufb6	protein_coding
ENSMUSG00000033938	Ndufb7	protein_coding
ENSMUSG00000025204	Ndufb8	protein_coding
ENSMUSG00000022354	Ndufb9	protein_coding
ENSMUSG00000037152	Ndufc1	protein_coding
ENSMUSG00000030647	Ndufc2	protein_coding
ENSMUSG00000025968	Ndufs1	protein_coding
ENSMUSG00000013593	Ndufs2	protein_coding
ENSMUSG00000005510	Ndufs3	protein_coding
ENSMUSG00000021764	Ndufs4	protein_coding
ENSMUSG00000028648	Ndufs5	protein_coding
ENSMUSG00000021606	Ndufs6	protein_coding
ENSMUSG00000020153	Ndufs7	protein_coding
ENSMUSG00000059734	Ndufs8	protein_coding
ENSMUSG00000037916	Ndufv1	protein_coding
ENSMUSG00000024099	Ndufv2	protein_coding
ENSMUSG00000024038	Ndufv3	protein_coding
ENSMUSG00000092274	Neat1	non_coding
ENSMUSG00000053702	Nebl	protein_coding
ENSMUSG00000032216	Nedd4	protein_coding
ENSMUSG00000010376	Nedd8	protein_coding
ENSMUSG00000039103	Nexn	protein_coding
ENSMUSG00000038615	Nfe2l1	protein_coding
ENSMUSG00000015839	Nfe2l2	protein_coding
ENSMUSG00000028565	Nfia	protein_coding
ENSMUSG00000008575	Nfib	protein_coding
ENSMUSG00000001911	Nfix	protein_coding
ENSMUSG00000021910	Nisch	protein_coding
ENSMUSG00000013997	Nit1	protein_coding
ENSMUSG00000041309	Nkx6-2	protein_coding
ENSMUSG00000069830	Nlrp1a	protein_coding
ENSMUSG00000020857	Nme2	protein_coding
ENSMUSG00000020936	Nmt1	protein_coding
ENSMUSG00000025453	Nnt	protein_coding
ENSMUSG00000063200	Nol7	protein_coding
NONMMUG009797	NONMMUG009797	lincRNA
NONMMUG016213	NONMMUG016213	lincRNA
NONMMUG021327	NONMMUG021327	lincRNA
NONMMUG042597	NONMMUG042597	lincRNA
NONMMUG044321	NONMMUG044321	lincRNA
NONMMUT011092	NONMMUT011092	lincRNA
NONMMUT027626	NONMMUT027626	lincRNA
NONMMUT043302	NONMMUT043302	lincRNA
NONMMUT056166	NONMMUT056166	lincRNA
ENSMUSG00000027133	Nop10	protein_coding
ENSMUSG00000001441	Npepps	protein_coding
ENSMUSG00000032558	Nphp3	protein_coding
ENSMUSG00000057113	Npm1	protein_coding
ENSMUSG00000041616	Nppa	protein_coding
ENSMUSG00000029019	Nppb	protein_coding
ENSMUSG00000032336	Nptn	protein_coding
ENSMUSG00000029148	Nrbp1	protein_coding
ENSMUSG00000025810	Nrp1	protein_coding
ENSMUSG00000028706	Nsun4	protein_coding
ENSMUSG00000030824	Nucb1	protein_coding
ENSMUSG00000028851	Nudc	protein_coding
ENSMUSG00000020029	Nudt4	protein_coding
ENSMUSG00000050174	Nudt6	protein_coding
ENSMUSG00000031767	Nudt7	protein_coding
ENSMUSG00000024869	Nudt8	protein_coding
ENSMUSG00000029310	Nudt9	protein_coding
ENSMUSG00000021224	Numb	protein_coding
ENSMUSG00000030934	Oat	protein_coding
ENSMUSG00000035242	Oaz1	protein_coding
ENSMUSG00000061462	Obscn	protein_coding
ENSMUSG00000020456	Ogdh	protein_coding
ENSMUSG00000021390	Ogn	protein_coding
ENSMUSG00000040044	Orc3	protein_coding
ENSMUSG00000026096	Osgepl1	protein_coding
ENSMUSG00000038803	Ost4	protein_coding
ENSMUSG00000022186	Oxct1	protein_coding
ENSMUSG00000025130	P4hb	protein_coding
ENSMUSG00000022283	Pabpc1	protein_coding
ENSMUSG00000011257	Pabpc4	protein_coding
ENSMUSG00000022194	Pabpn1	protein_coding
ENSMUSG00000020745	Pafah1b1	protein_coding
ENSMUSG00000029247	Paics	protein_coding
ENSMUSG00000025451	Paip1	protein_coding
ENSMUSG00000037058	Paip2	protein_coding
ENSMUSG00000038683	Pak1ip1	protein_coding
ENSMUSG00000058056	Palld	protein_coding
ENSMUSG00000033377	Palmd	protein_coding
ENSMUSG00000026335	Pam	protein_coding
ENSMUSG00000021111	Papola	protein_coding
ENSMUSG00000024899	Papss2	protein_coding
ENSMUSG00000028964	Park7	protein_coding
ENSMUSG00000020453	Patz1	protein_coding
ENSMUSG00000051695	Pcbp1	protein_coding
ENSMUSG00000056851	Pcbp2	protein_coding
ENSMUSG00000024440	Pcdh12	protein_coding
ENSMUSG00000023036	Pcdhga9	protein_coding
ENSMUSG00000029718	Pcolce	protein_coding
ENSMUSG00000038370	Pcp4l1	protein_coding
ENSMUSG00000030417	Pdcd5	protein_coding
ENSMUSG00000032504	Pdcd6ip	protein_coding
ENSMUSG00000038170	Pde4dip	protein_coding
ENSMUSG00000078931	Pdf	processed_transcript
ENSMUSG00000031299	Pdha1	protein_coding
ENSMUSG00000021748	Pdhb	protein_coding
ENSMUSG00000038967	Pdk2	protein_coding
ENSMUSG00000019577	Pdk4	protein_coding
ENSMUSG00000055044	Pdlim1	protein_coding
ENSMUSG00000028273	Pdlim5	protein_coding
ENSMUSG00000022680	Pdxdc1	protein_coding
ENSMUSG00000030887	Pdzd9	protein_coding
ENSMUSG00000013698	Pea15a	protein_coding
ENSMUSG00000032959	Pebp1	protein_coding
ENSMUSG00000003464	Pex19	protein_coding
ENSMUSG00000029373	Pf4	protein_coding
ENSMUSG00000006412	Pfdn2	protein_coding
ENSMUSG00000001289	Pfdn5	protein_coding
ENSMUSG00000033065	Pfkm	protein_coding
ENSMUSG00000018293	Pfn1	protein_coding
ENSMUSG00000027805	Pfn2	protein_coding
ENSMUSG00000020475	Pgam2	protein_coding
ENSMUSG00000039007	Pgcp	protein_coding
ENSMUSG00000004791	Pgf	protein_coding
ENSMUSG00000025791	Pgm2	protein_coding
ENSMUSG00000062866	Phactr2	protein_coding
ENSMUSG00000038845	Phb	protein_coding
ENSMUSG00000004264	Phb2	protein_coding
ENSMUSG00000029629	Phf14	protein_coding
ENSMUSG00000034055	Phka1	protein_coding
ENSMUSG00000031295	Phka2	protein_coding
ENSMUSG00000020205	Phlda1	protein_coding
ENSMUSG00000007946	Phox2a	protein_coding
ENSMUSG00000036504	Phpt1	protein_coding
ENSMUSG00000026664	Phyh	protein_coding
ENSMUSG00000028101	Pias3	protein_coding
ENSMUSG00000022940	Pigp	protein_coding
ENSMUSG00000043162	Pigy	protein_coding
ENSMUSG00000032462	Pik3cb	protein_coding
ENSMUSG00000024014	Pim1	protein_coding
ENSMUSG00000028756	Pink1	protein_coding
ENSMUSG00000039934	Pion	protein_coding
ENSMUSG00000017781	Pitpna	protein_coding
ENSMUSG00000040430	Pitpnc1	protein_coding
ENSMUSG00000034462	Pkd2	protein_coding
ENSMUSG00000035268	Pkig	protein_coding
ENSMUSG00000032294	Pkm2	protein_coding
ENSMUSG00000041957	Pkp2	protein_coding
ENSMUSG00000060675	Pla2g16	protein_coding
ENSMUSG00000028577	Plaa	protein_coding
ENSMUSG00000037552	Plekhg2	protein_coding
ENSMUSG00000024197	Plin3	protein_coding
ENSMUSG00000011305	Plin5	protein_coding
ENSMUSG00000038583	Pln	protein_coding
ENSMUSG00000032369	Plscr1	protein_coding
ENSMUSG00000034845	Plvap	protein_coding
ENSMUSG00000018217	Pmp22	protein_coding
ENSMUSG00000029017	Pmpcb	protein_coding
ENSMUSG00000025509	Pnpla2	protein_coding
ENSMUSG00000031536	Polb	protein_coding
ENSMUSG00000031783	Polr2c	protein_coding
ENSMUSG00000004667	Polr2e	protein_coding
ENSMUSG00000033020	Polr2f	protein_coding
ENSMUSG00000021018	Polr2h	protein_coding
ENSMUSG00000038489	Polr2l	protein_coding
ENSMUSG00000032199	Polr2m	protein_coding
ENSMUSG00000028700	Pomgnt1	protein_coding
ENSMUSG00000029649	Pomp	protein_coding
ENSMUSG00000029759	Pon3	protein_coding
ENSMUSG00000022803	Popdc2	protein_coding
ENSMUSG00000005514	Por	protein_coding
ENSMUSG00000028517	Ppap2b	protein_coding
ENSMUSG00000029167	Ppargc1a	protein_coding
ENSMUSG00000032383	Ppib	protein_coding
ENSMUSG00000042133	Ppig	protein_coding
ENSMUSG00000021096	Ppm1a	protein_coding
ENSMUSG00000061130	Ppm1b	protein_coding
ENSMUSG00000040385	Ppp1ca	protein_coding
ENSMUSG00000036398	Ppp1r11	protein_coding
ENSMUSG00000019254	Ppp1r12c	protein_coding
ENSMUSG00000056612	Ppp1r14b	protein_coding
ENSMUSG00000007564	Ppp2r1a	protein_coding
ENSMUSG00000039515	Ppp2r4	protein_coding
ENSMUSG00000026626	Ppp2r5a	protein_coding
ENSMUSG00000028161	Ppp3ca	protein_coding
ENSMUSG00000028691	Prdx1	protein_coding
ENSMUSG00000005161	Prdx2	protein_coding
ENSMUSG00000024997	Prdx3	protein_coding
ENSMUSG00000024953	Prdx5	protein_coding
ENSMUSG00000020612	Prkar1a	protein_coding
ENSMUSG00000037060	Prkcdbp	protein_coding
ENSMUSG00000030753	Prkrir	protein_coding
ENSMUSG00000079037	Prnp	protein_coding
ENSMUSG00000024735	Prpf19	protein_coding
ENSMUSG00000023484	Prph	protein_coding
ENSMUSG00000023048	Prr13	protein_coding
ENSMUSG00000028484	Psip1	protein_coding
ENSMUSG00000015671	Psma2	protein_coding
ENSMUSG00000032301	Psma4	protein_coding
ENSMUSG00000068749	Psma5	protein_coding
ENSMUSG00000021024	Psma6	protein_coding
ENSMUSG00000027566	Psma7	protein_coding
ENSMUSG00000014769	Psmb1	protein_coding
ENSMUSG00000028837	Psmb2	protein_coding
ENSMUSG00000069744	Psmb3	protein_coding
ENSMUSG00000005779	Psmb4	protein_coding
ENSMUSG00000018286	Psmb6	protein_coding
ENSMUSG00000026750	Psmb7	protein_coding
ENSMUSG00000021178	Psmc1	protein_coding
ENSMUSG00000002102	Psmc3	protein_coding
ENSMUSG00000030603	Psmc4	protein_coding
ENSMUSG00000020708	Psmc5	protein_coding
ENSMUSG00000021832	Psmc6	protein_coding
ENSMUSG00000026229	Psmd1	protein_coding
ENSMUSG00000017428	Psmd11	protein_coding
ENSMUSG00000020720	Psmd12	protein_coding
ENSMUSG00000006998	Psmd2	protein_coding
ENSMUSG00000005625	Psmd4	protein_coding
ENSMUSG00000021737	Psmd6	protein_coding
ENSMUSG00000039067	Psmd7	protein_coding
ENSMUSG00000022216	Psme1	protein_coding
ENSMUSG00000078153	Psme2b-ps	protein_coding
ENSMUSG00000040850	Psme4	protein_coding
ENSMUSG00000071451	Psmg4	protein_coding
ENSMUSG00000015090	Ptgds	protein_coding
ENSMUSG00000026238	Ptma	protein_coding
ENSMUSG00000030122	Ptms	protein_coding
ENSMUSG00000028788	Ptp4a2	protein_coding
ENSMUSG00000059895	Ptp4a3	protein_coding
ENSMUSG00000004044	Ptrf	protein_coding
ENSMUSG00000033059	Pygb	protein_coding
ENSMUSG00000032648	Pygm	protein_coding
ENSMUSG00000062078	Qk	protein_coding
ENSMUSG00000020149	Rab1	protein_coding
ENSMUSG00000077450	Rab11b	protein_coding
ENSMUSG00000023460	Rab12	protein_coding
ENSMUSG00000026878	Rab14	protein_coding
ENSMUSG00000020132	Rab21	protein_coding
ENSMUSG00000064181	Rab3ip	protein_coding
ENSMUSG00000079477	Rab7	protein_coding
ENSMUSG00000003380	Rabac1	protein_coding
ENSMUSG00000001847	Rac1	protein_coding
ENSMUSG00000028426	Rad23b	protein_coding
ENSMUSG00000008859	Rala	protein_coding
ENSMUSG00000037110	Ralgapa2	protein_coding
ENSMUSG00000001240	Ramp2	protein_coding
ENSMUSG00000005732	Ranbp1	protein_coding
ENSMUSG00000032892	Rangrf	protein_coding
ENSMUSG00000068798	Rap1a	protein_coding
ENSMUSG00000022469	Rapgef3	protein_coding
ENSMUSG00000009281	Rarres2	protein_coding
ENSMUSG00000070565	Rasal2	protein_coding
ENSMUSG00000061898	Rbak	protein_coding
ENSMUSG00000038132	Rbm24	protein_coding
ENSMUSG00000029701	Rbm28	protein_coding
ENSMUSG00000027510	Rbm38	protein_coding
ENSMUSG00000027620	Rbm39	protein_coding
ENSMUSG00000036733	Rbm42	protein_coding
ENSMUSG00000040043	Rbms2	protein_coding
ENSMUSG00000039607	Rbms3	protein_coding
ENSMUSG00000031586	Rbpms	protein_coding
ENSMUSG00000022400	Rbx1	protein_coding
ENSMUSG00000022951	Rcan1	protein_coding
ENSMUSG00000039601	Rcan2	protein_coding
ENSMUSG00000032050	Rdx	protein_coding
ENSMUSG00000005873	Reep5	protein_coding
ENSMUSG00000024927	Rela	protein_coding
ENSMUSG00000029048	Rer1	protein_coding
ENSMUSG00000032026	Rexo2	protein_coding
ENSMUSG00000026678	Rgs5	protein_coding
ENSMUSG00000007815	Rhoa	protein_coding
ENSMUSG00000019944	Rhobtb1	protein_coding
ENSMUSG00000046768	Rhoj	protein_coding
ENSMUSG00000029392	Rilpl1	protein_coding
ENSMUSG00000022941	Ripply3	protein_coding
ENSMUSG00000040904	Rnasek	protein_coding
ENSMUSG00000073469	Rnaset2a	protein_coding
ENSMUSG00000079724	Rnaset2b	protein_coding
ENSMUSG00000006418	Rnf114	protein_coding
ENSMUSG00000060450	Rnf14	protein_coding
ENSMUSG00000047098	Rnf31	protein_coding
ENSMUSG00000029634	Rnf6	protein_coding
ENSMUSG00000051234	Rnf7	protein_coding
ENSMUSG00000026269	Rnpepl1	protein_coding
ENSMUSG00000067847	Romo1	protein_coding
ENSMUSG00000093483	RP23-381B19.7	processed_transcript
ENSMUSG00000093467	RP23-398F7.15	antisense
ENSMUSG00000032239	Rp9	protein_coding
ENSMUSG00000028187	Rpf1	protein_coding
ENSMUSG00000058443	Rpl10-ps3	protein_coding
ENSMUSG00000084416	Rpl10a-ps1	pseudogene
ENSMUSG00000059835	Rpl13-ps3	protein_coding
ENSMUSG00000074129	Rpl13a	protein_coding
ENSMUSG00000062083	Rpl13a-ps1	protein_coding
ENSMUSG00000025794	Rpl14	protein_coding
ENSMUSG00000046721	Rpl14-ps1	pseudogene
ENSMUSG00000069392	Rpl17-ps3	protein_coding
ENSMUSG00000081855	Rpl17-ps5	pseudogene
ENSMUSG00000059070	Rpl18	protein_coding
ENSMUSG00000081382	Rpl18-ps1	pseudogene
ENSMUSG00000053173	Rpl18-ps2	pseudogene
ENSMUSG00000045128	Rpl18a	protein_coding
ENSMUSG00000059033	Rpl18a-ps1	pseudogene
ENSMUSG00000017404	Rpl19	protein_coding
ENSMUSG00000064281	Rpl19-ps1	pseudogene
ENSMUSG00000081094	Rpl19-ps11	pseudogene
ENSMUSG00000041453	Rpl21	protein_coding
ENSMUSG00000061684	Rpl21-ps8	pseudogene
ENSMUSG00000028936	Rpl22	protein_coding
ENSMUSG00000080877	Rpl22-ps1	pseudogene
ENSMUSG00000039221	Rpl22l1	protein_coding
ENSMUSG00000071415	Rpl23	protein_coding
ENSMUSG00000078126	Rpl23a-ps3	protein_coding
ENSMUSG00000060938	Rpl26	protein_coding
ENSMUSG00000046364	Rpl27a	protein_coding
ENSMUSG00000058603	Rpl28-ps1	pseudogene
ENSMUSG00000079942	Rpl28-ps3	pseudogene
ENSMUSG00000048758	Rpl29	protein_coding
ENSMUSG00000060036	Rpl3	protein_coding
ENSMUSG00000084349	Rpl3-ps1	pseudogene
ENSMUSG00000058600	Rpl30	protein_coding
ENSMUSG00000057841	Rpl32	protein_coding
ENSMUSG00000068969	Rpl32-ps	protein_coding
ENSMUSG00000062006	Rpl34	protein_coding
ENSMUSG00000068396	Rpl34-ps1	pseudogene
ENSMUSG00000062997	Rpl35	protein_coding
ENSMUSG00000060636	Rpl35a	protein_coding
ENSMUSG00000081214	Rpl35a-ps2	pseudogene
ENSMUSG00000067558	Rpl35a-ps5	pseudogene
ENSMUSG00000057863	Rpl36	protein_coding
ENSMUSG00000024205	Rpl36-ps2	pseudogene
ENSMUSG00000066629	Rpl36-ps3	protein_coding
ENSMUSG00000049751	Rpl36al	protein_coding
ENSMUSG00000041841	Rpl37	protein_coding
ENSMUSG00000046330	Rpl37a	protein_coding
ENSMUSG00000057322	Rpl38	protein_coding
ENSMUSG00000080921	Rpl38-ps2	pseudogene
ENSMUSG00000079641	Rpl39	protein_coding
ENSMUSG00000002500	Rpl3l	protein_coding
ENSMUSG00000032399	Rpl4	protein_coding
ENSMUSG00000093674	Rpl41	protein_coding
ENSMUSG00000029614	Rpl6	protein_coding
ENSMUSG00000043716	Rpl7	protein_coding
ENSMUSG00000062647	Rpl7a	protein_coding
ENSMUSG00000071052	Rpl7a-ps5	protein_coding
ENSMUSG00000003970	Rpl8	protein_coding
ENSMUSG00000047215	Rpl9	protein_coding
ENSMUSG00000071269	Rpl9-ps4	protein_coding
ENSMUSG00000062456	Rpl9-ps6	protein_coding
ENSMUSG00000047965	Rpl9-ps7	pseudogene
ENSMUSG00000067274	Rplp0	protein_coding
ENSMUSG00000007892	Rplp1	protein_coding
ENSMUSG00000025508	Rplp2	protein_coding
ENSMUSG00000091018	Rplp2-ps1	protein_coding
ENSMUSG00000052146	Rps10	protein_coding
ENSMUSG00000060438	Rps10-ps1	pseudogene
ENSMUSG00000003429	Rps11	protein_coding
ENSMUSG00000061983	Rps12	protein_coding
ENSMUSG00000024608	Rps14	protein_coding
ENSMUSG00000063457	Rps15	protein_coding
ENSMUSG00000071419	Rps15-ps2	pseudogene
ENSMUSG00000008683	Rps15a	protein_coding
ENSMUSG00000083757	Rps15a-ps4	pseudogene
ENSMUSG00000067058	Rps15a-ps5	pseudogene
ENSMUSG00000083022	Rps15a-ps6	pseudogene
ENSMUSG00000081087	Rps15a-ps7	pseudogene
ENSMUSG00000060419	Rps16-ps2	pseudogene
ENSMUSG00000061787	Rps17	protein_coding
ENSMUSG00000008668	Rps18	protein_coding
ENSMUSG00000083914	Rps18-ps1	pseudogene
ENSMUSG00000040952	Rps19	protein_coding
ENSMUSG00000080059	Rps19-ps3	pseudogene
ENSMUSG00000044533	Rps2	protein_coding
ENSMUSG00000028234	Rps20	protein_coding
ENSMUSG00000039001	Rps21	protein_coding
ENSMUSG00000025290	Rps24	protein_coding
ENSMUSG00000081049	Rps24-ps3	pseudogene
ENSMUSG00000009927	Rps25	protein_coding
ENSMUSG00000067344	Rps25-ps1	pseudogene
ENSMUSG00000025362	Rps26	protein_coding
ENSMUSG00000059775	Rps26-ps1	protein_coding
ENSMUSG00000058838	Rps27a-ps2	protein_coding
ENSMUSG00000036781	Rps27l	protein_coding
ENSMUSG00000067288	Rps28	protein_coding
ENSMUSG00000034892	Rps29	protein_coding
ENSMUSG00000030744	Rps3	protein_coding
ENSMUSG00000028081	Rps3a	protein_coding
ENSMUSG00000031320	Rps4x	protein_coding
ENSMUSG00000012848	Rps5	protein_coding
ENSMUSG00000047675	Rps8	protein_coding
ENSMUSG00000006333	Rps9	protein_coding
ENSMUSG00000032518	Rpsa	protein_coding
ENSMUSG00000047676	Rpsa-ps10	protein_coding
ENSMUSG00000081695	Rpsa-ps5	pseudogene
ENSMUSG00000027422	Rrbp1	protein_coding
ENSMUSG00000022682	Rrn3	protein_coding
ENSMUSG00000004896	Rrnad1	protein_coding
ENSMUSG00000061032	Rrp1	protein_coding
ENSMUSG00000035623	Rsf1	protein_coding
ENSMUSG00000032215	Rsl24d1	protein_coding
ENSMUSG00000021313	Ryr2	protein_coding
ENSMUSG00000044080	S100a1	protein_coding
ENSMUSG00000041959	S100a10	protein_coding
ENSMUSG00000027907	S100a11	protein_coding
ENSMUSG00000042312	S100a13	protein_coding
ENSMUSG00000001025	S100a6	protein_coding
ENSMUSG00000056054	S100a8	protein_coding
ENSMUSG00000056071	S100a9	protein_coding
ENSMUSG00000052833	Sae1	protein_coding
ENSMUSG00000042625	Safb2	protein_coding
ENSMUSG00000022437	Samm50	protein_coding
ENSMUSG00000079165	Sap25	protein_coding
ENSMUSG00000020386	Sar1b	protein_coding
ENSMUSG00000068739	Sars	protein_coding
ENSMUSG00000025283	Sat1	protein_coding
ENSMUSG00000038371	Sbf2	protein_coding
ENSMUSG00000038095	Sbno1	protein_coding
ENSMUSG00000028049	Scamp3	protein_coding
ENSMUSG00000050195	Scd4	protein_coding
ENSMUSG00000038801	Scgb1c1	protein_coding
ENSMUSG00000027777	Schip1	protein_coding
ENSMUSG00000028603	Scp2	protein_coding
ENSMUSG00000058492	Scp2-ps2	pseudogene
ENSMUSG00000029076	Sdf4	protein_coding
ENSMUSG00000021577	Sdha	protein_coding
ENSMUSG00000009863	Sdhb	protein_coding
ENSMUSG00000058076	Sdhc	protein_coding
ENSMUSG00000000171	Sdhd	protein_coding
ENSMUSG00000045954	Sdpr	protein_coding
ENSMUSG00000053317	Sec61b	protein_coding
ENSMUSG00000078974	Sec61g	protein_coding
ENSMUSG00000027706	Sec62	protein_coding
ENSMUSG00000068874	Selenbp1	protein_coding
ENSMUSG00000042682	Selk	protein_coding
ENSMUSG00000075702	Selm	protein_coding
ENSMUSG00000019647	Sema6a	protein_coding
ENSMUSG00000037072	Sep15	protein_coding
ENSMUSG00000064373	Sepp1	protein_coding
ENSMUSG00000026276	Sept2	protein_coding
ENSMUSG00000001833	Sept7	protein_coding
ENSMUSG00000041571	Sepw1	protein_coding
ENSMUSG00000075705	Sepx1	protein_coding
ENSMUSG00000036371	Serbp1	protein_coding
ENSMUSG00000074884	Serf2	protein_coding
ENSMUSG00000017707	Serinc3	protein_coding
ENSMUSG00000070436	Serpinh1	protein_coding
ENSMUSG00000054766	Set	protein_coding
ENSMUSG00000049327	Setd8	protein_coding
ENSMUSG00000024949	Sf1	protein_coding
ENSMUSG00000002129	Sf3a1	protein_coding
ENSMUSG00000028902	Sf3a3	protein_coding
ENSMUSG00000025982	Sf3b1	protein_coding
ENSMUSG00000024853	Sf3b2	protein_coding
ENSMUSG00000023764	Sfi1	protein_coding
ENSMUSG00000028820	Sfpq	protein_coding
ENSMUSG00000025066	Sfr1	protein_coding
ENSMUSG00000028248	Sfrs18	protein_coding
ENSMUSG00000001508	Sgca	protein_coding
ENSMUSG00000019970	Sgk1	protein_coding
ENSMUSG00000040666	Sh3bgr	protein_coding
ENSMUSG00000028843	Sh3bgrl3	protein_coding
ENSMUSG00000037062	Sh3glb1	protein_coding
ENSMUSG00000026860	Sh3glb2	protein_coding
ENSMUSG00000042541	Shfm1	protein_coding
ENSMUSG00000036840	Siah1a	protein_coding
ENSMUSG00000025494	Sigirr	protein_coding
ENSMUSG00000034135	Sik3	protein_coding
ENSMUSG00000064326	Siva1	protein_coding
ENSMUSG00000036309	Skp1a	protein_coding
ENSMUSG00000032902	Slc16a1	protein_coding
ENSMUSG00000014606	Slc25a11	protein_coding
ENSMUSG00000027010	Slc25a12	protein_coding
ENSMUSG00000031105	Slc25a14	protein_coding
ENSMUSG00000032602	Slc25a20	protein_coding
ENSMUSG00000046329	Slc25a23	protein_coding
ENSMUSG00000061904	Slc25a3	protein_coding
ENSMUSG00000018677	Slc25a39	protein_coding
ENSMUSG00000031633	Slc25a4	protein_coding
ENSMUSG00000016319	Slc25a5	protein_coding
ENSMUSG00000031808	Slc27a1	protein_coding
ENSMUSG00000023942	Slc29a1	protein_coding
ENSMUSG00000006576	Slc4a3	protein_coding
ENSMUSG00000030096	Slc6a6	protein_coding
ENSMUSG00000002504	Slc9a3r2	protein_coding
ENSMUSG00000025790	Slco3a1	protein_coding
ENSMUSG00000031715	Smarca5	protein_coding
ENSMUSG00000024054	Smchd1	protein_coding
ENSMUSG00000025024	Smndc1	protein_coding
ENSMUSG00000023886	Smoc2	protein_coding
ENSMUSG00000041476	Smpx	protein_coding
ENSMUSG00000038780	Smurf1	protein_coding
ENSMUSG00000055027	Smyd1	protein_coding
ENSMUSG00000032398	Snapc5	protein_coding
ENSMUSG00000090101	Snhg9	antisense
ENSMUSG00000065041	SNORA62	snoRNA
ENSMUSG00000003660	Snrnp200	protein_coding
ENSMUSG00000001158	Snrnp27	protein_coding
ENSMUSG00000002477	Snrpd1	protein_coding
ENSMUSG00000040824	Snrpd2	protein_coding
ENSMUSG00000057278	Snrpg	protein_coding
ENSMUSG00000050373	Snx21	protein_coding
ENSMUSG00000019804	Snx3	protein_coding
ENSMUSG00000005656	Snx6	protein_coding
ENSMUSG00000020027	Socs2	protein_coding
ENSMUSG00000037104	Socs5	protein_coding
ENSMUSG00000022982	Sod1	protein_coding
ENSMUSG00000006818	Sod2	protein_coding
ENSMUSG00000022961	Son	protein_coding
ENSMUSG00000031626	Sorbs2	protein_coding
ENSMUSG00000027227	Sord	protein_coding
ENSMUSG00000001948	Spa17	protein_coding
ENSMUSG00000018287	Spag7	protein_coding
ENSMUSG00000018593	Sparc	protein_coding
ENSMUSG00000029309	Sparcl1	protein_coding
ENSMUSG00000057738	Spna2	protein_coding
ENSMUSG00000020315	Spnb2	protein_coding
ENSMUSG00000015837	Sqstm1	protein_coding
ENSMUSG00000022519	Srl	protein_coding
ENSMUSG00000006442	Srm	protein_coding
ENSMUSG00000009549	Srp14	protein_coding
ENSMUSG00000020780	Srp68	protein_coding
ENSMUSG00000036323	Srp72	protein_coding
ENSMUSG00000028809	Srrm1	protein_coding
ENSMUSG00000039218	Srrm2	protein_coding
ENSMUSG00000093603	Srsf2	protein_coding
ENSMUSG00000021134	Srsf5	protein_coding
ENSMUSG00000016921	Srsf6	protein_coding
ENSMUSG00000061887	Ssbp3	protein_coding
ENSMUSG00000026966	Ssna1	protein_coding
ENSMUSG00000002014	Ssr4	protein_coding
ENSMUSG00000029038	Ssu72	protein_coding
ENSMUSG00000042286	Stab1	protein_coding
ENSMUSG00000030688	Stard10	protein_coding
ENSMUSG00000033705	Stard9	protein_coding
ENSMUSG00000020954	Strn3	protein_coding
ENSMUSG00000030805	Stx4a	protein_coding
ENSMUSG00000010110	Stx5a	protein_coding
ENSMUSG00000022205	Sub1	protein_coding
ENSMUSG00000022110	Sucla2	protein_coding
ENSMUSG00000052738	Suclg1	protein_coding
ENSMUSG00000026021	Sumo1	protein_coding
ENSMUSG00000015790	Surf1	protein_coding
ENSMUSG00000014867	Surf4	protein_coding
ENSMUSG00000045098	Suv420h1	protein_coding
ENSMUSG00000042078	Svop	protein_coding
ENSMUSG00000044627	Swi5	protein_coding
ENSMUSG00000028821	Syf2	protein_coding
ENSMUSG00000059602	Syn3	protein_coding
ENSMUSG00000022415	Syngr1	protein_coding
ENSMUSG00000030616	Sytl2	protein_coding
ENSMUSG00000030852	Tacc2	protein_coding
ENSMUSG00000043866	Taf10	protein_coding
ENSMUSG00000078941	Taf9	protein_coding
ENSMUSG00000052031	Tagap1	protein_coding
ENSMUSG00000025503	Taldo1	protein_coding
ENSMUSG00000004535	Tax1bp1	protein_coding
ENSMUSG00000042043	Tbca	protein_coding
ENSMUSG00000011114	Tbrg1	protein_coding
ENSMUSG00000007877	Tcap	protein_coding
ENSMUSG00000001604	Tcea3	protein_coding
ENSMUSG00000079658	Tceb1	protein_coding
ENSMUSG00000055839	Tceb2	protein_coding
ENSMUSG00000020167	Tcf3	protein_coding
ENSMUSG00000053477	Tcf4	protein_coding
ENSMUSG00000068039	Tcp1	protein_coding
ENSMUSG00000020034	Tcp11l2	protein_coding
ENSMUSG00000031708	Tecr	protein_coding
ENSMUSG00000029359	Tesc	protein_coding
ENSMUSG00000029345	Tfip11	protein_coding
ENSMUSG00000027082	Tfpi	protein_coding
ENSMUSG00000037820	Tgm2	protein_coding
ENSMUSG00000017713	Tha1	protein_coding
ENSMUSG00000053453	Thoc7	protein_coding
ENSMUSG00000027076	Timm10	protein_coding
ENSMUSG00000062580	Timm17a	protein_coding
ENSMUSG00000002949	Timm44	protein_coding
ENSMUSG00000039016	Timm8b	protein_coding
ENSMUSG00000017466	Timp2	protein_coding
ENSMUSG00000020044	Timp3	protein_coding
ENSMUSG00000030317	Timp4	protein_coding
ENSMUSG00000028776	Tinagl1	protein_coding
ENSMUSG00000020694	Tlk2	protein_coding
ENSMUSG00000028465	Tln1	protein_coding
ENSMUSG00000027800	Tm4sf1	protein_coding
ENSMUSG00000020225	Tmbim4	protein_coding
ENSMUSG00000023010	Tmbim6	protein_coding
ENSMUSG00000029571	Tmem106b	protein_coding
ENSMUSG00000030615	Tmem126a	protein_coding
ENSMUSG00000024845	Tmem134	processed_transcript
ENSMUSG00000039428	Tmem135	protein_coding
ENSMUSG00000006315	Tmem147	protein_coding
ENSMUSG00000021361	Tmem14c	protein_coding
ENSMUSG00000019158	Tmem160	protein_coding
ENSMUSG00000029810	Tmem176b	protein_coding
ENSMUSG00000051232	Tmem199	protein_coding
ENSMUSG00000031791	Tmem38a	protein_coding
ENSMUSG00000028618	Tmem59	protein_coding
ENSMUSG00000045435	Tmem60	protein_coding
ENSMUSG00000062373	Tmem65	protein_coding
ENSMUSG00000031532	Tmem66	protein_coding
ENSMUSG00000025940	Tmem70	protein_coding
ENSMUSG00000073680	Tmem88b	protein_coding
ENSMUSG00000019961	Tmpo	protein_coding
ENSMUSG00000079523	Tmsb10	protein_coding
ENSMUSG00000049775	Tmsb4x	protein_coding
ENSMUSG00000024811	Tnks2	protein_coding
ENSMUSG00000091898	Tnnc1	protein_coding
ENSMUSG00000035458	Tnni3	protein_coding
ENSMUSG00000026414	Tnnt2	protein_coding
ENSMUSG00000055322	Tns1	protein_coding
ENSMUSG00000022427	Tomm22	protein_coding
ENSMUSG00000033475	Tomm6	protein_coding
ENSMUSG00000028998	Tomm7	protein_coding
ENSMUSG00000000934	Top1mt	protein_coding
ENSMUSG00000022779	Top3b	protein_coding
ENSMUSG00000023456	Tpi1	protein_coding
ENSMUSG00000032366	Tpm1	protein_coding
ENSMUSG00000031799	Tpm4	protein_coding
ENSMUSG00000006005	Tpr	protein_coding
ENSMUSG00000060126	Tpt1	protein_coding
ENSMUSG00000084319	Tpt1-ps3	pseudogene
ENSMUSG00000019787	Trdn	protein_coding
ENSMUSG00000032554	Trf	protein_coding
ENSMUSG00000029833	Trim24	protein_coding
ENSMUSG00000062077	Trim54	protein_coding
ENSMUSG00000028834	Trim63	protein_coding
ENSMUSG00000042828	Trim72	protein_coding
ENSMUSG00000033088	Triobp	protein_coding
ENSMUSG00000032386	Trip4	protein_coding
ENSMUSG00000038812	Trmt112	protein_coding
ENSMUSG00000034442	Trmt5	protein_coding
ENSMUSG00000068735	Trp53i11	protein_coding
ENSMUSG00000038375	Trp53inp2	protein_coding
ENSMUSG00000027365	Trpm7	protein_coding
ENSMUSG00000022010	Tsc22d1	protein_coding
ENSMUSG00000031431	Tsc22d3	protein_coding
ENSMUSG00000014402	Tsg101	protein_coding
ENSMUSG00000058254	Tspan7	protein_coding
ENSMUSG00000035495	Tstd2	protein_coding
ENSMUSG00000022337	Ttc35	protein_coding
ENSMUSG00000022442	Ttll1	protein_coding
ENSMUSG00000051747	Ttn	protein_coding
ENSMUSG00000072235	Tuba1a	protein_coding
ENSMUSG00000023004	Tuba1b	protein_coding
ENSMUSG00000026202	Tuba4a	protein_coding
ENSMUSG00000036752	Tubb4b	protein_coding
ENSMUSG00000001525	Tubb5	protein_coding
ENSMUSG00000073838	Tufm	protein_coding
ENSMUSG00000034377	Tulp4	protein_coding
ENSMUSG00000071645	Tut1	protein_coding
ENSMUSG00000039891	Txlnb	protein_coding
ENSMUSG00000028367	Txn1	protein_coding
ENSMUSG00000005354	Txn2	protein_coding
ENSMUSG00000038393	Txnip	protein_coding
ENSMUSG00000030579	Tyrobp	protein_coding
ENSMUSG00000080542	U4atac	snRNA
ENSMUSG00000026670	Uap1	protein_coding
ENSMUSG00000001924	Uba1	protein_coding
ENSMUSG00000090137	Uba52	protein_coding
ENSMUSG00000019505	Ubb	protein_coding
ENSMUSG00000008348	Ubc	protein_coding
ENSMUSG00000020390	Ube2b	protein_coding
ENSMUSG00000005575	Ube2m	protein_coding
ENSMUSG00000042572	Ube2q1	protein_coding
ENSMUSG00000036241	Ube2r2	protein_coding
ENSMUSG00000015290	Ubl4	protein_coding
ENSMUSG00000084786	Ubl5	protein_coding
ENSMUSG00000005312	Ubqln1	protein_coding
ENSMUSG00000019578	Ubxn6	protein_coding
ENSMUSG00000033685	Ucp2	protein_coding
ENSMUSG00000062963	Ufc1	protein_coding
ENSMUSG00000001891	Ugp2	protein_coding
ENSMUSG00000025878	Uimc1	protein_coding
ENSMUSG00000040936	Ulk4	protein_coding
ENSMUSG00000036572	Upf3b	protein_coding
ENSMUSG00000059534	Uqcr10	protein_coding
ENSMUSG00000020163	Uqcr11	protein_coding
ENSMUSG00000021520	Uqcrb	protein_coding
ENSMUSG00000025651	Uqcrc1	protein_coding
ENSMUSG00000030884	Uqcrc2	protein_coding
ENSMUSG00000038462	Uqcrfs1	protein_coding
ENSMUSG00000063882	Uqcrh	protein_coding
ENSMUSG00000044894	Uqcrq	protein_coding
ENSMUSG00000002395	Use1	protein_coding
ENSMUSG00000071528	Usmg5	protein_coding
ENSMUSG00000032010	Usp2	protein_coding
ENSMUSG00000056342	Usp34	protein_coding
ENSMUSG00000059263	Usp47	protein_coding
ENSMUSG00000043411	Usp48	protein_coding
ENSMUSG00000027364	Usp50	protein_coding
ENSMUSG00000073002	Vamp5	protein_coding
ENSMUSG00000050732	Vamp8	protein_coding
ENSMUSG00000024091	Vapa	protein_coding
ENSMUSG00000039646	Vasn	protein_coding
ENSMUSG00000028452	Vcp	protein_coding
ENSMUSG00000020402	Vdac1	protein_coding
ENSMUSG00000021771	Vdac2	protein_coding
ENSMUSG00000008892	Vdac3	protein_coding
ENSMUSG00000023951	Vegfa	protein_coding
ENSMUSG00000024962	Vegfb	protein_coding
ENSMUSG00000026728	Vim	protein_coding
ENSMUSG00000024924	Vldlr	protein_coding
ENSMUSG00000029462	Vps29	protein_coding
ENSMUSG00000001930	Vwf	protein_coding
ENSMUSG00000028868	Wasf2	protein_coding
ENSMUSG00000005378	Wbscr22	protein_coding
ENSMUSG00000005103	Wdr1	protein_coding
ENSMUSG00000037989	Wnk2	protein_coding
ENSMUSG00000027022	Xirp2	protein_coding
ENSMUSG00000022471	Xrcc6	protein_coding
ENSMUSG00000028639	Ybx1	protein_coding
ENSMUSG00000029158	Yipf7	protein_coding
ENSMUSG00000026775	Yme1l1	protein_coding
ENSMUSG00000035851	Ythdc1	protein_coding
ENSMUSG00000040025	Ythdf2	protein_coding
ENSMUSG00000018326	Ywhab	protein_coding
ENSMUSG00000020849	Ywhae	protein_coding
ENSMUSG00000022708	Zbtb20	protein_coding
ENSMUSG00000035649	Zcchc7	protein_coding
ENSMUSG00000022635	Zcrb1	protein_coding
ENSMUSG00000027288	Zfp106	protein_coding
ENSMUSG00000022811	Zfp148	protein_coding
ENSMUSG00000051469	Zfp191	protein_coding
ENSMUSG00000017421	Zfp207	protein_coding
ENSMUSG00000031711	Zfp330	protein_coding
ENSMUSG00000057409	Zfp53	protein_coding
ENSMUSG00000046311	Zfp62	protein_coding
ENSMUSG00000027667	Zfp639	protein_coding
ENSMUSG00000007812	Zfp655	protein_coding
ENSMUSG00000062397	Zfp706	protein_coding
[truncated: 8 more rows]

## Sheet: Replicate 2 Sham genes
Supplementary Data 1. Genes expressed in Sham nuclei (Replicate 2)
Gene	Symbol	Biotype
ENSMUSG00000037361	0610009D07Rik	protein_coding
ENSMUSG00000024442	0610009O20Rik	protein_coding
ENSMUSG00000046727	0610010O12Rik	protein_coding
ENSMUSG00000047112	0610012G03Rik	pseudogene
ENSMUSG00000058706	0610030E20Rik	protein_coding
ENSMUSG00000001418	0610031J06Rik	protein_coding
ENSMUSG00000087274	1010001N08Rik	lincRNA
ENSMUSG00000062691	1110001A16Rik	protein_coding
ENSMUSG00000044408	1110002B05Rik	protein_coding
ENSMUSG00000030663	1110004F10Rik	protein_coding
ENSMUSG00000042350	1110018G07Rik	protein_coding
ENSMUSG00000021482	1110018J18Rik	protein_coding
ENSMUSG00000037455	1110021L09Rik	protein_coding
ENSMUSG00000026004	1110028C15Rik	protein_coding
ENSMUSG00000037971	1110032A03Rik	protein_coding
ENSMUSG00000033416	1110038D17Rik	protein_coding
ENSMUSG00000038544	1110054O05Rik	protein_coding
ENSMUSG00000037669	1110057K04Rik	protein_coding
ENSMUSG00000052748	1200016B10Rik	protein_coding
ENSMUSG00000020741	1300001I01Rik	protein_coding
ENSMUSG00000058997	1300010F03Rik	protein_coding
ENSMUSG00000002210	1500002O20Rik	protein_coding
ENSMUSG00000087579	1500017E21Rik	lincRNA
ENSMUSG00000022452	1500032L24Rik	protein_coding
ENSMUSG00000008028	1700008O03Rik	protein_coding
ENSMUSG00000085438	1700020I14Rik	lincRNA
ENSMUSG00000019797	1700021F05Rik	protein_coding
ENSMUSG00000052794	1700030K09Rik	protein_coding
ENSMUSG00000024645	1700034H14Rik	protein_coding
ENSMUSG00000085661	1700034P13Rik	lincRNA
ENSMUSG00000061759	1700052N19Rik	protein_coding
ENSMUSG00000086771	1700080G11Rik	lincRNA
ENSMUSG00000018412	1700081L11Rik	protein_coding
ENSMUSG00000078667	1700094D03Rik	protein_coding
ENSMUSG00000079407	1700110I01Rik	protein_coding
ENSMUSG00000040822	1700123O20Rik	protein_coding
ENSMUSG00000036372	1810006K21Rik	protein_coding
ENSMUSG00000072640	1810012P15Rik	protein_coding
ENSMUSG00000061461	1810013D10Rik	protein_coding
ENSMUSG00000070394	1810027O10Rik	protein_coding
ENSMUSG00000025591	1810029B16Rik	protein_coding
ENSMUSG00000028295	1810030N24Rik	protein_coding
ENSMUSG00000021040	1810035L17Rik	protein_coding
ENSMUSG00000054091	1810037I17Rik	protein_coding
ENSMUSG00000078572	1810043H04Rik	protein_coding
ENSMUSG00000073155	1810058I24Rik	lincRNA
ENSMUSG00000040359	1810074P20Rik	protein_coding
ENSMUSG00000028407	2010003O02Rik	antisense
ENSMUSG00000091914	2010015M23Rik	lincRNA
ENSMUSG00000027366	2010106G01Rik	protein_coding
ENSMUSG00000021290	2010107E04Rik	protein_coding
ENSMUSG00000021458	2010111I01Rik	protein_coding
ENSMUSG00000085148	2210403K04Rik	processed_transcript
ENSMUSG00000027573	2310003C23Rik	protein_coding
ENSMUSG00000027245	2310003F16Rik	protein_coding
ENSMUSG00000030980	2310008H09Rik	protein_coding
ENSMUSG00000046345	2310010M20Rik	protein_coding
ENSMUSG00000023020	2310016M24Rik	protein_coding
ENSMUSG00000026319	2310035C23Rik	protein_coding
ENSMUSG00000022992	2310037I24Rik	protein_coding
ENSMUSG00000078486	2310042D19Rik	protein_coding
ENSMUSG00000085779	2310050B05Rik	antisense
ENSMUSG00000050705	2310061I04Rik	protein_coding
ENSMUSG00000020747	2310067B10Rik	protein_coding
ENSMUSG00000031729	2400003C14Rik	protein_coding
ENSMUSG00000025377	2410002I01Rik	protein_coding
ENSMUSG00000086841	2410006H16Rik	lincRNA
ENSMUSG00000049760	2410015M20Rik	protein_coding
ENSMUSG00000039801	2410089E03Rik	protein_coding
ENSMUSG00000024082	2410091C18Rik	protein_coding
ENSMUSG00000024726	2410127L17Rik	protein_coding
ENSMUSG00000001017	2500003M10Rik	protein_coding
ENSMUSG00000028797	2510006D16Rik	protein_coding
ENSMUSG00000071793	2610005L07Rik	pseudogene
ENSMUSG00000060301	2610008E11Rik	protein_coding
ENSMUSG00000032407	2610101N10Rik	protein_coding
ENSMUSG00000066000	2610305D13Rik	protein_coding
ENSMUSG00000010277	2610507B11Rik	protein_coding
ENSMUSG00000053656	2700023E23Rik	processed_transcript
ENSMUSG00000086802	2700038G22Rik	lincRNA
ENSMUSG00000039990	2700050L05Rik	protein_coding
ENSMUSG00000021807	2700060E02Rik	protein_coding
ENSMUSG00000021041	2700073G19Rik	protein_coding
ENSMUSG00000033417	2700078E11Rik	protein_coding
ENSMUSG00000072704	2700089E24Rik	protein_coding
ENSMUSG00000062198	2700097O09Rik	protein_coding
ENSMUSG00000037787	2810002N01Rik	protein_coding
ENSMUSG00000031984	2810004N23Rik	protein_coding
ENSMUSG00000047635	2810006K23Rik	protein_coding
ENSMUSG00000086859	2810008D09Rik	lincRNA
ENSMUSG00000052450	2810055G20Rik	protein_coding
ENSMUSG00000086629	2810403D21Rik	lincRNA
ENSMUSG00000029059	2810405K02Rik	protein_coding
ENSMUSG00000075700	2810407C02Rik	protein_coding
ENSMUSG00000055553	2810422J05Rik	protein_coding
ENSMUSG00000039611	2810432L12Rik	protein_coding
ENSMUSG00000048910	2810453I06Rik	protein_coding
ENSMUSG00000083012	2810453I06Rik	protein_coding
ENSMUSG00000032712	2810474O19Rik	protein_coding
ENSMUSG00000024208	2900010M23Rik	protein_coding
ENSMUSG00000071860	2900055J20Rik	protein_coding
ENSMUSG00000086033	2900076A07Rik	lincRNA
ENSMUSG00000046806	3110062M04Rik	protein_coding
ENSMUSG00000010453	4632411B12Rik	protein_coding
ENSMUSG00000085208	4632419I22Rik	antisense
ENSMUSG00000074024	4632427E13Rik	lincRNA
ENSMUSG00000034210	4732418C07Rik	protein_coding
ENSMUSG00000062822	4833420G17Rik	protein_coding
ENSMUSG00000084980	4921508A21Rik	antisense
ENSMUSG00000093749	4921523L03Rik	processed_transcript
ENSMUSG00000027309	4930402H24Rik	protein_coding
ENSMUSG00000068638	4930403O15Rik	processed_transcript
ENSMUSG00000062087	4930423O20Rik	protein_coding
ENSMUSG00000067795	4930444P10Rik	protein_coding
ENSMUSG00000002846	4930455C21Rik	protein_coding
ENSMUSG00000052407	4930473A06Rik	protein_coding
ENSMUSG00000087478	4930506C21Rik	lincRNA
ENSMUSG00000086607	4930511M06Rik	lincRNA
ENSMUSG00000062511	4930512M02Rik	protein_coding
ENSMUSG00000090394	4930523C07Rik	protein_coding
ENSMUSG00000039545	4930524L23Rik	processed_transcript
ENSMUSG00000037143	4930529M08Rik	protein_coding
ENSMUSG00000027811	4930579G24Rik	protein_coding
ENSMUSG00000066571	4931406P16Rik	protein_coding
ENSMUSG00000022805	4932425I24Rik	protein_coding
ENSMUSG00000037270	4932438A13Rik	protein_coding
ENSMUSG00000038121	4933403F05Rik	protein_coding
ENSMUSG00000034390	4933407C03Rik	protein_coding
ENSMUSG00000079048	4933413L06Rik	antisense
ENSMUSG00000056260	4933421E11Rik	protein_coding
ENSMUSG00000085037	4933421O10Rik	lincRNA
ENSMUSG00000040250	4933424B01Rik	protein_coding
ENSMUSG00000087267	4933427J07Rik	antisense
ENSMUSG00000027942	4933434E20Rik	protein_coding
ENSMUSG00000072893	4933439C10Rik	lincRNA
ENSMUSG00000028475	5430416O09Rik	lincRNA
ENSMUSG00000004071	5730403B10Rik	protein_coding
ENSMUSG00000030279	5730419I09Rik	protein_coding
ENSMUSG00000004945	5730437N04Rik	protein_coding
ENSMUSG00000057181	5730455P16Rik	protein_coding
ENSMUSG00000078684	5830417I10Rik	pseudogene
ENSMUSG00000074733	5830428H23Rik	processed_transcript
ENSMUSG00000091102	5830462I19Rik	protein_coding
ENSMUSG00000046101	6030422M02Rik	protein_coding
ENSMUSG00000029659	6330406I15Rik	protein_coding
ENSMUSG00000033904	6330503K22Rik	protein_coding
ENSMUSG00000026112	6330578E17Rik	protein_coding
ENSMUSG00000033940	6720456B07Rik	protein_coding
ENSMUSG00000071796	6820431F20Rik	pseudogene
ENSMUSG00000086568	9130020K20Rik	lincRNA
ENSMUSG00000091829	9330159M07Rik	lincRNA
ENSMUSG00000072809	9330160F10Rik	protein_coding
ENSMUSG00000055216	9430025C20Rik	pseudogene
ENSMUSG00000090433	9430037G07Rik	lincRNA
ENSMUSG00000091403	9530085L02Rik	protein_coding
ENSMUSG00000046138	9930021J03Rik	protein_coding
ENSMUSG00000069892	9930111J21Rik2	protein_coding
ENSMUSG00000087306	A230004M16Rik	lincRNA
ENSMUSG00000034560	A230046K03Rik	protein_coding
ENSMUSG00000073474	A330023F24Rik	lincRNA
ENSMUSG00000093385	A330044P14Rik	lincRNA
ENSMUSG00000073749	A330069E16Rik	lincRNA
ENSMUSG00000085446	A430046D13Rik	lincRNA
ENSMUSG00000062980	A430107O13Rik	protein_coding
ENSMUSG00000047878	A4galt	protein_coding
ENSMUSG00000086471	A530020G20Rik	lincRNA
ENSMUSG00000072109	A530040E14Rik	antisense
ENSMUSG00000092201	A530058N18Rik	lincRNA
ENSMUSG00000035173	A630007B06Rik	protein_coding
ENSMUSG00000037991	A630055G03Rik	protein_coding
ENSMUSG00000091943	A730099G02Rik	lincRNA
ENSMUSG00000044060	A830010M20Rik	protein_coding
ENSMUSG00000057715	A830018L16Rik	protein_coding
ENSMUSG00000040705	A930016O22Rik	protein_coding
ENSMUSG00000006299	Aamp	protein_coding
ENSMUSG00000075528	Aarsd1	protein_coding
ENSMUSG00000025894	Aasdhppt	protein_coding
ENSMUSG00000018697	Aatf	protein_coding
ENSMUSG00000046109	AB041806	protein_coding
ENSMUSG00000024130	Abca3	protein_coding
ENSMUSG00000041828	Abca8a	protein_coding
ENSMUSG00000041797	Abca9	protein_coding
ENSMUSG00000029408	Abcb9	protein_coding
ENSMUSG00000032849	Abcc4	protein_coding
ENSMUSG00000022822	Abcc5	protein_coding
ENSMUSG00000030249	Abcc9	protein_coding
ENSMUSG00000028127	Abcd3	protein_coding
ENSMUSG00000021240	Abcd4	protein_coding
ENSMUSG00000038762	Abcf1	protein_coding
ENSMUSG00000033157	Abhd10	protein_coding
ENSMUSG00000042073	Abhd14b	protein_coding
ENSMUSG00000007036	Abhd16a	protein_coding
ENSMUSG00000025085	Ablim1	protein_coding
ENSMUSG00000030083	Abtb1	protein_coding
ENSMUSG00000092837	AC027184.1	misc_RNA
ENSMUSG00000092977	AC108434.1	misc_RNA
ENSMUSG00000092831	AC114668.1	misc_RNA
ENSMUSG00000093012	AC122247.1	misc_RNA
ENSMUSG00000093205	AC122417.1	misc_RNA
ENSMUSG00000092905	AC122537.1	misc_RNA
ENSMUSG00000092649	AC123616.1	misc_RNA
ENSMUSG00000092820	AC124472.1	misc_RNA
ENSMUSG00000093369	AC127354.1	misc_RNA
ENSMUSG00000093455	AC127411.1	misc_RNA
ENSMUSG00000093265	AC127575.1	misc_RNA
ENSMUSG00000093237	AC132575.1	misc_RNA
ENSMUSG00000093175	AC133646.1	misc_RNA
ENSMUSG00000093182	AC136021.1	misc_RNA
ENSMUSG00000092945	AC140327.1	misc_RNA
ENSMUSG00000093023	AC142099.1	misc_RNA
ENSMUSG00000092903	AC142212.1	misc_RNA
ENSMUSG00000092775	AC147101.1	misc_RNA
ENSMUSG00000093020	AC149222.1	misc_RNA
ENSMUSG00000092771	AC149593.1	misc_RNA
ENSMUSG00000092749	AC152826.1	misc_RNA
ENSMUSG00000093201	AC153589.1	misc_RNA
ENSMUSG00000093287	AC153624.1	misc_RNA
ENSMUSG00000093312	AC155932.1	misc_RNA
ENSMUSG00000093197	AC156032.1	misc_RNA
ENSMUSG00000092991	AC158379.1	misc_RNA
ENSMUSG00000092684	AC158995.1	misc_RNA
ENSMUSG00000092947	AC159140.1	misc_RNA
ENSMUSG00000093043	AC159379.1	misc_RNA
ENSMUSG00000092667	AC159897.1	misc_RNA
ENSMUSG00000093166	AC160757.1	misc_RNA
ENSMUSG00000092980	AC161246.1	misc_RNA
ENSMUSG00000092932	AC161342.2	misc_RNA
ENSMUSG00000093109	AC165159.1	misc_RNA
ENSMUSG00000093309	AC165289.1	misc_RNA
ENSMUSG00000092797	AC165333.1	misc_RNA
ENSMUSG00000036138	Acaa1a	protein_coding
ENSMUSG00000036880	Acaa2	protein_coding
ENSMUSG00000042010	Acacb	protein_coding
ENSMUSG00000042647	Acad12	protein_coding
ENSMUSG00000027710	Acad9	protein_coding
ENSMUSG00000026003	Acadl	protein_coding
ENSMUSG00000062908	Acadm	protein_coding
ENSMUSG00000030861	Acadsb	protein_coding
ENSMUSG00000018574	Acadvl	protein_coding
ENSMUSG00000032047	Acat1	protein_coding
ENSMUSG00000062480	Acat3	protein_coding
ENSMUSG00000056938	Acbd4	protein_coding
ENSMUSG00000026781	Acbd5	protein_coding
ENSMUSG00000022185	Acin1	protein_coding
ENSMUSG00000022477	Aco2	protein_coding
ENSMUSG00000006717	Acot13	protein_coding
ENSMUSG00000021226	Acot2	protein_coding
ENSMUSG00000020777	Acox1	protein_coding
ENSMUSG00000028093	Acp6	protein_coding
ENSMUSG00000018796	Acsl1	protein_coding
ENSMUSG00000027452	Acss1	protein_coding
ENSMUSG00000027605	Acss2	protein_coding
ENSMUSG00000029580	Actb	protein_coding
ENSMUSG00000068614	Actc1	protein_coding
ENSMUSG00000062825	Actg1	protein_coding
ENSMUSG00000015143	Actn1	protein_coding
ENSMUSG00000052374	Actn2	protein_coding
ENSMUSG00000054808	Actn4	protein_coding
ENSMUSG00000020152	Actr2	protein_coding
ENSMUSG00000026341	Actr3	protein_coding
ENSMUSG00000061393	Acvr2b	protein_coding
ENSMUSG00000060923	Acyp2	protein_coding
ENSMUSG00000054693	Adam10	protein_coding
ENSMUSG00000052593	Adam17	protein_coding
ENSMUSG00000011256	Adam19	protein_coding
ENSMUSG00000014725	Adam28	protein_coding
ENSMUSG00000027318	Adam33	protein_coding
ENSMUSG00000043635	Adamts3	protein_coding
ENSMUSG00000022894	Adamts5	protein_coding
ENSMUSG00000032363	Adamts7	protein_coding
ENSMUSG00000015850	Adamtsl4	protein_coding
ENSMUSG00000043822	Adamtsl5	protein_coding
ENSMUSG00000020709	Adap2	protein_coding
ENSMUSG00000031949	Adat1	protein_coding
ENSMUSG00000026489	Adck3	protein_coding
ENSMUSG00000022994	Adcy6	protein_coding
ENSMUSG00000029106	Add1	protein_coding
ENSMUSG00000025026	Add3	protein_coding
ENSMUSG00000074207	Adh1	protein_coding
ENSMUSG00000026457	Adipor1	protein_coding
ENSMUSG00000039197	Adk	protein_coding
ENSMUSG00000057134	Ado	protein_coding
ENSMUSG00000031448	Adprhl1	protein_coding
ENSMUSG00000042558	Adprhl2	protein_coding
ENSMUSG00000035283	Adrb1	protein_coding
ENSMUSG00000024858	Adrbk1	protein_coding
ENSMUSG00000039041	Adrm1	protein_coding
ENSMUSG00000015961	Adss	protein_coding
ENSMUSG00000020473	Aebp1	protein_coding
ENSMUSG00000054452	Aes	protein_coding
ENSMUSG00000033032	Afap1l1	protein_coding
ENSMUSG00000029313	Aff1	protein_coding
ENSMUSG00000049470	Aff4	protein_coding
ENSMUSG00000040812	Agbl2	protein_coding
ENSMUSG00000033400	Agl	protein_coding
ENSMUSG00000034254	Agpat1	protein_coding
ENSMUSG00000026922	Agpat2	protein_coding
ENSMUSG00000001211	Agpat3	protein_coding
ENSMUSG00000031545	Agpat6	protein_coding
ENSMUSG00000041936	Agrn	protein_coding
ENSMUSG00000021557	Agtpbp1	protein_coding
ENSMUSG00000020359	Agxt2l2	protein_coding
ENSMUSG00000027893	Ahcyl1	protein_coding
ENSMUSG00000037692	Ahdc1	protein_coding
ENSMUSG00000069833	Ahnak	protein_coding
ENSMUSG00000020288	Ahsa2	protein_coding
ENSMUSG00000050812	AI314180	protein_coding
ENSMUSG00000071654	AI462493	protein_coding
ENSMUSG00000047423	AI837181	protein_coding
ENSMUSG00000085180	AI838599	lincRNA
ENSMUSG00000078247	Airn	antisense
ENSMUSG00000026817	Ak1	protein_coding
ENSMUSG00000028792	Ak2	protein_coding
ENSMUSG00000024782	Ak3	protein_coding
ENSMUSG00000018428	Akap1	protein_coding
ENSMUSG00000022016	Akap11	protein_coding
ENSMUSG00000066406	Akap13	protein_coding
ENSMUSG00000061603	Akap6	protein_coding
ENSMUSG00000024045	Akap8	protein_coding
ENSMUSG00000002625	Akap8l	protein_coding
ENSMUSG00000040407	Akap9	protein_coding
ENSMUSG00000028291	Akirin2	protein_coding
ENSMUSG00000028692	Akr1a1	protein_coding
ENSMUSG00000004056	Akt2	protein_coding
ENSMUSG00000031667	Aktip	protein_coding
ENSMUSG00000092974	AL589670.1	misc_RNA
ENSMUSG00000093059	AL589767.1	misc_RNA
ENSMUSG00000092942	AL591712.1	misc_RNA
ENSMUSG00000090625	AL593857.1	protein_coding
ENSMUSG00000092669	AL596111.1	misc_RNA
ENSMUSG00000093028	AL596246.1	misc_RNA
ENSMUSG00000092839	AL606908.1	misc_RNA
ENSMUSG00000092672	AL606976.2	misc_RNA
ENSMUSG00000092798	AL627204.1	misc_RNA
ENSMUSG00000093164	AL645971.1	misc_RNA
ENSMUSG00000093328	AL646096.2	misc_RNA
ENSMUSG00000092785	AL672076.1	misc_RNA
ENSMUSG00000092955	AL732525.1	misc_RNA
ENSMUSG00000093188	AL732564.1	misc_RNA
ENSMUSG00000092721	AL807764.1	misc_RNA
ENSMUSG00000092635	AL929466.1	misc_RNA
ENSMUSG00000093001	AL954388.2	misc_RNA
ENSMUSG00000053279	Aldh1a1	protein_coding
ENSMUSG00000015134	Aldh1a3	protein_coding
ENSMUSG00000026687	Aldh9a1	protein_coding
ENSMUSG00000030695	Aldoa	protein_coding
ENSMUSG00000042650	Alkbh5	protein_coding
ENSMUSG00000032845	Alpk2	protein_coding
ENSMUSG00000038763	Alpk3	protein_coding
ENSMUSG00000026024	Als2	protein_coding
ENSMUSG00000025134	Alyref	protein_coding
ENSMUSG00000036820	Amdhd2	protein_coding
ENSMUSG00000031751	Amfr	protein_coding
ENSMUSG00000013076	Amotl1	protein_coding
ENSMUSG00000032531	Amotl2	protein_coding
ENSMUSG00000020610	Amz2	protein_coding
ENSMUSG00000020107	Anapc16	protein_coding
ENSMUSG00000029176	Anapc4	protein_coding
ENSMUSG00000029472	Anapc5	protein_coding
ENSMUSG00000072115	Ang	protein_coding
ENSMUSG00000026634	Angel2	protein_coding
ENSMUSG00000022265	Ank	protein_coding
ENSMUSG00000031543	Ank1	protein_coding
ENSMUSG00000032826	Ank2	protein_coding
ENSMUSG00000069601	Ank3	protein_coding
ENSMUSG00000020790	Ankfy1	protein_coding
ENSMUSG00000024483	Ankhd1	protein_coding
ENSMUSG00000024803	Ankrd1	protein_coding
ENSMUSG00000031508	Ankrd10	protein_coding
ENSMUSG00000034647	Ankrd12	protein_coding
ENSMUSG00000047909	Ankrd16	protein_coding
ENSMUSG00000055204	Ankrd17	protein_coding
ENSMUSG00000067653	Ankrd23	protein_coding
ENSMUSG00000021597	Ankrd32	protein_coding
ENSMUSG00000020864	Ankrd40	protein_coding
ENSMUSG00000040183	Ankrd6	protein_coding
ENSMUSG00000037949	Ano10	protein_coding
ENSMUSG00000028333	Anp32b	protein_coding
ENSMUSG00000015749	Anp32e	protein_coding
ENSMUSG00000024659	Anxa1	protein_coding
ENSMUSG00000029484	Anxa3	protein_coding
ENSMUSG00000029994	Anxa4	protein_coding
ENSMUSG00000018340	Anxa6	protein_coding
ENSMUSG00000009090	Ap1b1	protein_coding
ENSMUSG00000003033	Ap1m1	protein_coding
ENSMUSG00000054702	Ap1s3	protein_coding
ENSMUSG00000002957	Ap2a2	protein_coding
ENSMUSG00000022841	Ap2m1	protein_coding
ENSMUSG00000008036	Ap2s1	protein_coding
ENSMUSG00000020198	Ap3d1	protein_coding
ENSMUSG00000021824	Ap3m1	protein_coding
ENSMUSG00000032952	Ap4b1	protein_coding
ENSMUSG00000001998	Ap4e1	protein_coding
ENSMUSG00000019979	Apaf1	protein_coding
ENSMUSG00000029207	Apbb2	protein_coding
ENSMUSG00000031996	Aplp2	protein_coding
ENSMUSG00000040694	Apobec2	protein_coding
ENSMUSG00000009585	Apobec3	protein_coding
ENSMUSG00000002985	Apoe	protein_coding
ENSMUSG00000079508	Apoo	protein_coding
ENSMUSG00000022892	App	protein_coding
ENSMUSG00000020263	Appl2	protein_coding
ENSMUSG00000028427	Aqp7	protein_coding
ENSMUSG00000001127	Araf	protein_coding
ENSMUSG00000037999	Arap2	protein_coding
ENSMUSG00000032096	Arcn1	protein_coding
ENSMUSG00000048076	Arf1	protein_coding
ENSMUSG00000020440	Arf5	protein_coding
ENSMUSG00000067851	Arfgef1	protein_coding
ENSMUSG00000038671	Arfrp1	protein_coding
ENSMUSG00000040459	Arglu1	protein_coding
ENSMUSG00000053199	Arhgap20	protein_coding
ENSMUSG00000036591	Arhgap21	protein_coding
ENSMUSG00000036452	Arhgap26	protein_coding
ENSMUSG00000039831	Arhgap29	protein_coding
ENSMUSG00000022799	Arhgap31	protein_coding
ENSMUSG00000050730	Arhgap42	protein_coding
ENSMUSG00000035133	Arhgap5	protein_coding
ENSMUSG00000025132	Arhgdia	protein_coding
ENSMUSG00000030220	Arhgdib	protein_coding
ENSMUSG00000040940	Arhgef1	protein_coding
ENSMUSG00000059495	Arhgef12	protein_coding
ENSMUSG00000052921	Arhgef15	protein_coding
ENSMUSG00000028919	Arhgef19	protein_coding
ENSMUSG00000028059	Arhgef2	protein_coding
ENSMUSG00000031133	Arhgef6	protein_coding
ENSMUSG00000031511	Arhgef7	protein_coding
ENSMUSG00000007880	Arid1a	protein_coding
ENSMUSG00000069729	Arid1b	protein_coding
ENSMUSG00000033237	Arid2	protein_coding
ENSMUSG00000048118	Arid4a	protein_coding
ENSMUSG00000039219	Arid4b	protein_coding
ENSMUSG00000019947	Arid5b	protein_coding
ENSMUSG00000060904	Arl1	protein_coding
ENSMUSG00000024944	Arl2	protein_coding
ENSMUSG00000031776	Arl2bp	protein_coding
ENSMUSG00000047446	Arl4a	protein_coding
ENSMUSG00000036093	Arl5a	protein_coding
ENSMUSG00000038352	Arl5c	protein_coding
ENSMUSG00000030654	Arl6ip1	protein_coding
ENSMUSG00000027599	Armc1	protein_coding
ENSMUSG00000032468	Armc8	protein_coding
ENSMUSG00000040187	Arntl2	protein_coding
ENSMUSG00000029622	Arpc1b	protein_coding
ENSMUSG00000006304	Arpc2	protein_coding
ENSMUSG00000008475	Arpc5	protein_coding
ENSMUSG00000026755	Arpc5l	protein_coding
ENSMUSG00000007656	Arpp19	protein_coding
ENSMUSG00000018909	Arrb1	protein_coding
ENSMUSG00000074794	Arrdc3	protein_coding
ENSMUSG00000030996	Art1	protein_coding
ENSMUSG00000034842	Art3	protein_coding
ENSMUSG00000022377	Asap1	protein_coding
ENSMUSG00000038204	Asb10	protein_coding
ENSMUSG00000031382	Asb11	protein_coding
ENSMUSG00000033781	Asb13	protein_coding
ENSMUSG00000029685	Asb15	protein_coding
ENSMUSG00000021200	Asb2	protein_coding
ENSMUSG00000039483	Asb6	protein_coding
ENSMUSG00000026095	Asnsd1	protein_coding
ENSMUSG00000028207	Asph	protein_coding
ENSMUSG00000024654	Asrgl1	protein_coding
ENSMUSG00000013662	Atad1	protein_coding
ENSMUSG00000042406	Atf4	protein_coding
ENSMUSG00000026280	Atg4b	protein_coding
ENSMUSG00000038160	Atg5	protein_coding
ENSMUSG00000033124	Atg9a	protein_coding
ENSMUSG00000018585	Atox1	protein_coding
ENSMUSG00000031441	Atp11a	protein_coding
ENSMUSG00000033161	Atp1a1	protein_coding
ENSMUSG00000007097	Atp1a2	protein_coding
ENSMUSG00000026576	Atp1b1	protein_coding
ENSMUSG00000032412	Atp1b3	protein_coding
ENSMUSG00000029467	Atp2a2	protein_coding
ENSMUSG00000019943	Atp2b1	protein_coding
ENSMUSG00000025428	Atp5a1	protein_coding
ENSMUSG00000025393	Atp5b	protein_coding
ENSMUSG00000025781	Atp5c1	protein_coding
ENSMUSG00000003072	Atp5d	protein_coding
ENSMUSG00000016252	Atp5e	protein_coding
ENSMUSG00000000563	Atp5f1	protein_coding
ENSMUSG00000006057	Atp5g1	protein_coding
ENSMUSG00000062683	Atp5g2	protein_coding
ENSMUSG00000018770	Atp5g3	protein_coding
ENSMUSG00000034566	Atp5h	protein_coding
ENSMUSG00000022890	Atp5j	protein_coding
ENSMUSG00000038690	Atp5j2	protein_coding
ENSMUSG00000050856	Atp5k	protein_coding
ENSMUSG00000038717	Atp5l	protein_coding
ENSMUSG00000022956	Atp5o	protein_coding
ENSMUSG00000057229	Atp5sl	protein_coding
ENSMUSG00000033379	Atp6v0b	protein_coding
ENSMUSG00000024121	Atp6v0c	protein_coding
ENSMUSG00000052459	Atp6v1a	protein_coding
ENSMUSG00000021114	Atp6v1d	protein_coding
ENSMUSG00000019210	Atp6v1e1	protein_coding
ENSMUSG00000039105	Atp6v1g1	protein_coding
ENSMUSG00000028710	Atpaf1	protein_coding
ENSMUSG00000057147	Atpbd4	protein_coding
ENSMUSG00000054428	Atpif1	protein_coding
ENSMUSG00000031229	Atrx	protein_coding
ENSMUSG00000042605	Atxn2	protein_coding
ENSMUSG00000032637	Atxn2l	protein_coding
ENSMUSG00000021738	Atxn7	protein_coding
ENSMUSG00000020564	Atxn7l1	protein_coding
ENSMUSG00000059820	AU019823	protein_coding
ENSMUSG00000078584	AU022252	protein_coding
ENSMUSG00000028830	AU040320	protein_coding
ENSMUSG00000021460	Auh	protein_coding
ENSMUSG00000029673	Auts2	protein_coding
ENSMUSG00000002602	Axl	protein_coding
ENSMUSG00000045999	AY036118	pseudogene
ENSMUSG00000039285	Azi2	protein_coding
ENSMUSG00000037458	Azin1	protein_coding
ENSMUSG00000004085	B230120H23Rik	protein_coding
ENSMUSG00000015087	B230208H17Rik	protein_coding
ENSMUSG00000089706	B230216N24Rik	processed_transcript
ENSMUSG00000045767	B230219D22Rik	protein_coding
ENSMUSG00000060802	B2m	protein_coding
ENSMUSG00000071649	B3gat3	protein_coding
ENSMUSG00000047379	B3gnt1	protein_coding
ENSMUSG00000046415	B430212C06Rik	lincRNA
ENSMUSG00000028413	B4galt1	protein_coding
ENSMUSG00000056124	B4galt6	protein_coding
ENSMUSG00000042742	B630005N14Rik	protein_coding
ENSMUSG00000032086	Bace1	protein_coding
ENSMUSG00000028416	Bag1	protein_coding
ENSMUSG00000030847	Bag3	protein_coding
ENSMUSG00000038859	Baiap2l1	protein_coding
ENSMUSG00000024844	Banf1	protein_coding
ENSMUSG00000045763	Basp1	protein_coding
ENSMUSG00000002748	Baz1b	protein_coding
ENSMUSG00000040054	Baz2a	protein_coding
ENSMUSG00000026987	Baz2b	protein_coding
ENSMUSG00000092323	BB365896	processed_transcript
ENSMUSG00000084957	Bbip1	lincRNA
ENSMUSG00000022641	Bbx	protein_coding
ENSMUSG00000006010	BC003331	protein_coding
ENSMUSG00000052712	BC004004	protein_coding
ENSMUSG00000019132	BC005537	protein_coding
ENSMUSG00000079065	BC005561	protein_coding
ENSMUSG00000040006	BC013529	protein_coding
ENSMUSG00000037847	BC016495	protein_coding
ENSMUSG00000040563	BC018242	protein_coding
ENSMUSG00000033488	BC026585	protein_coding
ENSMUSG00000047617	BC029214	protein_coding
ENSMUSG00000044937	BC030307	protein_coding
ENSMUSG00000034858	BC031353	protein_coding
ENSMUSG00000087594	BC039771	lincRNA
ENSMUSG00000091333	BC051077	lincRNA
ENSMUSG00000038368	BC057079	protein_coding
ENSMUSG00000030321	BC060267	antisense
ENSMUSG00000002980	Bcam	protein_coding
ENSMUSG00000020650	Bcap29	protein_coding
ENSMUSG00000002015	Bcap31	protein_coding
ENSMUSG00000005687	Bcas2	protein_coding
ENSMUSG00000030826	Bcat2	protein_coding
ENSMUSG00000030983	Bccip	protein_coding
ENSMUSG00000060376	Bckdha	protein_coding
ENSMUSG00000030802	Bckdk	protein_coding
ENSMUSG00000029681	Bcl7b	protein_coding
ENSMUSG00000037608	Bclaf1	protein_coding
ENSMUSG00000009681	Bcr	protein_coding
ENSMUSG00000026172	Bcs1l	protein_coding
ENSMUSG00000049658	Bdp1	protein_coding
ENSMUSG00000035086	Becn1	protein_coding
ENSMUSG00000022684	Bfar	protein_coding
ENSMUSG00000031375	Bgn	protein_coding
ENSMUSG00000030256	Bhlhe41	protein_coding
ENSMUSG00000014329	Bicc1	protein_coding
ENSMUSG00000037933	Bicd2	protein_coding
ENSMUSG00000016758	Bik	protein_coding
ENSMUSG00000024073	Birc6	protein_coding
ENSMUSG00000020840	Blmh	protein_coding
ENSMUSG00000090247	Bloc1s1	protein_coding
ENSMUSG00000026577	Blzf1	protein_coding
ENSMUSG00000034663	Bmp2k	protein_coding
ENSMUSG00000021835	Bmp4	protein_coding
ENSMUSG00000021796	Bmpr1a	protein_coding
ENSMUSG00000028487	Bnc2	protein_coding
ENSMUSG00000011958	Bnip2	protein_coding
ENSMUSG00000078566	Bnip3	protein_coding
ENSMUSG00000022051	Bnip3l	protein_coding
ENSMUSG00000022687	Boc	protein_coding
ENSMUSG00000044502	Bod1	protein_coding
ENSMUSG00000061755	Bod1l	protein_coding
ENSMUSG00000047721	Bola2	protein_coding
ENSMUSG00000045160	Bola3	protein_coding
ENSMUSG00000026617	Bpnt1	protein_coding
ENSMUSG00000040481	Bptf	protein_coding
ENSMUSG00000029458	Brap	protein_coding
ENSMUSG00000041147	Brca2	protein_coding
ENSMUSG00000022387	Brd1	protein_coding
ENSMUSG00000024335	Brd2	protein_coding
ENSMUSG00000026918	Brd3	protein_coding
ENSMUSG00000024002	Brd4	protein_coding
ENSMUSG00000031660	Brd7	protein_coding
ENSMUSG00000003778	Brd8	protein_coding
ENSMUSG00000057649	Brd9	protein_coding
ENSMUSG00000047843	Bri3	protein_coding
ENSMUSG00000037905	Bri3bp	protein_coding
ENSMUSG00000026568	Brp44	protein_coding
ENSMUSG00000023861	Brp44l	protein_coding
ENSMUSG00000063952	Brpf3	protein_coding
ENSMUSG00000035390	Brsk1	protein_coding
ENSMUSG00000022914	Brwd1	protein_coding
ENSMUSG00000071657	Bscl2	protein_coding
ENSMUSG00000023175	Bsg	protein_coding
ENSMUSG00000040565	Btaf1	protein_coding
ENSMUSG00000025103	Btbd1	protein_coding
ENSMUSG00000073771	Btbd19	protein_coding
ENSMUSG00000003344	Btbd2	protein_coding
ENSMUSG00000021660	Btf3	protein_coding
ENSMUSG00000036478	Btg1	protein_coding
ENSMUSG00000092863	BX000694.1	misc_RNA
ENSMUSG00000093174	BX323066.1	misc_RNA
ENSMUSG00000093031	BX537327.1	misc_RNA
ENSMUSG00000051223	Bzw1	protein_coding
ENSMUSG00000020547	Bzw2	protein_coding
ENSMUSG00000035781	C030046I01Rik	protein_coding
ENSMUSG00000036905	C1qb	protein_coding
ENSMUSG00000018446	C1qbp	protein_coding
ENSMUSG00000017446	C1qtnf1	protein_coding
ENSMUSG00000055172	C1ra	protein_coding
ENSMUSG00000051616	C230029F24Rik	protein_coding
ENSMUSG00000063623	C230062I16Rik	protein_coding
ENSMUSG00000074305	C230081A13Rik	protein_coding
ENSMUSG00000024164	C3	protein_coding
ENSMUSG00000086880	C430042M11Rik	lincRNA
ENSMUSG00000030421	C80913	protein_coding
ENSMUSG00000085072	C920011F04Rik	antisense
ENSMUSG00000036707	Cab39	protein_coding
ENSMUSG00000051331	Cacna1c	protein_coding
ENSMUSG00000040118	Cacna2d1	protein_coding
ENSMUSG00000057914	Cacnb2	protein_coding
ENSMUSG00000023055	Calcoco1	protein_coding
ENSMUSG00000029761	Cald1	protein_coding
ENSMUSG00000001175	Calm1	protein_coding
ENSMUSG00000036438	Calm2	protein_coding
ENSMUSG00000019370	Calm3	protein_coding
ENSMUSG00000003814	Calr	protein_coding
ENSMUSG00000029767	Calu	protein_coding
ENSMUSG00000030272	Camk1	protein_coding
ENSMUSG00000024617	Camk2a	protein_coding
ENSMUSG00000053819	Camk2d	protein_coding
ENSMUSG00000046447	Camk2n1	protein_coding
ENSMUSG00000014592	Camta1	protein_coding
ENSMUSG00000020368	Canx	protein_coding
ENSMUSG00000021373	Cap2	protein_coding
ENSMUSG00000026509	Capn2	protein_coding
ENSMUSG00000001794	Capns1	protein_coding
ENSMUSG00000027184	Caprin1	protein_coding
ENSMUSG00000030309	Caprin2	protein_coding
ENSMUSG00000035694	Caps2	protein_coding
ENSMUSG00000015733	Capza2	protein_coding
ENSMUSG00000028745	Capzb	protein_coding
ENSMUSG00000038526	Car14	protein_coding
ENSMUSG00000031505	Carkd	protein_coding
ENSMUSG00000075289	Carns1	protein_coding
ENSMUSG00000060227	Casc4	protein_coding
ENSMUSG00000027861	Casq2	protein_coding
ENSMUSG00000021585	Cast	protein_coding
ENSMUSG00000028977	Casz1	protein_coding
ENSMUSG00000027187	Cat	protein_coding
ENSMUSG00000007655	Cav1	protein_coding
ENSMUSG00000062694	Cav3	protein_coding
ENSMUSG00000018666	Cbx1	protein_coding
ENSMUSG00000029836	Cbx3	protein_coding
ENSMUSG00000089715	Cbx6	protein_coding
ENSMUSG00000020074	Ccar1	protein_coding
ENSMUSG00000020482	Ccdc117	protein_coding
ENSMUSG00000023072	Ccdc123	protein_coding
ENSMUSG00000021578	Ccdc127	protein_coding
ENSMUSG00000001376	Ccdc132	protein_coding
ENSMUSG00000049957	Ccdc137	protein_coding
ENSMUSG00000044033	Ccdc141	protein_coding
ENSMUSG00000034303	Ccdc15	protein_coding
ENSMUSG00000034035	Ccdc17	protein_coding
ENSMUSG00000037443	Ccdc21	protein_coding
ENSMUSG00000022035	Ccdc25	protein_coding
ENSMUSG00000028637	Ccdc30	protein_coding
ENSMUSG00000027160	Ccdc34	protein_coding
ENSMUSG00000027676	Ccdc39	protein_coding
ENSMUSG00000018372	Ccdc45	protein_coding
ENSMUSG00000078622	Ccdc47	protein_coding
ENSMUSG00000075229	Ccdc58	protein_coding
ENSMUSG00000091537	Ccdc72	protein_coding
ENSMUSG00000033439	Ccdc76	protein_coding
ENSMUSG00000030177	Ccdc77	protein_coding
ENSMUSG00000022665	Ccdc80	protein_coding
ENSMUSG00000032740	Ccdc88a	protein_coding
ENSMUSG00000040312	Cchcr1	protein_coding
ENSMUSG00000035385	Ccl2	protein_coding
ENSMUSG00000018927	Ccl6	protein_coding
ENSMUSG00000028252	Ccnc	protein_coding
ENSMUSG00000070348	Ccnd1	protein_coding
ENSMUSG00000000184	Ccnd2	protein_coding
ENSMUSG00000020326	Ccng1	protein_coding
ENSMUSG00000063015	Ccni	protein_coding
ENSMUSG00000027829	Ccnl1	protein_coding
ENSMUSG00000029068	Ccnl2	protein_coding
ENSMUSG00000011960	Ccnt1	protein_coding
ENSMUSG00000026349	Ccnt2	protein_coding
ENSMUSG00000034563	Ccpg1	protein_coding
ENSMUSG00000023087	Ccrn4l	protein_coding
ENSMUSG00000007739	Cct4	protein_coding
ENSMUSG00000022234	Cct5	protein_coding
ENSMUSG00000025613	Cct8	protein_coding
ENSMUSG00000019818	Cd164	protein_coding
ENSMUSG00000022661	Cd200	protein_coding
ENSMUSG00000036172	Cd200r3	protein_coding
ENSMUSG00000040165	Cd209c	protein_coding
ENSMUSG00000016496	Cd274	protein_coding
ENSMUSG00000042502	Cd2bp2	protein_coding
ENSMUSG00000016494	Cd34	protein_coding
ENSMUSG00000002944	Cd36	protein_coding
ENSMUSG00000055447	Cd47	protein_coding
ENSMUSG00000032679	Cd59a	protein_coding
ENSMUSG00000068686	Cd59b	protein_coding
ENSMUSG00000025351	Cd63	protein_coding
ENSMUSG00000037706	Cd81	protein_coding
ENSMUSG00000038147	Cd84	protein_coding
ENSMUSG00000030342	Cd9	protein_coding
ENSMUSG00000027435	Cd93	protein_coding
ENSMUSG00000035776	Cd99l2	protein_coding
ENSMUSG00000033102	Cdc14b	protein_coding
ENSMUSG00000024370	Cdc23	protein_coding
ENSMUSG00000020307	Cdc34	protein_coding
ENSMUSG00000024780	Cdc37l1	protein_coding
ENSMUSG00000006699	Cdc42	protein_coding
ENSMUSG00000021279	Cdc42bpb	protein_coding
ENSMUSG00000049521	Cdc42ep1	protein_coding
ENSMUSG00000029283	Cdc7	protein_coding
ENSMUSG00000031841	Cdh13	protein_coding
ENSMUSG00000024304	Cdh2	protein_coding
ENSMUSG00000031871	Cdh5	protein_coding
ENSMUSG00000029062	Cdk11b	protein_coding
ENSMUSG00000003119	Cdk12	protein_coding
ENSMUSG00000041297	Cdk13	protein_coding
ENSMUSG00000026023	Cdk15	protein_coding
ENSMUSG00000029394	Cdk2ap1	protein_coding
ENSMUSG00000006728	Cdk4	protein_coding
ENSMUSG00000006191	Cdkal1	protein_coding
ENSMUSG00000020389	Cdkl3	protein_coding
ENSMUSG00000003031	Cdkn1b	protein_coding
ENSMUSG00000037664	Cdkn1c	protein_coding
ENSMUSG00000032803	Cdv3	protein_coding
ENSMUSG00000056216	Cebpg	protein_coding
ENSMUSG00000005506	Celf1	protein_coding
ENSMUSG00000002107	Celf2	protein_coding
ENSMUSG00000029177	Cenpa	protein_coding
ENSMUSG00000023919	Cenpq	protein_coding
ENSMUSG00000057110	Cep110	protein_coding
ENSMUSG00000031922	Cep57	protein_coding
ENSMUSG00000031954	Cfdp1	protein_coding
ENSMUSG00000026365	Cfh	protein_coding
ENSMUSG00000056201	Cfl1	protein_coding
ENSMUSG00000062929	Cfl2	protein_coding
ENSMUSG00000026031	Cflar	protein_coding
ENSMUSG00000001128	Cfp	protein_coding
ENSMUSG00000032232	Cgnl1	protein_coding
ENSMUSG00000049422	Chchd10	protein_coding
ENSMUSG00000070493	Chchd2	protein_coding
ENSMUSG00000053768	Chchd3	protein_coding
ENSMUSG00000042198	Chchd7	protein_coding
ENSMUSG00000063870	Chd4	protein_coding
ENSMUSG00000057133	Chd6	protein_coding
ENSMUSG00000041235	Chd7	protein_coding
ENSMUSG00000053754	Chd8	protein_coding
ENSMUSG00000056608	Chd9	protein_coding
ENSMUSG00000025512	Chid1	protein_coding
ENSMUSG00000024843	Chka	protein_coding
ENSMUSG00000022617	Chkb	protein_coding
ENSMUSG00000033916	Chmp2a	protein_coding
ENSMUSG00000028419	Chmp5	protein_coding
ENSMUSG00000060002	Chpt1	protein_coding
ENSMUSG00000045613	Chrm2	protein_coding
ENSMUSG00000027107	Chrna1	protein_coding
ENSMUSG00000025199	Chuk	protein_coding
ENSMUSG00000090258	Churc1	protein_coding
ENSMUSG00000044006	Cilp2	protein_coding
ENSMUSG00000045193	Cirbp	protein_coding
ENSMUSG00000037710	Cisd1	protein_coding
ENSMUSG00000078695	Cisd3	protein_coding
ENSMUSG00000039910	Cited2	protein_coding
ENSMUSG00000046841	Ckap4	protein_coding
ENSMUSG00000001270	Ckb	protein_coding
ENSMUSG00000030399	Ckm	protein_coding
ENSMUSG00000021622	Ckmt2	protein_coding
ENSMUSG00000064302	Clasp1	protein_coding
ENSMUSG00000033392	Clasp2	protein_coding
ENSMUSG00000056025	Clca1	protein_coding
ENSMUSG00000004319	Clcn3	protein_coding
ENSMUSG00000036636	Clcn7	protein_coding
ENSMUSG00000022744	Cldn25	protein_coding
ENSMUSG00000037242	Clic4	protein_coding
ENSMUSG00000023959	Clic5	protein_coding
ENSMUSG00000006169	Clint1	protein_coding
ENSMUSG00000049550	Clip1	protein_coding
ENSMUSG00000024059	Clip4	protein_coding
ENSMUSG00000026034	Clk1	protein_coding
ENSMUSG00000020385	Clk4	protein_coding
ENSMUSG00000002660	Clpp	protein_coding
ENSMUSG00000015357	Clpx	protein_coding
ENSMUSG00000039953	Clstn1	protein_coding
ENSMUSG00000047126	Cltc	protein_coding
ENSMUSG00000022037	Clu	protein_coding
ENSMUSG00000025545	Clybl	protein_coding
ENSMUSG00000047419	Cmya5	protein_coding
ENSMUSG00000030057	Cnbp	protein_coding
ENSMUSG00000015759	Cnih	protein_coding
ENSMUSG00000062169	Cnih4	protein_coding
ENSMUSG00000053931	Cnn3	protein_coding
ENSMUSG00000001138	Cnnm3	protein_coding
ENSMUSG00000035632	Cnot3	protein_coding
ENSMUSG00000038784	Cnot4	protein_coding
ENSMUSG00000028339	Col15a1	protein_coding
ENSMUSG00000001506	Col1a1	protein_coding
ENSMUSG00000029661	Col1a2	protein_coding
ENSMUSG00000045672	Col27a1	protein_coding
ENSMUSG00000026043	Col3a1	protein_coding
ENSMUSG00000031502	Col4a1	protein_coding
ENSMUSG00000031503	Col4a2	protein_coding
ENSMUSG00000067158	Col4a4	protein_coding
ENSMUSG00000026042	Col5a2	protein_coding
ENSMUSG00000001119	Col6a1	protein_coding
ENSMUSG00000020241	Col6a2	protein_coding
ENSMUSG00000036655	Colec11	protein_coding
ENSMUSG00000036103	Colec12	protein_coding
ENSMUSG00000051154	Commd3	protein_coding
ENSMUSG00000056941	Commd7	protein_coding
ENSMUSG00000000326	Comt	protein_coding
ENSMUSG00000026553	Copa	protein_coding
ENSMUSG00000032458	Copb2	protein_coding
ENSMUSG00000055681	Cope	protein_coding
ENSMUSG00000027206	Cops2	protein_coding
ENSMUSG00000019373	Cops3	protein_coding
ENSMUSG00000035297	Cops4	protein_coding
ENSMUSG00000025917	Cops5	protein_coding
ENSMUSG00000019494	Cops6	protein_coding
ENSMUSG00000034432	Cops8	protein_coding
ENSMUSG00000018672	Copz2	protein_coding
ENSMUSG00000039914	Coq10a	protein_coding
ENSMUSG00000025981	Coq10b	protein_coding
ENSMUSG00000029319	Coq2	protein_coding
ENSMUSG00000028247	Coq3	protein_coding
ENSMUSG00000026798	Coq4	protein_coding
ENSMUSG00000041733	Coq5	protein_coding
ENSMUSG00000030652	Coq7	protein_coding
ENSMUSG00000031782	Coq9	protein_coding
ENSMUSG00000005220	Corin	protein_coding
ENSMUSG00000020836	Coro6	protein_coding
ENSMUSG00000042148	Cox10	protein_coding
ENSMUSG00000020544	Cox11	protein_coding
ENSMUSG00000091803	Cox16	protein_coding
ENSMUSG00000046516	Cox17	protein_coding
ENSMUSG00000045438	Cox19	protein_coding
ENSMUSG00000000088	Cox5a	protein_coding
ENSMUSG00000061518	Cox5b	protein_coding
ENSMUSG00000030785	Cox6a2	protein_coding
ENSMUSG00000036751	Cox6b1	protein_coding
ENSMUSG00000014313	Cox6c	protein_coding
ENSMUSG00000074218	Cox7a1	protein_coding
ENSMUSG00000032330	Cox7a2	protein_coding
ENSMUSG00000024248	Cox7a2l	protein_coding
ENSMUSG00000031231	Cox7b	protein_coding
ENSMUSG00000017778	Cox7c	protein_coding
ENSMUSG00000025488	Cox8b	protein_coding
ENSMUSG00000003617	Cp	protein_coding
ENSMUSG00000037852	Cpe	protein_coding
ENSMUSG00000025586	Cpeb1	protein_coding
ENSMUSG00000039652	Cpeb3	protein_coding
ENSMUSG00000025867	Cplx2	protein_coding
ENSMUSG00000052560	Cpne8	protein_coding
ENSMUSG00000029034	Cpsf3l	protein_coding
ENSMUSG00000055531	Cpsf6	protein_coding
ENSMUSG00000034820	Cpsf7	protein_coding
ENSMUSG00000024900	Cpt1a	protein_coding
ENSMUSG00000078937	Cpt1b	protein_coding
ENSMUSG00000028607	Cpt2	protein_coding
ENSMUSG00000092860	CR956641.1	misc_RNA
ENSMUSG00000026853	Crat	protein_coding
ENSMUSG00000005362	Crbn	protein_coding
ENSMUSG00000022521	Crebbp	protein_coding
ENSMUSG00000040713	Creg1	protein_coding
ENSMUSG00000024074	Crim1	protein_coding
ENSMUSG00000006360	Crip1	protein_coding
ENSMUSG00000006356	Crip2	protein_coding
ENSMUSG00000017776	Crk	protein_coding
ENSMUSG00000027357	Crls1	protein_coding
ENSMUSG00000003623	Crot	protein_coding
ENSMUSG00000030527	Crtc3	protein_coding
ENSMUSG00000032060	Cryab	protein_coding
ENSMUSG00000022723	Crybg3	protein_coding
ENSMUSG00000058240	Cryzl1	protein_coding
ENSMUSG00000005683	Cs	protein_coding
ENSMUSG00000023044	Csad	protein_coding
ENSMUSG00000030189	Csda	protein_coding
ENSMUSG00000068823	Csde1	protein_coding
ENSMUSG00000002718	Cse1l	protein_coding
ENSMUSG00000028859	Csf3r	protein_coding
ENSMUSG00000024576	Csnk1a1	protein_coding
ENSMUSG00000022433	Csnk1e	protein_coding
ENSMUSG00000032384	Csnk1g1	protein_coding
ENSMUSG00000003345	Csnk1g2	protein_coding
ENSMUSG00000074698	Csnk2a1	protein_coding
ENSMUSG00000046707	Csnk2a2	protein_coding
ENSMUSG00000024387	Csnk2b	protein_coding
ENSMUSG00000056763	Cspp1	protein_coding
ENSMUSG00000030470	Csrp3	protein_coding
ENSMUSG00000027447	Cst3	protein_coding
ENSMUSG00000027176	Cstf3	protein_coding
ENSMUSG00000021000	Ctage5	protein_coding
ENSMUSG00000037373	Ctbp1	protein_coding
ENSMUSG00000005698	Ctcf	protein_coding
ENSMUSG00000070495	Ctcfl	protein_coding
ENSMUSG00000018559	Ctdnep1	protein_coding
ENSMUSG00000026176	Ctdsp1	protein_coding
ENSMUSG00000078429	Ctdsp2	protein_coding
ENSMUSG00000060034	Ctf2	protein_coding
ENSMUSG00000044258	Ctla2a	protein_coding
ENSMUSG00000037815	Ctnna1	protein_coding
ENSMUSG00000060843	Ctnna3	protein_coding
ENSMUSG00000034101	Ctnnd1	protein_coding
ENSMUSG00000028633	Ctps	protein_coding
ENSMUSG00000005609	Ctr9	protein_coding
ENSMUSG00000017760	Ctsa	protein_coding
ENSMUSG00000021939	Ctsb	protein_coding
ENSMUSG00000030560	Ctsc	protein_coding
ENSMUSG00000007891	Ctsd	protein_coding
ENSMUSG00000018378	Cuedc1	protein_coding
ENSMUSG00000029686	Cul1	protein_coding
ENSMUSG00000004364	Cul3	protein_coding
ENSMUSG00000031446	Cul4a	protein_coding
ENSMUSG00000032030	Cul5	protein_coding
ENSMUSG00000024194	Cuta	protein_coding
ENSMUSG00000004096	Cwc15	protein_coding
ENSMUSG00000027014	Cwc22	protein_coding
ENSMUSG00000018541	Cwc25	protein_coding
ENSMUSG00000025200	Cwf19l1	protein_coding
ENSMUSG00000025898	Cwf19l2	protein_coding
ENSMUSG00000061353	Cxcl12	protein_coding
ENSMUSG00000021508	Cxcl14	protein_coding
ENSMUSG00000026180	Cxcr2	protein_coding
ENSMUSG00000044337	Cxcr7	protein_coding
ENSMUSG00000024646	Cyb5	protein_coding
ENSMUSG00000032872	Cyb5r4	protein_coding
ENSMUSG00000027015	Cybrd1	protein_coding
ENSMUSG00000022551	Cyc1	protein_coding
ENSMUSG00000063694	Cycs	protein_coding
ENSMUSG00000030447	Cyfip1	protein_coding
ENSMUSG00000020340	Cyfip2	protein_coding
ENSMUSG00000020810	Cygb	protein_coding
ENSMUSG00000053929	Cyhr1	protein_coding
ENSMUSG00000036712	Cyld	protein_coding
ENSMUSG00000049439	Cyp20a1	protein_coding
ENSMUSG00000025479	Cyp2e1	protein_coding
ENSMUSG00000047155	Cyp4x1	protein_coding
ENSMUSG00000017132	Cyth1	protein_coding
ENSMUSG00000053329	D10Jhu81e	protein_coding
ENSMUSG00000041629	D11Wsu99e	protein_coding
ENSMUSG00000054304	D130007C19Rik	pseudogene
ENSMUSG00000042922	D130020L05Rik	lincRNA
ENSMUSG00000013539	D16H22S680E	protein_coding
ENSMUSG00000056692	D17Wsu92e	protein_coding
ENSMUSG00000039660	D2Wsu81e	protein_coding
ENSMUSG00000040842	D4Ertd22e	protein_coding
ENSMUSG00000037266	D4Wsu53e	protein_coding
ENSMUSG00000070677	D5Ertd577e	protein_coding
ENSMUSG00000038122	D630037F22Rik	protein_coding
ENSMUSG00000055296	D730040F13Rik	protein_coding
ENSMUSG00000033767	D930015E06Rik	protein_coding
ENSMUSG00000046603	D9Ertd402e	protein_coding
ENSMUSG00000034574	Daam1	protein_coding
ENSMUSG00000022150	Dab2	protein_coding
ENSMUSG00000022174	Dad1	protein_coding
ENSMUSG00000039952	Dag1	protein_coding
ENSMUSG00000068921	Dap3	protein_coding
ENSMUSG00000026356	Dars	protein_coding
ENSMUSG00000000346	Dazap2	protein_coding
ENSMUSG00000002297	Dbf4	protein_coding
ENSMUSG00000026385	Dbi	protein_coding
ENSMUSG00000059824	Dbp	protein_coding
ENSMUSG00000000340	Dbt	protein_coding
ENSMUSG00000035572	Dcaf10	protein_coding
ENSMUSG00000022214	Dcaf11	protein_coding
ENSMUSG00000026571	Dcaf6	protein_coding
ENSMUSG00000026554	Dcaf8	protein_coding
ENSMUSG00000035107	Dcbld2	protein_coding
ENSMUSG00000019929	Dcn	protein_coding
ENSMUSG00000042672	Dcst1	protein_coding
ENSMUSG00000031865	Dctn1	protein_coding
ENSMUSG00000028447	Dctn3	protein_coding
ENSMUSG00000024603	Dctn4	protein_coding
ENSMUSG00000031516	Dctn6	protein_coding
ENSMUSG00000024740	Ddb1	protein_coding
ENSMUSG00000002109	Ddb2	protein_coding
ENSMUSG00000061313	Ddhd2	protein_coding
ENSMUSG00000028757	Ddost	protein_coding
ENSMUSG00000037149	Ddx1	protein_coding
ENSMUSG00000055065	Ddx17	protein_coding
ENSMUSG00000015023	Ddx19a	protein_coding
ENSMUSG00000020075	Ddx21	protein_coding
ENSMUSG00000019432	Ddx39b	protein_coding
ENSMUSG00000000787	Ddx3x	protein_coding
ENSMUSG00000069045	Ddx3y	protein_coding
ENSMUSG00000021500	Ddx46	protein_coding
ENSMUSG00000020719	Ddx5	protein_coding
ENSMUSG00000020076	Ddx50	protein_coding
ENSMUSG00000040296	Ddx58	protein_coding
ENSMUSG00000032097	Ddx6	protein_coding
ENSMUSG00000028223	Decr1	protein_coding
ENSMUSG00000007379	Dennd2c	protein_coding
ENSMUSG00000042404	Dennd4b	protein_coding
ENSMUSG00000035901	Dennd5a	protein_coding
ENSMUSG00000030313	Dennd5b	protein_coding
ENSMUSG00000023106	Denr	protein_coding
ENSMUSG00000022365	Derl1	protein_coding
ENSMUSG00000018442	Derl2	protein_coding
ENSMUSG00000026208	Des	protein_coding
ENSMUSG00000028974	Dffa	protein_coding
ENSMUSG00000029027	Dffb	protein_coding
ENSMUSG00000030747	Dgat2	protein_coding
ENSMUSG00000022718	Dgcr8	protein_coding
ENSMUSG00000040479	Dgkz	protein_coding
ENSMUSG00000011382	Dhdh	protein_coding
ENSMUSG00000060038	Dhps	protein_coding
ENSMUSG00000066026	Dhrs3	protein_coding
ENSMUSG00000042569	Dhrs7b	protein_coding
ENSMUSG00000033044	Dhrs7c	protein_coding
ENSMUSG00000025815	Dhtkd1	protein_coding
ENSMUSG00000024422	Dhx16	protein_coding
ENSMUSG00000032480	Dhx30	protein_coding
ENSMUSG00000030986	Dhx32	protein_coding
ENSMUSG00000027770	Dhx36	protein_coding
ENSMUSG00000029480	Dhx37	protein_coding
ENSMUSG00000034931	Dhx8	protein_coding
ENSMUSG00000042699	Dhx9	protein_coding
ENSMUSG00000038914	Dido1	protein_coding
ENSMUSG00000023026	Dip2b	protein_coding
ENSMUSG00000048264	Dip2c	protein_coding
ENSMUSG00000031403	Dkc1	protein_coding
ENSMUSG00000000168	Dlat	protein_coding
ENSMUSG00000031523	Dlc1	protein_coding
ENSMUSG00000020664	Dld	protein_coding
ENSMUSG00000022770	Dlg1	protein_coding
ENSMUSG00000047495	Dlgap2	protein_coding
ENSMUSG00000061689	Dlgap4	protein_coding
ENSMUSG00000037544	Dlgap5	protein_coding
ENSMUSG00000004789	Dlst	protein_coding
ENSMUSG00000045103	Dmd	protein_coding
ENSMUSG00000030409	Dmpk	protein_coding
ENSMUSG00000030410	Dmwd	protein_coding
ENSMUSG00000041268	Dmxl2	protein_coding
ENSMUSG00000028410	Dnaja1	protein_coding
ENSMUSG00000031701	Dnaja2	protein_coding
ENSMUSG00000020109	Dnajb12	protein_coding
ENSMUSG00000074212	Dnajb14	protein_coding
ENSMUSG00000029131	Dnajb6	protein_coding
ENSMUSG00000027006	Dnajc10	protein_coding
ENSMUSG00000039768	Dnajc11	protein_coding
ENSMUSG00000022013	Dnajc15	protein_coding
ENSMUSG00000027679	Dnajc19	protein_coding
ENSMUSG00000029014	Dnajc2	protein_coding
ENSMUSG00000044224	Dnajc21	protein_coding
ENSMUSG00000022136	Dnajc3	protein_coding
ENSMUSG00000000826	Dnajc5	protein_coding
ENSMUSG00000014195	Dnajc7	protein_coding
ENSMUSG00000054405	Dnajc8	protein_coding
ENSMUSG00000019088	Dnase1l1	protein_coding
ENSMUSG00000003812	Dnase2a	protein_coding
ENSMUSG00000075467	Dnlz	protein_coding
ENSMUSG00000022789	Dnm1l	protein_coding
ENSMUSG00000033335	Dnm2	protein_coding
ENSMUSG00000020661	Dnmt3a	protein_coding
ENSMUSG00000024871	Doc2g	protein_coding
ENSMUSG00000039716	Dock3	protein_coding
ENSMUSG00000035640	Dos	protein_coding
ENSMUSG00000061589	Dot1l	protein_coding
ENSMUSG00000021905	Dph3	protein_coding
ENSMUSG00000033554	Dph5	protein_coding
ENSMUSG00000078919	Dpm1	protein_coding
ENSMUSG00000001229	Dpp9	protein_coding
ENSMUSG00000026574	Dpt	protein_coding
ENSMUSG00000022048	Dpysl2	protein_coding
ENSMUSG00000027900	Dram2	protein_coding
ENSMUSG00000024914	Drap1	protein_coding
ENSMUSG00000020457	Drg1	protein_coding
ENSMUSG00000044393	Dsg2	protein_coding
ENSMUSG00000027635	Dsn1	protein_coding
ENSMUSG00000054889	Dsp	protein_coding
ENSMUSG00000026131	Dst	protein_coding
ENSMUSG00000015932	Dstn	protein_coding
ENSMUSG00000024302	Dtna	protein_coding
ENSMUSG00000057531	Dtnbp1	protein_coding
ENSMUSG00000040415	Dtx3	protein_coding
ENSMUSG00000049502	Dtx3l	protein_coding
ENSMUSG00000031901	Dus2l	protein_coding
ENSMUSG00000024190	Dusp1	protein_coding
ENSMUSG00000030002	Dusp11	protein_coding
ENSMUSG00000026564	Dusp27	protein_coding
ENSMUSG00000003518	Dusp3	protein_coding
ENSMUSG00000053716	Dusp7	protein_coding
ENSMUSG00000018707	Dync1h1	protein_coding
ENSMUSG00000027012	Dync1i2	protein_coding
ENSMUSG00000032435	Dync1li1	protein_coding
ENSMUSG00000009013	Dynll1	protein_coding
ENSMUSG00000020483	Dynll2	protein_coding
ENSMUSG00000047459	Dynlrb1	protein_coding
ENSMUSG00000050666	E130203B14Rik	protein_coding
ENSMUSG00000054302	Eapp	protein_coding
ENSMUSG00000057098	Ebf1	protein_coding
ENSMUSG00000078561	Ebf1	pseudogene
ENSMUSG00000028729	Ebna1bp2	protein_coding
ENSMUSG00000057530	Ece1	protein_coding
ENSMUSG00000053898	Ech1	protein_coding
ENSMUSG00000028601	Echdc2	protein_coding
ENSMUSG00000025465	Echs1	protein_coding
ENSMUSG00000024132	Eci1	protein_coding
ENSMUSG00000021417	Eci2	protein_coding
ENSMUSG00000028108	Ecm1	protein_coding
ENSMUSG00000073599	Ecscr	protein_coding
ENSMUSG00000066839	Ecsit	protein_coding
ENSMUSG00000015092	Edf1	protein_coding
ENSMUSG00000034488	Edil3	protein_coding
ENSMUSG00000037742	Eef1a1	protein_coding
ENSMUSG00000016349	Eef1a2	protein_coding
ENSMUSG00000025967	Eef1b2	protein_coding
ENSMUSG00000055762	Eef1d	protein_coding
ENSMUSG00000071644	Eef1g	protein_coding
ENSMUSG00000034994	Eef2	protein_coding
ENSMUSG00000048200	Efcab4a	protein_coding
ENSMUSG00000021973	Efha1	protein_coding
ENSMUSG00000003934	Efnb3	protein_coding
ENSMUSG00000026921	Egfl7	protein_coding
ENSMUSG00000031987	Egln1	protein_coding
ENSMUSG00000042302	Ehbp1	protein_coding
ENSMUSG00000024937	Ehbp1l1	protein_coding
ENSMUSG00000024772	Ehd1	protein_coding
ENSMUSG00000074364	Ehd2	protein_coding
ENSMUSG00000027293	Ehd4	protein_coding
ENSMUSG00000036893	Ehmt1	protein_coding
ENSMUSG00000035530	Eif1	protein_coding
ENSMUSG00000027810	Eif2a	protein_coding
ENSMUSG00000029613	Eif2ak1	protein_coding
ENSMUSG00000041530	Eif2c1	protein_coding
ENSMUSG00000074656	Eif2s2	protein_coding
ENSMUSG00000035150	Eif2s3x	protein_coding
ENSMUSG00000069049	Eif2s3y	protein_coding
ENSMUSG00000024991	Eif3a	protein_coding
ENSMUSG00000056076	Eif3b	protein_coding
ENSMUSG00000030738	Eif3c	protein_coding
ENSMUSG00000022336	Eif3e	protein_coding
ENSMUSG00000031029	Eif3f	protein_coding
ENSMUSG00000022312	Eif3h	protein_coding
ENSMUSG00000028798	Eif3i	protein_coding
ENSMUSG00000027236	Eif3j	protein_coding
ENSMUSG00000027170	Eif3m	protein_coding
ENSMUSG00000059796	Eif4a1	protein_coding
ENSMUSG00000022884	Eif4a2	protein_coding
ENSMUSG00000058655	Eif4b	protein_coding
ENSMUSG00000028156	Eif4e	protein_coding
ENSMUSG00000026254	Eif4e2	protein_coding
ENSMUSG00000093661	Eif4e3	protein_coding
ENSMUSG00000045983	Eif4g1	protein_coding
ENSMUSG00000005610	Eif4g2	protein_coding
ENSMUSG00000028760	Eif4g3	protein_coding
ENSMUSG00000040731	Eif4h	protein_coding
ENSMUSG00000021282	Eif5	protein_coding
ENSMUSG00000078812	Eif5a	protein_coding
ENSMUSG00000026083	Eif5b	protein_coding
ENSMUSG00000008398	Elk3	protein_coding
ENSMUSG00000026436	Elk4	protein_coding
ENSMUSG00000041112	Elmo1	protein_coding
ENSMUSG00000014791	Elmo3	protein_coding
ENSMUSG00000035151	Elmod2	protein_coding
ENSMUSG00000073436	Eme2	protein_coding
ENSMUSG00000029163	Emilin1	protein_coding
ENSMUSG00000058070	Eml1	protein_coding
ENSMUSG00000022505	Emp2	protein_coding
ENSMUSG00000022995	Enah	protein_coding
ENSMUSG00000026814	Eng	protein_coding
ENSMUSG00000063524	Eno1	protein_coding
ENSMUSG00000060600	Eno3	protein_coding
ENSMUSG00000038619	Ensa	protein_coding
ENSMUSG00000048120	Entpd1	protein_coding
ENSMUSG00000022066	Entpd4	protein_coding
ENSMUSG00000021236	Entpd5	protein_coding
ENSMUSG00000029505	Ep400	protein_coding
ENSMUSG00000024140	Epas1	protein_coding
ENSMUSG00000028906	Epb4.1	protein_coding
ENSMUSG00000026235	Epha4	protein_coding
ENSMUSG00000029245	Epha5	protein_coding
ENSMUSG00000028289	Epha7	protein_coding
ENSMUSG00000038776	Ephx1	protein_coding
ENSMUSG00000022040	Ephx2	protein_coding
ENSMUSG00000035203	Epn1	protein_coding
ENSMUSG00000026615	Eprs	protein_coding
ENSMUSG00000028552	Eps15	protein_coding
ENSMUSG00000006276	Eps15l1	protein_coding
ENSMUSG00000020832	Eral1	protein_coding
ENSMUSG00000021709	Erbb2ip	protein_coding
ENSMUSG00000030172	Erc1	protein_coding
ENSMUSG00000026048	Ercc5	protein_coding
ENSMUSG00000033423	Eri3	protein_coding
ENSMUSG00000051978	Erich1	protein_coding
ENSMUSG00000024293	Esco1	protein_coding
ENSMUSG00000021996	Esd	protein_coding
ENSMUSG00000024955	Esrra	protein_coding
ENSMUSG00000021171	Esyt2	protein_coding
ENSMUSG00000024360	Etf1	protein_coding
ENSMUSG00000032314	Etfa	protein_coding
ENSMUSG00000004610	Etfb	protein_coding
ENSMUSG00000027809	Etfdh	protein_coding
ENSMUSG00000036617	Etl4	protein_coding
ENSMUSG00000022895	Ets2	protein_coding
ENSMUSG00000009079	Ewsr1	protein_coding
ENSMUSG00000061244	Exoc5	protein_coding
ENSMUSG00000039356	Exosc2	protein_coding
ENSMUSG00000034584	Exph5	protein_coding
ENSMUSG00000028886	Eya3	protein_coding
ENSMUSG00000006920	Ezh1	protein_coding
ENSMUSG00000052397	Ezr	protein_coding
ENSMUSG00000039109	F13a1	protein_coding
ENSMUSG00000028773	Fabp3	protein_coding
ENSMUSG00000062515	Fabp4	protein_coding
ENSMUSG00000027533	Fabp5	protein_coding
ENSMUSG00000031077	Fadd	protein_coding
ENSMUSG00000024664	Fads3	protein_coding
ENSMUSG00000044788	Fads6	protein_coding
ENSMUSG00000025873	Faf2	protein_coding
ENSMUSG00000045316	Fahd1	protein_coding
ENSMUSG00000029185	Fam114a1	protein_coding
ENSMUSG00000080115	Fam119b	protein_coding
ENSMUSG00000038014	Fam120a	protein_coding
ENSMUSG00000028995	Fam126a	protein_coding
ENSMUSG00000038174	Fam126b	protein_coding
ENSMUSG00000058503	Fam133b	protein_coding
ENSMUSG00000022270	Fam134b	protein_coding
ENSMUSG00000037709	Fam13a	protein_coding
ENSMUSG00000003955	Fam162a	protein_coding
ENSMUSG00000057411	Fam173a	protein_coding
ENSMUSG00000078670	Fam174b	protein_coding
ENSMUSG00000035614	Fam179b	protein_coding
ENSMUSG00000071604	Fam189a2	protein_coding
ENSMUSG00000037210	Fam193a	protein_coding
ENSMUSG00000025732	Fam195a	protein_coding
ENSMUSG00000026500	Fam36a	protein_coding
ENSMUSG00000039629	Fam40b	protein_coding
ENSMUSG00000046546	Fam43a	protein_coding
ENSMUSG00000024993	Fam45a	protein_coding
ENSMUSG00000039985	Fam60a	protein_coding
ENSMUSG00000036006	Fam65b	protein_coding
ENSMUSG00000026858	Fam73b	protein_coding
ENSMUSG00000032224	Fam81a	protein_coding
ENSMUSG00000028229	Fam82b	protein_coding
ENSMUSG00000028218	Fam92a	protein_coding
ENSMUSG00000027349	Fam98b	protein_coding
ENSMUSG00000021461	Fancc	protein_coding
ENSMUSG00000003808	Farsa	protein_coding
ENSMUSG00000028959	Fastk	protein_coding
ENSMUSG00000038274	Fau	protein_coding
ENSMUSG00000006219	Fblim1	protein_coding
ENSMUSG00000064080	Fbln2	protein_coding
ENSMUSG00000027204	Fbn1	protein_coding
ENSMUSG00000043323	Fbrsl1	protein_coding
ENSMUSG00000032507	Fbxl2	protein_coding
ENSMUSG00000050503	Fbxl22	protein_coding
ENSMUSG00000022124	Fbxl3	protein_coding
ENSMUSG00000027180	Fbxo3	protein_coding
ENSMUSG00000047746	Fbxo40	protein_coding
ENSMUSG00000035949	Fbxw2	protein_coding
ENSMUSG00000021243	Fcf1	protein_coding
ENSMUSG00000003420	Fcgrt	protein_coding
ENSMUSG00000041685	Fcho2	protein_coding
ENSMUSG00000021273	Fdft1	protein_coding
ENSMUSG00000032051	Fdx1	protein_coding
ENSMUSG00000043683	Fem1a	protein_coding
ENSMUSG00000000127	Fer	protein_coding
ENSMUSG00000037712	Fermt2	protein_coding
ENSMUSG00000053158	Fes	protein_coding
ENSMUSG00000056121	Fez2	protein_coding
ENSMUSG00000022788	Fgd4	protein_coding
ENSMUSG00000036585	Fgf1	protein_coding
ENSMUSG00000031565	Fgfr1	protein_coding
ENSMUSG00000026526	Fh1	protein_coding
ENSMUSG00000023092	Fhl1	protein_coding
ENSMUSG00000008136	Fhl2	protein_coding
ENSMUSG00000034295	Fhod3	protein_coding
ENSMUSG00000038417	Fig4	protein_coding
ENSMUSG00000034898	Filip1	protein_coding
ENSMUSG00000043336	Filip1l	protein_coding
ENSMUSG00000019054	Fis1	protein_coding
ENSMUSG00000022215	Fitm1	protein_coding
ENSMUSG00000048486	Fitm2	protein_coding
ENSMUSG00000032966	Fkbp1a	protein_coding
ENSMUSG00000020949	Fkbp3	protein_coding
ENSMUSG00000030357	Fkbp4	protein_coding
ENSMUSG00000002732	Fkbp7	protein_coding
ENSMUSG00000028414	Fktn	protein_coding
ENSMUSG00000032633	Flcn	protein_coding
ENSMUSG00000002812	Flii	protein_coding
ENSMUSG00000031328	Flna	protein_coding
ENSMUSG00000068699	Flnc	protein_coding
ENSMUSG00000029648	Flt1	protein_coding
ENSMUSG00000042817	Flt3	protein_coding
ENSMUSG00000040181	Fmo1	protein_coding
ENSMUSG00000040170	Fmo2	protein_coding
ENSMUSG00000039253	Fn3krp	protein_coding
ENSMUSG00000039735	Fnbp1l	protein_coding
ENSMUSG00000008200	Fnbp4	protein_coding
ENSMUSG00000039286	Fndc3b	protein_coding
ENSMUSG00000001334	Fndc5	protein_coding
ENSMUSG00000035992	Fnip1	protein_coding
ENSMUSG00000061175	Fnip2	protein_coding
ENSMUSG00000033713	Foxn3	protein_coding
ENSMUSG00000030067	Foxp1	protein_coding
ENSMUSG00000039048	Foxred1	protein_coding
ENSMUSG00000031590	Frg1	protein_coding
ENSMUSG00000026657	Frmd4a	protein_coding
ENSMUSG00000030064	Frmd4b	protein_coding
ENSMUSG00000023266	Frs3	protein_coding
ENSMUSG00000056602	Fry	protein_coding
ENSMUSG00000054752	Fsd1l	protein_coding
ENSMUSG00000038663	Fsd2	protein_coding
ENSMUSG00000022816	Fstl1	protein_coding
ENSMUSG00000024661	Fth1	protein_coding
ENSMUSG00000050708	Ftl1	protein_coding
ENSMUSG00000055932	Fto	protein_coding
ENSMUSG00000020706	Ftsj3	protein_coding
ENSMUSG00000019810	Fuca2	protein_coding
ENSMUSG00000025040	Fundc1	protein_coding
ENSMUSG00000030530	Furin	protein_coding
ENSMUSG00000030795	Fus	protein_coding
ENSMUSG00000089847	Fxc1	protein_coding
ENSMUSG00000059363	Fxn	protein_coding
ENSMUSG00000027680	Fxr1	protein_coding
ENSMUSG00000036570	Fxyd1	protein_coding
ENSMUSG00000009687	Fxyd5	protein_coding
ENSMUSG00000025241	Fyco1	protein_coding
ENSMUSG00000019843	Fyn	protein_coding
ENSMUSG00000022800	Fyttd1	protein_coding
ENSMUSG00000018583	G3bp1	protein_coding
ENSMUSG00000029405	G3bp2	protein_coding
ENSMUSG00000034793	G6pc3	protein_coding
ENSMUSG00000025579	Gaa	protein_coding
ENSMUSG00000018567	Gabarap	protein_coding
ENSMUSG00000030161	Gabarapl1	protein_coding
ENSMUSG00000031950	Gabarapl2	protein_coding
ENSMUSG00000038766	Gabpb2	protein_coding
ENSMUSG00000036390	Gadd45a	protein_coding
ENSMUSG00000047658	Gal3st3	protein_coding
ENSMUSG00000000420	Galnt1	protein_coding
ENSMUSG00000021903	Galntl2	protein_coding
ENSMUSG00000036073	Galt	protein_coding
ENSMUSG00000057666	Gapdh	protein_coding
ENSMUSG00000038860	Garnl3	protein_coding
ENSMUSG00000052957	Gas1	protein_coding
ENSMUSG00000074802	Gas2l3	protein_coding
ENSMUSG00000053332	Gas5	non_coding
ENSMUSG00000031451	Gas6	protein_coding
ENSMUSG00000021944	Gata4	protein_coding
ENSMUSG00000005836	Gata6	protein_coding
ENSMUSG00000007415	Gatad1	protein_coding
ENSMUSG00000029432	Gbas	protein_coding
ENSMUSG00000025224	Gbf1	protein_coding
ENSMUSG00000058690	Gcap14	protein_coding
ENSMUSG00000038039	Gcc2	protein_coding
ENSMUSG00000022974	Gcfc1	protein_coding
ENSMUSG00000028124	Gclm	protein_coding
ENSMUSG00000023333	Gcm1	protein_coding
ENSMUSG00000041638	Gcn1l1	protein_coding
ENSMUSG00000015291	Gdi1	protein_coding
ENSMUSG00000021218	Gdi2	protein_coding
ENSMUSG00000040621	Gemin8	protein_coding
ENSMUSG00000025858	Get4	protein_coding
ENSMUSG00000021666	Gfm2	protein_coding
ENSMUSG00000020740	Gga3	protein_coding
ENSMUSG00000048731	Ggnbp1	protein_coding
ENSMUSG00000020530	Ggnbp2	protein_coding
ENSMUSG00000021302	Ggps1	protein_coding
ENSMUSG00000041028	Ghitm	protein_coding
ENSMUSG00000055737	Ghr	protein_coding
ENSMUSG00000029714	Gigyf1	protein_coding
ENSMUSG00000047867	Gimap6	protein_coding
ENSMUSG00000050953	Gja1	protein_coding
ENSMUSG00000055691	Gja6	protein_coding
ENSMUSG00000021552	Gkap1	protein_coding
ENSMUSG00000029638	Glcci1	protein_coding
ENSMUSG00000019715	Gle1	protein_coding
ENSMUSG00000003316	Glg1	protein_coding
ENSMUSG00000056888	Glipr1	protein_coding
ENSMUSG00000029276	Glmn	protein_coding
ENSMUSG00000024026	Glo1	protein_coding
ENSMUSG00000018196	Glrx2	protein_coding
ENSMUSG00000031068	Glrx3	protein_coding
ENSMUSG00000026103	Gls	protein_coding
ENSMUSG00000032649	Glt25d2	protein_coding
ENSMUSG00000021916	Glt8d1	protein_coding
ENSMUSG00000041560	Gltscr2	protein_coding
ENSMUSG00000021794	Glud1	protein_coding
ENSMUSG00000026473	Glul	protein_coding
ENSMUSG00000056872	Gm10011	pseudogene
ENSMUSG00000057580	Gm10012	pseudogene
ENSMUSG00000057577	Gm10025	pseudogene
ENSMUSG00000091478	Gm10039	pseudogene
ENSMUSG00000058360	Gm10040	pseudogene
ENSMUSG00000091171	Gm10060	lincRNA
ENSMUSG00000059776	Gm10071	protein_coding
ENSMUSG00000061971	Gm10106	protein_coding
ENSMUSG00000062319	Gm10115	protein_coding
ENSMUSG00000062382	Gm10116	protein_coding
ENSMUSG00000062561	Gm10118	protein_coding
ENSMUSG00000062933	Gm10123	protein_coding
ENSMUSG00000063556	Gm10132	protein_coding
ENSMUSG00000063611	Gm10134	protein_coding
ENSMUSG00000069972	Gm10159	protein_coding
ENSMUSG00000067292	Gm10203	protein_coding
ENSMUSG00000067736	Gm10222	protein_coding
ENSMUSG00000091449	Gm10269	protein_coding
ENSMUSG00000069885	Gm10281	protein_coding
ENSMUSG00000070408	Gm10290	protein_coding
ENSMUSG00000070443	Gm10291	protein_coding
ENSMUSG00000070490	Gm10293	protein_coding
ENSMUSG00000081895	Gm10294	pseudogene
ENSMUSG00000071343	Gm10327	protein_coding
ENSMUSG00000072739	Gm10408	protein_coding
ENSMUSG00000072940	Gm10443	pseudogene
ENSMUSG00000073291	Gm10491	protein_coding
ENSMUSG00000073403	Gm10499	pseudogene
ENSMUSG00000073628	Gm10552	pseudogene
ENSMUSG00000073675	Gm10561	lincRNA
ENSMUSG00000073788	Gm10576	protein_coding
ENSMUSG00000074029	Gm10608	protein_coding
ENSMUSG00000074292	Gm10660	lincRNA
ENSMUSG00000074558	Gm10715	protein_coding
ENSMUSG00000091599	Gm10716	protein_coding
ENSMUSG00000074561	Gm10717	protein_coding
ENSMUSG00000074562	Gm10718	protein_coding
ENSMUSG00000074563	Gm10719	protein_coding
ENSMUSG00000074564	Gm10720	protein_coding
ENSMUSG00000074565	Gm10721	protein_coding
ENSMUSG00000091028	Gm10722	protein_coding
ENSMUSG00000075014	Gm10800	protein_coding
ENSMUSG00000075015	Gm10801	protein_coding
ENSMUSG00000075308	Gm10827	lincRNA
ENSMUSG00000075496	Gm10845	protein_coding
ENSMUSG00000075532	Gm10852	protein_coding
ENSMUSG00000090378	Gm10925	protein_coding
ENSMUSG00000078984	Gm11027	protein_coding
ENSMUSG00000079010	Gm11032	protein_coding
ENSMUSG00000079011	Gm11033	lincRNA
ENSMUSG00000079492	Gm11127	protein_coding
ENSMUSG00000079719	Gm11167	protein_coding
ENSMUSG00000090650	Gm11168	protein_coding
ENSMUSG00000061330	Gm11361	pseudogene
ENSMUSG00000081208	Gm11400	pseudogene
ENSMUSG00000083076	Gm11408	pseudogene
ENSMUSG00000085811	Gm11669	sense_intronic
ENSMUSG00000068240	Gm11808	protein_coding
ENSMUSG00000083328	Gm11826	pseudogene
ENSMUSG00000085478	Gm11851	lincRNA
ENSMUSG00000059634	Gm11942	pseudogene
ENSMUSG00000086584	Gm12002	antisense
ENSMUSG00000086707	Gm12088	lincRNA
ENSMUSG00000086375	Gm12127	antisense
ENSMUSG00000086920	Gm12207	antisense
ENSMUSG00000081769	Gm12216	protein_coding
ENSMUSG00000081600	Gm12286	pseudogene
ENSMUSG00000083696	Gm12563	pseudogene
ENSMUSG00000086049	Gm12735	antisense
ENSMUSG00000081121	Gm12791	pseudogene
ENSMUSG00000070867	Gm12824	protein_coding
ENSMUSG00000086320	Gm12840	lincRNA
ENSMUSG00000082697	Gm12913	pseudogene
ENSMUSG00000085334	Gm12940	processed_transcript
ENSMUSG00000087575	Gm12976	lincRNA
ENSMUSG00000085667	Gm12992	processed_transcript
ENSMUSG00000086806	Gm13054	antisense
ENSMUSG00000086061	Gm13075	antisense
ENSMUSG00000082580	Gm13182	pseudogene
ENSMUSG00000085818	Gm13267	antisense
ENSMUSG00000082884	Gm13339	pseudogene
ENSMUSG00000083563	Gm13340	pseudogene
ENSMUSG00000083863	Gm13341	pseudogene
ENSMUSG00000085008	Gm13399	antisense
ENSMUSG00000081648	Gm13423	pseudogene
ENSMUSG00000052248	Gm13476	antisense
ENSMUSG00000085767	Gm13563	antisense
ENSMUSG00000085439	Gm13634	antisense
ENSMUSG00000083594	Gm13722	pseudogene
ENSMUSG00000072692	Gm13826	pseudogene
ENSMUSG00000081721	Gm13882	pseudogene
ENSMUSG00000085444	Gm13936	antisense
ENSMUSG00000085508	Gm13965	processed_transcript
ENSMUSG00000067352	Gm14149	lincRNA
ENSMUSG00000087550	Gm14343	processed_transcript
ENSMUSG00000083097	Gm14494	pseudogene
ENSMUSG00000083621	Gm14586	pseudogene
ENSMUSG00000081471	Gm14735	pseudogene
ENSMUSG00000081291	Gm14738	pseudogene
ENSMUSG00000081807	Gm14849	pseudogene
ENSMUSG00000084776	Gm14951	lincRNA
ENSMUSG00000085196	Gm14963	lincRNA
ENSMUSG00000085963	Gm15249	pseudogene
ENSMUSG00000086907	Gm15298	lincRNA
ENSMUSG00000087560	Gm15396	lincRNA
ENSMUSG00000081051	Gm15427	pseudogene
ENSMUSG00000036305	Gm15430	pseudogene
ENSMUSG00000063001	Gm15450	pseudogene
ENSMUSG00000083840	Gm15459	pseudogene
ENSMUSG00000086583	Gm15500	pseudogene
ENSMUSG00000087412	Gm15501	pseudogene
ENSMUSG00000057215	Gm15514	lincRNA
ENSMUSG00000087371	Gm15541	antisense
ENSMUSG00000086863	Gm15543	antisense
ENSMUSG00000086324	Gm15564	antisense
ENSMUSG00000078183	Gm15610	pseudogene
ENSMUSG00000086414	Gm15645	antisense
ENSMUSG00000089855	Gm15662	pseudogene
ENSMUSG00000086165	Gm15690	antisense
ENSMUSG00000084111	Gm15710	pseudogene
ENSMUSG00000089995	Gm15716	antisense
ENSMUSG00000089719	Gm15758	lincRNA
ENSMUSG00000062353	Gm15772	pseudogene
ENSMUSG00000042744	Gm15800	protein_coding
ENSMUSG00000082277	Gm15807	pseudogene
ENSMUSG00000081143	Gm15823	pseudogene
ENSMUSG00000086527	Gm15856	antisense
ENSMUSG00000084790	Gm15879	antisense
ENSMUSG00000087480	Gm15910	lincRNA
ENSMUSG00000085279	Gm15965	antisense
ENSMUSG00000081517	Gm16204	pseudogene
ENSMUSG00000086130	Gm16211	lincRNA
ENSMUSG00000086798	Gm16222	antisense
ENSMUSG00000089978	Gm16245	pseudogene
ENSMUSG00000084998	Gm16279	antisense
ENSMUSG00000089828	Gm16300	pseudogene
ENSMUSG00000090222	Gm16340	pseudogene
ENSMUSG00000084824	Gm16344	antisense
ENSMUSG00000084022	Gm16459	pseudogene
ENSMUSG00000066477	Gm16551	lincRNA
ENSMUSG00000089792	Gm16571	pseudogene
ENSMUSG00000089788	Gm16586	processed_transcript
ENSMUSG00000086198	Gm16598	lincRNA
ENSMUSG00000057176	Gm166	protein_coding
ENSMUSG00000086627	Gm16702	lincRNA
ENSMUSG00000085916	Gm16724	lincRNA
ENSMUSG00000087471	Gm16836	lincRNA
ENSMUSG00000085607	Gm16854	lincRNA
ENSMUSG00000085092	Gm16867	lincRNA
ENSMUSG00000087580	Gm16869	lincRNA
ENSMUSG00000084975	Gm16890	lincRNA
ENSMUSG00000087101	Gm16953	lincRNA
ENSMUSG00000086740	Gm17029	antisense
ENSMUSG00000091509	Gm17066	processed_transcript
ENSMUSG00000078489	Gm17106	processed_transcript
ENSMUSG00000085328	Gm17131	pseudogene
ENSMUSG00000061331	Gm17132	pseudogene
ENSMUSG00000090679	Gm17255	lincRNA
ENSMUSG00000090672	Gm17256	lincRNA
ENSMUSG00000090986	Gm17275	lincRNA
ENSMUSG00000091588	Gm17279	lincRNA
ENSMUSG00000067549	Gm17283	protein_coding
ENSMUSG00000074422	Gm17312	protein_coding
ENSMUSG00000091838	Gm17316	protein_coding
ENSMUSG00000074911	Gm17362	lincRNA
ENSMUSG00000090320	Gm17385	protein_coding
ENSMUSG00000091447	Gm17386	protein_coding
ENSMUSG00000078821	Gm17414	antisense
ENSMUSG00000079420	Gm17418	lincRNA
ENSMUSG00000090889	Gm17428	protein_coding
ENSMUSG00000091626	Gm17462	protein_coding
ENSMUSG00000084917	Gm17477	lincRNA
ENSMUSG00000090384	Gm17492	protein_coding
ENSMUSG00000057359	Gm17494	lincRNA
ENSMUSG00000092023	Gm17496	lincRNA
ENSMUSG00000080134	Gm17516	lincRNA
ENSMUSG00000091944	Gm17517	lincRNA
ENSMUSG00000091673	Gm17525	lincRNA
ENSMUSG00000091057	Gm17535	protein_coding
ENSMUSG00000090353	Gm17555	protein_coding
ENSMUSG00000087280	Gm17557	lincRNA
ENSMUSG00000090554	Gm17565	lincRNA
ENSMUSG00000091384	Gm17574	lincRNA
ENSMUSG00000091645	Gm17591	lincRNA
ENSMUSG00000091932	Gm17596	lincRNA
ENSMUSG00000079600	Gm17604	protein_coding
ENSMUSG00000090286	Gm17615	protein_coding
ENSMUSG00000090361	Gm17621	protein_coding
ENSMUSG00000050459	Gm17646	protein_coding
ENSMUSG00000091035	Gm17659	lincRNA
ENSMUSG00000091696	Gm17670	lincRNA
ENSMUSG00000090847	Gm17672	protein_coding
ENSMUSG00000091714	Gm17675	lincRNA
ENSMUSG00000091795	Gm17692	lincRNA
ENSMUSG00000091877	Gm17699	lincRNA
ENSMUSG00000092376	Gm19203	pseudogene
ENSMUSG00000078193	Gm2000	protein_coding
ENSMUSG00000092267	Gm20417	processed_transcript
ENSMUSG00000092215	Gm20419	lincRNA
ENSMUSG00000092286	Gm20448	antisense
ENSMUSG00000092400	Gm20469	pseudogene
ENSMUSG00000092389	Gm20483	lincRNA
ENSMUSG00000091186	Gm2078	lincRNA
ENSMUSG00000089647	Gm2245	antisense
ENSMUSG00000087391	Gm2694	lincRNA
ENSMUSG00000091663	Gm2783	protein_coding
ENSMUSG00000090358	Gm2822	lincRNA
ENSMUSG00000078297	Gm3150	protein_coding
ENSMUSG00000078636	Gm3200	protein_coding
ENSMUSG00000056875	Gm3386	protein_coding
ENSMUSG00000090600	Gm3395	protein_coding
ENSMUSG00000090316	Gm3662	protein_coding
ENSMUSG00000091227	Gm3755	protein_coding
ENSMUSG00000091955	Gm3788	pseudogene
ENSMUSG00000092003	Gm3906	lincRNA
ENSMUSG00000089940	Gm4117	lincRNA
ENSMUSG00000086305	Gm4262	lincRNA
ENSMUSG00000085829	Gm4285	antisense
ENSMUSG00000091900	Gm4353	protein_coding
ENSMUSG00000090621	Gm4419	lincRNA
ENSMUSG00000091746	Gm4511	protein_coding
ENSMUSG00000091845	Gm4604	pseudogene
ENSMUSG00000078899	Gm4631	protein_coding
ENSMUSG00000081473	Gm4853	pseudogene
ENSMUSG00000058174	Gm5148	protein_coding
ENSMUSG00000059040	Gm5506	protein_coding
ENSMUSG00000073535	Gm5532	lincRNA
ENSMUSG00000069727	Gm5595	protein_coding
ENSMUSG00000047935	Gm5607	protein_coding
ENSMUSG00000090435	Gm6410	lincRNA
ENSMUSG00000082894	Gm6480	pseudogene
ENSMUSG00000087153	Gm6483	protein_coding
ENSMUSG00000084031	Gm7416	pseudogene
ENSMUSG00000093537	Gm7584	pseudogene
ENSMUSG00000079457	Gm7609	pseudogene
ENSMUSG00000072824	Gm7792	protein_coding
ENSMUSG00000072610	Gm7995	protein_coding
ENSMUSG00000089901	Gm8113	protein_coding
ENSMUSG00000089944	Gm8292	pseudogene
ENSMUSG00000083705	Gm8624	pseudogene
ENSMUSG00000091668	Gm9307	pseudogene
ENSMUSG00000043801	Gm9786	pseudogene
ENSMUSG00000045799	Gm9800	pseudogene
ENSMUSG00000050299	Gm9843	protein_coding
ENSMUSG00000050621	Gm9846	protein_coding
ENSMUSG00000052005	Gm9864	pseudogene
ENSMUSG00000055072	Gm9964	protein_coding
ENSMUSG00000028901	Gmeb1	protein_coding
ENSMUSG00000036246	Gmip	protein_coding
ENSMUSG00000033021	Gmppa	protein_coding
ENSMUSG00000034781	Gna11	protein_coding
ENSMUSG00000032562	Gnai2	protein_coding
ENSMUSG00000027523	Gnas	protein_coding
ENSMUSG00000029064	Gnb1	protein_coding
ENSMUSG00000029713	Gnb2	protein_coding
ENSMUSG00000020372	Gnb2l1	protein_coding
ENSMUSG00000027669	Gnb4	protein_coding
ENSMUSG00000032766	Gng11	protein_coding
ENSMUSG00000068523	Gng5	protein_coding
ENSMUSG00000042354	Gnl3	protein_coding
ENSMUSG00000035521	Gnptg	protein_coding
ENSMUSG00000002546	Golga2	protein_coding
ENSMUSG00000029502	Golga3	protein_coding
ENSMUSG00000038708	Golga4	protein_coding
ENSMUSG00000015341	Golga7	protein_coding
ENSMUSG00000034243	Golgb1	protein_coding
ENSMUSG00000034109	Golim4	protein_coding
ENSMUSG00000054199	Gon4l	protein_coding
ENSMUSG00000025190	Got1	protein_coding
ENSMUSG00000031672	Got2	protein_coding
ENSMUSG00000024978	Gpam	protein_coding
ENSMUSG00000034042	Gpbp1l1	protein_coding
ENSMUSG00000034220	Gpc1	protein_coding
ENSMUSG00000058571	Gpc6	protein_coding
ENSMUSG00000027346	Gpcpd1	protein_coding
ENSMUSG00000050627	Gpd1l	protein_coding
ENSMUSG00000036427	Gpi1	protein_coding
ENSMUSG00000064037	Gpn1	protein_coding
ENSMUSG00000000194	Gpr107	protein_coding
ENSMUSG00000023918	Gpr115	protein_coding
ENSMUSG00000056492	Gpr116	protein_coding
ENSMUSG00000044197	Gpr146	protein_coding
ENSMUSG00000047875	Gpr157	protein_coding
ENSMUSG00000023170	Gps2	protein_coding
ENSMUSG00000026930	Gpsm1	protein_coding
ENSMUSG00000018339	Gpx3	protein_coding
ENSMUSG00000075706	Gpx4	protein_coding
ENSMUSG00000026888	Grb14	protein_coding
ENSMUSG00000059923	Grb2	protein_coding
ENSMUSG00000072772	Grcc10	protein_coding
ENSMUSG00000022564	Grina	protein_coding
ENSMUSG00000031153	Gripap1	protein_coding
ENSMUSG00000031450	Grk1	protein_coding
ENSMUSG00000034708	Grn	protein_coding
ENSMUSG00000044221	Grsf1	protein_coding
ENSMUSG00000038515	Grtp1	protein_coding
ENSMUSG00000026879	Gsn	protein_coding
ENSMUSG00000062203	Gspt1	protein_coding
ENSMUSG00000058135	Gstm1	protein_coding
ENSMUSG00000040562	Gstm2	protein_coding
ENSMUSG00000025068	Gsto1	protein_coding
ENSMUSG00000060803	Gstp1	protein_coding
ENSMUSG00000036890	Gtdc1	protein_coding
ENSMUSG00000033543	Gtf2a2	protein_coding
ENSMUSG00000060261	Gtf2i	protein_coding
ENSMUSG00000029144	Gtf3c2	protein_coding
ENSMUSG00000019837	Gtf3c6	protein_coding
ENSMUSG00000039069	Gtpbp5	protein_coding
ENSMUSG00000056870	Gulp1	protein_coding
ENSMUSG00000019528	Gyg	protein_coding
ENSMUSG00000003865	Gys1	protein_coding
ENSMUSG00000019188	H13	protein_coding
ENSMUSG00000036594	H2-Aa	protein_coding
ENSMUSG00000073406	H2-Bl	polymorphic_pseudogene
ENSMUSG00000073411	H2-D1	protein_coding
ENSMUSG00000037548	H2-DMb2	protein_coding
ENSMUSG00000061232	H2-K1	protein_coding
ENSMUSG00000016206	H2-M3	protein_coding
ENSMUSG00000035929	H2-Q4	protein_coding
ENSMUSG00000060550	H2-Q7	protein_coding
ENSMUSG00000067212	H2-T23	protein_coding
ENSMUSG00000053835	H2-T24	protein_coding
ENSMUSG00000015937	H2afy	protein_coding
ENSMUSG00000060743	H3f3a	protein_coding
ENSMUSG00000016559	H3f3b	protein_coding
ENSMUSG00000021884	Hacl1	protein_coding
ENSMUSG00000027984	Hadh	protein_coding
ENSMUSG00000025745	Hadha	protein_coding
ENSMUSG00000059447	Hadhb	protein_coding
ENSMUSG00000027243	Harbi1	protein_coding
ENSMUSG00000019143	Hars2	protein_coding
ENSMUSG00000027285	Haus2	protein_coding
ENSMUSG00000069919	Hba-a1	protein_coding
ENSMUSG00000069917	Hba-a2	protein_coding
ENSMUSG00000052305	Hbb-b1	protein_coding
ENSMUSG00000073940	Hbb-b2	protein_coding
ENSMUSG00000002996	Hbp1	protein_coding
ENSMUSG00000087260	Hbxip	protein_coding
ENSMUSG00000031352	Hccs	protein_coding
ENSMUSG00000031386	Hcfc1	protein_coding
ENSMUSG00000023904	Hcfc1r1	protein_coding
ENSMUSG00000028800	Hdac1	protein_coding
ENSMUSG00000022475	Hdac7	protein_coding
ENSMUSG00000004897	Hdgf	protein_coding
ENSMUSG00000025104	Hdgfrp3	protein_coding
ENSMUSG00000034088	Hdlbp	protein_coding
ENSMUSG00000031657	Heatr3	protein_coding
ENSMUSG00000039414	Heatr5b	protein_coding
ENSMUSG00000000976	Heatr6	protein_coding
ENSMUSG00000022558	Heatr7a	protein_coding
ENSMUSG00000035247	Hectd1	protein_coding
ENSMUSG00000075254	Heg1	protein_coding
ENSMUSG00000020721	Helz	protein_coding
ENSMUSG00000038664	Herc1	protein_coding
ENSMUSG00000030451	Herc2	protein_coding
ENSMUSG00000029804	Herc3	protein_coding
ENSMUSG00000031770	Herpud1	protein_coding
ENSMUSG00000022528	Hes1	protein_coding
ENSMUSG00000039307	Hexdc	protein_coding
ENSMUSG00000038403	Hfe2	protein_coding
ENSMUSG00000032523	Hhatl	protein_coding
ENSMUSG00000089911	Hiat1	protein_coding
ENSMUSG00000029776	Hibadh	protein_coding
ENSMUSG00000021109	Hif1a	protein_coding
ENSMUSG00000038412	Higd1a	protein_coding
ENSMUSG00000020267	Hint1	protein_coding
ENSMUSG00000027177	Hipk3	protein_coding
ENSMUSG00000036181	Hist1h1c	protein_coding
ENSMUSG00000018102	Hist1h2bc	protein_coding
ENSMUSG00000015501	Hivep2	protein_coding
ENSMUSG00000044783	Hjurp	protein_coding
ENSMUSG00000037012	Hk1	protein_coding
ENSMUSG00000000628	Hk2	protein_coding
ENSMUSG00000003949	Hlf	protein_coding
ENSMUSG00000002428	Hltf	protein_coding
ENSMUSG00000021972	Hmbox1	protein_coding
ENSMUSG00000066530	Hmg1l1	protein_coding
ENSMUSG00000066551	Hmgb1	protein_coding
ENSMUSG00000015217	Hmgb3	protein_coding
ENSMUSG00000040681	Hmgn1	protein_coding
ENSMUSG00000003038	Hmgn2	protein_coding
ENSMUSG00000031245	Hmgn5	protein_coding
ENSMUSG00000007836	Hnrnpa0	protein_coding
ENSMUSG00000004980	Hnrnpa2b1	protein_coding
ENSMUSG00000020358	Hnrnpab	protein_coding
ENSMUSG00000060373	Hnrnpc	protein_coding
ENSMUSG00000000568	Hnrnpd	protein_coding
ENSMUSG00000007850	Hnrnph1	protein_coding
ENSMUSG00000020069	Hnrnph3	protein_coding
ENSMUSG00000021546	Hnrnpk	protein_coding
ENSMUSG00000015165	Hnrnpl	protein_coding
ENSMUSG00000059208	Hnrnpm	protein_coding
ENSMUSG00000039630	Hnrnpu	protein_coding
ENSMUSG00000040725	Hnrnpul1	protein_coding
ENSMUSG00000029328	Hnrpdl	protein_coding
ENSMUSG00000007617	Homer1	protein_coding
ENSMUSG00000025813	Homer2	protein_coding
ENSMUSG00000037234	Hook3	protein_coding
ENSMUSG00000059325	Hopx	protein_coding
ENSMUSG00000028759	Hp1bp3	protein_coding
ENSMUSG00000025630	Hprt	protein_coding
ENSMUSG00000027615	Hps3	protein_coding
ENSMUSG00000038239	Hrc	protein_coding
ENSMUSG00000025260	Hsd17b10	protein_coding
ENSMUSG00000024507	Hsd17b4	protein_coding
ENSMUSG00000063730	Hsd3b2	protein_coding
ENSMUSG00000028383	Hsdl2	protein_coding
ENSMUSG00000019878	Hsf2	protein_coding
ENSMUSG00000070345	Hsf5	protein_coding
ENSMUSG00000021270	Hsp90aa1	protein_coding
ENSMUSG00000023944	Hsp90ab1	protein_coding
ENSMUSG00000020048	Hsp90b1	protein_coding
ENSMUSG00000074793	Hspa12b	protein_coding
ENSMUSG00000020361	Hspa4	protein_coding
ENSMUSG00000026864	Hspa5	protein_coding
ENSMUSG00000015656	Hspa8	protein_coding
ENSMUSG00000024359	Hspa9	protein_coding
ENSMUSG00000063172	Hspb11	protein_coding
ENSMUSG00000036854	Hspb6	protein_coding
ENSMUSG00000006221	Hspb7	protein_coding
ENSMUSG00000041548	Hspb8	protein_coding
ENSMUSG00000025980	Hspd1	protein_coding
ENSMUSG00000073676	Hspe1	protein_coding
ENSMUSG00000028763	Hspg2	protein_coding
ENSMUSG00000067873	Htatsf1	protein_coding
ENSMUSG00000029096	Htra3	protein_coding
ENSMUSG00000025261	Huwe1	protein_coding
ENSMUSG00000036091	Hyal3	protein_coding
ENSMUSG00000026618	Iars2	protein_coding
ENSMUSG00000009828	Ick	protein_coding
ENSMUSG00000042745	Id1	protein_coding
ENSMUSG00000020644	Id2	protein_coding
ENSMUSG00000007872	Id3	protein_coding
ENSMUSG00000056999	Ide	protein_coding
ENSMUSG00000030541	Idh2	protein_coding
ENSMUSG00000032279	Idh3a	protein_coding
ENSMUSG00000027406	Idh3b	protein_coding
ENSMUSG00000002010	Idh3g	protein_coding
ENSMUSG00000090000	Ier3ip1	protein_coding
ENSMUSG00000038271	Iffo1	protein_coding
ENSMUSG00000041025	Iffo2	protein_coding
ENSMUSG00000039997	Ifi203	protein_coding
ENSMUSG00000064215	Ifi27l1	protein_coding
ENSMUSG00000025492	Ifitm3	protein_coding
ENSMUSG00000020009	Ifngr1	protein_coding
ENSMUSG00000022965	Ifngr2	protein_coding
ENSMUSG00000027778	Ift80	protein_coding
ENSMUSG00000023830	Igf2r	protein_coding
ENSMUSG00000017493	Igfbp4	protein_coding
ENSMUSG00000026185	Igfbp5	protein_coding
ENSMUSG00000036256	Igfbp7	protein_coding
ENSMUSG00000042035	Igsf3	protein_coding
ENSMUSG00000038034	Igsf8	protein_coding
ENSMUSG00000054072	Iigp1	protein_coding
ENSMUSG00000024474	Ik	protein_coding
ENSMUSG00000040167	Ikzf5	protein_coding
ENSMUSG00000022969	Il10rb	protein_coding
ENSMUSG00000073889	Il11ra1	protein_coding
ENSMUSG00000023206	Il15ra	protein_coding
ENSMUSG00000015966	Il17rb	protein_coding
ENSMUSG00000044103	Il1f9	protein_coding
ENSMUSG00000027947	Il6ra	protein_coding
ENSMUSG00000021756	Il6st	protein_coding
ENSMUSG00000032178	Ilf3	protein_coding
ENSMUSG00000052337	Immt	protein_coding
ENSMUSG00000026127	Imp4	protein_coding
ENSMUSG00000003500	Impdh1	protein_coding
ENSMUSG00000061859	Inadl	protein_coding
ENSMUSG00000030330	Ing4	protein_coding
ENSMUSG00000032968	Inha	protein_coding
ENSMUSG00000040865	Ino80d	protein_coding
ENSMUSG00000026113	Inpp4a	protein_coding
ENSMUSG00000037940	Inpp4b	protein_coding
ENSMUSG00000025477	Inpp5a	protein_coding
ENSMUSG00000028894	Inpp5b	protein_coding
ENSMUSG00000042105	Inpp5f	protein_coding
ENSMUSG00000079019	Insl3	protein_coding
ENSMUSG00000005534	Insr	protein_coding
ENSMUSG00000040738	Ints8	protein_coding
ENSMUSG00000021975	Ints9	protein_coding
ENSMUSG00000060798	Intu	protein_coding
ENSMUSG00000032594	Ip6k1	protein_coding
ENSMUSG00000030662	Ipo5	protein_coding
ENSMUSG00000022837	Iqcb1	protein_coding
ENSMUSG00000030536	Iqgap1	protein_coding
ENSMUSG00000034312	Iqsec1	protein_coding
ENSMUSG00000031392	Irak1	protein_coding
ENSMUSG00000031627	Irf2	protein_coding
ENSMUSG00000051495	Irf2bp2	protein_coding
ENSMUSG00000003184	Irf3	protein_coding
ENSMUSG00000031734	Irx3	protein_coding
ENSMUSG00000021604	Irx4	protein_coding
ENSMUSG00000025825	Iscu	protein_coding
ENSMUSG00000027598	Itch	protein_coding
ENSMUSG00000027111	Itga6	protein_coding
ENSMUSG00000025348	Itga7	protein_coding
ENSMUSG00000039115	Itga9	protein_coding
ENSMUSG00000025809	Itgb1	protein_coding
ENSMUSG00000031312	Itgb1bp2	protein_coding
ENSMUSG00000004939	Itgb1bp3	protein_coding
ENSMUSG00000026971	Itgb6	protein_coding
ENSMUSG00000022108	Itm2b	protein_coding
ENSMUSG00000030102	Itpr1	protein_coding
ENSMUSG00000074825	Itpripl1	protein_coding
ENSMUSG00000020640	Itsn2	protein_coding
ENSMUSG00000027332	Ivd	protein_coding
ENSMUSG00000023150	Ivns1abp	protein_coding
ENSMUSG00000027276	Jag1	protein_coding
ENSMUSG00000028530	Jak1	protein_coding
ENSMUSG00000038518	Jarid2	protein_coding
ENSMUSG00000042599	Jhdm1d	protein_coding
ENSMUSG00000037876	Jmjd1c	protein_coding
ENSMUSG00000036819	Jmjd4	protein_coding
ENSMUSG00000056962	Jmjd6	protein_coding
ENSMUSG00000025736	Jmjd8	protein_coding
ENSMUSG00000038695	Josd2	protein_coding
ENSMUSG00000017817	Jph2	protein_coding
ENSMUSG00000027937	Jtb	protein_coding
ENSMUSG00000052684	Jun	protein_coding
ENSMUSG00000071076	Jund	protein_coding
ENSMUSG00000001552	Jup	protein_coding
ENSMUSG00000032702	Kank1	protein_coding
ENSMUSG00000032194	Kank2	protein_coding
ENSMUSG00000031948	Kars	protein_coding
ENSMUSG00000000708	Kat2b	protein_coding
ENSMUSG00000019794	Katna1	protein_coding
ENSMUSG00000075307	Kbtbd10	protein_coding
ENSMUSG00000033182	Kbtbd12	protein_coding
ENSMUSG00000025893	Kbtbd3	protein_coding
ENSMUSG00000074001	Kbtbd5	protein_coding
ENSMUSG00000055239	Kcmf1	protein_coding
ENSMUSG00000001901	Kcnh6	protein_coding
ENSMUSG00000025221	Kcnip2	protein_coding
ENSMUSG00000044708	Kcnj10	protein_coding
ENSMUSG00000026824	Kcnj3	protein_coding
ENSMUSG00000049265	Kcnk3	protein_coding
ENSMUSG00000054477	Kcnn2	protein_coding
ENSMUSG00000001098	Kctd10	protein_coding
ENSMUSG00000005936	Kctd20	protein_coding
ENSMUSG00000034327	Kctd9	protein_coding
ENSMUSG00000034487	Kdelc2	protein_coding
ENSMUSG00000002778	Kdelr1	protein_coding
ENSMUSG00000079111	Kdelr2	protein_coding
ENSMUSG00000054611	Kdm2a	protein_coding
ENSMUSG00000053470	Kdm3a	protein_coding
ENSMUSG00000038773	Kdm3b	protein_coding
ENSMUSG00000030180	Kdm5a	protein_coding
ENSMUSG00000042207	Kdm5b	protein_coding
ENSMUSG00000025332	Kdm5c	protein_coding
ENSMUSG00000056673	Kdm5d	protein_coding
ENSMUSG00000018476	Kdm6b	protein_coding
ENSMUSG00000028790	Khdrbs1	protein_coding
ENSMUSG00000007670	Khsrp	protein_coding
ENSMUSG00000036333	Kidins220	protein_coding
ENSMUSG00000063077	Kif1b	protein_coding
ENSMUSG00000020821	Kif1c	protein_coding
ENSMUSG00000022629	Kif21a	protein_coding
ENSMUSG00000028438	Kif24	protein_coding
ENSMUSG00000018395	Kif3a	protein_coding
ENSMUSG00000006740	Kif5b	protein_coding
ENSMUSG00000079553	Kifc1	protein_coding
ENSMUSG00000021288	Klc1	protein_coding
ENSMUSG00000030087	Klf15	protein_coding
ENSMUSG00000055148	Klf2	protein_coding
ENSMUSG00000003032	Klf4	protein_coding
ENSMUSG00000000078	Klf6	protein_coding
ENSMUSG00000033863	Klf9	protein_coding
ENSMUSG00000020978	Klhdc2	protein_coding
ENSMUSG00000026705	Klhl20	protein_coding
ENSMUSG00000044938	Klhl31	protein_coding
ENSMUSG00000070923	Klhl9	protein_coding
ENSMUSG00000044737	Klk14	protein_coding
ENSMUSG00000022905	Kpna1	protein_coding
ENSMUSG00000021929	Kpna3	protein_coding
ENSMUSG00000003731	Kpna6	protein_coding
ENSMUSG00000001440	Kpnb1	protein_coding
ENSMUSG00000053012	Krcc1	protein_coding
ENSMUSG00000020393	Kremen1	protein_coding
ENSMUSG00000063334	Krr1	protein_coding
ENSMUSG00000019761	Krt10	protein_coding
ENSMUSG00000021843	Ktn1	protein_coding
ENSMUSG00000035606	Ky	protein_coding
ENSMUSG00000020988	L2hgdh	protein_coding
ENSMUSG00000039089	L3mbtl3	protein_coding
ENSMUSG00000019899	Lama2	protein_coding
ENSMUSG00000019846	Lama4	protein_coding
ENSMUSG00000015647	Lama5	protein_coding
ENSMUSG00000002900	Lamb1	protein_coding
ENSMUSG00000052911	Lamb2	protein_coding
ENSMUSG00000026478	Lamc1	protein_coding
ENSMUSG00000016534	Lamp2	protein_coding
ENSMUSG00000026000	Lancl1	protein_coding
ENSMUSG00000020585	Laptm4a	protein_coding
ENSMUSG00000022257	Laptm4b	protein_coding
ENSMUSG00000037814	Larp1b	protein_coding
ENSMUSG00000035202	Lars2	protein_coding
[truncated: 2,060 more rows]
