# Supplementary material for: Single cardiomyocyte nuclear transcriptomes reveal a lincRNA-regulated de-differentiation and cell cycle stress-response in vivo
Source: Nat Commun. 2017 Aug 9;8:225. doi: 10.1038/s41467-017-00319-8 (PMC5548780; doi:10.1038/s41467-017-00319-8)
Supplement: Supplementary file 3 — Dataset 2 [file 41467_2017_319_MOESM3_ESM.xlsx]

## Sheet: Replicate 1 TAC genes
Supplementary Data 2. Genes expressed in TAC nuclei (Replicate 1)
Gene	Symbol	Biotype
ENSMUSG00000013622	0610007C21Rik	protein_coding
ENSMUSG00000090401	0610007N19Rik	lincRNA
ENSMUSG00000015126	0610007P22Rik	protein_coding
ENSMUSG00000007777	0610009B22Rik	protein_coding
ENSMUSG00000037361	0610009D07Rik	protein_coding
ENSMUSG00000043644	0610009L18Rik	protein_coding
ENSMUSG00000024442	0610009O20Rik	protein_coding
ENSMUSG00000020831	0610010K14Rik	protein_coding
ENSMUSG00000046727	0610010O12Rik	protein_coding
ENSMUSG00000025731	0610011F06Rik	protein_coding
ENSMUSG00000027628	0610011L14Rik	protein_coding
ENSMUSG00000047112	0610012G03Rik	pseudogene
ENSMUSG00000028608	0610037L13Rik	protein_coding
ENSMUSG00000022677	0610037P05Rik	protein_coding
ENSMUSG00000050552	0910001L09Rik	protein_coding
ENSMUSG00000051748	1100001G20Rik	protein_coding
ENSMUSG00000062691	1110001A16Rik	protein_coding
ENSMUSG00000019689	1110001J03Rik	protein_coding
ENSMUSG00000044408	1110002B05Rik	protein_coding
ENSMUSG00000046909	1110002N22Rik	protein_coding
ENSMUSG00000037822	1110003E01Rik	protein_coding
ENSMUSG00000022972	1110004E09Rik	protein_coding
ENSMUSG00000030663	1110004F10Rik	protein_coding
ENSMUSG00000090266	1110005A03Rik	protein_coding
ENSMUSG00000037960	1110007C09Rik	protein_coding
ENSMUSG00000027637	1110008F13Rik	protein_coding
ENSMUSG00000039195	1110008P14Rik	protein_coding
ENSMUSG00000021482	1110018J18Rik	protein_coding
ENSMUSG00000037971	1110032A03Rik	protein_coding
ENSMUSG00000048495	1110034B05Rik	protein_coding
ENSMUSG00000044991	1110034G24Rik	protein_coding
ENSMUSG00000092203	1110038B12Rik	processed_transcript
ENSMUSG00000063236	1110038F14Rik	protein_coding
ENSMUSG00000040591	1110051M20Rik	protein_coding
ENSMUSG00000091210	1110054M08Rik	lincRNA
ENSMUSG00000026154	1110058L19Rik	protein_coding
ENSMUSG00000035171	1110059E24Rik	protein_coding
ENSMUSG00000032551	1110059G10Rik	protein_coding
ENSMUSG00000078570	1110065P20Rik	protein_coding
ENSMUSG00000042363	1110067D22Rik	protein_coding
ENSMUSG00000022018	1190002H23Rik	protein_coding
ENSMUSG00000045414	1190002N15Rik	protein_coding
ENSMUSG00000078350	1190007F08Rik	lincRNA
ENSMUSG00000063320	1190007I07Rik	protein_coding
ENSMUSG00000021280	1200009I06Rik	protein_coding
ENSMUSG00000020741	1300001I01Rik	protein_coding
ENSMUSG00000086651	1300002E11Rik	lincRNA
ENSMUSG00000058997	1300010F03Rik	protein_coding
ENSMUSG00000021411	1300014I06Rik	protein_coding
ENSMUSG00000030316	1500001M20Rik	protein_coding
ENSMUSG00000014077	1500003O03Rik	protein_coding
ENSMUSG00000029463	1500011H22Rik	protein_coding
ENSMUSG00000051319	1500011K16Rik	lincRNA
ENSMUSG00000074578	1500012F01Rik	protein_coding
ENSMUSG00000026051	1500015O10Rik	protein_coding
ENSMUSG00000022452	1500032L24Rik	protein_coding
ENSMUSG00000075054	1600012F09Rik	protein_coding
ENSMUSG00000050088	1600012H06Rik	protein_coding
ENSMUSG00000086488	1600020E01Rik	lincRNA
ENSMUSG00000090918	1700007L15Rik	lincRNA
ENSMUSG00000063714	1700011J10Rik	antisense
ENSMUSG00000007867	1700019E19Rik	protein_coding
ENSMUSG00000085438	1700020I14Rik	lincRNA
ENSMUSG00000010538	1700021C14Rik	protein_coding
ENSMUSG00000019797	1700021F05Rik	protein_coding
ENSMUSG00000035629	1700021K19Rik	protein_coding
ENSMUSG00000032666	1700025G04Rik	protein_coding
ENSMUSG00000051736	1700025K23Rik	protein_coding
ENSMUSG00000052794	1700030K09Rik	protein_coding
ENSMUSG00000024645	1700034H14Rik	protein_coding
ENSMUSG00000005983	1700037C18Rik	protein_coding
ENSMUSG00000019945	1700040L02Rik	protein_coding
ENSMUSG00000018412	1700081L11Rik	protein_coding
ENSMUSG00000086082	1700113A16Rik	lincRNA
ENSMUSG00000085614	1700123M08Rik	lincRNA
ENSMUSG00000040822	1700123O20Rik	protein_coding
ENSMUSG00000036372	1810006K21Rik	protein_coding
ENSMUSG00000071653	1810009A15Rik	protein_coding
ENSMUSG00000056313	1810011O10Rik	protein_coding
ENSMUSG00000072640	1810012P15Rik	protein_coding
ENSMUSG00000061461	1810013D10Rik	protein_coding
ENSMUSG00000022507	1810013L24Rik	protein_coding
ENSMUSG00000025466	1810014F10Rik	protein_coding
ENSMUSG00000035642	1810020D17Rik	protein_coding
ENSMUSG00000078784	1810022K09Rik	protein_coding
ENSMUSG00000048429	1810026J23Rik	protein_coding
ENSMUSG00000070394	1810027O10Rik	protein_coding
ENSMUSG00000025591	1810029B16Rik	protein_coding
ENSMUSG00000028295	1810030N24Rik	protein_coding
ENSMUSG00000021040	1810035L17Rik	protein_coding
ENSMUSG00000054091	1810037I17Rik	protein_coding
ENSMUSG00000078572	1810043H04Rik	protein_coding
ENSMUSG00000002580	1810046J19Rik	protein_coding
ENSMUSG00000039670	1810049H13Rik	protein_coding
ENSMUSG00000073155	1810058I24Rik	lincRNA	Sghrt
ENSMUSG00000051671	1810063B05Rik	protein_coding
ENSMUSG00000040359	1810074P20Rik	protein_coding
ENSMUSG00000028407	2010003O02Rik	antisense
ENSMUSG00000062376	2010012O05Rik	protein_coding
ENSMUSG00000021290	2010107E04Rik	protein_coding
ENSMUSG00000058351	2010107H07Rik	protein_coding
ENSMUSG00000021458	2010111I01Rik	protein_coding
ENSMUSG00000048351	2010305A19Rik	protein_coding
ENSMUSG00000030587	2200002D01Rik	protein_coding
ENSMUSG00000086316	2210013O21Rik	processed_transcript
ENSMUSG00000083844	2210015D19Rik	pseudogene
ENSMUSG00000021550	2210016F16Rik	protein_coding
ENSMUSG00000064284	2210021J22Rik	protein_coding
ENSMUSG00000078439	2210404O07Rik	protein_coding
ENSMUSG00000037145	2210407C18Rik	protein_coding
ENSMUSG00000087380	2210408F21Rik	lincRNA
ENSMUSG00000032403	2300009A05Rik	protein_coding
ENSMUSG00000085930	2310001H17Rik	lincRNA
ENSMUSG00000028396	2310002L09Rik	protein_coding
ENSMUSG00000027573	2310003C23Rik	protein_coding
ENSMUSG00000027245	2310003F16Rik	protein_coding
ENSMUSG00000020910	2310004I24Rik	protein_coding
ENSMUSG00000020778	2310004N24Rik	protein_coding
ENSMUSG00000030980	2310008H09Rik	protein_coding
ENSMUSG00000079283	2310009B15Rik	protein_coding
ENSMUSG00000085650	2310010J17Rik	lincRNA
ENSMUSG00000046345	2310010M20Rik	protein_coding
ENSMUSG00000020133	2310011J03Rik	protein_coding
ENSMUSG00000023020	2310016M24Rik	protein_coding
ENSMUSG00000049643	2310022A10Rik	protein_coding
ENSMUSG00000031983	2310022B05Rik	protein_coding
ENSMUSG00000032062	2310030G06Rik	protein_coding
ENSMUSG00000050323	2310030N02Rik	protein_coding
ENSMUSG00000026319	2310035C23Rik	protein_coding
ENSMUSG00000041203	2310036O22Rik	protein_coding
ENSMUSG00000062619	2310039H08Rik	protein_coding
ENSMUSG00000078486	2310042D19Rik	protein_coding
ENSMUSG00000008140	2310044H10Rik	protein_coding
ENSMUSG00000002345	2310045N01Rik	protein_coding
ENSMUSG00000032355	2310046A06Rik	protein_coding
ENSMUSG00000085779	2310050B05Rik	antisense
ENSMUSG00000014633	2310061C15Rik	protein_coding
ENSMUSG00000050705	2310061I04Rik	protein_coding
ENSMUSG00000020747	2310067B10Rik	protein_coding
ENSMUSG00000030842	2400001E08Rik	protein_coding
ENSMUSG00000031729	2400003C14Rik	protein_coding
ENSMUSG00000029815	2410003K15Rik	protein_coding
ENSMUSG00000036873	2410004B18Rik	protein_coding
ENSMUSG00000087590	2410004N09Rik	lincRNA
ENSMUSG00000086841	2410006H16Rik	lincRNA
ENSMUSG00000049760	2410015M20Rik	protein_coding
ENSMUSG00000073240	2410017P09Rik	protein_coding
ENSMUSG00000038065	2410066E13Rik	protein_coding
ENSMUSG00000024082	2410091C18Rik	protein_coding
ENSMUSG00000001017	2500003M10Rik	protein_coding
ENSMUSG00000071632	2510002D24Rik	protein_coding
ENSMUSG00000036955	2510003E04Rik	protein_coding
ENSMUSG00000028797	2510006D16Rik	protein_coding
ENSMUSG00000044496	2510039O18Rik	protein_coding
ENSMUSG00000052419	2610001J05Rik	protein_coding
ENSMUSG00000093565	2610019E17Rik	antisense
ENSMUSG00000019297	2610027L16Rik	protein_coding
ENSMUSG00000028251	2610029I01Rik	protein_coding
ENSMUSG00000066000	2610305D13Rik	protein_coding
ENSMUSG00000010277	2610507B11Rik	protein_coding
ENSMUSG00000092486	2610524H06Rik	protein_coding
ENSMUSG00000022748	2610528E23Rik	protein_coding
ENSMUSG00000038005	2700029M09Rik	protein_coding
ENSMUSG00000021807	2700060E02Rik	protein_coding
ENSMUSG00000072704	2700089E24Rik	protein_coding
ENSMUSG00000076437	2700094K13Rik	protein_coding
ENSMUSG00000045464	2810002D19Rik	lincRNA
ENSMUSG00000037787	2810002N01Rik	protein_coding
ENSMUSG00000031984	2810004N23Rik	protein_coding
ENSMUSG00000086859	2810008D09Rik	lincRNA
ENSMUSG00000071180	2810008M24Rik	protein_coding
ENSMUSG00000049881	2810025M15Rik	protein_coding
ENSMUSG00000052450	2810055G20Rik	protein_coding
ENSMUSG00000090386	2810055G20Rik	protein_coding
ENSMUSG00000028060	2810403A07Rik	protein_coding
ENSMUSG00000029059	2810405K02Rik	protein_coding
ENSMUSG00000075700	2810407C02Rik	protein_coding
ENSMUSG00000055553	2810422J05Rik	protein_coding
ENSMUSG00000058833	2810428I15Rik	protein_coding
ENSMUSG00000036114	2810432D09Rik	protein_coding
ENSMUSG00000039611	2810432L12Rik	protein_coding
ENSMUSG00000048910	2810453I06Rik	protein_coding
ENSMUSG00000083012	2810453I06Rik	protein_coding
ENSMUSG00000032712	2810474O19Rik	protein_coding
ENSMUSG00000087271	2900008C10Rik	processed_transcript
ENSMUSG00000024208	2900010M23Rik	protein_coding
ENSMUSG00000087687	2900053A13Rik	lincRNA
ENSMUSG00000055943	2900064A13Rik	protein_coding
ENSMUSG00000086033	2900076A07Rik	lincRNA
ENSMUSG00000087484	2900089D17Rik	lincRNA
ENSMUSG00000028398	3110001D03Rik	protein_coding
ENSMUSG00000024410	3110002H16Rik	protein_coding
ENSMUSG00000078453	3110003A17Rik	protein_coding
ENSMUSG00000025102	3110040N11Rik	protein_coding
ENSMUSG00000037818	3110057O12Rik	protein_coding
ENSMUSG00000030649	3200002M19Rik	protein_coding
ENSMUSG00000033111	3830406C13Rik	protein_coding
ENSMUSG00000010453	4632411B12Rik	protein_coding
ENSMUSG00000020101	4632428N05Rik	protein_coding
ENSMUSG00000034210	4732418C07Rik	protein_coding
ENSMUSG00000062822	4833420G17Rik	protein_coding
ENSMUSG00000025871	4833439L19Rik	protein_coding
ENSMUSG00000036934	4921524J17Rik	protein_coding
ENSMUSG00000027309	4930402H24Rik	protein_coding
ENSMUSG00000043633	4930412F15Rik	protein_coding
ENSMUSG00000059920	4930453N24Rik	protein_coding
ENSMUSG00000002846	4930455C21Rik	protein_coding
ENSMUSG00000029175	4930471M23Rik	protein_coding
ENSMUSG00000087478	4930506C21Rik	lincRNA
ENSMUSG00000066571	4931406P16Rik	protein_coding
ENSMUSG00000038121	4933403F05Rik	protein_coding
ENSMUSG00000031631	4933411K20Rik	protein_coding
ENSMUSG00000056260	4933421E11Rik	protein_coding
ENSMUSG00000044715	4933433P14Rik	protein_coding
ENSMUSG00000027942	4933434E20Rik	protein_coding
ENSMUSG00000018415	4933439F18Rik	protein_coding
ENSMUSG00000016495	5033414D02Rik	protein_coding
ENSMUSG00000050002	5133401N09Rik	protein_coding
ENSMUSG00000074918	5430417L22Rik	antisense
ENSMUSG00000052688	5430435G22Rik	protein_coding
ENSMUSG00000031820	5430437P03Rik	protein_coding
ENSMUSG00000004071	5730403B10Rik	protein_coding
ENSMUSG00000004945	5730437N04Rik	protein_coding
ENSMUSG00000054237	5730455O13Rik	protein_coding
ENSMUSG00000027341	5730494N06Rik	protein_coding
ENSMUSG00000042106	6230427J02Rik	protein_coding
ENSMUSG00000029659	6330406I15Rik	protein_coding
ENSMUSG00000021930	6330409N04Rik	protein_coding
ENSMUSG00000026112	6330578E17Rik	protein_coding
ENSMUSG00000034168	6430527G18Rik	protein_coding
ENSMUSG00000033940	6720456B07Rik	protein_coding
ENSMUSG00000065037	7SK	misc_RNA
ENSMUSG00000086199	8430403D17Rik	antisense
ENSMUSG00000048489	8430408G22Rik	protein_coding
ENSMUSG00000041124	8430410K20Rik	protein_coding
ENSMUSG00000030982	9030624J02Rik	protein_coding
ENSMUSG00000044350	9030625A04Rik	protein_coding
ENSMUSG00000044600	9130011J15Rik	protein_coding
ENSMUSG00000022362	9130401M01Rik	protein_coding
ENSMUSG00000073154	9330158H04Rik	lincRNA
ENSMUSG00000025971	9430016H08Rik	protein_coding
ENSMUSG00000033960	9430020K01Rik	protein_coding
ENSMUSG00000036275	9530068E07Rik	protein_coding
ENSMUSG00000038028	9630033F20Rik	protein_coding
ENSMUSG00000041625	A2ld1	protein_coding
ENSMUSG00000040473	A330021E22Rik	protein_coding
ENSMUSG00000047613	A430005L14Rik	protein_coding
ENSMUSG00000062980	A430107O13Rik	protein_coding
ENSMUSG00000092201	A530058N18Rik	lincRNA
ENSMUSG00000085566	A730017L22Rik	processed_transcript
ENSMUSG00000048249	A930001N09Rik	protein_coding
ENSMUSG00000006299	Aamp	protein_coding
ENSMUSG00000031960	Aars	protein_coding
ENSMUSG00000075528	Aarsd1	protein_coding
ENSMUSG00000025894	Aasdhppt	protein_coding
ENSMUSG00000041828	Abca8a	protein_coding
ENSMUSG00000028973	Abcb8	protein_coding
ENSMUSG00000022822	Abcc5	protein_coding
ENSMUSG00000030249	Abcc9	protein_coding
ENSMUSG00000028127	Abcd3	protein_coding
ENSMUSG00000038762	Abcf1	protein_coding
ENSMUSG00000029802	Abcg2	protein_coding
ENSMUSG00000040532	Abhd11	protein_coding
ENSMUSG00000007036	Abhd16a	protein_coding
ENSMUSG00000040997	Abhd4	protein_coding
ENSMUSG00000032540	Abhd5	protein_coding
ENSMUSG00000025277	Abhd6	protein_coding
ENSMUSG00000058835	Abi1	protein_coding
ENSMUSG00000018381	Abi3	protein_coding
ENSMUSG00000035258	Abi3bp	protein_coding
ENSMUSG00000025085	Ablim1	protein_coding
ENSMUSG00000032735	Ablim3	protein_coding
ENSMUSG00000042895	Abra	protein_coding
ENSMUSG00000036376	Abt1	protein_coding
ENSMUSG00000092837	AC027184.1	misc_RNA
ENSMUSG00000092746	AC156953.1	misc_RNA
ENSMUSG00000036138	Acaa1a	protein_coding
ENSMUSG00000036880	Acaa2	protein_coding
ENSMUSG00000090150	Acad11	protein_coding
ENSMUSG00000027710	Acad9	protein_coding
ENSMUSG00000026003	Acadl	protein_coding
ENSMUSG00000062908	Acadm	protein_coding
ENSMUSG00000030861	Acadsb	protein_coding
ENSMUSG00000018574	Acadvl	protein_coding
ENSMUSG00000049076	Acap2	protein_coding
ENSMUSG00000032047	Acat1	protein_coding
ENSMUSG00000062480	Acat3	protein_coding
ENSMUSG00000026781	Acbd5	protein_coding
ENSMUSG00000033701	Acbd6	protein_coding
ENSMUSG00000020681	Ace	protein_coding
ENSMUSG00000022185	Acin1	protein_coding
ENSMUSG00000020917	Acly	protein_coding
ENSMUSG00000022477	Aco2	protein_coding
ENSMUSG00000047565	Acot10	protein_coding
ENSMUSG00000006717	Acot13	protein_coding
ENSMUSG00000021226	Acot2	protein_coding
ENSMUSG00000028937	Acot7	protein_coding
ENSMUSG00000025287	Acot9	protein_coding
ENSMUSG00000020777	Acox1	protein_coding
ENSMUSG00000018796	Acsl1	protein_coding
ENSMUSG00000032883	Acsl3	protein_coding
ENSMUSG00000031278	Acsl4	protein_coding
ENSMUSG00000027452	Acss1	protein_coding
ENSMUSG00000035783	Acta2	protein_coding
ENSMUSG00000029580	Actb	protein_coding
ENSMUSG00000068614	Actc1	protein_coding
ENSMUSG00000062825	Actg1	protein_coding
ENSMUSG00000015143	Actn1	protein_coding
ENSMUSG00000052374	Actn2	protein_coding
ENSMUSG00000054808	Actn4	protein_coding
ENSMUSG00000021076	Actr10	protein_coding
ENSMUSG00000025228	Actr1a	protein_coding
ENSMUSG00000020152	Actr2	protein_coding
ENSMUSG00000026341	Actr3	protein_coding
ENSMUSG00000019948	Actr6	protein_coding
ENSMUSG00000024866	Acy3	protein_coding
ENSMUSG00000008822	Acyp1	protein_coding
ENSMUSG00000060923	Acyp2	protein_coding
ENSMUSG00000054693	Adam10	protein_coding
ENSMUSG00000028041	Adam15	protein_coding
ENSMUSG00000031555	Adam9	protein_coding
ENSMUSG00000022893	Adamts1	protein_coding
ENSMUSG00000024299	Adamts10	protein_coding
ENSMUSG00000036545	Adamts2	protein_coding
ENSMUSG00000022894	Adamts5	protein_coding
ENSMUSG00000036040	Adamtsl2	protein_coding
ENSMUSG00000043822	Adamtsl5	protein_coding
ENSMUSG00000021044	Adck1	protein_coding
ENSMUSG00000026489	Adck3	protein_coding
ENSMUSG00000022840	Adcy5	protein_coding
ENSMUSG00000029106	Add1	protein_coding
ENSMUSG00000025026	Add3	protein_coding
ENSMUSG00000074207	Adh1	protein_coding
ENSMUSG00000028138	Adh5	protein_coding
ENSMUSG00000025911	Adhfe1	protein_coding
ENSMUSG00000026457	Adipor1	protein_coding
ENSMUSG00000030168	Adipor2	protein_coding
ENSMUSG00000039197	Adk	protein_coding
ENSMUSG00000051149	Adnp	protein_coding
ENSMUSG00000057134	Ado	protein_coding
ENSMUSG00000002844	Adprh	protein_coding
ENSMUSG00000031448	Adprhl1	protein_coding
ENSMUSG00000050541	Adra1b	protein_coding
ENSMUSG00000024858	Adrbk1	protein_coding
ENSMUSG00000039041	Adrm1	protein_coding
ENSMUSG00000022407	Adsl	protein_coding
ENSMUSG00000011148	Adssl1	protein_coding
ENSMUSG00000020473	Aebp1	protein_coding
ENSMUSG00000054452	Aes	protein_coding
ENSMUSG00000029094	Afap1	protein_coding
ENSMUSG00000033032	Afap1l1	protein_coding
ENSMUSG00000029313	Aff1	protein_coding
ENSMUSG00000049470	Aff4	protein_coding
ENSMUSG00000024527	Afg3l2	protein_coding
ENSMUSG00000026159	Agfg1	protein_coding
ENSMUSG00000021681	Aggf1	protein_coding
ENSMUSG00000033400	Agl	protein_coding
ENSMUSG00000034254	Agpat1	protein_coding
ENSMUSG00000026922	Agpat2	protein_coding
ENSMUSG00000001211	Agpat3	protein_coding
ENSMUSG00000031545	Agpat6	protein_coding
ENSMUSG00000021557	Agtpbp1	protein_coding
ENSMUSG00000049115	Agtr1a	protein_coding
ENSMUSG00000029007	Agtrap	protein_coding
ENSMUSG00000020359	Agxt2l2	protein_coding
ENSMUSG00000027893	Ahcyl1	protein_coding
ENSMUSG00000069833	Ahnak	protein_coding
ENSMUSG00000072812	Ahnak2	protein_coding
ENSMUSG00000021037	Ahsa1	protein_coding
ENSMUSG00000020288	Ahsa2	protein_coding
ENSMUSG00000050812	AI314180	protein_coding
ENSMUSG00000040771	AI314976	protein_coding
ENSMUSG00000031534	AI316807	protein_coding
ENSMUSG00000062753	AI413582	protein_coding
ENSMUSG00000071654	AI462493	protein_coding
ENSMUSG00000087107	AI662270	lincRNA
ENSMUSG00000047423	AI837181	protein_coding
ENSMUSG00000024397	Aif1	protein_coding
ENSMUSG00000036932	Aifm1	protein_coding
ENSMUSG00000019806	Aig1	protein_coding
ENSMUSG00000028029	Aimp1	protein_coding
ENSMUSG00000029610	Aimp2	protein_coding
ENSMUSG00000024847	Aip	protein_coding
ENSMUSG00000078247	Airn	antisense
ENSMUSG00000026817	Ak1	protein_coding
AK143260	AK143260	lincRNA
ENSMUSG00000090187	AK157302	pseudogene
ENSMUSG00000028792	Ak2	protein_coding
ENSMUSG00000024782	Ak3	protein_coding
ENSMUSG00000018428	Akap1	protein_coding
ENSMUSG00000038587	Akap12	protein_coding
ENSMUSG00000066406	Akap13	protein_coding
ENSMUSG00000038729	Akap2	protein_coding
ENSMUSG00000039166	Akap7	protein_coding
ENSMUSG00000024045	Akap8	protein_coding
ENSMUSG00000002625	Akap8l	protein_coding
ENSMUSG00000040407	Akap9	protein_coding
ENSMUSG00000023075	Akirin1	protein_coding
ENSMUSG00000028291	Akirin2	protein_coding
ENSMUSG00000028692	Akr1a1	protein_coding
ENSMUSG00000061758	Akr1b10	protein_coding
ENSMUSG00000001642	Akr1b3	protein_coding
ENSMUSG00000045410	Akr1e1	protein_coding
ENSMUSG00000028743	Akr7a5	protein_coding
ENSMUSG00000001729	Akt1	protein_coding
ENSMUSG00000004056	Akt2	protein_coding
ENSMUSG00000031667	Aktip	protein_coding
ENSMUSG00000090625	AL593857.1	protein_coding
ENSMUSG00000028393	Alad	protein_coding
ENSMUSG00000032786	Alas1	protein_coding
ENSMUSG00000025270	Alas2	protein_coding
ENSMUSG00000053279	Aldh1a1	protein_coding
ENSMUSG00000028737	Aldh4a1	protein_coding
ENSMUSG00000021238	Aldh6a1	protein_coding
ENSMUSG00000053644	Aldh7a1	protein_coding
ENSMUSG00000026687	Aldh9a1	protein_coding
ENSMUSG00000030695	Aldoa	protein_coding
ENSMUSG00000059343	Aldoart1	protein_coding
ENSMUSG00000063362	Alg11	protein_coding
ENSMUSG00000036632	Alg5	protein_coding
ENSMUSG00000040174	Alkbh3	protein_coding
ENSMUSG00000042650	Alkbh5	protein_coding
ENSMUSG00000042831	Alkbh6	protein_coding
ENSMUSG00000002661	Alkbh7	protein_coding
ENSMUSG00000060063	Alox5ap	protein_coding
ENSMUSG00000032845	Alpk2	protein_coding
ENSMUSG00000038763	Alpk3	protein_coding
ENSMUSG00000025134	Alyref	protein_coding
ENSMUSG00000022244	Amacr	protein_coding
ENSMUSG00000036820	Amdhd2	protein_coding
ENSMUSG00000031751	Amfr	protein_coding
ENSMUSG00000042225	Ammecr1	protein_coding
ENSMUSG00000013076	Amotl1	protein_coding
ENSMUSG00000020610	Amz2	protein_coding
ENSMUSG00000025135	Anapc11	protein_coding
ENSMUSG00000035048	Anapc13	protein_coding
ENSMUSG00000020107	Anapc16	protein_coding
ENSMUSG00000026965	Anapc2	protein_coding
ENSMUSG00000029176	Anapc4	protein_coding
ENSMUSG00000029472	Anapc5	protein_coding
ENSMUSG00000029466	Anapc7	protein_coding
ENSMUSG00000026634	Angel2	protein_coding
ENSMUSG00000004105	Angptl2	protein_coding
ENSMUSG00000002289	Angptl4	protein_coding
ENSMUSG00000022265	Ank	protein_coding
ENSMUSG00000031543	Ank1	protein_coding
ENSMUSG00000032826	Ank2	protein_coding
ENSMUSG00000069601	Ank3	protein_coding
ENSMUSG00000024483	Ankhd1	protein_coding
ENSMUSG00000040351	Ankib1	protein_coding
ENSMUSG00000024803	Ankrd1	protein_coding
ENSMUSG00000034647	Ankrd12	protein_coding
ENSMUSG00000055204	Ankrd17	protein_coding
ENSMUSG00000067653	Ankrd23	protein_coding
ENSMUSG00000050914	Ankrd37	protein_coding
ENSMUSG00000020864	Ankrd40	protein_coding
ENSMUSG00000037904	Ankrd9	protein_coding
ENSMUSG00000024219	Anks1	protein_coding
ENSMUSG00000037949	Ano10	protein_coding
ENSMUSG00000069913	Anp32-ps	pseudogene
ENSMUSG00000032249	Anp32a	protein_coding
ENSMUSG00000028333	Anp32b	protein_coding
ENSMUSG00000015749	Anp32e	protein_coding
ENSMUSG00000029338	Antxr2	protein_coding
ENSMUSG00000024659	Anxa1	protein_coding
ENSMUSG00000032231	Anxa2	protein_coding
ENSMUSG00000029484	Anxa3	protein_coding
ENSMUSG00000027712	Anxa5	protein_coding
ENSMUSG00000018340	Anxa6	protein_coding
ENSMUSG00000021814	Anxa7	protein_coding
ENSMUSG00000063558	Aox1	protein_coding
ENSMUSG00000009090	Ap1b1	protein_coding
ENSMUSG00000031367	Ap1s2	protein_coding
ENSMUSG00000022841	Ap2m1	protein_coding
ENSMUSG00000008036	Ap2s1	protein_coding
ENSMUSG00000020198	Ap3d1	protein_coding
ENSMUSG00000021824	Ap3m1	protein_coding
ENSMUSG00000024480	Ap3s1	protein_coding
ENSMUSG00000019518	Ap4m1	protein_coding
ENSMUSG00000019979	Apaf1	protein_coding
ENSMUSG00000037032	Apbb1	protein_coding
ENSMUSG00000029207	Apbb2	protein_coding
ENSMUSG00000005871	Apc	protein_coding
ENSMUSG00000032590	Apeh	protein_coding
ENSMUSG00000035960	Apex1	protein_coding
ENSMUSG00000027193	Api5	protein_coding
ENSMUSG00000010911	Apip	protein_coding
ENSMUSG00000031996	Aplp2	protein_coding
ENSMUSG00000028070	Apoa1bp	protein_coding
ENSMUSG00000040694	Apobec2	protein_coding
ENSMUSG00000002985	Apoe	protein_coding
ENSMUSG00000079508	Apoo	protein_coding
ENSMUSG00000049233	Apoo-ps	protein_coding
ENSMUSG00000025525	Apool	protein_coding
ENSMUSG00000022892	App	protein_coding
ENSMUSG00000018481	Appbp2	protein_coding
ENSMUSG00000040760	Appl1	protein_coding
ENSMUSG00000004655	Aqp1	protein_coding
ENSMUSG00000028427	Aqp7	protein_coding
ENSMUSG00000001127	Araf	protein_coding
ENSMUSG00000024451	Arap3	protein_coding
ENSMUSG00000032096	Arcn1	protein_coding
ENSMUSG00000048076	Arf1	protein_coding
ENSMUSG00000062421	Arf2	protein_coding
ENSMUSG00000051853	Arf3	protein_coding
ENSMUSG00000021877	Arf4	protein_coding
ENSMUSG00000020440	Arf5	protein_coding
ENSMUSG00000044147	Arf6	protein_coding
ENSMUSG00000027255	Arfgap2	protein_coding
ENSMUSG00000067851	Arfgef1	protein_coding
ENSMUSG00000038671	Arfrp1	protein_coding
ENSMUSG00000040459	Arglu1	protein_coding
ENSMUSG00000039031	Arhgap18	protein_coding
ENSMUSG00000036591	Arhgap21	protein_coding
ENSMUSG00000039831	Arhgap29	protein_coding
ENSMUSG00000022799	Arhgap31	protein_coding
ENSMUSG00000033389	Arhgap44	protein_coding
ENSMUSG00000035133	Arhgap5	protein_coding
ENSMUSG00000025132	Arhgdia	protein_coding
ENSMUSG00000030220	Arhgdib	protein_coding
ENSMUSG00000059495	Arhgef12	protein_coding
ENSMUSG00000052921	Arhgef15	protein_coding
ENSMUSG00000028059	Arhgef2	protein_coding
ENSMUSG00000019467	Arhgef25	protein_coding
ENSMUSG00000004562	Arhgef40	protein_coding
ENSMUSG00000031133	Arhgef6	protein_coding
ENSMUSG00000069729	Arid1b	protein_coding
ENSMUSG00000039219	Arid4b	protein_coding
ENSMUSG00000019947	Arid5b	protein_coding
ENSMUSG00000025234	Arih1	protein_coding
ENSMUSG00000060904	Arl1	protein_coding
ENSMUSG00000057594	Arl16	protein_coding
ENSMUSG00000024944	Arl2	protein_coding
ENSMUSG00000031776	Arl2bp	protein_coding
ENSMUSG00000025035	Arl3	protein_coding
ENSMUSG00000047446	Arl4a	protein_coding
ENSMUSG00000038352	Arl5c	protein_coding
ENSMUSG00000030654	Arl6ip1	protein_coding
ENSMUSG00000029404	Arl6ip4	protein_coding
ENSMUSG00000035199	Arl6ip5	protein_coding
ENSMUSG00000026960	Arl6ip6	protein_coding
ENSMUSG00000026426	Arl8a	protein_coding
ENSMUSG00000030105	Arl8b	protein_coding
ENSMUSG00000027599	Armc1	protein_coding
ENSMUSG00000015522	Arnt	protein_coding
ENSMUSG00000055116	Arntl	protein_coding
ENSMUSG00000029621	Arpc1a	protein_coding
ENSMUSG00000029622	Arpc1b	protein_coding
ENSMUSG00000006304	Arpc2	protein_coding
ENSMUSG00000079426	Arpc4	protein_coding
ENSMUSG00000008475	Arpc5	protein_coding
ENSMUSG00000026755	Arpc5l	protein_coding
ENSMUSG00000007656	Arpp19	protein_coding
ENSMUSG00000060216	Arrb2	protein_coding
ENSMUSG00000074794	Arrdc3	protein_coding
ENSMUSG00000030996	Art1	protein_coding
ENSMUSG00000034842	Art3	protein_coding
ENSMUSG00000003559	As3mt	protein_coding
ENSMUSG00000031591	Asah1	protein_coding
ENSMUSG00000022377	Asap1	protein_coding
ENSMUSG00000038204	Asb10	protein_coding
ENSMUSG00000031382	Asb11	protein_coding
ENSMUSG00000021898	Asb14	protein_coding
ENSMUSG00000021200	Asb2	protein_coding
ENSMUSG00000031519	Asb5	protein_coding
ENSMUSG00000048175	Asb8	protein_coding
ENSMUSG00000044475	Ascc1	protein_coding
ENSMUSG00000019857	Asf1a	protein_coding
ENSMUSG00000031575	Ash2l	protein_coding
ENSMUSG00000052456	Asna1	protein_coding
ENSMUSG00000026095	Asnsd1	protein_coding
ENSMUSG00000028207	Asph	protein_coding
ENSMUSG00000021388	Aspn	protein_coding
ENSMUSG00000025142	Aspscr1	protein_coding
ENSMUSG00000013662	Atad1	protein_coding
ENSMUSG00000023027	Atf1	protein_coding
ENSMUSG00000027104	Atf2	protein_coding
ENSMUSG00000026628	Atf3	protein_coding
ENSMUSG00000042406	Atf4	protein_coding
ENSMUSG00000026663	Atf6	protein_coding
ENSMUSG00000021619	Atg10	protein_coding
ENSMUSG00000032905	Atg12	protein_coding
ENSMUSG00000037526	Atg14	protein_coding
ENSMUSG00000022663	Atg3	protein_coding
ENSMUSG00000079418	Atg4a	protein_coding
ENSMUSG00000002820	Atg4d	protein_coding
ENSMUSG00000038160	Atg5	protein_coding
ENSMUSG00000047388	Atmin	protein_coding
ENSMUSG00000018585	Atox1	protein_coding
ENSMUSG00000031441	Atp11a	protein_coding
ENSMUSG00000022533	Atp13a3	protein_coding
ENSMUSG00000033161	Atp1a1	protein_coding
ENSMUSG00000007097	Atp1a2	protein_coding
ENSMUSG00000026576	Atp1b1	protein_coding
ENSMUSG00000032412	Atp1b3	protein_coding
ENSMUSG00000029467	Atp2a2	protein_coding
ENSMUSG00000019943	Atp2b1	protein_coding
ENSMUSG00000032570	Atp2c1	protein_coding
ENSMUSG00000025428	Atp5a1	protein_coding
ENSMUSG00000025393	Atp5b	protein_coding
ENSMUSG00000025781	Atp5c1	protein_coding
ENSMUSG00000003072	Atp5d	protein_coding
ENSMUSG00000016252	Atp5e	protein_coding
ENSMUSG00000000563	Atp5f1	protein_coding
ENSMUSG00000006057	Atp5g1	protein_coding
ENSMUSG00000018770	Atp5g3	protein_coding
ENSMUSG00000034566	Atp5h	protein_coding
ENSMUSG00000022890	Atp5j	protein_coding
ENSMUSG00000038690	Atp5j2	protein_coding
ENSMUSG00000050856	Atp5k	protein_coding
ENSMUSG00000038717	Atp5l	protein_coding
ENSMUSG00000072460	Atp5l-ps1	protein_coding
ENSMUSG00000084168	Atp5l2	pseudogene
ENSMUSG00000022956	Atp5o	protein_coding
ENSMUSG00000054894	Atp5s	protein_coding
ENSMUSG00000057229	Atp5sl	protein_coding
ENSMUSG00000019087	Atp6ap1	protein_coding
ENSMUSG00000031007	Atp6ap2	protein_coding
ENSMUSG00000033379	Atp6v0b	protein_coding
ENSMUSG00000013160	Atp6v0d1	protein_coding
ENSMUSG00000015575	Atp6v0e	protein_coding
ENSMUSG00000052459	Atp6v1a	protein_coding
ENSMUSG00000006273	Atp6v1b2	protein_coding
ENSMUSG00000022295	Atp6v1c1	protein_coding
ENSMUSG00000021114	Atp6v1d	protein_coding
ENSMUSG00000019210	Atp6v1e1	protein_coding
ENSMUSG00000004285	Atp6v1f	protein_coding
ENSMUSG00000039105	Atp6v1g1	protein_coding
ENSMUSG00000033793	Atp6v1h	protein_coding
ENSMUSG00000037685	Atp8a1	protein_coding
ENSMUSG00000027546	Atp9a	protein_coding
ENSMUSG00000028710	Atpaf1	protein_coding
ENSMUSG00000042709	Atpaf2	protein_coding
ENSMUSG00000054428	Atpif1	protein_coding
ENSMUSG00000031229	Atrx	protein_coding
ENSMUSG00000016541	Atxn10	protein_coding
ENSMUSG00000042605	Atxn2	protein_coding
ENSMUSG00000074748	Atxn7l3b	protein_coding
ENSMUSG00000021460	Auh	protein_coding
ENSMUSG00000068328	Aup1	protein_coding
ENSMUSG00000065990	Aurkaip1	protein_coding
ENSMUSG00000029673	Auts2	protein_coding
ENSMUSG00000018821	Avpi1	protein_coding
ENSMUSG00000075010	AW112010	protein_coding
ENSMUSG00000002602	Axl	protein_coding
ENSMUSG00000045999	AY036118	pseudogene
ENSMUSG00000039285	Azi2	protein_coding
ENSMUSG00000037458	Azin1	protein_coding
ENSMUSG00000078184	B020018G12Rik	protein_coding
ENSMUSG00000027165	B230118H07Rik	protein_coding
ENSMUSG00000004085	B230120H23Rik	protein_coding
ENSMUSG00000015087	B230208H17Rik	protein_coding
ENSMUSG00000084843	B230312C02Rik	lincRNA
ENSMUSG00000060802	B2m	protein_coding
ENSMUSG00000051650	B3gnt2	protein_coding
ENSMUSG00000028413	B4galt1	protein_coding
ENSMUSG00000017929	B4galt5	protein_coding
ENSMUSG00000001039	B9d1	protein_coding
ENSMUSG00000024959	Bad	protein_coding
ENSMUSG00000028416	Bag1	protein_coding
ENSMUSG00000042215	Bag2	protein_coding
ENSMUSG00000030847	Bag3	protein_coding
ENSMUSG00000049792	Bag5	protein_coding
ENSMUSG00000024392	Bag6	protein_coding
ENSMUSG00000039741	Bahcc1	protein_coding
ENSMUSG00000024844	Banf1	protein_coding
ENSMUSG00000045763	Basp1	protein_coding
ENSMUSG00000026987	Baz2b	protein_coding
ENSMUSG00000085218	BB218582	lincRNA
ENSMUSG00000084957	Bbip1	lincRNA
ENSMUSG00000081824	BC002163	pseudogene
ENSMUSG00000042380	BC003266	protein_coding
ENSMUSG00000006010	BC003331	protein_coding
ENSMUSG00000067722	BC003965	pseudogene
ENSMUSG00000052712	BC004004	protein_coding
ENSMUSG00000019132	BC005537	protein_coding
ENSMUSG00000040006	BC013529	protein_coding
ENSMUSG00000037750	BC017647	protein_coding
ENSMUSG00000027474	BC020535	protein_coding
ENSMUSG00000038543	BC028528	protein_coding
ENSMUSG00000047617	BC029214	protein_coding
ENSMUSG00000036299	BC031181	protein_coding
ENSMUSG00000038806	BC031781	protein_coding
ENSMUSG00000039523	BC046331	protein_coding
ENSMUSG00000064063	BC048507	protein_coding
ENSMUSG00000059355	BC056474	protein_coding
ENSMUSG00000038368	BC057079	protein_coding
ENSMUSG00000020650	Bcap29	protein_coding
ENSMUSG00000002015	Bcap31	protein_coding
ENSMUSG00000005687	Bcas2	protein_coding
ENSMUSG00000030826	Bcat2	protein_coding
ENSMUSG00000030983	Bccip	protein_coding
ENSMUSG00000060376	Bckdha	protein_coding
ENSMUSG00000032263	Bckdhb	protein_coding
ENSMUSG00000030802	Bckdk	protein_coding
ENSMUSG00000007659	Bcl2l1	protein_coding
ENSMUSG00000089682	Bcl2l2	protein_coding
ENSMUSG00000029681	Bcl7b	protein_coding
ENSMUSG00000037608	Bclaf1	protein_coding
ENSMUSG00000046598	Bdh1	protein_coding
ENSMUSG00000035086	Becn1	protein_coding
ENSMUSG00000028545	Bend5	protein_coding
ENSMUSG00000032757	Bet1	protein_coding
ENSMUSG00000025484	Bet1l	protein_coding
ENSMUSG00000022684	Bfar	protein_coding
ENSMUSG00000031375	Bgn	protein_coding
ENSMUSG00000030103	Bhlhe40	protein_coding
ENSMUSG00000030256	Bhlhe41	protein_coding
ENSMUSG00000014329	Bicc1	protein_coding
ENSMUSG00000037933	Bicd2	protein_coding
ENSMUSG00000020840	Blmh	protein_coding
ENSMUSG00000090247	Bloc1s1	protein_coding
ENSMUSG00000057506	Bloc1s2	protein_coding
ENSMUSG00000001999	Blvra	protein_coding
ENSMUSG00000040466	Blvrb	protein_coding
ENSMUSG00000026739	Bmi1	protein_coding
ENSMUSG00000022098	Bmp1	protein_coding
ENSMUSG00000021835	Bmp4	protein_coding
ENSMUSG00000030138	Bms1	protein_coding
ENSMUSG00000011958	Bnip2	protein_coding
ENSMUSG00000078566	Bnip3	protein_coding
ENSMUSG00000022051	Bnip3l	protein_coding
ENSMUSG00000044502	Bod1	protein_coding
ENSMUSG00000061755	Bod1l	protein_coding
ENSMUSG00000026278	Bok	protein_coding
ENSMUSG00000015943	Bola1	protein_coding
ENSMUSG00000047721	Bola2	protein_coding
ENSMUSG00000045160	Bola3	protein_coding
ENSMUSG00000038871	Bpgm	protein_coding
ENSMUSG00000038286	Bphl	protein_coding
ENSMUSG00000040481	Bptf	protein_coding
ENSMUSG00000031201	Brcc3	protein_coding
ENSMUSG00000024335	Brd2	protein_coding
ENSMUSG00000026918	Brd3	protein_coding
ENSMUSG00000024002	Brd4	protein_coding
ENSMUSG00000031660	Brd7	protein_coding
ENSMUSG00000003778	Brd8	protein_coding
ENSMUSG00000052139	Bre	protein_coding
ENSMUSG00000047843	Bri3	protein_coding
ENSMUSG00000037905	Bri3bp	protein_coding
ENSMUSG00000022247	Brix1	protein_coding
ENSMUSG00000026568	Brp44	protein_coding
ENSMUSG00000023861	Brp44l	protein_coding
ENSMUSG00000022914	Brwd1	protein_coding
ENSMUSG00000071657	Bscl2	protein_coding
ENSMUSG00000023175	Bsg	protein_coding
ENSMUSG00000046718	Bst2	protein_coding
ENSMUSG00000025103	Btbd1	protein_coding
ENSMUSG00000003344	Btbd2	protein_coding
ENSMUSG00000062098	Btbd3	protein_coding
ENSMUSG00000021660	Btf3	protein_coding
ENSMUSG00000036478	Btg1	protein_coding
ENSMUSG00000066979	Bub3	protein_coding
ENSMUSG00000038722	Bud31	protein_coding
ENSMUSG00000071317	Bves	protein_coding
ENSMUSG00000023988	Bysl	protein_coding
ENSMUSG00000051223	Bzw1	protein_coding
ENSMUSG00000020547	Bzw2	protein_coding
ENSMUSG00000079002	C030006K11Rik	protein_coding
ENSMUSG00000060380	C030014I23Rik	lincRNA
ENSMUSG00000087574	C030037D09Rik	lincRNA
ENSMUSG00000035781	C030046I01Rik	protein_coding
ENSMUSG00000034083	C130022K22Rik	protein_coding
ENSMUSG00000000581	C1d	protein_coding
ENSMUSG00000036887	C1qa	protein_coding
ENSMUSG00000036905	C1qb	protein_coding
ENSMUSG00000018446	C1qbp	protein_coding
ENSMUSG00000036896	C1qc	protein_coding
ENSMUSG00000079592	C1qtnf5	protein_coding
ENSMUSG00000061535	C1qtnf7	protein_coding
ENSMUSG00000038521	C1s	protein_coding
ENSMUSG00000085024	C230035I16Rik	lincRNA
ENSMUSG00000078517	C230096C10Rik	protein_coding
ENSMUSG00000024164	C3	protein_coding
ENSMUSG00000006423	C330007P06Rik	protein_coding
ENSMUSG00000073418	C4b	protein_coding
ENSMUSG00000036707	Cab39	protein_coding
ENSMUSG00000021981	Cab39l	protein_coding
ENSMUSG00000020196	Cabin1	protein_coding
ENSMUSG00000051331	Cacna1c	protein_coding
ENSMUSG00000040118	Cacna2d1	protein_coding
ENSMUSG00000057914	Cacnb2	protein_coding
ENSMUSG00000014226	Cacybp	protein_coding
ENSMUSG00000023055	Calcoco1	protein_coding
ENSMUSG00000059588	Calcrl	protein_coding
ENSMUSG00000029761	Cald1	protein_coding
ENSMUSG00000001175	Calm1	protein_coding
ENSMUSG00000036438	Calm2	protein_coding
ENSMUSG00000019370	Calm3	protein_coding
ENSMUSG00000003814	Calr	protein_coding
ENSMUSG00000029767	Calu	protein_coding
ENSMUSG00000030272	Camk1	protein_coding
ENSMUSG00000053819	Camk2d	protein_coding
ENSMUSG00000046447	Camk2n1	protein_coding
ENSMUSG00000014592	Camta1	protein_coding
ENSMUSG00000020114	Cand1	protein_coding
ENSMUSG00000030319	Cand2	protein_coding
ENSMUSG00000020368	Canx	protein_coding
ENSMUSG00000021373	Cap2	protein_coding
ENSMUSG00000056737	Capg	protein_coding
ENSMUSG00000054083	Capn12	protein_coding
ENSMUSG00000026509	Capn2	protein_coding
ENSMUSG00000001794	Capns1	protein_coding
ENSMUSG00000027184	Caprin1	protein_coding
ENSMUSG00000070372	Capza1	protein_coding
ENSMUSG00000015733	Capza2	protein_coding
ENSMUSG00000028745	Capzb	protein_coding
ENSMUSG00000038526	Car14	protein_coding
ENSMUSG00000000805	Car4	protein_coding
ENSMUSG00000041261	Car8	protein_coding
ENSMUSG00000008393	Carhsp1	protein_coding
ENSMUSG00000031505	Carkd	protein_coding
ENSMUSG00000056228	Cars2	protein_coding
ENSMUSG00000025887	Casp12	protein_coding
ENSMUSG00000027997	Casp6	protein_coding
ENSMUSG00000027861	Casq2	protein_coding
ENSMUSG00000021585	Cast	protein_coding
ENSMUSG00000028977	Casz1	protein_coding
ENSMUSG00000027187	Cat	protein_coding
ENSMUSG00000007655	Cav1	protein_coding
ENSMUSG00000000058	Cav2	protein_coding
ENSMUSG00000062694	Cav3	protein_coding
ENSMUSG00000031885	Cbfb	protein_coding
ENSMUSG00000051483	Cbr1	protein_coding
ENSMUSG00000025150	Cbr2	protein_coding
ENSMUSG00000031641	Cbr4	protein_coding
ENSMUSG00000018666	Cbx1	protein_coding
ENSMUSG00000029836	Cbx3	protein_coding
ENSMUSG00000039989	Cbx4	protein_coding
ENSMUSG00000009575	Cbx5	protein_coding
ENSMUSG00000020074	Ccar1	protein_coding
ENSMUSG00000040213	Ccbl2	protein_coding
ENSMUSG00000020462	Ccdc104	protein_coding
ENSMUSG00000028461	Ccdc107	protein_coding
ENSMUSG00000042111	Ccdc115	protein_coding
ENSMUSG00000019659	Ccdc12	protein_coding
ENSMUSG00000007721	Ccdc124	protein_coding
ENSMUSG00000021578	Ccdc127	protein_coding
ENSMUSG00000044033	Ccdc141	protein_coding
ENSMUSG00000037443	Ccdc21	protein_coding
ENSMUSG00000028643	Ccdc23	protein_coding
ENSMUSG00000022035	Ccdc25	protein_coding
ENSMUSG00000028795	Ccdc28b	protein_coding
ENSMUSG00000039983	Ccdc32	protein_coding
ENSMUSG00000027160	Ccdc34	protein_coding
ENSMUSG00000078622	Ccdc47	protein_coding
ENSMUSG00000038127	Ccdc50	protein_coding
ENSMUSG00000020056	Ccdc53	protein_coding
ENSMUSG00000037958	Ccdc55	protein_coding
ENSMUSG00000017188	Ccdc56	protein_coding
ENSMUSG00000075229	Ccdc58	protein_coding
ENSMUSG00000019897	Ccdc59	protein_coding
ENSMUSG00000091537	Ccdc72	protein_coding
ENSMUSG00000045106	Ccdc73	protein_coding
ENSMUSG00000050668	Ccdc75	protein_coding
ENSMUSG00000022665	Ccdc80	protein_coding
ENSMUSG00000032740	Ccdc88a	protein_coding
ENSMUSG00000021371	Ccdc90a	protein_coding
ENSMUSG00000030613	Ccdc90b	protein_coding
ENSMUSG00000026339	Ccdc93	protein_coding
ENSMUSG00000073888	Ccl27a	protein_coding
ENSMUSG00000035042	Ccl5	protein_coding
ENSMUSG00000018927	Ccl6	protein_coding
ENSMUSG00000009185	Ccl8	protein_coding
ENSMUSG00000019122	Ccl9	protein_coding
ENSMUSG00000028252	Ccnc	protein_coding
ENSMUSG00000000184	Ccnd2	protein_coding
ENSMUSG00000034165	Ccnd3	protein_coding
ENSMUSG00000023572	Ccndbp1	protein_coding
ENSMUSG00000020326	Ccng1	protein_coding
ENSMUSG00000021548	Ccnh	protein_coding
ENSMUSG00000063015	Ccni	protein_coding
ENSMUSG00000021258	Ccnk	protein_coding
ENSMUSG00000027829	Ccnl1	protein_coding
ENSMUSG00000029068	Ccnl2	protein_coding
ENSMUSG00000024286	Ccny	protein_coding
ENSMUSG00000034563	Ccpg1	protein_coding
ENSMUSG00000034024	Cct2	protein_coding
ENSMUSG00000001416	Cct3	protein_coding
ENSMUSG00000007739	Cct4	protein_coding
ENSMUSG00000022234	Cct5	protein_coding
ENSMUSG00000029447	Cct6a	protein_coding
ENSMUSG00000030007	Cct7	protein_coding
ENSMUSG00000025613	Cct8	protein_coding
ENSMUSG00000029617	Ccz1	protein_coding
ENSMUSG00000051439	Cd14	protein_coding
ENSMUSG00000025510	Cd151	protein_coding
ENSMUSG00000019818	Cd164	protein_coding
ENSMUSG00000022661	Cd200	protein_coding
ENSMUSG00000047139	Cd24a	protein_coding
ENSMUSG00000061665	Cd2ap	protein_coding
ENSMUSG00000042502	Cd2bp2	protein_coding
ENSMUSG00000017309	Cd300lg	protein_coding
ENSMUSG00000060703	Cd302	protein_coding
ENSMUSG00000016494	Cd34	protein_coding
ENSMUSG00000002944	Cd36	protein_coding
ENSMUSG00000055447	Cd47	protein_coding
ENSMUSG00000079488	Cd47	pseudogene
ENSMUSG00000000682	Cd52	protein_coding
ENSMUSG00000032679	Cd59a	protein_coding
ENSMUSG00000025351	Cd63	protein_coding
ENSMUSG00000085939	Cd63-ps	pseudogene
ENSMUSG00000018774	Cd68	protein_coding
ENSMUSG00000024610	Cd74	protein_coding
ENSMUSG00000037706	Cd81	protein_coding
ENSMUSG00000015396	Cd83	protein_coding
ENSMUSG00000022901	Cd86	protein_coding
ENSMUSG00000030342	Cd9	protein_coding
ENSMUSG00000027435	Cd93	protein_coding
ENSMUSG00000039128	Cdc123	protein_coding
ENSMUSG00000033102	Cdc14b	protein_coding
ENSMUSG00000038416	Cdc16	protein_coding
ENSMUSG00000066149	Cdc26	protein_coding
ENSMUSG00000020307	Cdc34	protein_coding
ENSMUSG00000019471	Cdc37	protein_coding
ENSMUSG00000024780	Cdc37l1	protein_coding
ENSMUSG00000038446	Cdc40	protein_coding
ENSMUSG00000006699	Cdc42	protein_coding
ENSMUSG00000049521	Cdc42ep1	protein_coding
ENSMUSG00000045664	Cdc42ep2	protein_coding
ENSMUSG00000036533	Cdc42ep3	protein_coding
ENSMUSG00000046722	Cdc42se1	protein_coding
ENSMUSG00000023932	Cdc5l	protein_coding
ENSMUSG00000031841	Cdh13	protein_coding
ENSMUSG00000024304	Cdh2	protein_coding
ENSMUSG00000031871	Cdh5	protein_coding
ENSMUSG00000030682	Cdipt	protein_coding
ENSMUSG00000029062	Cdk11b	protein_coding
ENSMUSG00000031065	Cdk16	protein_coding
ENSMUSG00000029394	Cdk2ap1	protein_coding
ENSMUSG00000024856	Cdk2ap2	protein_coding
ENSMUSG00000006728	Cdk4	protein_coding
ENSMUSG00000029635	Cdk8	protein_coding
ENSMUSG00000006191	Cdkal1	protein_coding
ENSMUSG00000023067	Cdkn1a	protein_coding
ENSMUSG00000003031	Cdkn1b	protein_coding
ENSMUSG00000037664	Cdkn1c	protein_coding
ENSMUSG00000028551	Cdkn2c	protein_coding
ENSMUSG00000037628	Cdkn3	protein_coding
ENSMUSG00000032803	Cdv3	protein_coding
ENSMUSG00000056501	Cebpb	protein_coding
ENSMUSG00000071637	Cebpd	pseudogene
ENSMUSG00000024081	Cebpz	protein_coding
ENSMUSG00000005506	Celf1	protein_coding
ENSMUSG00000002107	Celf2	protein_coding
ENSMUSG00000029177	Cenpa	protein_coding
ENSMUSG00000018509	Cenpv	protein_coding
ENSMUSG00000044066	Cep68	protein_coding
ENSMUSG00000040774	Cept1	protein_coding
ENSMUSG00000056973	Ces1d	protein_coding
ENSMUSG00000031347	Cetn2	protein_coding
ENSMUSG00000021537	Cetn3	protein_coding
ENSMUSG00000031954	Cfdp1	protein_coding
ENSMUSG00000026365	Cfh	protein_coding
ENSMUSG00000056201	Cfl1	protein_coding
ENSMUSG00000062929	Cfl2	protein_coding
ENSMUSG00000026031	Cflar	protein_coding
ENSMUSG00000001128	Cfp	protein_coding
ENSMUSG00000032232	Cgnl1	protein_coding
ENSMUSG00000055128	Cgrrf1	protein_coding
ENSMUSG00000020309	Chac2	protein_coding
ENSMUSG00000063787	Chchd1	protein_coding
ENSMUSG00000049422	Chchd10	protein_coding
ENSMUSG00000070493	Chchd2	protein_coding
ENSMUSG00000053768	Chchd3	protein_coding
ENSMUSG00000034203	Chchd4	protein_coding
ENSMUSG00000037938	Chchd5	protein_coding
ENSMUSG00000030086	Chchd6	protein_coding
ENSMUSG00000042198	Chchd7	protein_coding
ENSMUSG00000044881	Chchd8	protein_coding
ENSMUSG00000063870	Chd4	protein_coding
ENSMUSG00000057133	Chd6	protein_coding
ENSMUSG00000029229	Chic2	protein_coding
ENSMUSG00000025512	Chid1	protein_coding
ENSMUSG00000022617	Chkb	protein_coding
ENSMUSG00000073543	Chmp1b	pseudogene
ENSMUSG00000033916	Chmp2a	protein_coding
ENSMUSG00000004843	Chmp2b	protein_coding
ENSMUSG00000053119	Chmp3	protein_coding
ENSMUSG00000038467	Chmp4b	protein_coding
ENSMUSG00000028419	Chmp5	protein_coding
ENSMUSG00000025371	Chmp6	protein_coding
ENSMUSG00000056486	Chn1	protein_coding
ENSMUSG00000001774	Chordc1	protein_coding
ENSMUSG00000032997	Chpf	protein_coding
ENSMUSG00000060002	Chpt1	protein_coding
ENSMUSG00000068391	Chrac1	protein_coding
ENSMUSG00000045613	Chrm2	protein_coding
ENSMUSG00000090258	Churc1	protein_coding
ENSMUSG00000003662	Ciao1	protein_coding
ENSMUSG00000031781	Ciapin1	protein_coding
ENSMUSG00000024526	Cidea	protein_coding
ENSMUSG00000042254	Cilp	protein_coding
ENSMUSG00000021276	Cinp	protein_coding
ENSMUSG00000045193	Cirbp	protein_coding
ENSMUSG00000037710	Cisd1	protein_coding
ENSMUSG00000028165	Cisd2	protein_coding
ENSMUSG00000078695	Cisd3	protein_coding
ENSMUSG00000032578	Cish	protein_coding
ENSMUSG00000039910	Cited2	protein_coding
ENSMUSG00000070803	Cited4	protein_coding
ENSMUSG00000046841	Ckap4	protein_coding
ENSMUSG00000001270	Ckb	protein_coding
ENSMUSG00000030399	Ckm	protein_coding
ENSMUSG00000021622	Ckmt2	protein_coding
ENSMUSG00000064302	Clasp1	protein_coding
ENSMUSG00000033392	Clasp2	protein_coding
ENSMUSG00000027884	Clcc1	protein_coding
ENSMUSG00000000605	Clcn4-2	protein_coding
ENSMUSG00000045930	Clec14a	protein_coding
ENSMUSG00000033082	Clec1a	protein_coding
ENSMUSG00000030148	Clec4a2	protein_coding
ENSMUSG00000007041	Clic1	protein_coding
ENSMUSG00000037242	Clic4	protein_coding
ENSMUSG00000023959	Clic5	protein_coding
ENSMUSG00000006169	Clint1	protein_coding
ENSMUSG00000049550	Clip1	protein_coding
ENSMUSG00000024059	Clip4	protein_coding
ENSMUSG00000026034	Clk1	protein_coding
ENSMUSG00000022125	Cln5	protein_coding
ENSMUSG00000025439	Clns1a	protein_coding
ENSMUSG00000029238	Clock	protein_coding
ENSMUSG00000001829	Clpb	protein_coding
ENSMUSG00000002660	Clpp	protein_coding
ENSMUSG00000021610	Clptm1l	protein_coding
ENSMUSG00000015357	Clpx	protein_coding
ENSMUSG00000028478	Clta	protein_coding
ENSMUSG00000047547	Cltb	protein_coding
ENSMUSG00000047126	Cltc	protein_coding
ENSMUSG00000022037	Clu	protein_coding
ENSMUSG00000014232	Cluap1	protein_coding
ENSMUSG00000041216	Clvs1	protein_coding
ENSMUSG00000025545	Clybl	protein_coding
ENSMUSG00000030282	Cmas	protein_coding
ENSMUSG00000022235	Cmbl	protein_coding
ENSMUSG00000039163	Cmc1	protein_coding
ENSMUSG00000028719	Cmpk1	protein_coding
ENSMUSG00000031875	Cmtm3	protein_coding
ENSMUSG00000047419	Cmya5	protein_coding
ENSMUSG00000030057	Cnbp	protein_coding
ENSMUSG00000015759	Cnih	protein_coding
ENSMUSG00000062169	Cnih4	protein_coding
ENSMUSG00000004665	Cnn2	protein_coding
ENSMUSG00000053931	Cnn3	protein_coding
ENSMUSG00000060708	Cno	protein_coding
ENSMUSG00000020166	Cnot2	protein_coding
ENSMUSG00000035632	Cnot3	protein_coding
ENSMUSG00000038784	Cnot4	protein_coding
ENSMUSG00000020362	Cnot6	protein_coding
ENSMUSG00000034724	Cnot6l	protein_coding
ENSMUSG00000031601	Cnot7	protein_coding
ENSMUSG00000025381	Cnpy2	protein_coding
ENSMUSG00000078653	Cntd1	protein_coding
ENSMUSG00000001755	Coasy	protein_coding
ENSMUSG00000034903	Cobll1	protein_coding
ENSMUSG00000013465	Cobra1	protein_coding
ENSMUSG00000018661	Cog1	protein_coding
ENSMUSG00000031753	Cog4	protein_coding
ENSMUSG00000027742	Cog6	protein_coding
ENSMUSG00000034951	Cog7	protein_coding
ENSMUSG00000022371	Col14a1	protein_coding
ENSMUSG00000028339	Col15a1	protein_coding
ENSMUSG00000001506	Col1a1	protein_coding
ENSMUSG00000029661	Col1a2	protein_coding
ENSMUSG00000026043	Col3a1	protein_coding
ENSMUSG00000031502	Col4a1	protein_coding
ENSMUSG00000031503	Col4a2	protein_coding
ENSMUSG00000026837	Col5a1	protein_coding
ENSMUSG00000026042	Col5a2	protein_coding
ENSMUSG00000001119	Col6a1	protein_coding
ENSMUSG00000020241	Col6a2	protein_coding
ENSMUSG00000048126	Col6a3	protein_coding
ENSMUSG00000068196	Col8a1	protein_coding
ENSMUSG00000036655	Colec11	protein_coding
ENSMUSG00000036103	Colec12	protein_coding
ENSMUSG00000051355	Commd1	protein_coding
ENSMUSG00000036513	Commd2	protein_coding
ENSMUSG00000051154	Commd3	protein_coding
ENSMUSG00000032299	Commd4	protein_coding
ENSMUSG00000075486	Commd6	protein_coding
ENSMUSG00000056941	Commd7	protein_coding
ENSMUSG00000029213	Commd8	protein_coding
ENSMUSG00000027163	Commd9	protein_coding
ENSMUSG00000031849	Comp	protein_coding
ENSMUSG00000000326	Comt	protein_coding
ENSMUSG00000026553	Copa	protein_coding
ENSMUSG00000030754	Copb1	protein_coding
ENSMUSG00000032458	Copb2	protein_coding
ENSMUSG00000055681	Cope	protein_coding
ENSMUSG00000030058	Copg	protein_coding
ENSMUSG00000027206	Cops2	protein_coding
ENSMUSG00000019373	Cops3	protein_coding
ENSMUSG00000035297	Cops4	protein_coding
ENSMUSG00000025917	Cops5	protein_coding
ENSMUSG00000019494	Cops6	protein_coding
ENSMUSG00000030127	Cops7a	protein_coding
ENSMUSG00000034432	Cops8	protein_coding
ENSMUSG00000060992	Copz1	protein_coding
ENSMUSG00000018672	Copz2	protein_coding
ENSMUSG00000039914	Coq10a	protein_coding
ENSMUSG00000025981	Coq10b	protein_coding
ENSMUSG00000029319	Coq2	protein_coding
ENSMUSG00000028247	Coq3	protein_coding
ENSMUSG00000041733	Coq5	protein_coding
ENSMUSG00000021235	Coq6	protein_coding
ENSMUSG00000030652	Coq7	protein_coding
ENSMUSG00000031782	Coq9	protein_coding
ENSMUSG00000005220	Corin	protein_coding
ENSMUSG00000030707	Coro1a	protein_coding
ENSMUSG00000004530	Coro1c	protein_coding
ENSMUSG00000020836	Coro6	protein_coding
ENSMUSG00000031827	Cotl1	protein_coding
ENSMUSG00000020544	Cox11	protein_coding
ENSMUSG00000091803	Cox16	protein_coding
ENSMUSG00000046516	Cox17	protein_coding
ENSMUSG00000045438	Cox19	protein_coding
ENSMUSG00000009876	Cox4i2	protein_coding
ENSMUSG00000000088	Cox5a	protein_coding
ENSMUSG00000061518	Cox5b	protein_coding
ENSMUSG00000041697	Cox6a1	protein_coding
ENSMUSG00000030785	Cox6a2	protein_coding
ENSMUSG00000036751	Cox6b1	protein_coding
ENSMUSG00000014313	Cox6c	protein_coding
ENSMUSG00000074218	Cox7a1	protein_coding
ENSMUSG00000032330	Cox7a2	protein_coding
ENSMUSG00000024248	Cox7a2l	protein_coding
ENSMUSG00000031231	Cox7b	protein_coding
ENSMUSG00000017778	Cox7c	protein_coding
ENSMUSG00000035885	Cox8a	protein_coding
ENSMUSG00000025488	Cox8b	protein_coding
ENSMUSG00000003617	Cp	protein_coding
ENSMUSG00000037852	Cpe	protein_coding
ENSMUSG00000025586	Cpeb1	protein_coding
ENSMUSG00000039652	Cpeb3	protein_coding
ENSMUSG00000020300	Cpeb4	protein_coding
ENSMUSG00000074643	Cpne1	protein_coding
ENSMUSG00000028228	Cpne3	protein_coding
ENSMUSG00000022742	Cpox	protein_coding
ENSMUSG00000065979	Cpped1	protein_coding
ENSMUSG00000054309	Cpsf3	protein_coding
ENSMUSG00000055531	Cpsf6	protein_coding
ENSMUSG00000078937	Cpt1b	protein_coding
ENSMUSG00000028607	Cpt2	protein_coding
ENSMUSG00000030862	Cpxm2	protein_coding
ENSMUSG00000016481	Cr1l	protein_coding
ENSMUSG00000045867	Cradd	protein_coding
ENSMUSG00000026853	Crat	protein_coding
ENSMUSG00000005362	Crbn	protein_coding
ENSMUSG00000025958	Creb1	protein_coding
ENSMUSG00000028466	Creb3	protein_coding
ENSMUSG00000051451	Crebzf	protein_coding
ENSMUSG00000040713	Creg1	protein_coding
ENSMUSG00000030284	Creld1	protein_coding
ENSMUSG00000063889	Crem	protein_coding
ENSMUSG00000024074	Crim1	protein_coding
ENSMUSG00000006360	Crip1	protein_coding
ENSMUSG00000006356	Crip2	protein_coding
ENSMUSG00000024146	Cript	protein_coding
ENSMUSG00000017776	Crk	protein_coding
ENSMUSG00000007888	Crlf1	protein_coding
ENSMUSG00000033467	Crlf2	protein_coding
ENSMUSG00000017561	Crlf3	protein_coding
ENSMUSG00000027357	Crls1	protein_coding
ENSMUSG00000032431	Crtap	protein_coding
ENSMUSG00000032060	Cryab	protein_coding
ENSMUSG00000022723	Crybg3	protein_coding
ENSMUSG00000058240	Cryzl1	protein_coding
ENSMUSG00000005683	Cs	protein_coding
ENSMUSG00000030189	Csda	protein_coding
ENSMUSG00000068823	Csde1	protein_coding
ENSMUSG00000002718	Cse1l	protein_coding
ENSMUSG00000014599	Csf1	protein_coding
ENSMUSG00000024621	Csf1r	protein_coding
ENSMUSG00000042042	Csgalnact2	protein_coding
ENSMUSG00000024576	Csnk1a1	protein_coding
ENSMUSG00000022433	Csnk1e	protein_coding
ENSMUSG00000003345	Csnk1g2	protein_coding
ENSMUSG00000074698	Csnk2a1	protein_coding
ENSMUSG00000024387	Csnk2b	protein_coding
ENSMUSG00000020186	Csrp2	protein_coding
ENSMUSG00000030470	Csrp3	protein_coding
ENSMUSG00000027447	Cst3	protein_coding
ENSMUSG00000024846	Cst6	protein_coding
ENSMUSG00000005054	Cstb	protein_coding
ENSMUSG00000021000	Ctage5	protein_coding
ENSMUSG00000037373	Ctbp1	protein_coding
ENSMUSG00000005698	Ctcf	protein_coding
ENSMUSG00000018559	Ctdnep1	protein_coding
ENSMUSG00000033323	Ctdp1	protein_coding
ENSMUSG00000026176	Ctdsp1	protein_coding
ENSMUSG00000078429	Ctdsp2	protein_coding
ENSMUSG00000047409	Ctdspl	protein_coding
ENSMUSG00000019997	Ctgf	protein_coding
ENSMUSG00000044258	Ctla2a	protein_coding
ENSMUSG00000074874	Ctla2b	protein_coding
ENSMUSG00000037815	Ctnna1	protein_coding
ENSMUSG00000006932	Ctnnb1	protein_coding
ENSMUSG00000028988	Ctnnbip1	protein_coding
ENSMUSG00000034101	Ctnnd1	protein_coding
ENSMUSG00000028633	Ctps	protein_coding
ENSMUSG00000005609	Ctr9	protein_coding
ENSMUSG00000017760	Ctsa	protein_coding
ENSMUSG00000021939	Ctsb	protein_coding
ENSMUSG00000030560	Ctsc	protein_coding
ENSMUSG00000007891	Ctsd	protein_coding
ENSMUSG00000083282	Ctsf	protein_coding
ENSMUSG00000032359	Ctsh	protein_coding
ENSMUSG00000028111	Ctsk	protein_coding
ENSMUSG00000021477	Ctsl	protein_coding
ENSMUSG00000038642	Ctss	protein_coding
ENSMUSG00000016256	Ctsz	protein_coding
ENSMUSG00000031078	Cttn	protein_coding
ENSMUSG00000036748	Cuedc2	protein_coding
ENSMUSG00000029686	Cul1	protein_coding
ENSMUSG00000024231	Cul2	protein_coding
ENSMUSG00000004364	Cul3	protein_coding
ENSMUSG00000031446	Cul4a	protein_coding
ENSMUSG00000032030	Cul5	protein_coding
ENSMUSG00000024194	Cuta	protein_coding
ENSMUSG00000029705	Cux1	protein_coding
ENSMUSG00000004096	Cwc15	protein_coding
ENSMUSG00000021715	Cwc27	protein_coding
ENSMUSG00000025898	Cwf19l2	protein_coding
ENSMUSG00000031778	Cx3cl1	protein_coding
ENSMUSG00000022865	Cxadr	protein_coding
ENSMUSG00000061353	Cxcl12	protein_coding
ENSMUSG00000018920	Cxcl16	protein_coding
ENSMUSG00000044337	Cxcr7	protein_coding
ENSMUSG00000067925	Cxx1a	protein_coding
ENSMUSG00000067924	Cxx1b	protein_coding
ENSMUSG00000051851	Cxx1c	protein_coding
ENSMUSG00000046668	Cxxc5	protein_coding
ENSMUSG00000024646	Cyb5	protein_coding
ENSMUSG00000019590	Cyb561	protein_coding
ENSMUSG00000031924	Cyb5b	protein_coding
ENSMUSG00000018042	Cyb5r3	protein_coding
ENSMUSG00000032872	Cyb5r4	protein_coding
ENSMUSG00000022551	Cyc1	protein_coding
ENSMUSG00000063694	Cycs	protein_coding
ENSMUSG00000030447	Cyfip1	protein_coding
ENSMUSG00000020340	Cyfip2	protein_coding
ENSMUSG00000020810	Cygb	protein_coding
ENSMUSG00000053929	Cyhr1	protein_coding
ENSMUSG00000036712	Cyld	protein_coding
ENSMUSG00000049439	Cyp20a1	protein_coding
ENSMUSG00000026170	Cyp27a1	protein_coding
ENSMUSG00000023963	Cyp39a1	protein_coding
ENSMUSG00000028195	Cyr61	protein_coding
ENSMUSG00000017132	Cyth1	protein_coding
ENSMUSG00000003269	Cyth2	protein_coding
ENSMUSG00000018001	Cyth3	protein_coding
ENSMUSG00000062329	Cytl1	protein_coding
ENSMUSG00000042834	D0H4S114	protein_coding
ENSMUSG00000053329	D10Jhu81e	protein_coding
ENSMUSG00000001783	D10Wsu52e	protein_coding
ENSMUSG00000041629	D11Wsu99e	protein_coding
ENSMUSG00000037119	D15Ertd621e	protein_coding
ENSMUSG00000013539	D16H22S680E	protein_coding
ENSMUSG00000043311	D17H6S53E	protein_coding
ENSMUSG00000019579	D17Wsu104e	protein_coding
ENSMUSG00000087269	D330023K18Rik	lincRNA
ENSMUSG00000025766	D3Ertd751e	protein_coding
ENSMUSG00000037266	D4Wsu53e	protein_coding
ENSMUSG00000029190	D5Ertd579e	protein_coding
ENSMUSG00000019362	D8Ertd738e	protein_coding
ENSMUSG00000031023	D930014E17Rik	protein_coding
ENSMUSG00000034574	Daam1	protein_coding
ENSMUSG00000022150	Dab2	protein_coding
ENSMUSG00000078794	Dact3	protein_coding
ENSMUSG00000022174	Dad1	protein_coding
ENSMUSG00000019039	Dalrd3	protein_coding
ENSMUSG00000053226	Dand5	protein_coding
ENSMUSG00000039168	Dap	protein_coding
ENSMUSG00000068921	Dap3	protein_coding
ENSMUSG00000032380	Dapk2	protein_coding
ENSMUSG00000026356	Dars	protein_coding
ENSMUSG00000069565	Dazap1	protein_coding
ENSMUSG00000000346	Dazap2	protein_coding
ENSMUSG00000026385	Dbi	protein_coding
ENSMUSG00000017734	Dbndd2	protein_coding
ENSMUSG00000059824	Dbp	protein_coding
ENSMUSG00000000340	Dbt	protein_coding
ENSMUSG00000022214	Dcaf11	protein_coding
ENSMUSG00000028436	Dcaf12	protein_coding
ENSMUSG00000022300	Dcaf13	protein_coding
ENSMUSG00000026571	Dcaf6	protein_coding
ENSMUSG00000049354	Dcaf7	protein_coding
ENSMUSG00000026554	Dcaf8	protein_coding
ENSMUSG00000020935	Dcakd	protein_coding
ENSMUSG00000019929	Dcn	protein_coding
ENSMUSG00000031865	Dctn1	protein_coding
ENSMUSG00000025410	Dctn2	protein_coding
ENSMUSG00000028447	Dctn3	protein_coding
ENSMUSG00000024603	Dctn4	protein_coding
ENSMUSG00000030868	Dctn5	protein_coding
ENSMUSG00000031516	Dctn6	protein_coding
ENSMUSG00000042462	Dctpp1	protein_coding
ENSMUSG00000027708	Dcun1d1	protein_coding
ENSMUSG00000038506	Dcun1d2	protein_coding
ENSMUSG00000032002	Dcun1d5	protein_coding
ENSMUSG00000074247	Dda1	protein_coding
ENSMUSG00000028194	Ddah1	protein_coding
ENSMUSG00000007039	Ddah2	protein_coding
ENSMUSG00000024740	Ddb1	protein_coding
ENSMUSG00000025408	Ddit3	protein_coding
ENSMUSG00000063428	Ddo	protein_coding
ENSMUSG00000028757	Ddost	protein_coding
ENSMUSG00000026674	Ddr2	protein_coding
ENSMUSG00000068290	Ddrgk1	protein_coding
ENSMUSG00000001666	Ddt	protein_coding
ENSMUSG00000037149	Ddx1	protein_coding
ENSMUSG00000053289	Ddx10	protein_coding
ENSMUSG00000055065	Ddx17	protein_coding
ENSMUSG00000001674	Ddx18	protein_coding
ENSMUSG00000015023	Ddx19a	protein_coding
ENSMUSG00000020075	Ddx21	protein_coding
ENSMUSG00000041645	Ddx24	protein_coding
ENSMUSG00000019432	Ddx39b	protein_coding
ENSMUSG00000000787	Ddx3x	protein_coding
ENSMUSG00000069045	Ddx3y	protein_coding
ENSMUSG00000020705	Ddx42	protein_coding
ENSMUSG00000021500	Ddx46	protein_coding
ENSMUSG00000030204	Ddx47	protein_coding
ENSMUSG00000020719	Ddx5	protein_coding
ENSMUSG00000020076	Ddx50	protein_coding
ENSMUSG00000040296	Ddx58	protein_coding
ENSMUSG00000032097	Ddx6	protein_coding
ENSMUSG00000032526	Deb1	protein_coding
ENSMUSG00000028223	Decr1	protein_coding
ENSMUSG00000013973	Dedd	protein_coding
ENSMUSG00000038633	Degs1	protein_coding
ENSMUSG00000021377	Dek	protein_coding
ENSMUSG00000035901	Dennd5a	protein_coding
ENSMUSG00000023106	Denr	protein_coding
ENSMUSG00000022365	Derl1	protein_coding
ENSMUSG00000018442	Derl2	protein_coding
ENSMUSG00000026208	Des	protein_coding
ENSMUSG00000038055	Dexi	protein_coding
ENSMUSG00000030747	Dgat2	protein_coding
ENSMUSG00000003166	Dgcr2	protein_coding
ENSMUSG00000003531	Dgcr6	protein_coding
ENSMUSG00000070738	Dgkd	protein_coding
ENSMUSG00000014554	Dguok	protein_coding
ENSMUSG00000012117	Dhdds	protein_coding
ENSMUSG00000060038	Dhps	protein_coding
ENSMUSG00000002332	Dhrs1	protein_coding
ENSMUSG00000034449	Dhrs11	protein_coding
ENSMUSG00000066026	Dhrs3	protein_coding
ENSMUSG00000022210	Dhrs4	protein_coding
ENSMUSG00000021094	Dhrs7	protein_coding
ENSMUSG00000042569	Dhrs7b	protein_coding
ENSMUSG00000033044	Dhrs7c	protein_coding
ENSMUSG00000029169	Dhx15	protein_coding
ENSMUSG00000024422	Dhx16	protein_coding
ENSMUSG00000042426	Dhx29	protein_coding
ENSMUSG00000032480	Dhx30	protein_coding
ENSMUSG00000030986	Dhx32	protein_coding
ENSMUSG00000027770	Dhx36	protein_coding
ENSMUSG00000018425	Dhx40	protein_coding
ENSMUSG00000029433	Diablo	protein_coding
ENSMUSG00000038914	Dido1	protein_coding
ENSMUSG00000022848	Dirc2	protein_coding
ENSMUSG00000031403	Dkc1	protein_coding
ENSMUSG00000000168	Dlat	protein_coding
ENSMUSG00000031523	Dlc1	protein_coding
ENSMUSG00000020664	Dld	protein_coding
ENSMUSG00000022770	Dlg1	protein_coding
ENSMUSG00000061689	Dlgap4	protein_coding
ENSMUSG00000004789	Dlst	protein_coding
ENSMUSG00000045103	Dmd	protein_coding
ENSMUSG00000030409	Dmpk	protein_coding
ENSMUSG00000042508	Dmtf1	protein_coding
ENSMUSG00000030410	Dmwd	protein_coding
ENSMUSG00000037416	Dmxl1	protein_coding
ENSMUSG00000028410	Dnaja1	protein_coding
ENSMUSG00000031701	Dnaja2	protein_coding
ENSMUSG00000004069	Dnaja3	protein_coding
ENSMUSG00000032285	Dnaja4	protein_coding
ENSMUSG00000005483	Dnajb1	protein_coding
ENSMUSG00000004460	Dnajb11	protein_coding
ENSMUSG00000020109	Dnajb12	protein_coding
ENSMUSG00000028035	Dnajb4	protein_coding
ENSMUSG00000029131	Dnajb6	protein_coding
ENSMUSG00000014905	Dnajb9	protein_coding
ENSMUSG00000026740	Dnajc1	protein_coding
ENSMUSG00000039768	Dnajc11	protein_coding
ENSMUSG00000022013	Dnajc15	protein_coding
ENSMUSG00000024350	Dnajc18	protein_coding
ENSMUSG00000027679	Dnajc19	protein_coding
ENSMUSG00000029014	Dnajc2	protein_coding
ENSMUSG00000044224	Dnajc21	protein_coding
ENSMUSG00000022136	Dnajc3	protein_coding
ENSMUSG00000061118	Dnajc30	protein_coding
ENSMUSG00000024963	Dnajc4	protein_coding
ENSMUSG00000000826	Dnajc5	protein_coding
ENSMUSG00000014195	Dnajc7	protein_coding
ENSMUSG00000054405	Dnajc8	protein_coding
ENSMUSG00000003812	Dnase2a	protein_coding
ENSMUSG00000075467	Dnlz	protein_coding
ENSMUSG00000022789	Dnm1l	protein_coding
ENSMUSG00000026209	Dnpep	protein_coding
ENSMUSG00000039756	Dnttip2	protein_coding
ENSMUSG00000024871	Doc2g	protein_coding
ENSMUSG00000025558	Dock9	protein_coding
ENSMUSG00000032123	Dpagt1	protein_coding
ENSMUSG00000041035	Dpcd	protein_coding
ENSMUSG00000021905	Dph3	protein_coding
ENSMUSG00000078919	Dpm1	protein_coding
ENSMUSG00000042737	Dpm3	protein_coding
ENSMUSG00000026958	Dpp7	protein_coding
ENSMUSG00000001229	Dpp9	protein_coding
ENSMUSG00000026574	Dpt	protein_coding
ENSMUSG00000024067	Dpy30	protein_coding
ENSMUSG00000022048	Dpysl2	protein_coding
ENSMUSG00000024501	Dpysl3	protein_coding
ENSMUSG00000027900	Dram2	protein_coding
ENSMUSG00000024914	Drap1	protein_coding
ENSMUSG00000020457	Drg1	protein_coding
ENSMUSG00000022898	Dscr3	protein_coding
ENSMUSG00000044393	Dsg2	protein_coding
ENSMUSG00000054889	Dsp	protein_coding
ENSMUSG00000026131	Dst	protein_coding
ENSMUSG00000015932	Dstn	protein_coding
ENSMUSG00000027430	Dtd1	protein_coding
ENSMUSG00000024302	Dtna	protein_coding
ENSMUSG00000057531	Dtnbp1	protein_coding
ENSMUSG00000023330	Dtwd1	protein_coding
ENSMUSG00000040415	Dtx3	protein_coding
ENSMUSG00000049502	Dtx3l	protein_coding
ENSMUSG00000026281	Dtymk	protein_coding
ENSMUSG00000024190	Dusp1	protein_coding
ENSMUSG00000030002	Dusp11	protein_coding
ENSMUSG00000026659	Dusp12	protein_coding
ENSMUSG00000026564	Dusp27	protein_coding
ENSMUSG00000003518	Dusp3	protein_coding
ENSMUSG00000019960	Dusp6	protein_coding
ENSMUSG00000027203	Dut	protein_coding
ENSMUSG00000035765	Dym	protein_coding
ENSMUSG00000018707	Dync1h1	protein_coding
ENSMUSG00000027012	Dync1i2	protein_coding
ENSMUSG00000032435	Dync1li1	protein_coding
ENSMUSG00000035770	Dync1li2	protein_coding
ENSMUSG00000024253	Dync2li1	protein_coding
ENSMUSG00000009013	Dynll1	protein_coding
ENSMUSG00000020483	Dynll2	protein_coding
ENSMUSG00000047459	Dynlrb1	protein_coding
ENSMUSG00000082691	Dynlt1-ps1	pseudogene
ENSMUSG00000091454	Dynlt1b	protein_coding
ENSMUSG00000031176	Dynlt3	protein_coding
ENSMUSG00000022897	Dyrk1a	protein_coding
ENSMUSG00000033788	Dysf	protein_coding
ENSMUSG00000013155	E130303B06Rik	protein_coding
ENSMUSG00000057469	E2f6	protein_coding
ENSMUSG00000022350	E430025E21Rik	protein_coding
ENSMUSG00000054302	Eapp	protein_coding
ENSMUSG00000078561	Ebf1	pseudogene
ENSMUSG00000057098	Ebf1	protein_coding
ENSMUSG00000028729	Ebna1bp2	protein_coding
ENSMUSG00000031168	Ebp	protein_coding
ENSMUSG00000021810	Ecd	protein_coding
ENSMUSG00000057530	Ece1	protein_coding
ENSMUSG00000053898	Ech1	protein_coding
ENSMUSG00000028601	Echdc2	protein_coding
ENSMUSG00000025465	Echs1	protein_coding
ENSMUSG00000024132	Eci1	protein_coding
ENSMUSG00000021417	Eci2	protein_coding
ENSMUSG00000028108	Ecm1	protein_coding
ENSMUSG00000043631	Ecm2	protein_coding
ENSMUSG00000073599	Ecscr	protein_coding
ENSMUSG00000066839	Ecsit	protein_coding
ENSMUSG00000015092	Edf1	protein_coding
ENSMUSG00000021367	Edn1	protein_coding
ENSMUSG00000031616	Ednra	protein_coding
ENSMUSG00000030619	Eed	protein_coding
ENSMUSG00000037742	Eef1a1	protein_coding
ENSMUSG00000016349	Eef1a2	protein_coding
ENSMUSG00000025967	Eef1b2	protein_coding
ENSMUSG00000055762	Eef1d	protein_coding
ENSMUSG00000001707	Eef1e1	protein_coding
ENSMUSG00000071644	Eef1g	protein_coding
ENSMUSG00000034994	Eef2	protein_coding
ENSMUSG00000026495	Efcab2	protein_coding
ENSMUSG00000021973	Efha1	protein_coding
ENSMUSG00000040659	Efhd2	protein_coding
ENSMUSG00000003934	Efnb3	protein_coding
ENSMUSG00000015002	Efr3a	protein_coding
ENSMUSG00000020929	Eftud2	protein_coding
ENSMUSG00000026921	Egfl7	protein_coding
ENSMUSG00000031987	Egln1	protein_coding
ENSMUSG00000058709	Egln2	protein_coding
ENSMUSG00000035105	Egln3	protein_coding
ENSMUSG00000042302	Ehbp1	protein_coding
ENSMUSG00000024937	Ehbp1l1	protein_coding
ENSMUSG00000024772	Ehd1	protein_coding
ENSMUSG00000074364	Ehd2	protein_coding
ENSMUSG00000027293	Ehd4	protein_coding
ENSMUSG00000091337	Eid1	protein_coding
ENSMUSG00000035530	Eif1	protein_coding
ENSMUSG00000057561	Eif1a	protein_coding
ENSMUSG00000067194	Eif1ax	protein_coding
ENSMUSG00000006941	Eif1b	protein_coding
ENSMUSG00000027810	Eif2a	protein_coding
ENSMUSG00000028683	Eif2b3	protein_coding
ENSMUSG00000029145	Eif2b4	protein_coding
ENSMUSG00000003235	Eif2b5	protein_coding
ENSMUSG00000026427	Eif2d	protein_coding
ENSMUSG00000021116	Eif2s1	protein_coding
ENSMUSG00000074656	Eif2s2	protein_coding
ENSMUSG00000035150	Eif2s3x	protein_coding
ENSMUSG00000069049	Eif2s3y	protein_coding
ENSMUSG00000024991	Eif3a	protein_coding
ENSMUSG00000056076	Eif3b	protein_coding
ENSMUSG00000030738	Eif3c	protein_coding
ENSMUSG00000016554	Eif3d	protein_coding
ENSMUSG00000022336	Eif3e	protein_coding
ENSMUSG00000031029	Eif3f	protein_coding
ENSMUSG00000070319	Eif3g	protein_coding
ENSMUSG00000022312	Eif3h	protein_coding
ENSMUSG00000028798	Eif3i	protein_coding
ENSMUSG00000027236	Eif3j	protein_coding
ENSMUSG00000053565	Eif3k	protein_coding
ENSMUSG00000033047	Eif3l	protein_coding
ENSMUSG00000027170	Eif3m	protein_coding
ENSMUSG00000081629	Eif3s6-ps1	pseudogene
ENSMUSG00000059796	Eif4a1	protein_coding
ENSMUSG00000022884	Eif4a2	protein_coding
ENSMUSG00000025580	Eif4a3	protein_coding
ENSMUSG00000058655	Eif4b	protein_coding
ENSMUSG00000028156	Eif4e	protein_coding
ENSMUSG00000026254	Eif4e2	protein_coding
ENSMUSG00000093661	Eif4e3	protein_coding
ENSMUSG00000031490	Eif4ebp1	protein_coding
ENSMUSG00000020454	Eif4enif1	protein_coding
ENSMUSG00000045983	Eif4g1	protein_coding
ENSMUSG00000005610	Eif4g2	protein_coding
ENSMUSG00000028760	Eif4g3	protein_coding
ENSMUSG00000040731	Eif4h	protein_coding
ENSMUSG00000021282	Eif5	protein_coding
ENSMUSG00000078812	Eif5a	protein_coding
ENSMUSG00000043618	Eif5al3-ps	pseudogene
ENSMUSG00000026083	Eif5b	protein_coding
ENSMUSG00000027613	Eif6	protein_coding
ENSMUSG00000040028	Elavl1	protein_coding
ENSMUSG00000037174	Elf2	protein_coding
ENSMUSG00000008398	Elk3	protein_coding
ENSMUSG00000026436	Elk4	protein_coding
ENSMUSG00000041112	Elmo1	protein_coding
ENSMUSG00000017670	Elmo2	protein_coding
ENSMUSG00000013822	Elof1	protein_coding
ENSMUSG00000032349	Elovl5	protein_coding
ENSMUSG00000054690	Emcn	protein_coding
ENSMUSG00000001964	Emd	protein_coding
ENSMUSG00000004268	Emg1	protein_coding
ENSMUSG00000029163	Emilin1	protein_coding
ENSMUSG00000024053	Emilin2	protein_coding
ENSMUSG00000058070	Eml1	protein_coding
ENSMUSG00000030208	Emp1	protein_coding
ENSMUSG00000040212	Emp3	protein_coding
ENSMUSG00000004730	Emr1	protein_coding
ENSMUSG00000022995	Enah	protein_coding
ENSMUSG00000015337	Endog	protein_coding
ENSMUSG00000026814	Eng	protein_coding
ENSMUSG00000028445	Enho	antisense
ENSMUSG00000063524	Eno1	protein_coding
ENSMUSG00000060600	Eno3	protein_coding
ENSMUSG00000022425	Enpp2	protein_coding
ENSMUSG00000038619	Ensa	protein_coding
ENSMUSG00000015085	Entpd2	protein_coding
ENSMUSG00000022066	Entpd4	protein_coding
ENSMUSG00000021236	Entpd5	protein_coding
ENSMUSG00000022338	Eny2	protein_coding
ENSMUSG00000024140	Epas1	protein_coding
ENSMUSG00000028906	Epb4.1	protein_coding
ENSMUSG00000019978	Epb4.1l2	protein_coding
ENSMUSG00000024240	Epc1	protein_coding
ENSMUSG00000002808	Epdr1	protein_coding
ENSMUSG00000029710	Ephb4	protein_coding
ENSMUSG00000038776	Ephx1	protein_coding
ENSMUSG00000022040	Ephx2	protein_coding
ENSMUSG00000035203	Epn1	protein_coding
ENSMUSG00000026615	Eprs	protein_coding
ENSMUSG00000028552	Eps15	protein_coding
ENSMUSG00000021583	Erap1	protein_coding
ENSMUSG00000021709	Erbb2ip	protein_coding
ENSMUSG00000003549	Ercc1	protein_coding
ENSMUSG00000030304	Ergic2	protein_coding
ENSMUSG00000005881	Ergic3	protein_coding
ENSMUSG00000021131	Erh	protein_coding
ENSMUSG00000033423	Eri3	protein_coding
ENSMUSG00000020311	Erlec1	protein_coding
ENSMUSG00000029616	Erp29	protein_coding
ENSMUSG00000028343	Erp44	protein_coding
ENSMUSG00000001946	Esam	protein_coding
ENSMUSG00000021996	Esd	protein_coding
ENSMUSG00000045624	Esf1	protein_coding
ENSMUSG00000019768	Esr1	protein_coding
ENSMUSG00000024955	Esrra	protein_coding
ENSMUSG00000021255	Esrrb	protein_coding
ENSMUSG00000026610	Esrrg	protein_coding
ENSMUSG00000021171	Esyt2	protein_coding
ENSMUSG00000024360	Etf1	protein_coding
ENSMUSG00000032314	Etfa	protein_coding
ENSMUSG00000004610	Etfb	protein_coding
ENSMUSG00000027809	Etfdh	protein_coding
ENSMUSG00000064254	Ethe1	protein_coding
ENSMUSG00000089875	Etohd2	lincRNA
ENSMUSG00000074519	Etohi1	protein_coding
ENSMUSG00000032035	Ets1	protein_coding
ENSMUSG00000022895	Ets2	protein_coding
ENSMUSG00000013089	Etv5	protein_coding
ENSMUSG00000030199	Etv6	protein_coding
ENSMUSG00000011831	Evi5	protein_coding
ENSMUSG00000009079	Ewsr1	protein_coding
ENSMUSG00000034152	Exoc3	protein_coding
ENSMUSG00000061244	Exoc5	protein_coding
ENSMUSG00000053799	Exoc6	protein_coding
ENSMUSG00000020792	Exoc7	protein_coding
ENSMUSG00000017264	Exosc10	protein_coding
ENSMUSG00000034259	Exosc4	protein_coding
ENSMUSG00000025785	Exosc7	protein_coding
ENSMUSG00000027752	Exosc8	protein_coding
ENSMUSG00000027714	Exosc9	protein_coding
ENSMUSG00000061731	Ext1	protein_coding
ENSMUSG00000052397	Ezr	protein_coding
ENSMUSG00000039109	F13a1	protein_coding
ENSMUSG00000048376	F2r	protein_coding
ENSMUSG00000028773	Fabp3	protein_coding
ENSMUSG00000056366	Fabp3-ps1	pseudogene
ENSMUSG00000062515	Fabp4	protein_coding
ENSMUSG00000027533	Fabp5	protein_coding
ENSMUSG00000010663	Fads1	protein_coding
ENSMUSG00000010517	Faf1	protein_coding
ENSMUSG00000030630	Fah	protein_coding
ENSMUSG00000045316	Fahd1	protein_coding
ENSMUSG00000027371	Fahd2a	protein_coding
ENSMUSG00000032463	Faim	protein_coding
ENSMUSG00000020846	Fam101b	protein_coding
ENSMUSG00000038646	Fam103a1	protein_coding
ENSMUSG00000046034	Fam105b	protein_coding
ENSMUSG00000021750	Fam107a	protein_coding
ENSMUSG00000003346	Fam108a	protein_coding
ENSMUSG00000038459	Fam108c	protein_coding
ENSMUSG00000024691	Fam111a	protein_coding
ENSMUSG00000029185	Fam114a1	protein_coding
ENSMUSG00000020523	Fam114a2	protein_coding
ENSMUSG00000041040	Fam117b	protein_coding
ENSMUSG00000038014	Fam120a	protein_coding
ENSMUSG00000074922	Fam122a	protein_coding
ENSMUSG00000038174	Fam126b	protein_coding
ENSMUSG00000050821	Fam131a	protein_coding
ENSMUSG00000058503	Fam133b	protein_coding
ENSMUSG00000022270	Fam134b	protein_coding
ENSMUSG00000026153	Fam135a	protein_coding
ENSMUSG00000057497	Fam136a	protein_coding
ENSMUSG00000022217	Fam158a	protein_coding
ENSMUSG00000003955	Fam162a	protein_coding
ENSMUSG00000051989	Fam165b	protein_coding
ENSMUSG00000026969	Fam166a	protein_coding
ENSMUSG00000029461	Fam168a	protein_coding
ENSMUSG00000037503	Fam168b	protein_coding
ENSMUSG00000057411	Fam173a	protein_coding
ENSMUSG00000051185	Fam174a	protein_coding
ENSMUSG00000078670	Fam174b	protein_coding
ENSMUSG00000050212	Fam176b	protein_coding
ENSMUSG00000036097	Fam178a	protein_coding
ENSMUSG00000071604	Fam189a2	protein_coding
ENSMUSG00000014177	Fam18b	protein_coding
ENSMUSG00000031774	Fam192a	protein_coding
ENSMUSG00000025732	Fam195a	protein_coding
ENSMUSG00000061111	Fam195b	protein_coding
ENSMUSG00000027955	Fam198b	protein_coding
ENSMUSG00000003039	Fam32a	protein_coding
ENSMUSG00000026500	Fam36a	protein_coding
ENSMUSG00000031399	Fam3a	protein_coding
ENSMUSG00000029672	Fam3c	protein_coding
ENSMUSG00000014601	Fam40a	protein_coding
ENSMUSG00000046546	Fam43a	protein_coding
ENSMUSG00000044468	Fam46c	protein_coding
ENSMUSG00000022378	Fam49b	protein_coding
ENSMUSG00000001962	Fam50a	protein_coding
ENSMUSG00000046671	Fam54b	protein_coding
ENSMUSG00000049489	Fam58b	protein_coding
ENSMUSG00000038712	Fam63a	protein_coding
ENSMUSG00000042444	Fam63b	protein_coding
ENSMUSG00000038604	Fam65a	protein_coding
ENSMUSG00000029270	Fam69a	protein_coding
ENSMUSG00000036186	Fam69b	protein_coding
ENSMUSG00000028229	Fam82b	protein_coding
ENSMUSG00000022544	Fam86	protein_coding
ENSMUSG00000024939	Fam89b	protein_coding
ENSMUSG00000028218	Fam92a	protein_coding
ENSMUSG00000032381	Fam96a	protein_coding
ENSMUSG00000031879	Fam96b	protein_coding
ENSMUSG00000002017	Fam98a	protein_coding
ENSMUSG00000027349	Fam98b	protein_coding
ENSMUSG00000030759	Far1	protein_coding
ENSMUSG00000021420	Fars2	protein_coding
ENSMUSG00000026245	Farsb	protein_coding
ENSMUSG00000024778	Fas	protein_coding
ENSMUSG00000028959	Fastk	protein_coding
ENSMUSG00000038274	Fau	protein_coding
ENSMUSG00000006219	Fblim1	protein_coding
ENSMUSG00000006369	Fbln1	protein_coding
ENSMUSG00000064080	Fbln2	protein_coding
ENSMUSG00000021186	Fbln5	protein_coding
ENSMUSG00000027204	Fbn1	protein_coding
ENSMUSG00000050503	Fbxl22	protein_coding
ENSMUSG00000022124	Fbxl3	protein_coding
ENSMUSG00000039753	Fbxl5	protein_coding
ENSMUSG00000058594	Fbxo18	protein_coding
ENSMUSG00000032309	Fbxo22	protein_coding
ENSMUSG00000027180	Fbxo3	protein_coding
ENSMUSG00000022358	Fbxo32	protein_coding
ENSMUSG00000047746	Fbxo40	protein_coding
ENSMUSG00000029001	Fbxo44	protein_coding
ENSMUSG00000055401	Fbxo6	protein_coding
ENSMUSG00000038206	Fbxo8	protein_coding
ENSMUSG00000001366	Fbxo9	protein_coding
ENSMUSG00000020271	Fbxw11	protein_coding
ENSMUSG00000015095	Fbxw5	protein_coding
ENSMUSG00000028086	Fbxw7	protein_coding
ENSMUSG00000058715	Fcer1g	protein_coding
ENSMUSG00000021243	Fcf1	protein_coding
ENSMUSG00000059498	Fcgr3	protein_coding
ENSMUSG00000003420	Fcgrt	protein_coding
ENSMUSG00000041685	Fcho2	protein_coding
ENSMUSG00000032051	Fdx1	protein_coding
ENSMUSG00000079677	Fdx1l	protein_coding
ENSMUSG00000024588	Fech	protein_coding
ENSMUSG00000043683	Fem1a	protein_coding
ENSMUSG00000000127	Fer	protein_coding
ENSMUSG00000037712	Fermt2	protein_coding
ENSMUSG00000056121	Fez2	protein_coding
ENSMUSG00000034037	Fgd5	protein_coding
ENSMUSG00000036585	Fgf1	protein_coding
ENSMUSG00000031137	Fgf13	protein_coding
ENSMUSG00000040242	Fgfr1op2	protein_coding
ENSMUSG00000028573	Fggy	protein_coding
ENSMUSG00000039899	Fgl2	protein_coding
ENSMUSG00000026526	Fh1	protein_coding
ENSMUSG00000023092	Fhl1	protein_coding
ENSMUSG00000008136	Fhl2	protein_coding
ENSMUSG00000034295	Fhod3	protein_coding
ENSMUSG00000074971	Fibin	protein_coding
ENSMUSG00000024911	Fibp	protein_coding
ENSMUSG00000038417	Fig4	protein_coding
ENSMUSG00000034898	Filip1	protein_coding
ENSMUSG00000043336	Filip1l	protein_coding
ENSMUSG00000029227	Fip1l1	protein_coding
ENSMUSG00000019054	Fis1	protein_coding
ENSMUSG00000022215	Fitm1	protein_coding
ENSMUSG00000048486	Fitm2	protein_coding
ENSMUSG00000066151	Fkbp15	protein_coding
ENSMUSG00000032966	Fkbp1a	protein_coding
ENSMUSG00000056629	Fkbp2	protein_coding
ENSMUSG00000020949	Fkbp3	protein_coding
ENSMUSG00000030357	Fkbp4	protein_coding
ENSMUSG00000024222	Fkbp5	protein_coding
ENSMUSG00000002732	Fkbp7	protein_coding
ENSMUSG00000019428	Fkbp8	protein_coding
ENSMUSG00000029781	Fkbp9	protein_coding
ENSMUSG00000042642	Flad1	protein_coding
ENSMUSG00000016087	Fli1	protein_coding
ENSMUSG00000002812	Flii	protein_coding
ENSMUSG00000031328	Flna	protein_coding
ENSMUSG00000068699	Flnc	protein_coding
ENSMUSG00000059714	Flot1	protein_coding
ENSMUSG00000029648	Flt1	protein_coding
ENSMUSG00000044042	Fmn1	protein_coding
ENSMUSG00000040181	Fmo1	protein_coding
ENSMUSG00000040170	Fmo2	protein_coding
ENSMUSG00000041559	Fmod	protein_coding
ENSMUSG00000000838	Fmr1	protein_coding
ENSMUSG00000026193	Fn1	protein_coding
ENSMUSG00000025175	Fn3k	protein_coding
ENSMUSG00000039286	Fndc3b	protein_coding
ENSMUSG00000001334	Fndc5	protein_coding
ENSMUSG00000035992	Fnip1	protein_coding
ENSMUSG00000015994	Fnta	protein_coding
ENSMUSG00000003154	Foxj2	protein_coding
ENSMUSG00000033713	Foxn3	protein_coding
ENSMUSG00000044167	Foxo1	protein_coding
ENSMUSG00000030067	Foxp1	protein_coding
ENSMUSG00000039048	Foxred1	protein_coding
ENSMUSG00000031590	Frg1	protein_coding
ENSMUSG00000027238	Frmd5	protein_coding
ENSMUSG00000048285	Frmd6	protein_coding
ENSMUSG00000056602	Fry	protein_coding
ENSMUSG00000029581	Fscn1	protein_coding
ENSMUSG00000038663	Fsd2	protein_coding
ENSMUSG00000022816	Fstl1	protein_coding
ENSMUSG00000024661	Fth1	protein_coding
ENSMUSG00000050708	Ftl1	protein_coding
ENSMUSG00000082062	Ftl2	pseudogene
ENSMUSG00000020706	Ftsj3	protein_coding
ENSMUSG00000028034	Fubp1	protein_coding
ENSMUSG00000028673	Fuca1	protein_coding
ENSMUSG00000019810	Fuca2	protein_coding
ENSMUSG00000025040	Fundc1	protein_coding
ENSMUSG00000031198	Fundc2	protein_coding
ENSMUSG00000030530	Furin	protein_coding
ENSMUSG00000030795	Fus	protein_coding
ENSMUSG00000089847	Fxc1	protein_coding
ENSMUSG00000059363	Fxn	protein_coding
ENSMUSG00000027680	Fxr1	protein_coding
ENSMUSG00000036570	Fxyd1	protein_coding
ENSMUSG00000059412	Fxyd2	protein_coding
ENSMUSG00000009687	Fxyd5	protein_coding
ENSMUSG00000066705	Fxyd6	protein_coding
ENSMUSG00000022148	Fyb	protein_coding
ENSMUSG00000025241	Fyco1	protein_coding
ENSMUSG00000019843	Fyn	protein_coding
ENSMUSG00000022800	Fyttd1	protein_coding
ENSMUSG00000009633	G0s2	protein_coding
ENSMUSG00000018583	G3bp1	protein_coding
ENSMUSG00000034793	G6pc3	protein_coding
ENSMUSG00000031400	G6pdx	protein_coding
ENSMUSG00000025579	Gaa	protein_coding
ENSMUSG00000018567	Gabarap	protein_coding
ENSMUSG00000030161	Gabarapl1	protein_coding
ENSMUSG00000031950	Gabarapl2	protein_coding
ENSMUSG00000036390	Gadd45a	protein_coding
ENSMUSG00000033751	Gadd45gip1	protein_coding
ENSMUSG00000056880	Gadl1	protein_coding
ENSMUSG00000020766	Galk1	protein_coding
ENSMUSG00000000420	Galnt1	protein_coding
ENSMUSG00000036073	Galt	protein_coding
ENSMUSG00000057666	Gapdh	protein_coding
ENSMUSG00000026867	Gapvd1	protein_coding
ENSMUSG00000029777	Gars	protein_coding
ENSMUSG00000052957	Gas1	protein_coding
ENSMUSG00000053332	Gas5	non_coding
ENSMUSG00000031451	Gas6	protein_coding
ENSMUSG00000021944	Gata4	protein_coding
ENSMUSG00000005836	Gata6	protein_coding
ENSMUSG00000007415	Gatad1	protein_coding
ENSMUSG00000036180	Gatad2a	protein_coding
ENSMUSG00000027199	Gatm	protein_coding
ENSMUSG00000029432	Gbas	protein_coding
ENSMUSG00000022707	Gbe1	protein_coding
ENSMUSG00000028270	Gbp2	protein_coding
ENSMUSG00000040253	Gbp7	protein_coding
ENSMUSG00000058690	Gcap14	protein_coding
ENSMUSG00000038039	Gcc2	protein_coding
ENSMUSG00000003809	Gcdh	protein_coding
ENSMUSG00000046814	Gchfr	protein_coding
ENSMUSG00000028124	Gclm	protein_coding
ENSMUSG00000034424	Gcsh	protein_coding
ENSMUSG00000058624	Gda	protein_coding
ENSMUSG00000033917	Gde1	protein_coding
ENSMUSG00000021218	Gdi2	protein_coding
ENSMUSG00000030703	Gdpd3	protein_coding
ENSMUSG00000044709	Gemin7	protein_coding
ENSMUSG00000025858	Get4	protein_coding
ENSMUSG00000040888	Gfer	protein_coding
ENSMUSG00000027774	Gfm1	protein_coding
ENSMUSG00000021666	Gfm2	protein_coding
ENSMUSG00000029992	Gfpt1	protein_coding
ENSMUSG00000033128	Gga1	protein_coding
ENSMUSG00000030872	Gga2	protein_coding
ENSMUSG00000002797	Ggct	protein_coding
ENSMUSG00000053460	Ggcx	protein_coding
ENSMUSG00000073987	Ggh	protein_coding
ENSMUSG00000048731	Ggnbp1	protein_coding
ENSMUSG00000020530	Ggnbp2	protein_coding
ENSMUSG00000021302	Ggps1	protein_coding
ENSMUSG00000041028	Ghitm	protein_coding
ENSMUSG00000055737	Ghr	protein_coding
ENSMUSG00000054435	Gimap4	protein_coding
ENSMUSG00000047867	Gimap6	protein_coding
ENSMUSG00000041890	Git2	protein_coding
ENSMUSG00000050953	Gja1	protein_coding
ENSMUSG00000050234	Gja4	protein_coding
ENSMUSG00000021552	Gkap1	protein_coding
ENSMUSG00000019715	Gle1	protein_coding
ENSMUSG00000003316	Glg1	protein_coding
ENSMUSG00000024026	Glo1	protein_coding
ENSMUSG00000017286	Glod4	protein_coding
ENSMUSG00000021591	Glrx	protein_coding
ENSMUSG00000018196	Glrx2	protein_coding
ENSMUSG00000031068	Glrx3	protein_coding
ENSMUSG00000021102	Glrx5	protein_coding
ENSMUSG00000026103	Gls	protein_coding
ENSMUSG00000034807	Glt25d1	protein_coding
ENSMUSG00000021916	Glt8d1	protein_coding
ENSMUSG00000011884	Gltp	protein_coding
ENSMUSG00000041560	Gltscr2	protein_coding
ENSMUSG00000021794	Glud1	protein_coding
ENSMUSG00000026473	Glul	protein_coding
ENSMUSG00000057580	Gm10012	pseudogene
ENSMUSG00000057262	Gm10020	protein_coding
ENSMUSG00000057808	Gm10031	pseudogene
ENSMUSG00000058064	Gm10036	protein_coding
ENSMUSG00000091478	Gm10039	pseudogene
ENSMUSG00000058567	Gm10043	pseudogene
ENSMUSG00000058905	Gm10051	pseudogene
ENSMUSG00000058927	Gm10053	protein_coding
ENSMUSG00000059999	Gm10072	pseudogene
ENSMUSG00000060019	Gm10073	protein_coding
ENSMUSG00000060087	Gm10074	pseudogene
ENSMUSG00000060143	Gm10076	protein_coding
ENSMUSG00000060467	Gm10080	pseudogene
ENSMUSG00000061104	Gm10094	protein_coding
ENSMUSG00000062038	Gm10108	protein_coding
ENSMUSG00000062382	Gm10116	protein_coding
ENSMUSG00000062611	Gm10119	protein_coding
ENSMUSG00000062678	Gm10120	protein_coding
ENSMUSG00000062813	Gm10121	protein_coding
ENSMUSG00000062933	Gm10123	protein_coding
ENSMUSG00000063412	Gm10131	pseudogene
ENSMUSG00000063556	Gm10132	protein_coding
ENSMUSG00000063754	Gm10136	protein_coding
ENSMUSG00000064208	Gm10145	pseudogene
ENSMUSG00000064317	Gm10146	protein_coding
ENSMUSG00000066180	Gm10155	protein_coding
ENSMUSG00000066270	Gm10157	pseudogene
ENSMUSG00000069972	Gm10159	protein_coding
ENSMUSG00000083669	Gm10169	pseudogene
ENSMUSG00000090136	Gm10177	pseudogene
ENSMUSG00000066902	Gm10186	pseudogene
ENSMUSG00000066956	Gm10191	pseudogene
ENSMUSG00000067015	Gm10193	pseudogene
ENSMUSG00000067719	Gm10221	pseudogene
ENSMUSG00000067736	Gm10222	protein_coding
ENSMUSG00000062279	Gm10237	protein_coding
ENSMUSG00000084838	Gm10241	pseudogene
ENSMUSG00000068674	Gm10247	protein_coding
ENSMUSG00000068706	Gm10250	protein_coding
ENSMUSG00000069070	Gm10257	protein_coding
ENSMUSG00000057657	Gm10260	protein_coding
ENSMUSG00000091449	Gm10269	protein_coding
ENSMUSG00000069682	Gm10275	pseudogene
ENSMUSG00000070343	Gm10288	protein_coding
ENSMUSG00000081895	Gm10294	pseudogene
ENSMUSG00000070528	Gm10297	pseudogene
ENSMUSG00000071222	Gm10320	pseudogene
ENSMUSG00000092116	Gm10320	protein_coding
ENSMUSG00000071532	Gm10335	protein_coding
ENSMUSG00000072381	Gm10355	protein_coding
ENSMUSG00000072684	Gm10397	protein_coding
ENSMUSG00000072940	Gm10443	pseudogene
ENSMUSG00000073198	Gm10480	pseudogene
ENSMUSG00000073527	Gm10529	pseudogene
ENSMUSG00000074412	Gm10689	pseudogene
ENSMUSG00000074479	Gm10704	pseudogene
ENSMUSG00000074506	Gm10705	pseudogene
ENSMUSG00000074547	Gm10712	pseudogene
ENSMUSG00000074553	Gm10713	pseudogene
ENSMUSG00000074562	Gm10718	protein_coding
ENSMUSG00000074660	Gm10736	protein_coding
ENSMUSG00000074846	Gm10774	protein_coding
ENSMUSG00000075014	Gm10800	protein_coding
ENSMUSG00000075015	Gm10801	protein_coding
ENSMUSG00000090378	Gm10925	protein_coding
ENSMUSG00000079357	Gm11100	antisense
ENSMUSG00000082998	Gm11221	pseudogene
ENSMUSG00000084342	Gm11224	pseudogene
ENSMUSG00000083496	Gm11263	pseudogene
ENSMUSG00000079941	Gm11273	protein_coding
ENSMUSG00000061330	Gm11361	pseudogene
ENSMUSG00000081153	Gm11401	pseudogene
ENSMUSG00000069792	Gm11428	protein_coding
ENSMUSG00000083567	Gm11451	pseudogene
ENSMUSG00000083992	Gm11478	pseudogene
ENSMUSG00000081604	Gm11518	pseudogene
ENSMUSG00000083337	Gm11539	pseudogene
ENSMUSG00000086688	Gm11560	pseudogene
ENSMUSG00000082456	Gm11598	pseudogene
ENSMUSG00000082715	Gm11633	pseudogene
ENSMUSG00000082272	Gm11675	pseudogene
ENSMUSG00000083016	Gm11703	pseudogene
ENSMUSG00000086298	Gm11716	antisense
ENSMUSG00000087057	Gm11730	antisense
ENSMUSG00000081929	Gm11741	pseudogene
ENSMUSG00000068240	Gm11808	protein_coding
ENSMUSG00000083328	Gm11826	pseudogene
ENSMUSG00000081715	Gm11828	pseudogene
ENSMUSG00000083280	Gm11838	pseudogene
ENSMUSG00000081810	Gm11878	pseudogene
ENSMUSG00000082674	Gm11914	pseudogene
ENSMUSG00000059634	Gm11942	pseudogene
ENSMUSG00000081059	Gm11945	pseudogene
ENSMUSG00000081021	Gm11964	pseudogene
ENSMUSG00000080904	Gm11966	pseudogene
ENSMUSG00000084819	Gm11967	antisense
ENSMUSG00000085156	Gm11974	lincRNA
ENSMUSG00000081631	Gm12005	pseudogene
ENSMUSG00000082099	Gm12013	pseudogene
ENSMUSG00000078965	Gm12033	protein_coding
ENSMUSG00000059511	Gm12060	pseudogene
ENSMUSG00000085415	Gm12060	processed_transcript
ENSMUSG00000069939	Gm12070	pseudogene
ENSMUSG00000050852	Gm12115	pseudogene
ENSMUSG00000085853	Gm12167	antisense
ENSMUSG00000080776	Gm12174	pseudogene
ENSMUSG00000082454	Gm12183	pseudogene
ENSMUSG00000083061	Gm12191	pseudogene
ENSMUSG00000044751	Gm12231	pseudogene
[truncated: 3,758 more rows]

## Sheet: Replicate 2 TAC genes
Supplementary Data 2. Genes expressed in TAC nuclei (Replicate 2)
Gene	Symbol	Biotype
ENSMUSG00000013622	0610007C21Rik	protein_coding
ENSMUSG00000053094	0610007L01Rik	protein_coding
ENSMUSG00000090401	0610007N19Rik	lincRNA
ENSMUSG00000037361	0610009D07Rik	protein_coding
ENSMUSG00000024442	0610009O20Rik	protein_coding
ENSMUSG00000046727	0610010O12Rik	protein_coding
ENSMUSG00000047112	0610012G03Rik	pseudogene
ENSMUSG00000028608	0610037L13Rik	protein_coding
ENSMUSG00000022677	0610037P05Rik	protein_coding
ENSMUSG00000050552	0910001L09Rik	protein_coding
ENSMUSG00000062691	1110001A16Rik	protein_coding
ENSMUSG00000044408	1110002B05Rik	protein_coding
ENSMUSG00000037822	1110003E01Rik	protein_coding
ENSMUSG00000030663	1110004F10Rik	protein_coding
ENSMUSG00000037960	1110007C09Rik	protein_coding
ENSMUSG00000039195	1110008P14Rik	protein_coding
ENSMUSG00000042350	1110018G07Rik	protein_coding
ENSMUSG00000021482	1110018J18Rik	protein_coding
ENSMUSG00000022253	1110020G09Rik	protein_coding
ENSMUSG00000063236	1110038F14Rik	protein_coding
ENSMUSG00000040591	1110051M20Rik	protein_coding
ENSMUSG00000091210	1110054M08Rik	lincRNA
ENSMUSG00000037669	1110057K04Rik	protein_coding
ENSMUSG00000026154	1110058L19Rik	protein_coding
ENSMUSG00000022018	1190002H23Rik	protein_coding
ENSMUSG00000045414	1190002N15Rik	protein_coding
ENSMUSG00000021280	1200009I06Rik	protein_coding
ENSMUSG00000020783	1200014J11Rik	protein_coding
ENSMUSG00000020741	1300001I01Rik	protein_coding
ENSMUSG00000086651	1300002E11Rik	lincRNA
ENSMUSG00000058997	1300010F03Rik	protein_coding
ENSMUSG00000014077	1500003O03Rik	protein_coding
ENSMUSG00000087651	1500009L16Rik	protein_coding
ENSMUSG00000029463	1500011H22Rik	protein_coding
ENSMUSG00000051319	1500011K16Rik	lincRNA
ENSMUSG00000074578	1500012F01Rik	protein_coding
ENSMUSG00000087579	1500017E21Rik	lincRNA
ENSMUSG00000022452	1500032L24Rik	protein_coding
ENSMUSG00000086488	1600020E01Rik	lincRNA
ENSMUSG00000051065	1600021P15Rik	protein_coding
ENSMUSG00000027569	1600027N09Rik	protein_coding
ENSMUSG00000008028	1700008O03Rik	protein_coding
ENSMUSG00000032300	1700017B05Rik	protein_coding
ENSMUSG00000007867	1700019E19Rik	protein_coding
ENSMUSG00000085438	1700020I14Rik	lincRNA
ENSMUSG00000019797	1700021F05Rik	protein_coding
ENSMUSG00000032666	1700025G04Rik	protein_coding
ENSMUSG00000085661	1700034P13Rik	lincRNA
ENSMUSG00000005983	1700037C18Rik	protein_coding
ENSMUSG00000057293	1700054O19Rik	protein_coding
ENSMUSG00000018412	1700081L11Rik	protein_coding
ENSMUSG00000078667	1700094D03Rik	protein_coding
ENSMUSG00000032611	1700102P08Rik	protein_coding
ENSMUSG00000079407	1700110I01Rik	protein_coding
ENSMUSG00000086082	1700113A16Rik	lincRNA
ENSMUSG00000036372	1810006K21Rik	protein_coding
ENSMUSG00000071653	1810009A15Rik	protein_coding
ENSMUSG00000056313	1810011O10Rik	protein_coding
ENSMUSG00000072640	1810012P15Rik	protein_coding
ENSMUSG00000061461	1810013D10Rik	protein_coding
ENSMUSG00000022507	1810013L24Rik	protein_coding
ENSMUSG00000035642	1810020D17Rik	protein_coding
ENSMUSG00000070394	1810027O10Rik	protein_coding
ENSMUSG00000028295	1810030N24Rik	protein_coding
ENSMUSG00000021040	1810035L17Rik	protein_coding
ENSMUSG00000054091	1810037I17Rik	protein_coding
ENSMUSG00000078572	1810043H04Rik	protein_coding
ENSMUSG00000039670	1810049H13Rik	protein_coding
ENSMUSG00000073155	1810058I24Rik	lincRNA	Sghrt
ENSMUSG00000051671	1810063B05Rik	protein_coding
ENSMUSG00000028407	2010003O02Rik	antisense
ENSMUSG00000027366	2010106G01Rik	protein_coding
ENSMUSG00000021290	2010107E04Rik	protein_coding
ENSMUSG00000078373	2010109K11Rik	pseudogene
ENSMUSG00000021458	2010111I01Rik	protein_coding
ENSMUSG00000030587	2200002D01Rik	protein_coding
ENSMUSG00000083844	2210015D19Rik	pseudogene
ENSMUSG00000035401	2210018M11Rik	protein_coding
ENSMUSG00000085148	2210403K04Rik	processed_transcript
ENSMUSG00000085930	2310001H17Rik	lincRNA
ENSMUSG00000028396	2310002L09Rik	protein_coding
ENSMUSG00000027573	2310003C23Rik	protein_coding
ENSMUSG00000027245	2310003F16Rik	protein_coding
ENSMUSG00000020910	2310004I24Rik	protein_coding
ENSMUSG00000030980	2310008H09Rik	protein_coding
ENSMUSG00000046345	2310010M20Rik	protein_coding
ENSMUSG00000020133	2310011J03Rik	protein_coding
ENSMUSG00000023020	2310016M24Rik	protein_coding
ENSMUSG00000031983	2310022B05Rik	protein_coding
ENSMUSG00000020441	2310033P09Rik	protein_coding
ENSMUSG00000041203	2310036O22Rik	protein_coding
ENSMUSG00000022992	2310037I24Rik	protein_coding
ENSMUSG00000078486	2310042D19Rik	protein_coding
ENSMUSG00000034157	2310044G17Rik	protein_coding
ENSMUSG00000008140	2310044H10Rik	protein_coding
ENSMUSG00000085779	2310050B05Rik	antisense
ENSMUSG00000014633	2310061C15Rik	protein_coding
ENSMUSG00000050705	2310061I04Rik	protein_coding
ENSMUSG00000020747	2310067B10Rik	protein_coding
ENSMUSG00000030842	2400001E08Rik	protein_coding
ENSMUSG00000031729	2400003C14Rik	protein_coding
ENSMUSG00000025377	2410002I01Rik	protein_coding
ENSMUSG00000021711	2410002O22Rik	protein_coding
ENSMUSG00000049760	2410015M20Rik	protein_coding
ENSMUSG00000024082	2410091C18Rik	protein_coding
ENSMUSG00000024726	2410127L17Rik	protein_coding
ENSMUSG00000036955	2510003E04Rik	protein_coding
ENSMUSG00000028797	2510006D16Rik	protein_coding
ENSMUSG00000052419	2610001J05Rik	protein_coding
ENSMUSG00000071793	2610005L07Rik	pseudogene
ENSMUSG00000060301	2610008E11Rik	protein_coding
ENSMUSG00000028251	2610029I01Rik	protein_coding
ENSMUSG00000032407	2610101N10Rik	protein_coding
ENSMUSG00000010277	2610507B11Rik	protein_coding
ENSMUSG00000027122	2700007P21Rik	protein_coding
ENSMUSG00000091188	2700016F22Rik	lincRNA
ENSMUSG00000038005	2700029M09Rik	protein_coding
ENSMUSG00000021807	2700060E02Rik	protein_coding
ENSMUSG00000072704	2700089E24Rik	protein_coding
ENSMUSG00000062198	2700097O09Rik	protein_coding
ENSMUSG00000037787	2810002N01Rik	protein_coding
ENSMUSG00000031984	2810004N23Rik	protein_coding
ENSMUSG00000047635	2810006K23Rik	protein_coding
ENSMUSG00000049881	2810025M15Rik	protein_coding
ENSMUSG00000052450	2810055G20Rik	protein_coding
ENSMUSG00000028060	2810403A07Rik	protein_coding
ENSMUSG00000086629	2810403D21Rik	lincRNA
ENSMUSG00000029059	2810405K02Rik	protein_coding
ENSMUSG00000075700	2810407C02Rik	protein_coding
ENSMUSG00000055553	2810422J05Rik	protein_coding
ENSMUSG00000083012	2810453I06Rik	protein_coding
ENSMUSG00000032712	2810474O19Rik	protein_coding
ENSMUSG00000024208	2900010M23Rik	protein_coding
ENSMUSG00000055943	2900064A13Rik	protein_coding
ENSMUSG00000086033	2900076A07Rik	lincRNA
ENSMUSG00000070282	3000002C10Rik	pseudogene
ENSMUSG00000028398	3110001D03Rik	protein_coding
ENSMUSG00000085622	3110056K07Rik	lincRNA
ENSMUSG00000046806	3110062M04Rik	protein_coding
ENSMUSG00000035399	3230401D17Rik	protein_coding
ENSMUSG00000036242	3632451O06Rik	protein_coding
ENSMUSG00000010453	4632411B12Rik	protein_coding
ENSMUSG00000085208	4632419I22Rik	antisense
ENSMUSG00000074024	4632427E13Rik	lincRNA
ENSMUSG00000034210	4732418C07Rik	protein_coding
ENSMUSG00000071107	4732465J04Rik	protein_coding
ENSMUSG00000091303	4831440E17Rik	lincRNA
ENSMUSG00000074782	4833422C13Rik	antisense
ENSMUSG00000025871	4833439L19Rik	protein_coding
ENSMUSG00000044957	4921523A10Rik	protein_coding
ENSMUSG00000027309	4930402H24Rik	protein_coding
ENSMUSG00000021086	4930403N07Rik	protein_coding
ENSMUSG00000068638	4930403O15Rik	processed_transcript
ENSMUSG00000043633	4930412F15Rik	protein_coding
ENSMUSG00000062087	4930423O20Rik	protein_coding
ENSMUSG00000046567	4930430F08Rik	protein_coding
ENSMUSG00000059920	4930453N24Rik	protein_coding
ENSMUSG00000002846	4930455C21Rik	protein_coding
ENSMUSG00000087611	4930458D05Rik	lincRNA
ENSMUSG00000029175	4930471M23Rik	protein_coding
ENSMUSG00000087478	4930506C21Rik	lincRNA
ENSMUSG00000086607	4930511M06Rik	lincRNA
ENSMUSG00000074629	4930518I15Rik	protein_coding
ENSMUSG00000027811	4930579G24Rik	protein_coding
ENSMUSG00000066571	4931406P16Rik	protein_coding
ENSMUSG00000037270	4932438A13Rik	protein_coding
ENSMUSG00000038121	4933403F05Rik	protein_coding
ENSMUSG00000034390	4933407C03Rik	protein_coding
ENSMUSG00000037355	4933407H18Rik	protein_coding
ENSMUSG00000021133	4933426M11Rik	protein_coding
ENSMUSG00000087267	4933427J07Rik	antisense
ENSMUSG00000086968	4933431E20Rik	lincRNA
ENSMUSG00000027942	4933434E20Rik	protein_coding
ENSMUSG00000018415	4933439F18Rik	protein_coding
ENSMUSG00000036046	5031439G07Rik	protein_coding
ENSMUSG00000016495	5033414D02Rik	protein_coding
ENSMUSG00000074918	5430417L22Rik	antisense
ENSMUSG00000031820	5430437P03Rik	protein_coding
ENSMUSG00000004071	5730403B10Rik	protein_coding
ENSMUSG00000004945	5730437N04Rik	protein_coding
ENSMUSG00000057181	5730455P16Rik	protein_coding
ENSMUSG00000021792	5730469M10Rik	protein_coding
ENSMUSG00000027341	5730494N06Rik	protein_coding
ENSMUSG00000078684	5830417I10Rik	pseudogene
ENSMUSG00000046111	5830418K08Rik	protein_coding
ENSMUSG00000074733	5830428H23Rik	processed_transcript
ENSMUSG00000091102	5830462I19Rik	protein_coding
ENSMUSG00000046101	6030422M02Rik	protein_coding
ENSMUSG00000029659	6330406I15Rik	protein_coding
ENSMUSG00000021930	6330409N04Rik	protein_coding
ENSMUSG00000037259	6330439K17Rik	protein_coding
ENSMUSG00000033904	6330503K22Rik	protein_coding
ENSMUSG00000026112	6330578E17Rik	protein_coding
ENSMUSG00000034168	6430527G18Rik	protein_coding
ENSMUSG00000085195	6430562O15Rik	lincRNA
ENSMUSG00000085396	6720401G13Rik	lincRNA
ENSMUSG00000071796	6820431F20Rik	pseudogene
ENSMUSG00000064999	7SK	misc_RNA
ENSMUSG00000065037	7SK	misc_RNA
ENSMUSG00000041124	8430410K20Rik	protein_coding
ENSMUSG00000034587	8430429K09Rik	lincRNA
ENSMUSG00000070476	9030418K01Rik	protein_coding
ENSMUSG00000032024	9030425E11Rik	protein_coding
ENSMUSG00000044600	9130011J15Rik	protein_coding
ENSMUSG00000092626	9130230N09Rik	processed_transcript
ENSMUSG00000072809	9330160F10Rik	protein_coding
ENSMUSG00000085385	9430008C03Rik	lincRNA
ENSMUSG00000025971	9430016H08Rik	protein_coding
ENSMUSG00000033960	9430020K01Rik	protein_coding
ENSMUSG00000085982	9530051G07Rik	lincRNA
ENSMUSG00000036275	9530068E07Rik	protein_coding
ENSMUSG00000091403	9530085L02Rik	protein_coding
ENSMUSG00000038028	9630033F20Rik	protein_coding
ENSMUSG00000046138	9930021J03Rik	protein_coding
ENSMUSG00000069892	9930111J21Rik2	protein_coding
ENSMUSG00000034560	A230046K03Rik	protein_coding
ENSMUSG00000038884	A230050P20Rik	protein_coding
ENSMUSG00000073474	A330023F24Rik	lincRNA
ENSMUSG00000093385	A330044P14Rik	lincRNA
ENSMUSG00000073749	A330069E16Rik	lincRNA
ENSMUSG00000045838	A430105I19Rik	protein_coding
ENSMUSG00000062980	A430107O13Rik	protein_coding
ENSMUSG00000086471	A530020G20Rik	lincRNA
ENSMUSG00000072109	A530040E14Rik	antisense
ENSMUSG00000092201	A530058N18Rik	lincRNA
ENSMUSG00000035173	A630007B06Rik	protein_coding
ENSMUSG00000085566	A730017L22Rik	processed_transcript
ENSMUSG00000044060	A830010M20Rik	protein_coding
ENSMUSG00000044150	A830080D01Rik	protein_coding
ENSMUSG00000050545	A830093I24Rik	protein_coding
ENSMUSG00000048249	A930001N09Rik	protein_coding
ENSMUSG00000040705	A930016O22Rik	protein_coding
ENSMUSG00000006299	Aamp	protein_coding
ENSMUSG00000031960	Aars	protein_coding
ENSMUSG00000075528	Aarsd1	protein_coding
ENSMUSG00000018697	Aatf	protein_coding
ENSMUSG00000046109	AB041806	protein_coding
ENSMUSG00000041828	Abca8a	protein_coding
ENSMUSG00000020620	Abca8b	protein_coding
ENSMUSG00000041797	Abca9	protein_coding
ENSMUSG00000040584	Abcb1a	protein_coding
ENSMUSG00000042476	Abcb4	protein_coding
ENSMUSG00000026198	Abcb6	protein_coding
ENSMUSG00000028973	Abcb8	protein_coding
ENSMUSG00000023088	Abcc1	protein_coding
ENSMUSG00000022822	Abcc5	protein_coding
ENSMUSG00000030249	Abcc9	protein_coding
ENSMUSG00000028127	Abcd3	protein_coding
ENSMUSG00000021240	Abcd4	protein_coding
ENSMUSG00000058355	Abce1	protein_coding
ENSMUSG00000038762	Abcf1	protein_coding
ENSMUSG00000028953	Abcf2	protein_coding
ENSMUSG00000003234	Abcf3	protein_coding
ENSMUSG00000040532	Abhd11	protein_coding
ENSMUSG00000007036	Abhd16a	protein_coding
ENSMUSG00000025277	Abhd6	protein_coding
ENSMUSG00000058835	Abi1	protein_coding
ENSMUSG00000025085	Ablim1	protein_coding
ENSMUSG00000042895	Abra	protein_coding
ENSMUSG00000092837	AC027184.1	misc_RNA
ENSMUSG00000093012	AC122247.1	misc_RNA
ENSMUSG00000092905	AC122537.1	misc_RNA
ENSMUSG00000092649	AC123616.1	misc_RNA
ENSMUSG00000092820	AC124472.1	misc_RNA
ENSMUSG00000093369	AC127354.1	misc_RNA
ENSMUSG00000093455	AC127411.1	misc_RNA
ENSMUSG00000093237	AC132575.1	misc_RNA
ENSMUSG00000093175	AC133646.1	misc_RNA
ENSMUSG00000092903	AC142212.1	misc_RNA
ENSMUSG00000092775	AC147101.1	misc_RNA
ENSMUSG00000093020	AC149222.1	misc_RNA
ENSMUSG00000092771	AC149593.1	misc_RNA
ENSMUSG00000092749	AC152826.1	misc_RNA
ENSMUSG00000093201	AC153589.1	misc_RNA
ENSMUSG00000093287	AC153624.1	misc_RNA
ENSMUSG00000092991	AC158379.1	misc_RNA
ENSMUSG00000092947	AC159140.1	misc_RNA
ENSMUSG00000093043	AC159379.1	misc_RNA
ENSMUSG00000092667	AC159897.1	misc_RNA
ENSMUSG00000093166	AC160757.1	misc_RNA
ENSMUSG00000092980	AC161246.1	misc_RNA
ENSMUSG00000092932	AC161342.2	misc_RNA
ENSMUSG00000036138	Acaa1a	protein_coding
ENSMUSG00000036880	Acaa2	protein_coding
ENSMUSG00000042010	Acacb	protein_coding
ENSMUSG00000090150	Acad11	protein_coding
ENSMUSG00000042647	Acad12	protein_coding
ENSMUSG00000027710	Acad9	protein_coding
ENSMUSG00000026003	Acadl	protein_coding
ENSMUSG00000062908	Acadm	protein_coding
ENSMUSG00000029545	Acads	protein_coding
ENSMUSG00000030861	Acadsb	protein_coding
ENSMUSG00000018574	Acadvl	protein_coding
ENSMUSG00000032047	Acat1	protein_coding
ENSMUSG00000062480	Acat3	protein_coding
ENSMUSG00000026781	Acbd5	protein_coding
ENSMUSG00000033701	Acbd6	protein_coding
ENSMUSG00000040272	Accs	protein_coding
ENSMUSG00000020681	Ace	protein_coding
ENSMUSG00000022185	Acin1	protein_coding
ENSMUSG00000028405	Aco1	protein_coding
ENSMUSG00000022477	Aco2	protein_coding
ENSMUSG00000006717	Acot13	protein_coding
ENSMUSG00000021226	Acot2	protein_coding
ENSMUSG00000020777	Acox1	protein_coding
ENSMUSG00000044573	Acp1	protein_coding
ENSMUSG00000002103	Acp2	protein_coding
ENSMUSG00000032561	Acpp	protein_coding
ENSMUSG00000018796	Acsl1	protein_coding
ENSMUSG00000027452	Acss1	protein_coding
ENSMUSG00000027605	Acss2	protein_coding
ENSMUSG00000035783	Acta2	protein_coding
ENSMUSG00000029580	Actb	protein_coding
ENSMUSG00000068614	Actc1	protein_coding
ENSMUSG00000062825	Actg1	protein_coding
ENSMUSG00000015143	Actn1	protein_coding
ENSMUSG00000052374	Actn2	protein_coding
ENSMUSG00000054808	Actn4	protein_coding
ENSMUSG00000021076	Actr10	protein_coding
ENSMUSG00000020152	Actr2	protein_coding
ENSMUSG00000026341	Actr3	protein_coding
ENSMUSG00000008822	Acyp1	protein_coding
ENSMUSG00000060923	Acyp2	protein_coding
ENSMUSG00000054693	Adam10	protein_coding
ENSMUSG00000028041	Adam15	protein_coding
ENSMUSG00000052593	Adam17	protein_coding
ENSMUSG00000011256	Adam19	protein_coding
ENSMUSG00000014725	Adam28	protein_coding
ENSMUSG00000027318	Adam33	protein_coding
ENSMUSG00000031555	Adam9	protein_coding
ENSMUSG00000022893	Adamts1	protein_coding
ENSMUSG00000024299	Adamts10	protein_coding
ENSMUSG00000036545	Adamts2	protein_coding
ENSMUSG00000022894	Adamts5	protein_coding
ENSMUSG00000036040	Adamtsl2	protein_coding
ENSMUSG00000043822	Adamtsl5	protein_coding
ENSMUSG00000031949	Adat1	protein_coding
ENSMUSG00000026489	Adck3	protein_coding
ENSMUSG00000003762	Adck4	protein_coding
ENSMUSG00000022994	Adcy6	protein_coding
ENSMUSG00000029106	Add1	protein_coding
ENSMUSG00000025026	Add3	protein_coding
ENSMUSG00000028138	Adh5	protein_coding
ENSMUSG00000025911	Adhfe1	protein_coding
ENSMUSG00000020629	Adi1	protein_coding
ENSMUSG00000026457	Adipor1	protein_coding
ENSMUSG00000030168	Adipor2	protein_coding
ENSMUSG00000039197	Adk	protein_coding
ENSMUSG00000051149	Adnp	protein_coding
ENSMUSG00000031448	Adprhl1	protein_coding
ENSMUSG00000035283	Adrb1	protein_coding
ENSMUSG00000024858	Adrbk1	protein_coding
ENSMUSG00000039041	Adrm1	protein_coding
ENSMUSG00000022407	Adsl	protein_coding
ENSMUSG00000011148	Adssl1	protein_coding
ENSMUSG00000030232	Aebp2	protein_coding
ENSMUSG00000030609	Aen	protein_coding
ENSMUSG00000054452	Aes	protein_coding
ENSMUSG00000033032	Afap1l1	protein_coding
ENSMUSG00000049470	Aff4	protein_coding
ENSMUSG00000024527	Afg3l2	protein_coding
ENSMUSG00000049659	Aftph	protein_coding
ENSMUSG00000023353	Agap3	protein_coding
ENSMUSG00000026159	Agfg1	protein_coding
ENSMUSG00000021681	Aggf1	protein_coding
ENSMUSG00000033400	Agl	protein_coding
ENSMUSG00000034254	Agpat1	protein_coding
ENSMUSG00000026922	Agpat2	protein_coding
ENSMUSG00000001211	Agpat3	protein_coding
ENSMUSG00000031467	Agpat5	protein_coding
ENSMUSG00000041936	Agrn	protein_coding
ENSMUSG00000021557	Agtpbp1	protein_coding
ENSMUSG00000029007	Agtrap	protein_coding
ENSMUSG00000020359	Agxt2l2	protein_coding
ENSMUSG00000026491	Ahctf1	protein_coding
ENSMUSG00000027893	Ahcyl1	protein_coding
ENSMUSG00000037692	Ahdc1	protein_coding
ENSMUSG00000069833	Ahnak	protein_coding
ENSMUSG00000021037	Ahsa1	protein_coding
ENSMUSG00000020288	Ahsa2	protein_coding
ENSMUSG00000050812	AI314180	protein_coding
ENSMUSG00000031534	AI316807	protein_coding
ENSMUSG00000071654	AI462493	protein_coding
ENSMUSG00000060935	AI597468	protein_coding
ENSMUSG00000010290	AI597479	protein_coding
ENSMUSG00000047423	AI837181	protein_coding
ENSMUSG00000024397	Aif1	protein_coding
ENSMUSG00000036932	Aifm1	protein_coding
ENSMUSG00000028029	Aimp1	protein_coding
ENSMUSG00000078247	Airn	antisense
ENSMUSG00000026817	Ak1	protein_coding
AK143260	AK143260	lincRNA
ENSMUSG00000024782	Ak3	protein_coding
ENSMUSG00000018428	Akap1	protein_coding
ENSMUSG00000022016	Akap11	protein_coding
ENSMUSG00000038587	Akap12	protein_coding
ENSMUSG00000066406	Akap13	protein_coding
ENSMUSG00000038729	Akap2	protein_coding
ENSMUSG00000061603	Akap6	protein_coding
ENSMUSG00000039166	Akap7	protein_coding
ENSMUSG00000024045	Akap8	protein_coding
ENSMUSG00000040407	Akap9	protein_coding
ENSMUSG00000023075	Akirin1	protein_coding
ENSMUSG00000028291	Akirin2	protein_coding
ENSMUSG00000028692	Akr1a1	protein_coding
ENSMUSG00000061758	Akr1b10	protein_coding
ENSMUSG00000001642	Akr1b3	protein_coding
ENSMUSG00000001729	Akt1	protein_coding
ENSMUSG00000004056	Akt2	protein_coding
ENSMUSG00000031667	Aktip	protein_coding
ENSMUSG00000092974	AL589670.1	misc_RNA
ENSMUSG00000093059	AL589767.1	misc_RNA
ENSMUSG00000090625	AL593857.1	protein_coding
ENSMUSG00000092839	AL606908.1	misc_RNA
ENSMUSG00000092672	AL606976.2	misc_RNA
ENSMUSG00000093164	AL645971.1	misc_RNA
ENSMUSG00000093328	AL646096.2	misc_RNA
ENSMUSG00000092785	AL672076.1	misc_RNA
ENSMUSG00000092707	AL683847.1	misc_RNA
ENSMUSG00000093277	AL772271.2	snoRNA
ENSMUSG00000092721	AL807764.1	misc_RNA
ENSMUSG00000032786	Alas1	protein_coding
ENSMUSG00000025270	Alas2	protein_coding
ENSMUSG00000007833	Aldh16a1	protein_coding
ENSMUSG00000053279	Aldh1a1	protein_coding
ENSMUSG00000015134	Aldh1a3	protein_coding
ENSMUSG00000029455	Aldh2	protein_coding
ENSMUSG00000028737	Aldh4a1	protein_coding
ENSMUSG00000021238	Aldh6a1	protein_coding
ENSMUSG00000026687	Aldh9a1	protein_coding
ENSMUSG00000030695	Aldoa	protein_coding
ENSMUSG00000042650	Alkbh5	protein_coding
ENSMUSG00000042831	Alkbh6	protein_coding
ENSMUSG00000002661	Alkbh7	protein_coding
ENSMUSG00000025899	Alkbh8	protein_coding
ENSMUSG00000032845	Alpk2	protein_coding
ENSMUSG00000038763	Alpk3	protein_coding
ENSMUSG00000028766	Alpl	protein_coding
ENSMUSG00000025134	Alyref	protein_coding
ENSMUSG00000040506	Ambra1	protein_coding
ENSMUSG00000075232	Amd1	protein_coding
ENSMUSG00000036820	Amdhd2	protein_coding
ENSMUSG00000031751	Amfr	protein_coding
ENSMUSG00000042225	Ammecr1	protein_coding
ENSMUSG00000013076	Amotl1	protein_coding
ENSMUSG00000032531	Amotl2	protein_coding
ENSMUSG00000005686	Ampd3	protein_coding
ENSMUSG00000074264	Amy1	protein_coding
ENSMUSG00000020610	Amz2	protein_coding
ENSMUSG00000025135	Anapc11	protein_coding
ENSMUSG00000035048	Anapc13	protein_coding
ENSMUSG00000020107	Anapc16	protein_coding
ENSMUSG00000026965	Anapc2	protein_coding
ENSMUSG00000029472	Anapc5	protein_coding
ENSMUSG00000029466	Anapc7	protein_coding
ENSMUSG00000026634	Angel2	protein_coding
ENSMUSG00000004105	Angptl2	protein_coding
ENSMUSG00000002289	Angptl4	protein_coding
ENSMUSG00000022265	Ank	protein_coding
ENSMUSG00000031543	Ank1	protein_coding
ENSMUSG00000032826	Ank2	protein_coding
ENSMUSG00000069601	Ank3	protein_coding
ENSMUSG00000047117	Ankdd1b	protein_coding
ENSMUSG00000020790	Ankfy1	protein_coding
ENSMUSG00000024483	Ankhd1	protein_coding
ENSMUSG00000040351	Ankib1	protein_coding
ENSMUSG00000029501	Ankle2	protein_coding
ENSMUSG00000024803	Ankrd1	protein_coding
ENSMUSG00000031508	Ankrd10	protein_coding
ENSMUSG00000034647	Ankrd12	protein_coding
ENSMUSG00000041870	Ankrd13a	protein_coding
ENSMUSG00000047909	Ankrd16	protein_coding
ENSMUSG00000055204	Ankrd17	protein_coding
ENSMUSG00000067653	Ankrd23	protein_coding
ENSMUSG00000034867	Ankrd27	protein_coding
ENSMUSG00000021597	Ankrd32	protein_coding
ENSMUSG00000020864	Ankrd40	protein_coding
ENSMUSG00000040183	Ankrd6	protein_coding
ENSMUSG00000037904	Ankrd9	protein_coding
ENSMUSG00000032249	Anp32a	protein_coding
ENSMUSG00000028333	Anp32b	protein_coding
ENSMUSG00000015749	Anp32e	protein_coding
ENSMUSG00000029338	Antxr2	protein_coding
ENSMUSG00000024659	Anxa1	protein_coding
ENSMUSG00000032231	Anxa2	protein_coding
ENSMUSG00000029484	Anxa3	protein_coding
ENSMUSG00000029994	Anxa4	protein_coding
ENSMUSG00000027712	Anxa5	protein_coding
ENSMUSG00000018340	Anxa6	protein_coding
ENSMUSG00000021814	Anxa7	protein_coding
ENSMUSG00000063558	Aox1	protein_coding
ENSMUSG00000009090	Ap1b1	protein_coding
ENSMUSG00000040701	Ap1g2	protein_coding
ENSMUSG00000003033	Ap1m1	protein_coding
ENSMUSG00000031367	Ap1s2	protein_coding
ENSMUSG00000054702	Ap1s3	protein_coding
ENSMUSG00000002957	Ap2a2	protein_coding
ENSMUSG00000022841	Ap2m1	protein_coding
ENSMUSG00000008036	Ap2s1	protein_coding
ENSMUSG00000021686	Ap3b1	protein_coding
ENSMUSG00000020198	Ap3d1	protein_coding
ENSMUSG00000021824	Ap3m1	protein_coding
ENSMUSG00000024480	Ap3s1	protein_coding
ENSMUSG00000001998	Ap4e1	protein_coding
ENSMUSG00000004931	Apba3	protein_coding
ENSMUSG00000037032	Apbb1	protein_coding
ENSMUSG00000026786	Apbb1ip	protein_coding
ENSMUSG00000029207	Apbb2	protein_coding
ENSMUSG00000005871	Apc	protein_coding
ENSMUSG00000015750	Aph1a	protein_coding
ENSMUSG00000027193	Api5	protein_coding
ENSMUSG00000031996	Aplp2	protein_coding
ENSMUSG00000040694	Apobec2	protein_coding
ENSMUSG00000009585	Apobec3	protein_coding
ENSMUSG00000022548	Apod	protein_coding
ENSMUSG00000002985	Apoe	protein_coding
ENSMUSG00000090698	Apold1	protein_coding
ENSMUSG00000079508	Apoo	protein_coding
ENSMUSG00000025525	Apool	protein_coding
ENSMUSG00000022892	App	protein_coding
ENSMUSG00000018481	Appbp2	protein_coding
ENSMUSG00000040760	Appl1	protein_coding
ENSMUSG00000020263	Appl2	protein_coding
ENSMUSG00000004655	Aqp1	protein_coding
ENSMUSG00000028427	Aqp7	protein_coding
ENSMUSG00000040383	Aqr	protein_coding
ENSMUSG00000001127	Araf	protein_coding
ENSMUSG00000032812	Arap1	protein_coding
ENSMUSG00000037999	Arap2	protein_coding
ENSMUSG00000024451	Arap3	protein_coding
ENSMUSG00000032096	Arcn1	protein_coding
ENSMUSG00000048076	Arf1	protein_coding
ENSMUSG00000021877	Arf4	protein_coding
ENSMUSG00000020440	Arf5	protein_coding
ENSMUSG00000044147	Arf6	protein_coding
ENSMUSG00000027575	Arfgap1	protein_coding
ENSMUSG00000067851	Arfgef1	protein_coding
ENSMUSG00000030881	Arfip2	protein_coding
ENSMUSG00000038671	Arfrp1	protein_coding
ENSMUSG00000040459	Arglu1	protein_coding
ENSMUSG00000041225	Arhgap12	protein_coding
ENSMUSG00000030766	Arhgap17	protein_coding
ENSMUSG00000053199	Arhgap20	protein_coding
ENSMUSG00000039831	Arhgap29	protein_coding
ENSMUSG00000022799	Arhgap31	protein_coding
ENSMUSG00000035133	Arhgap5	protein_coding
ENSMUSG00000025132	Arhgdia	protein_coding
ENSMUSG00000030220	Arhgdib	protein_coding
ENSMUSG00000040940	Arhgef1	protein_coding
ENSMUSG00000040964	Arhgef10l	protein_coding
ENSMUSG00000059495	Arhgef12	protein_coding
ENSMUSG00000052921	Arhgef15	protein_coding
ENSMUSG00000028059	Arhgef2	protein_coding
ENSMUSG00000037509	Arhgef4	protein_coding
ENSMUSG00000031133	Arhgef6	protein_coding
ENSMUSG00000007880	Arid1a	protein_coding
ENSMUSG00000069729	Arid1b	protein_coding
ENSMUSG00000048118	Arid4a	protein_coding
ENSMUSG00000039219	Arid4b	protein_coding
ENSMUSG00000019947	Arid5b	protein_coding
ENSMUSG00000025234	Arih1	protein_coding
ENSMUSG00000060904	Arl1	protein_coding
ENSMUSG00000024944	Arl2	protein_coding
ENSMUSG00000031776	Arl2bp	protein_coding
ENSMUSG00000025035	Arl3	protein_coding
ENSMUSG00000047446	Arl4a	protein_coding
ENSMUSG00000036093	Arl5a	protein_coding
ENSMUSG00000038352	Arl5c	protein_coding
ENSMUSG00000030654	Arl6ip1	protein_coding
ENSMUSG00000029404	Arl6ip4	protein_coding
ENSMUSG00000026426	Arl8a	protein_coding
ENSMUSG00000030105	Arl8b	protein_coding
ENSMUSG00000071324	Armc2	protein_coding
ENSMUSG00000042178	Armc5	protein_coding
ENSMUSG00000032468	Armc8	protein_coding
ENSMUSG00000049047	Armcx3	protein_coding
ENSMUSG00000029622	Arpc1b	protein_coding
ENSMUSG00000006304	Arpc2	protein_coding
ENSMUSG00000079426	Arpc4	protein_coding
ENSMUSG00000008475	Arpc5	protein_coding
ENSMUSG00000026755	Arpc5l	protein_coding
ENSMUSG00000007656	Arpp19	protein_coding
ENSMUSG00000018909	Arrb1	protein_coding
ENSMUSG00000030996	Art1	protein_coding
ENSMUSG00000034842	Art3	protein_coding
ENSMUSG00000000325	Arvcf	protein_coding
ENSMUSG00000003559	As3mt	protein_coding
ENSMUSG00000024887	Asah2	protein_coding
ENSMUSG00000022377	Asap1	protein_coding
ENSMUSG00000052632	Asap2	protein_coding
ENSMUSG00000036995	Asap3	protein_coding
ENSMUSG00000038204	Asb10	protein_coding
ENSMUSG00000031382	Asb11	protein_coding
ENSMUSG00000021200	Asb2	protein_coding
ENSMUSG00000048175	Asb8	protein_coding
ENSMUSG00000031575	Ash2l	protein_coding
ENSMUSG00000026095	Asnsd1	protein_coding
ENSMUSG00000028207	Asph	protein_coding
ENSMUSG00000021388	Aspn	protein_coding
ENSMUSG00000025142	Aspscr1	protein_coding
ENSMUSG00000024654	Asrgl1	protein_coding
ENSMUSG00000042548	Asxl1	protein_coding
ENSMUSG00000037486	Asxl2	protein_coding
ENSMUSG00000013662	Atad1	protein_coding
ENSMUSG00000052812	Atad2b	protein_coding
ENSMUSG00000029036	Atad3a	protein_coding
ENSMUSG00000030850	Ate1	protein_coding
ENSMUSG00000023027	Atf1	protein_coding
ENSMUSG00000027104	Atf2	protein_coding
ENSMUSG00000042406	Atf4	protein_coding
ENSMUSG00000038539	Atf5	protein_coding
ENSMUSG00000026663	Atf6	protein_coding
ENSMUSG00000015461	Atf6b	protein_coding
ENSMUSG00000030213	Atf7ip	protein_coding
ENSMUSG00000021619	Atg10	protein_coding
ENSMUSG00000027244	Atg13	protein_coding
ENSMUSG00000079418	Atg4a	protein_coding
ENSMUSG00000030314	Atg7	protein_coding
ENSMUSG00000033124	Atg9a	protein_coding
ENSMUSG00000018585	Atox1	protein_coding
ENSMUSG00000031441	Atp11a	protein_coding
ENSMUSG00000031862	Atp13a1	protein_coding
ENSMUSG00000022533	Atp13a3	protein_coding
ENSMUSG00000033161	Atp1a1	protein_coding
ENSMUSG00000007097	Atp1a2	protein_coding
ENSMUSG00000026576	Atp1b1	protein_coding
ENSMUSG00000032412	Atp1b3	protein_coding
ENSMUSG00000029467	Atp2a2	protein_coding
ENSMUSG00000019943	Atp2b1	protein_coding
ENSMUSG00000032570	Atp2c1	protein_coding
ENSMUSG00000025428	Atp5a1	protein_coding
ENSMUSG00000025393	Atp5b	protein_coding
ENSMUSG00000025781	Atp5c1	protein_coding
ENSMUSG00000003072	Atp5d	protein_coding
ENSMUSG00000016252	Atp5e	protein_coding
ENSMUSG00000000563	Atp5f1	protein_coding
ENSMUSG00000006057	Atp5g1	protein_coding
ENSMUSG00000062683	Atp5g2	protein_coding
ENSMUSG00000018770	Atp5g3	protein_coding
ENSMUSG00000034566	Atp5h	protein_coding
ENSMUSG00000022890	Atp5j	protein_coding
ENSMUSG00000038690	Atp5j2	protein_coding
ENSMUSG00000050856	Atp5k	protein_coding
ENSMUSG00000038717	Atp5l	protein_coding
ENSMUSG00000022956	Atp5o	protein_coding
ENSMUSG00000057229	Atp5sl	protein_coding
ENSMUSG00000019087	Atp6ap1	protein_coding
ENSMUSG00000019302	Atp6v0a1	protein_coding
ENSMUSG00000033379	Atp6v0b	protein_coding
ENSMUSG00000024121	Atp6v0c	protein_coding
ENSMUSG00000013160	Atp6v0d1	protein_coding
ENSMUSG00000015575	Atp6v0e	protein_coding
ENSMUSG00000052459	Atp6v1a	protein_coding
ENSMUSG00000022295	Atp6v1c1	protein_coding
ENSMUSG00000021114	Atp6v1d	protein_coding
ENSMUSG00000019210	Atp6v1e1	protein_coding
ENSMUSG00000004285	Atp6v1f	protein_coding
ENSMUSG00000039105	Atp6v1g1	protein_coding
ENSMUSG00000027546	Atp9a	protein_coding
ENSMUSG00000028710	Atpaf1	protein_coding
ENSMUSG00000054428	Atpif1	protein_coding
ENSMUSG00000031229	Atrx	protein_coding
ENSMUSG00000016541	Atxn10	protein_coding
ENSMUSG00000042605	Atxn2	protein_coding
ENSMUSG00000021738	Atxn7	protein_coding
ENSMUSG00000020564	Atxn7l1	protein_coding
ENSMUSG00000074748	Atxn7l3b	protein_coding
ENSMUSG00000059820	AU019823	protein_coding
ENSMUSG00000078584	AU022252	protein_coding
ENSMUSG00000021460	Auh	protein_coding
ENSMUSG00000065990	Aurkaip1	protein_coding
ENSMUSG00000029673	Auts2	protein_coding
ENSMUSG00000003604	Aven	protein_coding
ENSMUSG00000033632	AW554918	protein_coding
ENSMUSG00000045999	AY036118	pseudogene
ENSMUSG00000039285	Azi2	protein_coding
ENSMUSG00000037458	Azin1	protein_coding
ENSMUSG00000085373	B130046B21Rik	lincRNA
ENSMUSG00000027165	B230118H07Rik	protein_coding
ENSMUSG00000004085	B230120H23Rik	protein_coding
ENSMUSG00000086370	B230206F22Rik	non_coding
ENSMUSG00000015087	B230208H17Rik	protein_coding
ENSMUSG00000089706	B230216N24Rik	processed_transcript
ENSMUSG00000045767	B230219D22Rik	protein_coding
ENSMUSG00000036002	B230312A22Rik	protein_coding
ENSMUSG00000084843	B230312C02Rik	lincRNA
ENSMUSG00000073393	B230354K17Rik	lincRNA
ENSMUSG00000087660	B230398E01Rik	antisense
ENSMUSG00000060802	B2m	protein_coding
ENSMUSG00000071649	B3gat3	protein_coding
ENSMUSG00000047379	B3gnt1	protein_coding
ENSMUSG00000028413	B4galt1	protein_coding
ENSMUSG00000056124	B4galt6	protein_coding
ENSMUSG00000021504	B4galt7	protein_coding
ENSMUSG00000042742	B630005N14Rik	protein_coding
ENSMUSG00000032086	Bace1	protein_coding
ENSMUSG00000024959	Bad	protein_coding
ENSMUSG00000028416	Bag1	protein_coding
ENSMUSG00000030847	Bag3	protein_coding
ENSMUSG00000024392	Bag6	protein_coding
ENSMUSG00000024844	Banf1	protein_coding
ENSMUSG00000045763	Basp1	protein_coding
ENSMUSG00000035021	Baz1a	protein_coding
ENSMUSG00000002748	Baz1b	protein_coding
ENSMUSG00000040054	Baz2a	protein_coding
ENSMUSG00000026987	Baz2b	protein_coding
ENSMUSG00000084957	Bbip1	lincRNA
ENSMUSG00000006010	BC003331	protein_coding
ENSMUSG00000067722	BC003965	pseudogene
ENSMUSG00000052712	BC004004	protein_coding
ENSMUSG00000019132	BC005537	protein_coding
ENSMUSG00000079065	BC005561	protein_coding
ENSMUSG00000040006	BC013529	protein_coding
ENSMUSG00000037847	BC016495	protein_coding
ENSMUSG00000037750	BC017647	protein_coding
ENSMUSG00000034525	BC018507	protein_coding
ENSMUSG00000027474	BC020535	protein_coding
ENSMUSG00000042138	BC024479	protein_coding
ENSMUSG00000091264	BC024659	protein_coding
ENSMUSG00000036299	BC031181	protein_coding
ENSMUSG00000034858	BC031353	protein_coding
ENSMUSG00000038806	BC031781	protein_coding
ENSMUSG00000091333	BC051077	lincRNA
ENSMUSG00000059355	BC056474	protein_coding
ENSMUSG00000002980	Bcam	protein_coding
ENSMUSG00000020650	Bcap29	protein_coding
ENSMUSG00000002015	Bcap31	protein_coding
ENSMUSG00000005687	Bcas2	protein_coding
ENSMUSG00000059439	Bcas3	protein_coding
ENSMUSG00000030983	Bccip	protein_coding
ENSMUSG00000060376	Bckdha	protein_coding
ENSMUSG00000030802	Bckdk	protein_coding
ENSMUSG00000057329	Bcl2	protein_coding
ENSMUSG00000007659	Bcl2l1	protein_coding
ENSMUSG00000029438	Bcl7a	protein_coding
ENSMUSG00000029681	Bcl7b	protein_coding
ENSMUSG00000038256	Bcl9	protein_coding
ENSMUSG00000037608	Bclaf1	protein_coding
ENSMUSG00000026172	Bcs1l	protein_coding
ENSMUSG00000046598	Bdh1	protein_coding
ENSMUSG00000048482	Bdnf	protein_coding
ENSMUSG00000035086	Becn1	protein_coding
ENSMUSG00000022684	Bfar	protein_coding
ENSMUSG00000031375	Bgn	protein_coding
ENSMUSG00000030103	Bhlhe40	protein_coding
ENSMUSG00000014329	Bicc1	protein_coding
ENSMUSG00000037933	Bicd2	protein_coding
ENSMUSG00000024381	Bin1	protein_coding
ENSMUSG00000032000	Birc3	protein_coding
ENSMUSG00000024073	Birc6	protein_coding
ENSMUSG00000020840	Blmh	protein_coding
ENSMUSG00000090247	Bloc1s1	protein_coding
ENSMUSG00000057667	Bloc1s3	protein_coding
ENSMUSG00000040466	Blvrb	protein_coding
ENSMUSG00000022098	Bmp1	protein_coding
ENSMUSG00000034663	Bmp2k	protein_coding
ENSMUSG00000021796	Bmpr1a	protein_coding
ENSMUSG00000031377	Bmx	protein_coding
ENSMUSG00000011958	Bnip2	protein_coding
ENSMUSG00000078566	Bnip3	protein_coding
ENSMUSG00000022051	Bnip3l	protein_coding
ENSMUSG00000044502	Bod1	protein_coding
ENSMUSG00000061755	Bod1l	protein_coding
ENSMUSG00000045160	Bola3	protein_coding
ENSMUSG00000026617	Bpnt1	protein_coding
ENSMUSG00000040481	Bptf	protein_coding
ENSMUSG00000029458	Brap	protein_coding
ENSMUSG00000041147	Brca2	protein_coding
ENSMUSG00000031201	Brcc3	protein_coding
ENSMUSG00000024335	Brd2	protein_coding
ENSMUSG00000026918	Brd3	protein_coding
ENSMUSG00000031660	Brd7	protein_coding
ENSMUSG00000003778	Brd8	protein_coding
ENSMUSG00000057649	Brd9	protein_coding
ENSMUSG00000047843	Bri3	protein_coding
ENSMUSG00000080268	Brms1	protein_coding
ENSMUSG00000026568	Brp44	protein_coding
ENSMUSG00000023861	Brp44l	protein_coding
ENSMUSG00000022914	Brwd1	protein_coding
ENSMUSG00000063663	Brwd3	protein_coding
ENSMUSG00000071657	Bscl2	protein_coding
ENSMUSG00000040859	Bsdc1	protein_coding
ENSMUSG00000023175	Bsg	protein_coding
ENSMUSG00000046718	Bst2	protein_coding
ENSMUSG00000040565	Btaf1	protein_coding
ENSMUSG00000025103	Btbd1	protein_coding
ENSMUSG00000073771	Btbd19	protein_coding
ENSMUSG00000062098	Btbd3	protein_coding
ENSMUSG00000062202	Btbd9	protein_coding
ENSMUSG00000021660	Btf3	protein_coding
ENSMUSG00000028568	Btf3l4	protein_coding
ENSMUSG00000036478	Btg1	protein_coding
ENSMUSG00000020423	Btg2	protein_coding
ENSMUSG00000022863	Btg3	protein_coding
ENSMUSG00000040283	Btnl9	protein_coding
ENSMUSG00000071317	Bves	protein_coding
ENSMUSG00000092863	BX000694.1	misc_RNA
ENSMUSG00000023988	Bysl	protein_coding
ENSMUSG00000051223	Bzw1	protein_coding
ENSMUSG00000020547	Bzw2	protein_coding
ENSMUSG00000038658	C030046E11Rik	protein_coding
ENSMUSG00000035781	C030046I01Rik	protein_coding
ENSMUSG00000034083	C130022K22Rik	protein_coding
ENSMUSG00000092397	C130080G10Rik	antisense
ENSMUSG00000000581	C1d	protein_coding
ENSMUSG00000036887	C1qa	protein_coding
ENSMUSG00000036905	C1qb	protein_coding
ENSMUSG00000018446	C1qbp	protein_coding
ENSMUSG00000036896	C1qc	protein_coding
ENSMUSG00000017446	C1qtnf1	protein_coding
ENSMUSG00000022440	C1qtnf6	protein_coding
ENSMUSG00000071347	C1qtnf9	protein_coding
ENSMUSG00000074305	C230081A13Rik	protein_coding
ENSMUSG00000024164	C3	protein_coding
ENSMUSG00000086880	C430042M11Rik	lincRNA
ENSMUSG00000046679	C87436	protein_coding
ENSMUSG00000085072	C920011F04Rik	antisense
ENSMUSG00000036707	Cab39	protein_coding
ENSMUSG00000051331	Cacna1c	protein_coding
ENSMUSG00000040118	Cacna2d1	protein_coding
ENSMUSG00000057914	Cacnb2	protein_coding
ENSMUSG00000003352	Cacnb3	protein_coding
ENSMUSG00000017412	Cacnb4	protein_coding
ENSMUSG00000014226	Cacybp	protein_coding
ENSMUSG00000059588	Calcrl	protein_coding
ENSMUSG00000029761	Cald1	protein_coding
ENSMUSG00000001175	Calm1	protein_coding
ENSMUSG00000036438	Calm2	protein_coding
ENSMUSG00000019370	Calm3	protein_coding
ENSMUSG00000003814	Calr	protein_coding
ENSMUSG00000029767	Calu	protein_coding
ENSMUSG00000030272	Camk1	protein_coding
ENSMUSG00000024617	Camk2a	protein_coding
ENSMUSG00000053819	Camk2d	protein_coding
ENSMUSG00000021820	Camk2g	protein_coding
ENSMUSG00000046447	Camk2n1	protein_coding
ENSMUSG00000021501	Caml	protein_coding
ENSMUSG00000026933	Camsap1	protein_coding
ENSMUSG00000014592	Camta1	protein_coding
ENSMUSG00000020114	Cand1	protein_coding
ENSMUSG00000030319	Cand2	protein_coding
ENSMUSG00000020368	Canx	protein_coding
ENSMUSG00000028656	Cap1	protein_coding
ENSMUSG00000021373	Cap2	protein_coding
ENSMUSG00000026509	Capn2	protein_coding
ENSMUSG00000021893	Capn7	protein_coding
ENSMUSG00000001794	Capns1	protein_coding
ENSMUSG00000027184	Caprin1	protein_coding
ENSMUSG00000030309	Caprin2	protein_coding
ENSMUSG00000035694	Caps2	protein_coding
ENSMUSG00000070372	Capza1	protein_coding
ENSMUSG00000015733	Capza2	protein_coding
ENSMUSG00000028745	Capzb	protein_coding
ENSMUSG00000038526	Car14	protein_coding
ENSMUSG00000041261	Car8	protein_coding
ENSMUSG00000033170	Card10	protein_coding
ENSMUSG00000031505	Carkd	protein_coding
ENSMUSG00000075289	Carns1	protein_coding
ENSMUSG00000060227	Casc4	protein_coding
ENSMUSG00000015189	Casd1	protein_coding
ENSMUSG00000031012	Cask	protein_coding
ENSMUSG00000034471	Caskin2	protein_coding
ENSMUSG00000029863	Casp2	protein_coding
ENSMUSG00000028282	Casp8ap2	protein_coding
ENSMUSG00000027861	Casq2	protein_coding
ENSMUSG00000021585	Cast	protein_coding
ENSMUSG00000028977	Casz1	protein_coding
ENSMUSG00000027187	Cat	protein_coding
ENSMUSG00000007655	Cav1	protein_coding
ENSMUSG00000000058	Cav2	protein_coding
ENSMUSG00000025150	Cbr2	protein_coding
ENSMUSG00000031641	Cbr4	protein_coding
ENSMUSG00000018666	Cbx1	protein_coding
ENSMUSG00000029836	Cbx3	protein_coding
ENSMUSG00000009575	Cbx5	protein_coding
ENSMUSG00000020074	Ccar1	protein_coding
ENSMUSG00000020462	Ccdc104	protein_coding
ENSMUSG00000028461	Ccdc107	protein_coding
ENSMUSG00000019659	Ccdc12	protein_coding
ENSMUSG00000023072	Ccdc123	protein_coding
ENSMUSG00000021578	Ccdc127	protein_coding
ENSMUSG00000029769	Ccdc136	protein_coding
ENSMUSG00000049957	Ccdc137	protein_coding
ENSMUSG00000044033	Ccdc141	protein_coding
ENSMUSG00000037443	Ccdc21	protein_coding
ENSMUSG00000027160	Ccdc34	protein_coding
ENSMUSG00000078622	Ccdc47	protein_coding
ENSMUSG00000038127	Ccdc50	protein_coding
ENSMUSG00000037958	Ccdc55	protein_coding
ENSMUSG00000017188	Ccdc56	protein_coding
ENSMUSG00000019897	Ccdc59	protein_coding
ENSMUSG00000091537	Ccdc72	protein_coding
ENSMUSG00000050668	Ccdc75	protein_coding
ENSMUSG00000033439	Ccdc76	protein_coding
ENSMUSG00000071202	Ccdc78	protein_coding
ENSMUSG00000022665	Ccdc80	protein_coding
ENSMUSG00000032740	Ccdc88a	protein_coding
ENSMUSG00000041375	Ccdc9	protein_coding
ENSMUSG00000021371	Ccdc90a	protein_coding
ENSMUSG00000030613	Ccdc90b	protein_coding
ENSMUSG00000030301	Ccdc91	protein_coding
ENSMUSG00000040312	Cchcr1	protein_coding
ENSMUSG00000018927	Ccl6	protein_coding
ENSMUSG00000070348	Ccnd1	protein_coding
ENSMUSG00000000184	Ccnd2	protein_coding
ENSMUSG00000020326	Ccng1	protein_coding
ENSMUSG00000021548	Ccnh	protein_coding
ENSMUSG00000063015	Ccni	protein_coding
ENSMUSG00000021258	Ccnk	protein_coding
ENSMUSG00000027829	Ccnl1	protein_coding
ENSMUSG00000029068	Ccnl2	protein_coding
ENSMUSG00000011960	Ccnt1	protein_coding
ENSMUSG00000026349	Ccnt2	protein_coding
ENSMUSG00000024286	Ccny	protein_coding
ENSMUSG00000023087	Ccrn4l	protein_coding
ENSMUSG00000034108	Ccs	protein_coding
ENSMUSG00000034024	Cct2	protein_coding
ENSMUSG00000001416	Cct3	protein_coding
ENSMUSG00000007739	Cct4	protein_coding
ENSMUSG00000022234	Cct5	protein_coding
ENSMUSG00000030007	Cct7	protein_coding
ENSMUSG00000025613	Cct8	protein_coding
ENSMUSG00000025510	Cd151	protein_coding
ENSMUSG00000008845	Cd163	protein_coding
ENSMUSG00000019818	Cd164	protein_coding
ENSMUSG00000022661	Cd200	protein_coding
ENSMUSG00000036172	Cd200r3	protein_coding
ENSMUSG00000040165	Cd209c	protein_coding
ENSMUSG00000016496	Cd274	protein_coding
ENSMUSG00000061665	Cd2ap	protein_coding
ENSMUSG00000042502	Cd2bp2	protein_coding
ENSMUSG00000034641	Cd300ld	protein_coding
ENSMUSG00000017309	Cd300lg	protein_coding
ENSMUSG00000060703	Cd302	protein_coding
ENSMUSG00000002308	Cd320	protein_coding
ENSMUSG00000016494	Cd34	protein_coding
ENSMUSG00000002944	Cd36	protein_coding
ENSMUSG00000029084	Cd38	protein_coding
ENSMUSG00000005087	Cd44	protein_coding
ENSMUSG00000055447	Cd47	protein_coding
ENSMUSG00000026399	Cd55	protein_coding
ENSMUSG00000032679	Cd59a	protein_coding
ENSMUSG00000025351	Cd63	protein_coding
ENSMUSG00000024610	Cd74	protein_coding
ENSMUSG00000037706	Cd81	protein_coding
ENSMUSG00000030342	Cd9	protein_coding
ENSMUSG00000027435	Cd93	protein_coding
ENSMUSG00000002885	Cd97	protein_coding
ENSMUSG00000035776	Cd99l2	protein_coding
ENSMUSG00000021982	Cdadc1	protein_coding
ENSMUSG00000038416	Cdc16	protein_coding
ENSMUSG00000066149	Cdc26	protein_coding
ENSMUSG00000020687	Cdc27	protein_coding
ENSMUSG00000020307	Cdc34	protein_coding
ENSMUSG00000019471	Cdc37	protein_coding
ENSMUSG00000024780	Cdc37l1	protein_coding
ENSMUSG00000006699	Cdc42	protein_coding
ENSMUSG00000026490	Cdc42bpa	protein_coding
ENSMUSG00000049521	Cdc42ep1	protein_coding
ENSMUSG00000036533	Cdc42ep3	protein_coding
ENSMUSG00000023932	Cdc5l	protein_coding
ENSMUSG00000026361	Cdc73	protein_coding
ENSMUSG00000031841	Cdh13	protein_coding
ENSMUSG00000024304	Cdh2	protein_coding
ENSMUSG00000031871	Cdh5	protein_coding
ENSMUSG00000030682	Cdipt	protein_coding
ENSMUSG00000029062	Cdk11b	protein_coding
ENSMUSG00000003119	Cdk12	protein_coding
ENSMUSG00000041297	Cdk13	protein_coding
ENSMUSG00000028926	Cdk14	protein_coding
ENSMUSG00000026023	Cdk15	protein_coding
ENSMUSG00000031065	Cdk16	protein_coding
ENSMUSG00000020015	Cdk17	protein_coding
ENSMUSG00000029394	Cdk2ap1	protein_coding
ENSMUSG00000024856	Cdk2ap2	protein_coding
ENSMUSG00000006728	Cdk4	protein_coding
ENSMUSG00000027487	Cdk5rap1	protein_coding
ENSMUSG00000069089	Cdk7	protein_coding
ENSMUSG00000009555	Cdk9	protein_coding
ENSMUSG00000006191	Cdkal1	protein_coding
ENSMUSG00000020990	Cdkl1	protein_coding
ENSMUSG00000023067	Cdkn1a	protein_coding
ENSMUSG00000003031	Cdkn1b	protein_coding
ENSMUSG00000037664	Cdkn1c	protein_coding
ENSMUSG00000020392	Cdkn2aipnl	protein_coding
ENSMUSG00000050910	Cdr2l	protein_coding
ENSMUSG00000058793	Cds2	protein_coding
ENSMUSG00000032803	Cdv3	protein_coding
ENSMUSG00000074272	Ceacam1	protein_coding
ENSMUSG00000056501	Cebpb	protein_coding
ENSMUSG00000056216	Cebpg	protein_coding
ENSMUSG00000024081	Cebpz	protein_coding
ENSMUSG00000005506	Celf1	protein_coding
ENSMUSG00000002107	Celf2	protein_coding
ENSMUSG00000029177	Cenpa	protein_coding
ENSMUSG00000068267	Cenpb	protein_coding
ENSMUSG00000057110	Cep110	protein_coding
ENSMUSG00000036403	Cep135	protein_coding
ENSMUSG00000038241	Cep250	protein_coding
ENSMUSG00000031922	Cep57	protein_coding
ENSMUSG00000031347	Cetn2	protein_coding
ENSMUSG00000021537	Cetn3	protein_coding
ENSMUSG00000031954	Cfdp1	protein_coding
ENSMUSG00000026365	Cfh	protein_coding
ENSMUSG00000056201	Cfl1	protein_coding
ENSMUSG00000062929	Cfl2	protein_coding
ENSMUSG00000026031	Cflar	protein_coding
ENSMUSG00000001128	Cfp	protein_coding
ENSMUSG00000054604	Cggbp1	protein_coding
ENSMUSG00000032232	Cgnl1	protein_coding
ENSMUSG00000063787	Chchd1	protein_coding
ENSMUSG00000049422	Chchd10	protein_coding
ENSMUSG00000070493	Chchd2	protein_coding
ENSMUSG00000053768	Chchd3	protein_coding
ENSMUSG00000042198	Chchd7	protein_coding
ENSMUSG00000018474	Chd3	protein_coding
ENSMUSG00000063870	Chd4	protein_coding
ENSMUSG00000041235	Chd7	protein_coding
ENSMUSG00000053754	Chd8	protein_coding
ENSMUSG00000056608	Chd9	protein_coding
ENSMUSG00000052488	Cherp	protein_coding
ENSMUSG00000025512	Chid1	protein_coding
ENSMUSG00000022617	Chkb	protein_coding
ENSMUSG00000025531	Chm	protein_coding
ENSMUSG00000033916	Chmp2a	protein_coding
ENSMUSG00000004843	Chmp2b	protein_coding
ENSMUSG00000053119	Chmp3	protein_coding
ENSMUSG00000038467	Chmp4b	protein_coding
ENSMUSG00000056486	Chn1	protein_coding
ENSMUSG00000032997	Chpf	protein_coding
ENSMUSG00000060002	Chpt1	protein_coding
ENSMUSG00000068391	Chrac1	protein_coding
ENSMUSG00000045613	Chrm2	protein_coding
ENSMUSG00000027107	Chrna1	protein_coding
ENSMUSG00000025199	Chuk	protein_coding
ENSMUSG00000090258	Churc1	protein_coding
ENSMUSG00000003662	Ciao1	protein_coding
ENSMUSG00000042254	Cilp	protein_coding
ENSMUSG00000044006	Cilp2	protein_coding
ENSMUSG00000021276	Cinp	protein_coding
ENSMUSG00000041777	Cir1	protein_coding
ENSMUSG00000037710	Cisd1	protein_coding
ENSMUSG00000028165	Cisd2	protein_coding
ENSMUSG00000078695	Cisd3	protein_coding
ENSMUSG00000032578	Cish	protein_coding
ENSMUSG00000046841	Ckap4	protein_coding
ENSMUSG00000001270	Ckb	protein_coding
ENSMUSG00000030399	Ckm	protein_coding
ENSMUSG00000021622	Ckmt2	protein_coding
ENSMUSG00000064302	Clasp1	protein_coding
ENSMUSG00000033392	Clasp2	protein_coding
ENSMUSG00000027884	Clcc1	protein_coding
ENSMUSG00000004319	Clcn3	protein_coding
ENSMUSG00000000605	Clcn4-2	protein_coding
ENSMUSG00000036636	Clcn7	protein_coding
ENSMUSG00000022744	Cldn25	protein_coding
ENSMUSG00000033082	Clec1a	protein_coding
ENSMUSG00000030159	Clec1b	protein_coding
ENSMUSG00000030157	Clec2d	protein_coding
ENSMUSG00000079293	Clec7a	protein_coding
ENSMUSG00000007041	Clic1	protein_coding
ENSMUSG00000037242	Clic4	protein_coding
ENSMUSG00000023959	Clic5	protein_coding
ENSMUSG00000006169	Clint1	protein_coding
ENSMUSG00000049550	Clip1	protein_coding
ENSMUSG00000024059	Clip4	protein_coding
ENSMUSG00000026034	Clk1	protein_coding
ENSMUSG00000068917	Clk2	protein_coding
ENSMUSG00000032316	Clk3	protein_coding
ENSMUSG00000020385	Clk4	protein_coding
ENSMUSG00000022125	Cln5	protein_coding
ENSMUSG00000029238	Clock	protein_coding
ENSMUSG00000027079	Clp1	protein_coding
ENSMUSG00000001829	Clpb	protein_coding
ENSMUSG00000002660	Clpp	protein_coding
ENSMUSG00000002981	Clptm1	protein_coding
ENSMUSG00000021610	Clptm1l	protein_coding
ENSMUSG00000015357	Clpx	protein_coding
ENSMUSG00000039953	Clstn1	protein_coding
ENSMUSG00000028478	Clta	protein_coding
ENSMUSG00000047547	Cltb	protein_coding
ENSMUSG00000047126	Cltc	protein_coding
ENSMUSG00000022037	Clu	protein_coding
ENSMUSG00000042190	Cmklr1	protein_coding
ENSMUSG00000028719	Cmpk1	protein_coding
ENSMUSG00000031875	Cmtm3	protein_coding
ENSMUSG00000047419	Cmya5	protein_coding
ENSMUSG00000030057	Cnbp	protein_coding
ENSMUSG00000015759	Cnih	protein_coding
ENSMUSG00000062169	Cnih4	protein_coding
ENSMUSG00000004665	Cnn2	protein_coding
ENSMUSG00000053931	Cnn3	protein_coding
ENSMUSG00000036550	Cnot1	protein_coding
ENSMUSG00000020166	Cnot2	protein_coding
ENSMUSG00000020362	Cnot6	protein_coding
ENSMUSG00000034724	Cnot6l	protein_coding
ENSMUSG00000031601	Cnot7	protein_coding
ENSMUSG00000020515	Cnot8	protein_coding
ENSMUSG00000025381	Cnpy2	protein_coding
ENSMUSG00000038070	Cntln	protein_coding
ENSMUSG00000027742	Cog6	protein_coding
ENSMUSG00000034951	Cog7	protein_coding
ENSMUSG00000022371	Col14a1	protein_coding
ENSMUSG00000028339	Col15a1	protein_coding
ENSMUSG00000001506	Col1a1	protein_coding
ENSMUSG00000029661	Col1a2	protein_coding
ENSMUSG00000045672	Col27a1	protein_coding
ENSMUSG00000026043	Col3a1	protein_coding
ENSMUSG00000031502	Col4a1	protein_coding
ENSMUSG00000031503	Col4a2	protein_coding
ENSMUSG00000079465	Col4a3	protein_coding
ENSMUSG00000067158	Col4a4	protein_coding
ENSMUSG00000031274	Col4a5	protein_coding
ENSMUSG00000026837	Col5a1	protein_coding
ENSMUSG00000026042	Col5a2	protein_coding
ENSMUSG00000001119	Col6a1	protein_coding
ENSMUSG00000020241	Col6a2	protein_coding
ENSMUSG00000048126	Col6a3	protein_coding
ENSMUSG00000043719	Col6a6	protein_coding
ENSMUSG00000068196	Col8a1	protein_coding
ENSMUSG00000051355	Commd1	protein_coding
ENSMUSG00000042705	Commd10	protein_coding
ENSMUSG00000036513	Commd2	protein_coding
ENSMUSG00000051154	Commd3	protein_coding
ENSMUSG00000032299	Commd4	protein_coding
ENSMUSG00000075486	Commd6	protein_coding
ENSMUSG00000029213	Commd8	protein_coding
ENSMUSG00000000326	Comt	protein_coding
ENSMUSG00000026553	Copa	protein_coding
ENSMUSG00000030754	Copb1	protein_coding
ENSMUSG00000032458	Copb2	protein_coding
ENSMUSG00000055681	Cope	protein_coding
ENSMUSG00000030058	Copg	protein_coding
ENSMUSG00000027206	Cops2	protein_coding
ENSMUSG00000019373	Cops3	protein_coding
ENSMUSG00000035297	Cops4	protein_coding
ENSMUSG00000019494	Cops6	protein_coding
ENSMUSG00000030127	Cops7a	protein_coding
ENSMUSG00000026240	Cops7b	protein_coding
ENSMUSG00000034432	Cops8	protein_coding
ENSMUSG00000060992	Copz1	protein_coding
ENSMUSG00000018672	Copz2	protein_coding
ENSMUSG00000039914	Coq10a	protein_coding
ENSMUSG00000029319	Coq2	protein_coding
ENSMUSG00000026798	Coq4	protein_coding
ENSMUSG00000041733	Coq5	protein_coding
ENSMUSG00000021235	Coq6	protein_coding
ENSMUSG00000030652	Coq7	protein_coding
ENSMUSG00000031782	Coq9	protein_coding
ENSMUSG00000005220	Corin	protein_coding
ENSMUSG00000020836	Coro6	protein_coding
ENSMUSG00000042148	Cox10	protein_coding
ENSMUSG00000091803	Cox16	protein_coding
ENSMUSG00000046516	Cox17	protein_coding
ENSMUSG00000045438	Cox19	protein_coding
ENSMUSG00000000088	Cox5a	protein_coding
ENSMUSG00000061518	Cox5b	protein_coding
ENSMUSG00000041697	Cox6a1	protein_coding
ENSMUSG00000030785	Cox6a2	protein_coding
ENSMUSG00000036751	Cox6b1	protein_coding
ENSMUSG00000014313	Cox6c	protein_coding
ENSMUSG00000074218	Cox7a1	protein_coding
ENSMUSG00000032330	Cox7a2	protein_coding
ENSMUSG00000024248	Cox7a2l	protein_coding
ENSMUSG00000031231	Cox7b	protein_coding
ENSMUSG00000017778	Cox7c	protein_coding
ENSMUSG00000035885	Cox8a	protein_coding
ENSMUSG00000025488	Cox8b	protein_coding
ENSMUSG00000003617	Cp	protein_coding
ENSMUSG00000020841	Cpd	protein_coding
ENSMUSG00000037852	Cpe	protein_coding
ENSMUSG00000025586	Cpeb1	protein_coding
ENSMUSG00000039782	Cpeb2	protein_coding
ENSMUSG00000039652	Cpeb3	protein_coding
ENSMUSG00000020300	Cpeb4	protein_coding
ENSMUSG00000074643	Cpne1	protein_coding
ENSMUSG00000028228	Cpne3	protein_coding
ENSMUSG00000052560	Cpne8	protein_coding
ENSMUSG00000022742	Cpox	protein_coding
ENSMUSG00000065979	Cpped1	protein_coding
ENSMUSG00000055531	Cpsf6	protein_coding
ENSMUSG00000034820	Cpsf7	protein_coding
ENSMUSG00000078937	Cpt1b	protein_coding
ENSMUSG00000028607	Cpt2	protein_coding
ENSMUSG00000030862	Cpxm2	protein_coding
ENSMUSG00000016481	Cr1l	protein_coding
ENSMUSG00000092860	CR956641.1	misc_RNA
ENSMUSG00000026853	Crat	protein_coding
ENSMUSG00000044279	Crb3	protein_coding
ENSMUSG00000025958	Creb1	protein_coding
ENSMUSG00000038648	Creb3l2	protein_coding
ENSMUSG00000022521	Crebbp	protein_coding
ENSMUSG00000051451	Crebzf	protein_coding
ENSMUSG00000040713	Creg1	protein_coding
ENSMUSG00000024074	Crim1	protein_coding
ENSMUSG00000006360	Crip1	protein_coding
ENSMUSG00000006356	Crip2	protein_coding
ENSMUSG00000024146	Cript	protein_coding
ENSMUSG00000017776	Crk	protein_coding
ENSMUSG00000027357	Crls1	protein_coding
ENSMUSG00000003623	Crot	protein_coding
ENSMUSG00000030527	Crtc3	protein_coding
ENSMUSG00000032060	Cryab	protein_coding
ENSMUSG00000022723	Crybg3	protein_coding
ENSMUSG00000058240	Cryzl1	protein_coding
ENSMUSG00000005683	Cs	protein_coding
ENSMUSG00000023044	Csad	protein_coding
ENSMUSG00000030189	Csda	protein_coding
ENSMUSG00000042109	Csdc2	protein_coding
ENSMUSG00000068823	Csde1	protein_coding
ENSMUSG00000014599	Csf1	protein_coding
ENSMUSG00000024621	Csf1r	protein_coding
ENSMUSG00000028859	Csf3r	protein_coding
ENSMUSG00000024576	Csnk1a1	protein_coding
ENSMUSG00000022433	Csnk1e	protein_coding
ENSMUSG00000003345	Csnk1g2	protein_coding
ENSMUSG00000074698	Csnk2a1	protein_coding
ENSMUSG00000046707	Csnk2a2	protein_coding
ENSMUSG00000024387	Csnk2b	protein_coding
ENSMUSG00000056763	Cspp1	protein_coding
ENSMUSG00000020186	Csrp2	protein_coding
ENSMUSG00000030470	Csrp3	protein_coding
ENSMUSG00000027447	Cst3	protein_coding
ENSMUSG00000021000	Ctage5	protein_coding
ENSMUSG00000037373	Ctbp1	protein_coding
ENSMUSG00000030970	Ctbp2	protein_coding
ENSMUSG00000005698	Ctcf	protein_coding
ENSMUSG00000070495	Ctcfl	protein_coding
ENSMUSG00000018559	Ctdnep1	protein_coding
ENSMUSG00000026176	Ctdsp1	protein_coding
ENSMUSG00000078429	Ctdsp2	protein_coding
ENSMUSG00000033411	Ctdspl2	protein_coding
ENSMUSG00000019997	Ctgf	protein_coding
ENSMUSG00000044258	Ctla2a	protein_coding
ENSMUSG00000026011	Ctla4	protein_coding
ENSMUSG00000037815	Ctnna1	protein_coding
ENSMUSG00000038816	Ctnnal1	protein_coding
ENSMUSG00000006932	Ctnnb1	protein_coding
ENSMUSG00000028633	Ctps	protein_coding
ENSMUSG00000005609	Ctr9	protein_coding
ENSMUSG00000017760	Ctsa	protein_coding
ENSMUSG00000021939	Ctsb	protein_coding
ENSMUSG00000030560	Ctsc	protein_coding
ENSMUSG00000007891	Ctsd	protein_coding
ENSMUSG00000032359	Ctsh	protein_coding
ENSMUSG00000021477	Ctsl	protein_coding
ENSMUSG00000038642	Ctss	protein_coding
ENSMUSG00000016256	Ctsz	protein_coding
ENSMUSG00000031078	Cttn	protein_coding
ENSMUSG00000000416	Cttnbp2	protein_coding
ENSMUSG00000062127	Cttnbp2nl	protein_coding
ENSMUSG00000018378	Cuedc1	protein_coding
ENSMUSG00000036748	Cuedc2	protein_coding
ENSMUSG00000029686	Cul1	protein_coding
ENSMUSG00000024231	Cul2	protein_coding
ENSMUSG00000004364	Cul3	protein_coding
ENSMUSG00000031446	Cul4a	protein_coding
ENSMUSG00000031095	Cul4b	protein_coding
ENSMUSG00000029705	Cux1	protein_coding
ENSMUSG00000004096	Cwc15	protein_coding
ENSMUSG00000025898	Cwf19l2	protein_coding
ENSMUSG00000052336	Cx3cr1	protein_coding
ENSMUSG00000022865	Cxadr	protein_coding
ENSMUSG00000061353	Cxcl12	protein_coding
ENSMUSG00000018920	Cxcl16	protein_coding
ENSMUSG00000029417	Cxcl9	protein_coding
ENSMUSG00000026180	Cxcr2	protein_coding
ENSMUSG00000044337	Cxcr7	protein_coding
ENSMUSG00000067924	Cxx1b	protein_coding
ENSMUSG00000024646	Cyb5	protein_coding
ENSMUSG00000057778	Cyb5d2	protein_coding
ENSMUSG00000026456	Cyb5r1	protein_coding
ENSMUSG00000018042	Cyb5r3	protein_coding
ENSMUSG00000032872	Cyb5r4	protein_coding
ENSMUSG00000015340	Cybb	protein_coding
ENSMUSG00000027015	Cybrd1	protein_coding
ENSMUSG00000022551	Cyc1	protein_coding
ENSMUSG00000063694	Cycs	protein_coding
ENSMUSG00000030447	Cyfip1	protein_coding
ENSMUSG00000020340	Cyfip2	protein_coding
ENSMUSG00000020810	Cygb	protein_coding
ENSMUSG00000053929	Cyhr1	protein_coding
ENSMUSG00000036712	Cyld	protein_coding
ENSMUSG00000024087	Cyp1b1	protein_coding
ENSMUSG00000049439	Cyp20a1	protein_coding
ENSMUSG00000026170	Cyp27a1	protein_coding
ENSMUSG00000061740	Cyp2d22	protein_coding
ENSMUSG00000025479	Cyp2e1	protein_coding
ENSMUSG00000079057	Cyp4v3	protein_coding
ENSMUSG00000047155	Cyp4x1	protein_coding
ENSMUSG00000028195	Cyr61	protein_coding
ENSMUSG00000017132	Cyth1	protein_coding
ENSMUSG00000003269	Cyth2	protein_coding
ENSMUSG00000062329	Cytl1	protein_coding
ENSMUSG00000041134	Cyyr1	protein_coding
ENSMUSG00000042834	D0H4S114	protein_coding
ENSMUSG00000053329	D10Jhu81e	protein_coding
ENSMUSG00000041629	D11Wsu99e	protein_coding
ENSMUSG00000054304	D130007C19Rik	pseudogene
ENSMUSG00000042922	D130020L05Rik	lincRNA
ENSMUSG00000040651	D14Abb1e	protein_coding
ENSMUSG00000013539	D16H22S680E	protein_coding
ENSMUSG00000056692	D17Wsu92e	protein_coding
ENSMUSG00000024544	D18Ertd653e	protein_coding
ENSMUSG00000087176	D230022J07Rik	lincRNA
ENSMUSG00000031889	D230025D16Rik	protein_coding
ENSMUSG00000039660	D2Wsu81e	protein_coding
ENSMUSG00000025766	D3Ertd751e	protein_coding
ENSMUSG00000037266	D4Wsu53e	protein_coding
ENSMUSG00000029190	D5Ertd579e	protein_coding
ENSMUSG00000063455	D630045J12Rik	protein_coding
ENSMUSG00000024104	D6Wsu116e	protein_coding
ENSMUSG00000055296	D730040F13Rik	protein_coding
ENSMUSG00000019362	D8Ertd738e	protein_coding
ENSMUSG00000046603	D9Ertd402e	protein_coding
ENSMUSG00000034574	Daam1	protein_coding
ENSMUSG00000022150	Dab2	protein_coding
ENSMUSG00000026883	Dab2ip	protein_coding
ENSMUSG00000078794	Dact3	protein_coding
ENSMUSG00000022174	Dad1	protein_coding
ENSMUSG00000039952	Dag1	protein_coding
ENSMUSG00000039206	Daglb	protein_coding
ENSMUSG00000068921	Dap3	protein_coding
ENSMUSG00000026356	Dars	protein_coding
ENSMUSG00000069565	Dazap1	protein_coding
ENSMUSG00000000346	Dazap2	protein_coding
ENSMUSG00000002297	Dbf4	protein_coding
ENSMUSG00000026385	Dbi	protein_coding
ENSMUSG00000000340	Dbt	protein_coding
ENSMUSG00000035572	Dcaf10	protein_coding
ENSMUSG00000022214	Dcaf11	protein_coding
ENSMUSG00000028436	Dcaf12	protein_coding
ENSMUSG00000041966	Dcaf17	protein_coding
ENSMUSG00000026571	Dcaf6	protein_coding
ENSMUSG00000026554	Dcaf8	protein_coding
ENSMUSG00000020935	Dcakd	protein_coding
ENSMUSG00000020633	Dcdc2c	protein_coding
ENSMUSG00000019929	Dcn	protein_coding
ENSMUSG00000042672	Dcst1	protein_coding
ENSMUSG00000022129	Dct	protein_coding
ENSMUSG00000031865	Dctn1	protein_coding
ENSMUSG00000025410	Dctn2	protein_coding
ENSMUSG00000024603	Dctn4	protein_coding
ENSMUSG00000031516	Dctn6	protein_coding
ENSMUSG00000042462	Dctpp1	protein_coding
ENSMUSG00000027708	Dcun1d1	protein_coding
ENSMUSG00000038506	Dcun1d2	protein_coding
ENSMUSG00000032002	Dcun1d5	protein_coding
ENSMUSG00000074247	Dda1	protein_coding
ENSMUSG00000007039	Ddah2	protein_coding
ENSMUSG00000024740	Ddb1	protein_coding
ENSMUSG00000002109	Ddb2	protein_coding
ENSMUSG00000037697	Ddhd1	protein_coding
ENSMUSG00000078515	Ddi2	protein_coding
ENSMUSG00000063428	Ddo	protein_coding
ENSMUSG00000028757	Ddost	protein_coding
ENSMUSG00000026674	Ddr2	protein_coding
ENSMUSG00000068290	Ddrgk1	protein_coding
ENSMUSG00000001666	Ddt	protein_coding
ENSMUSG00000037149	Ddx1	protein_coding
ENSMUSG00000055065	Ddx17	protein_coding
ENSMUSG00000015023	Ddx19a	protein_coding
ENSMUSG00000020075	Ddx21	protein_coding
ENSMUSG00000041645	Ddx24	protein_coding
ENSMUSG00000035967	Ddx26b	protein_coding
ENSMUSG00000000787	Ddx3x	protein_coding
ENSMUSG00000069045	Ddx3y	protein_coding
ENSMUSG00000021500	Ddx46	protein_coding
ENSMUSG00000020719	Ddx5	protein_coding
ENSMUSG00000029389	Ddx55	protein_coding
ENSMUSG00000040296	Ddx58	protein_coding
ENSMUSG00000032097	Ddx6	protein_coding
ENSMUSG00000058886	Deaf1	protein_coding
ENSMUSG00000032526	Deb1	protein_coding
ENSMUSG00000028223	Decr1	protein_coding
ENSMUSG00000036775	Decr2	protein_coding
ENSMUSG00000038633	Degs1	protein_coding
ENSMUSG00000021377	Dek	protein_coding
ENSMUSG00000056268	Dennd1b	protein_coding
ENSMUSG00000007379	Dennd2c	protein_coding
ENSMUSG00000036661	Dennd3	protein_coding
ENSMUSG00000035901	Dennd5a	protein_coding
ENSMUSG00000030313	Dennd5b	protein_coding
ENSMUSG00000023106	Denr	protein_coding
ENSMUSG00000022419	Deptor	protein_coding
ENSMUSG00000022365	Derl1	protein_coding
ENSMUSG00000018442	Derl2	protein_coding
ENSMUSG00000026208	Des	protein_coding
ENSMUSG00000028974	Dffa	protein_coding
ENSMUSG00000030747	Dgat2	protein_coding
ENSMUSG00000025357	Dgka	protein_coding
ENSMUSG00000070738	Dgkd	protein_coding
ENSMUSG00000040479	Dgkz	protein_coding
ENSMUSG00000011382	Dhdh	protein_coding
ENSMUSG00000031730	Dhodh	protein_coding
ENSMUSG00000002332	Dhrs1	protein_coding
ENSMUSG00000066026	Dhrs3	protein_coding
ENSMUSG00000042569	Dhrs7b	protein_coding
ENSMUSG00000033044	Dhrs7c	protein_coding
ENSMUSG00000025815	Dhtkd1	protein_coding
ENSMUSG00000029169	Dhx15	protein_coding
ENSMUSG00000024422	Dhx16	protein_coding
ENSMUSG00000032480	Dhx30	protein_coding
ENSMUSG00000030986	Dhx32	protein_coding
ENSMUSG00000027770	Dhx36	protein_coding
ENSMUSG00000029480	Dhx37	protein_coding
ENSMUSG00000042699	Dhx9	protein_coding
ENSMUSG00000029433	Diablo	protein_coding
ENSMUSG00000024456	Diap1	protein_coding
ENSMUSG00000041415	Dicer1	protein_coding
ENSMUSG00000038914	Dido1	protein_coding
ENSMUSG00000023026	Dip2b	protein_coding
ENSMUSG00000032396	Dis3l	protein_coding
ENSMUSG00000043051	Disc1	protein_coding
ENSMUSG00000032064	Dixdc1	protein_coding
ENSMUSG00000031403	Dkc1	protein_coding
ENSMUSG00000000168	Dlat	protein_coding
ENSMUSG00000031523	Dlc1	protein_coding
ENSMUSG00000020664	Dld	protein_coding
ENSMUSG00000022770	Dlg1	protein_coding
ENSMUSG00000061689	Dlgap4	protein_coding
ENSMUSG00000037544	Dlgap5	protein_coding
ENSMUSG00000004789	Dlst	protein_coding
ENSMUSG00000045103	Dmd	protein_coding
ENSMUSG00000030409	Dmpk	protein_coding
ENSMUSG00000042508	Dmtf1	protein_coding
ENSMUSG00000030410	Dmwd	protein_coding
ENSMUSG00000037416	Dmxl1	protein_coding
ENSMUSG00000028410	Dnaja1	protein_coding
ENSMUSG00000031701	Dnaja2	protein_coding
ENSMUSG00000004069	Dnaja3	protein_coding
ENSMUSG00000004460	Dnajb11	protein_coding
ENSMUSG00000020109	Dnajb12	protein_coding
ENSMUSG00000074212	Dnajb14	protein_coding
ENSMUSG00000028035	Dnajb4	protein_coding
ENSMUSG00000036052	Dnajb5	protein_coding
ENSMUSG00000029131	Dnajb6	protein_coding
ENSMUSG00000026740	Dnajc1	protein_coding
ENSMUSG00000027006	Dnajc10	protein_coding
ENSMUSG00000039768	Dnajc11	protein_coding
ENSMUSG00000022013	Dnajc15	protein_coding
ENSMUSG00000024350	Dnajc18	protein_coding
ENSMUSG00000027679	Dnajc19	protein_coding
ENSMUSG00000029014	Dnajc2	protein_coding
ENSMUSG00000044224	Dnajc21	protein_coding
ENSMUSG00000070972	Dnajc25	protein_coding
ENSMUSG00000022136	Dnajc3	protein_coding
ENSMUSG00000000826	Dnajc5	protein_coding
ENSMUSG00000014195	Dnajc7	protein_coding
ENSMUSG00000054405	Dnajc8	protein_coding
ENSMUSG00000075467	Dnlz	protein_coding
ENSMUSG00000026825	Dnm1	protein_coding
ENSMUSG00000022789	Dnm1l	protein_coding
ENSMUSG00000033335	Dnm2	protein_coding
ENSMUSG00000020661	Dnmt3a	protein_coding
ENSMUSG00000039756	Dnttip2	protein_coding
ENSMUSG00000024871	Doc2g	protein_coding
ENSMUSG00000028556	Dock7	protein_coding
ENSMUSG00000025558	Dock9	protein_coding
ENSMUSG00000027560	Dok5	protein_coding
ENSMUSG00000035640	Dos	protein_coding
ENSMUSG00000061589	Dot1l	protein_coding
ENSMUSG00000032123	Dpagt1	protein_coding
ENSMUSG00000021905	Dph3	protein_coding
ENSMUSG00000033554	Dph5	protein_coding
ENSMUSG00000078919	Dpm1	protein_coding
ENSMUSG00000032393	Dpp8	protein_coding
ENSMUSG00000001229	Dpp9	protein_coding
ENSMUSG00000026574	Dpt	protein_coding
ENSMUSG00000022048	Dpysl2	protein_coding
ENSMUSG00000024501	Dpysl3	protein_coding
ENSMUSG00000027900	Dram2	protein_coding
ENSMUSG00000024914	Drap1	protein_coding
ENSMUSG00000020457	Drg1	protein_coding
ENSMUSG00000024331	Dsc2	protein_coding
ENSMUSG00000022898	Dscr3	protein_coding
ENSMUSG00000044393	Dsg2	protein_coding
ENSMUSG00000054889	Dsp	protein_coding
ENSMUSG00000026131	Dst	protein_coding
ENSMUSG00000015932	Dstn	protein_coding
ENSMUSG00000024302	Dtna	protein_coding
ENSMUSG00000071454	Dtnb	protein_coding
ENSMUSG00000057531	Dtnbp1	protein_coding
ENSMUSG00000040415	Dtx3	protein_coding
ENSMUSG00000049502	Dtx3l	protein_coding
ENSMUSG00000024190	Dusp1	protein_coding
ENSMUSG00000030002	Dusp11	protein_coding
ENSMUSG00000003518	Dusp3	protein_coding
ENSMUSG00000053716	Dusp7	protein_coding
ENSMUSG00000037887	Dusp8	protein_coding
ENSMUSG00000043186	Dusp8	protein_coding
ENSMUSG00000029071	Dvl1	protein_coding
ENSMUSG00000018707	Dync1h1	protein_coding
ENSMUSG00000027012	Dync1i2	protein_coding
ENSMUSG00000032435	Dync1li1	protein_coding
ENSMUSG00000009013	Dynll1	protein_coding
ENSMUSG00000020483	Dynll2	protein_coding
ENSMUSG00000047459	Dynlrb1	protein_coding
ENSMUSG00000031176	Dynlt3	protein_coding
ENSMUSG00000022897	Dyrk1a	protein_coding
ENSMUSG00000033788	Dysf	protein_coding
ENSMUSG00000057469	E2f6	protein_coding
ENSMUSG00000022350	E430025E21Rik	protein_coding
ENSMUSG00000054302	Eapp	protein_coding
ENSMUSG00000057098	Ebf1	protein_coding
ENSMUSG00000078561	Ebf1	pseudogene
ENSMUSG00000022053	Ebf2	protein_coding
ENSMUSG00000028729	Ebna1bp2	protein_coding
ENSMUSG00000021810	Ecd	protein_coding
ENSMUSG00000057530	Ece1	protein_coding
ENSMUSG00000053898	Ech1	protein_coding
ENSMUSG00000028601	Echdc2	protein_coding
ENSMUSG00000025465	Echs1	protein_coding
ENSMUSG00000024132	Eci1	protein_coding
ENSMUSG00000021417	Eci2	protein_coding
ENSMUSG00000028108	Ecm1	protein_coding
ENSMUSG00000066839	Ecsit	protein_coding
ENSMUSG00000036270	Edc4	protein_coding
ENSMUSG00000015092	Edf1	protein_coding
ENSMUSG00000027524	Edn3	protein_coding
ENSMUSG00000022122	Ednrb	protein_coding
ENSMUSG00000036499	Eea1	protein_coding
ENSMUSG00000030619	Eed	protein_coding
ENSMUSG00000037742	Eef1a1	protein_coding
ENSMUSG00000016349	Eef1a2	protein_coding
ENSMUSG00000025967	Eef1b2	protein_coding
ENSMUSG00000055762	Eef1d	protein_coding
ENSMUSG00000071644	Eef1g	protein_coding
ENSMUSG00000034994	Eef2	protein_coding
ENSMUSG00000021973	Efha1	protein_coding
ENSMUSG00000040659	Efhd2	protein_coding
ENSMUSG00000003934	Efnb3	protein_coding
ENSMUSG00000015002	Efr3a	protein_coding
ENSMUSG00000026921	Egfl7	protein_coding
ENSMUSG00000015467	Egfl8	protein_coding
ENSMUSG00000031987	Egln1	protein_coding
ENSMUSG00000058709	Egln2	protein_coding
ENSMUSG00000035105	Egln3	protein_coding
ENSMUSG00000038418	Egr1	protein_coding
ENSMUSG00000042302	Ehbp1	protein_coding
ENSMUSG00000024937	Ehbp1l1	protein_coding
ENSMUSG00000074364	Ehd2	protein_coding
ENSMUSG00000027293	Ehd4	protein_coding
ENSMUSG00000036893	Ehmt1	protein_coding
ENSMUSG00000062762	Ei24	protein_coding
ENSMUSG00000091337	Eid1	protein_coding
ENSMUSG00000078135	Eid1	pseudogene
ENSMUSG00000035530	Eif1	protein_coding
ENSMUSG00000067194	Eif1ax	protein_coding
ENSMUSG00000006941	Eif1b	protein_coding
ENSMUSG00000027810	Eif2a	protein_coding
ENSMUSG00000029613	Eif2ak1	protein_coding
ENSMUSG00000029145	Eif2b4	protein_coding
ENSMUSG00000003235	Eif2b5	protein_coding
ENSMUSG00000021116	Eif2s1	protein_coding
ENSMUSG00000074656	Eif2s2	protein_coding
ENSMUSG00000035150	Eif2s3x	protein_coding
ENSMUSG00000069049	Eif2s3y	protein_coding
ENSMUSG00000024991	Eif3a	protein_coding
ENSMUSG00000056076	Eif3b	protein_coding
ENSMUSG00000030738	Eif3c	protein_coding
ENSMUSG00000016554	Eif3d	protein_coding
ENSMUSG00000022336	Eif3e	protein_coding
ENSMUSG00000031029	Eif3f	protein_coding
ENSMUSG00000070319	Eif3g	protein_coding
ENSMUSG00000022312	Eif3h	protein_coding
ENSMUSG00000027236	Eif3j	protein_coding
ENSMUSG00000053565	Eif3k	protein_coding
ENSMUSG00000033047	Eif3l	protein_coding
ENSMUSG00000027170	Eif3m	protein_coding
ENSMUSG00000059796	Eif4a1	protein_coding
ENSMUSG00000022884	Eif4a2	protein_coding
ENSMUSG00000058655	Eif4b	protein_coding
ENSMUSG00000028156	Eif4e	protein_coding
ENSMUSG00000026254	Eif4e2	protein_coding
ENSMUSG00000093661	Eif4e3	protein_coding
ENSMUSG00000020454	Eif4enif1	protein_coding
ENSMUSG00000045983	Eif4g1	protein_coding
ENSMUSG00000005610	Eif4g2	protein_coding
ENSMUSG00000028760	Eif4g3	protein_coding
ENSMUSG00000040731	Eif4h	protein_coding
ENSMUSG00000021282	Eif5	protein_coding
ENSMUSG00000078812	Eif5a	protein_coding
ENSMUSG00000026083	Eif5b	protein_coding
ENSMUSG00000008398	Elk3	protein_coding
ENSMUSG00000026436	Elk4	protein_coding
ENSMUSG00000035151	Elmod2	protein_coding
ENSMUSG00000006390	Elovl1	protein_coding
ENSMUSG00000024271	Elp2	protein_coding
ENSMUSG00000054690	Emcn	protein_coding
ENSMUSG00000004268	Emg1	protein_coding
ENSMUSG00000029163	Emilin1	protein_coding
ENSMUSG00000058070	Eml1	protein_coding
ENSMUSG00000030208	Emp1	protein_coding
ENSMUSG00000022505	Emp2	protein_coding
ENSMUSG00000040212	Emp3	protein_coding
ENSMUSG00000022995	Enah	protein_coding
ENSMUSG00000026814	Eng	protein_coding
ENSMUSG00000063524	Eno1	protein_coding
ENSMUSG00000060600	Eno3	protein_coding
ENSMUSG00000037370	Enpp1	protein_coding
ENSMUSG00000023961	Enpp4	protein_coding
ENSMUSG00000038619	Ensa	protein_coding
ENSMUSG00000048120	Entpd1	protein_coding
ENSMUSG00000015085	Entpd2	protein_coding
ENSMUSG00000021236	Entpd5	protein_coding
ENSMUSG00000055024	Ep300	protein_coding
ENSMUSG00000024140	Epas1	protein_coding
ENSMUSG00000028906	Epb4.1	protein_coding
ENSMUSG00000019978	Epb4.1l2	protein_coding
ENSMUSG00000024240	Epc1	protein_coding
ENSMUSG00000069495	Epc2	protein_coding
ENSMUSG00000026235	Epha4	protein_coding
ENSMUSG00000022040	Ephx2	protein_coding
ENSMUSG00000035203	Epn1	protein_coding
ENSMUSG00000001036	Epn2	protein_coding
ENSMUSG00000026615	Eprs	protein_coding
ENSMUSG00000028552	Eps15	protein_coding
ENSMUSG00000006276	Eps15l1	protein_coding
ENSMUSG00000015766	Eps8	protein_coding
ENSMUSG00000021709	Erbb2ip	protein_coding
ENSMUSG00000030400	Ercc2	protein_coding
ENSMUSG00000026048	Ercc5	protein_coding
ENSMUSG00000040732	Erg	protein_coding
ENSMUSG00000030304	Ergic2	protein_coding
ENSMUSG00000005881	Ergic3	protein_coding
ENSMUSG00000021131	Erh	protein_coding
ENSMUSG00000020311	Erlec1	protein_coding
ENSMUSG00000029616	Erp29	protein_coding
ENSMUSG00000028343	Erp44	protein_coding
ENSMUSG00000001946	Esam	protein_coding
ENSMUSG00000024293	Esco1	protein_coding
ENSMUSG00000021996	Esd	protein_coding
ENSMUSG00000045624	Esf1	protein_coding
ENSMUSG00000084128	Esrp2	protein_coding
ENSMUSG00000024955	Esrra	protein_coding
ENSMUSG00000026610	Esrrg	protein_coding
ENSMUSG00000021171	Esyt2	protein_coding
ENSMUSG00000024360	Etf1	protein_coding
ENSMUSG00000032314	Etfa	protein_coding
ENSMUSG00000004610	Etfb	protein_coding
ENSMUSG00000027809	Etfdh	protein_coding
ENSMUSG00000036617	Etl4	protein_coding
ENSMUSG00000030275	Etnk1	protein_coding
ENSMUSG00000032035	Ets1	protein_coding
ENSMUSG00000022895	Ets2	protein_coding
ENSMUSG00000004151	Etv1	protein_coding
ENSMUSG00000003382	Etv3	protein_coding
ENSMUSG00000030199	Etv6	protein_coding
ENSMUSG00000011831	Evi5	protein_coding
ENSMUSG00000009079	Ewsr1	protein_coding
ENSMUSG00000032705	Exd2	protein_coding
ENSMUSG00000021357	Exoc2	protein_coding
ENSMUSG00000029763	Exoc4	protein_coding
ENSMUSG00000061244	Exoc5	protein_coding
ENSMUSG00000039356	Exosc2	protein_coding
ENSMUSG00000034259	Exosc4	protein_coding
ENSMUSG00000061731	Ext1	protein_coding
ENSMUSG00000029687	Ezh2	protein_coding
ENSMUSG00000052397	Ezr	protein_coding
ENSMUSG00000038235	F11r	protein_coding
ENSMUSG00000039109	F13a1	protein_coding
ENSMUSG00000048376	F2r	protein_coding
ENSMUSG00000090942	F830016B08Rik	protein_coding
ENSMUSG00000028773	Fabp3	protein_coding
ENSMUSG00000062515	Fabp4	protein_coding
ENSMUSG00000027533	Fabp5	protein_coding
ENSMUSG00000031077	Fadd	protein_coding
ENSMUSG00000044788	Fads6	protein_coding
ENSMUSG00000010517	Faf1	protein_coding
ENSMUSG00000045316	Fahd1	protein_coding
ENSMUSG00000050628	Fam100b	protein_coding
ENSMUSG00000038646	Fam103a1	protein_coding
ENSMUSG00000046034	Fam105b	protein_coding
ENSMUSG00000047368	Fam108b	protein_coding
ENSMUSG00000038459	Fam108c	protein_coding
ENSMUSG00000024691	Fam111a	protein_coding
ENSMUSG00000020523	Fam114a2	protein_coding
ENSMUSG00000080115	Fam119b	protein_coding
ENSMUSG00000038014	Fam120a	protein_coding
ENSMUSG00000028995	Fam126a	protein_coding
ENSMUSG00000038174	Fam126b	protein_coding
ENSMUSG00000026483	Fam129a	protein_coding
ENSMUSG00000058503	Fam133b	protein_coding
ENSMUSG00000049339	Fam134a	protein_coding
ENSMUSG00000022270	Fam134b	protein_coding
ENSMUSG00000026153	Fam135a	protein_coding
ENSMUSG00000037709	Fam13a	protein_coding
ENSMUSG00000022217	Fam158a	protein_coding
ENSMUSG00000003955	Fam162a	protein_coding
ENSMUSG00000051989	Fam165b	protein_coding
ENSMUSG00000029461	Fam168a	protein_coding
ENSMUSG00000037503	Fam168b	protein_coding
ENSMUSG00000050530	Fam171a1	protein_coding
ENSMUSG00000039065	Fam173b	protein_coding
ENSMUSG00000051185	Fam174a	protein_coding
ENSMUSG00000078670	Fam174b	protein_coding
ENSMUSG00000035234	Fam175a	protein_coding
ENSMUSG00000036097	Fam178a	protein_coding
ENSMUSG00000035614	Fam179b	protein_coding
ENSMUSG00000026767	Fam188a	protein_coding
ENSMUSG00000071604	Fam189a2	protein_coding
ENSMUSG00000014177	Fam18b	protein_coding
ENSMUSG00000021495	Fam193b	protein_coding
ENSMUSG00000025732	Fam195a	protein_coding
ENSMUSG00000027955	Fam198b	protein_coding
ENSMUSG00000042595	Fam199x	protein_coding
ENSMUSG00000003039	Fam32a	protein_coding
ENSMUSG00000020492	Fam33a	protein_coding
ENSMUSG00000026500	Fam36a	protein_coding
ENSMUSG00000029672	Fam3c	protein_coding
ENSMUSG00000014601	Fam40a	protein_coding
ENSMUSG00000039629	Fam40b	protein_coding
ENSMUSG00000046546	Fam43a	protein_coding
ENSMUSG00000024993	Fam45a	protein_coding
ENSMUSG00000032265	Fam46a	protein_coding
ENSMUSG00000001962	Fam50a	protein_coding
ENSMUSG00000046671	Fam54b	protein_coding
ENSMUSG00000042444	Fam63b	protein_coding
ENSMUSG00000054942	Fam73a	protein_coding
ENSMUSG00000037808	Fam76b	protein_coding
ENSMUSG00000032224	Fam81a	protein_coding
ENSMUSG00000028229	Fam82b	protein_coding
ENSMUSG00000072568	Fam84b	protein_coding
ENSMUSG00000028218	Fam92a	protein_coding
ENSMUSG00000027349	Fam98b	protein_coding
ENSMUSG00000033458	Fan1	protein_coding
ENSMUSG00000007570	Fance	protein_coding
ENSMUSG00000000392	Fap	protein_coding
ENSMUSG00000030759	Far1	protein_coding
ENSMUSG00000021420	Fars2	protein_coding
ENSMUSG00000024778	Fas	protein_coding
ENSMUSG00000028959	Fastk	protein_coding
ENSMUSG00000038274	Fau	protein_coding
ENSMUSG00000006219	Fblim1	protein_coding
ENSMUSG00000006369	Fbln1	protein_coding
ENSMUSG00000064080	Fbln2	protein_coding
ENSMUSG00000021186	Fbln5	protein_coding
ENSMUSG00000027204	Fbn1	protein_coding
ENSMUSG00000043323	Fbrsl1	protein_coding
ENSMUSG00000020883	Fbxl20	protein_coding
ENSMUSG00000050503	Fbxl22	protein_coding
ENSMUSG00000022124	Fbxl3	protein_coding
ENSMUSG00000039753	Fbxl5	protein_coding
ENSMUSG00000005371	Fbxo11	protein_coding
ENSMUSG00000032309	Fbxo22	protein_coding
ENSMUSG00000027180	Fbxo3	protein_coding
ENSMUSG00000022358	Fbxo32	protein_coding
ENSMUSG00000047746	Fbxo40	protein_coding
ENSMUSG00000028920	Fbxo42	protein_coding
ENSMUSG00000038206	Fbxo8	protein_coding
ENSMUSG00000001366	Fbxo9	protein_coding
ENSMUSG00000020271	Fbxw11	protein_coding
ENSMUSG00000035949	Fbxw2	protein_coding
ENSMUSG00000015095	Fbxw5	protein_coding
ENSMUSG00000028086	Fbxw7	protein_coding
ENSMUSG00000058715	Fcer1g	protein_coding
ENSMUSG00000003420	Fcgrt	protein_coding
ENSMUSG00000041685	Fcho2	protein_coding
ENSMUSG00000032051	Fdx1	protein_coding
ENSMUSG00000079677	Fdx1l	protein_coding
ENSMUSG00000024588	Fech	protein_coding
ENSMUSG00000043683	Fem1a	protein_coding
ENSMUSG00000037712	Fermt2	protein_coding
ENSMUSG00000056121	Fez2	protein_coding
ENSMUSG00000022788	Fgd4	protein_coding
ENSMUSG00000034037	Fgd5	protein_coding
ENSMUSG00000036585	Fgf1	protein_coding
ENSMUSG00000031137	Fgf13	protein_coding
ENSMUSG00000021974	Fgf9	protein_coding
ENSMUSG00000031565	Fgfr1	protein_coding
ENSMUSG00000039899	Fgl2	protein_coding
ENSMUSG00000026526	Fh1	protein_coding
ENSMUSG00000023092	Fhl1	protein_coding
ENSMUSG00000008136	Fhl2	protein_coding
ENSMUSG00000032643	Fhl3	protein_coding
ENSMUSG00000034295	Fhod3	protein_coding
ENSMUSG00000074971	Fibin	protein_coding
ENSMUSG00000038417	Fig4	protein_coding
ENSMUSG00000034898	Filip1	protein_coding
ENSMUSG00000043336	Filip1l	protein_coding
ENSMUSG00000029227	Fip1l1	protein_coding
ENSMUSG00000019054	Fis1	protein_coding
ENSMUSG00000022215	Fitm1	protein_coding
ENSMUSG00000048486	Fitm2	protein_coding
ENSMUSG00000032966	Fkbp1a	protein_coding
ENSMUSG00000020635	Fkbp1b	protein_coding
ENSMUSG00000056629	Fkbp2	protein_coding
ENSMUSG00000020949	Fkbp3	protein_coding
ENSMUSG00000030357	Fkbp4	protein_coding
ENSMUSG00000002732	Fkbp7	protein_coding
ENSMUSG00000019428	Fkbp8	protein_coding
ENSMUSG00000048920	Fkrp	protein_coding
ENSMUSG00000028414	Fktn	protein_coding
ENSMUSG00000042642	Flad1	protein_coding
ENSMUSG00000032633	Flcn	protein_coding
ENSMUSG00000016087	Fli1	protein_coding
ENSMUSG00000002812	Flii	protein_coding
ENSMUSG00000031328	Flna	protein_coding
ENSMUSG00000025278	Flnb	protein_coding
ENSMUSG00000068699	Flnc	protein_coding
ENSMUSG00000059714	Flot1	protein_coding
ENSMUSG00000061981	Flot2	protein_coding
ENSMUSG00000029648	Flt1	protein_coding
ENSMUSG00000042817	Flt3	protein_coding
ENSMUSG00000020357	Flt4	protein_coding
ENSMUSG00000036053	Fmnl2	protein_coding
ENSMUSG00000023008	Fmnl3	protein_coding
ENSMUSG00000040181	Fmo1	protein_coding
ENSMUSG00000040170	Fmo2	protein_coding
ENSMUSG00000039253	Fn3krp	protein_coding
ENSMUSG00000075415	Fnbp1	protein_coding
ENSMUSG00000008200	Fnbp4	protein_coding
ENSMUSG00000033487	Fndc3a	protein_coding
ENSMUSG00000039286	Fndc3b	protein_coding
ENSMUSG00000001334	Fndc5	protein_coding
ENSMUSG00000035992	Fnip1	protein_coding
ENSMUSG00000015994	Fnta	protein_coding
ENSMUSG00000029135	Fosl2	protein_coding
ENSMUSG00000050295	Foxc1	protein_coding
ENSMUSG00000003154	Foxj2	protein_coding
ENSMUSG00000032998	Foxj3	protein_coding
ENSMUSG00000056493	Foxk1	protein_coding
ENSMUSG00000033713	Foxn3	protein_coding
ENSMUSG00000030067	Foxp1	protein_coding
ENSMUSG00000029563	Foxp2	protein_coding
ENSMUSG00000031590	Frg1	protein_coding
ENSMUSG00000026657	Frmd4a	protein_coding
ENSMUSG00000030064	Frmd4b	protein_coding
ENSMUSG00000027238	Frmd5	protein_coding
ENSMUSG00000056602	Fry	protein_coding
ENSMUSG00000070733	Fryl	protein_coding
ENSMUSG00000054752	Fsd1l	protein_coding
ENSMUSG00000038663	Fsd2	protein_coding
ENSMUSG00000022816	Fstl1	protein_coding
ENSMUSG00000024661	Fth1	protein_coding
ENSMUSG00000050708	Ftl1	protein_coding
ENSMUSG00000055932	Fto	protein_coding
ENSMUSG00000020706	Ftsj3	protein_coding
ENSMUSG00000028034	Fubp1	protein_coding
ENSMUSG00000028673	Fuca1	protein_coding
ENSMUSG00000019810	Fuca2	protein_coding
ENSMUSG00000031198	Fundc2	protein_coding
ENSMUSG00000030530	Furin	protein_coding
ENSMUSG00000030795	Fus	protein_coding
ENSMUSG00000089847	Fxc1	protein_coding
ENSMUSG00000059363	Fxn	protein_coding
ENSMUSG00000027680	Fxr1	protein_coding
ENSMUSG00000018765	Fxr2	protein_coding
ENSMUSG00000036570	Fxyd1	protein_coding
ENSMUSG00000059412	Fxyd2	protein_coding
ENSMUSG00000009687	Fxyd5	protein_coding
ENSMUSG00000066705	Fxyd6	protein_coding
ENSMUSG00000022148	Fyb	protein_coding
ENSMUSG00000025241	Fyco1	protein_coding
ENSMUSG00000019843	Fyn	protein_coding
ENSMUSG00000022800	Fyttd1	protein_coding
ENSMUSG00000035293	G2e3	protein_coding
ENSMUSG00000018583	G3bp1	protein_coding
ENSMUSG00000029405	G3bp2	protein_coding
ENSMUSG00000018567	Gabarap	protein_coding
ENSMUSG00000030161	Gabarapl1	protein_coding
ENSMUSG00000031950	Gabarapl2	protein_coding
ENSMUSG00000008976	Gabpa	protein_coding
ENSMUSG00000036390	Gadd45a	protein_coding
ENSMUSG00000033751	Gadd45gip1	protein_coding
ENSMUSG00000047658	Gal3st3	protein_coding
ENSMUSG00000000420	Galnt1	protein_coding
ENSMUSG00000039774	Galnt12	protein_coding
ENSMUSG00000031608	Galnt7	protein_coding
ENSMUSG00000036073	Galt	protein_coding
ENSMUSG00000057666	Gapdh	protein_coding
ENSMUSG00000038860	Garnl3	protein_coding
ENSMUSG00000029777	Gars	protein_coding
ENSMUSG00000052957	Gas1	protein_coding
ENSMUSG00000034201	Gas2l1	protein_coding
ENSMUSG00000074802	Gas2l3	protein_coding
ENSMUSG00000053332	Gas5	non_coding
ENSMUSG00000021944	Gata4	protein_coding
ENSMUSG00000005836	Gata6	protein_coding
ENSMUSG00000007415	Gatad1	protein_coding
ENSMUSG00000042390	Gatad2b	protein_coding
ENSMUSG00000027199	Gatm	protein_coding
ENSMUSG00000015944	Gatsl2	protein_coding
ENSMUSG00000028048	Gba	protein_coding
ENSMUSG00000029432	Gbas	protein_coding
ENSMUSG00000022707	Gbe1	protein_coding
ENSMUSG00000028268	Gbp3	protein_coding
ENSMUSG00000079363	Gbp4	protein_coding
ENSMUSG00000040253	Gbp7	protein_coding
ENSMUSG00000029298	Gbp9	protein_coding
ENSMUSG00000058690	Gcap14	protein_coding
ENSMUSG00000038039	Gcc2	protein_coding
ENSMUSG00000003809	Gcdh	protein_coding
ENSMUSG00000032350	Gclc	protein_coding
ENSMUSG00000028124	Gclm	protein_coding
ENSMUSG00000023333	Gcm1	protein_coding
ENSMUSG00000041638	Gcn1l1	protein_coding
ENSMUSG00000034424	Gcsh	protein_coding
ENSMUSG00000058624	Gda	protein_coding
ENSMUSG00000033917	Gde1	protein_coding
ENSMUSG00000015291	Gdi1	protein_coding
ENSMUSG00000021218	Gdi2	protein_coding
ENSMUSG00000025858	Get4	protein_coding
ENSMUSG00000040888	Gfer	protein_coding
ENSMUSG00000027774	Gfm1	protein_coding
ENSMUSG00000020740	Gga3	protein_coding
ENSMUSG00000053460	Ggcx	protein_coding
ENSMUSG00000073987	Ggh	protein_coding
ENSMUSG00000048731	Ggnbp1	protein_coding
ENSMUSG00000020530	Ggnbp2	protein_coding
ENSMUSG00000021302	Ggps1	protein_coding
ENSMUSG00000041028	Ghitm	protein_coding
ENSMUSG00000055737	Ghr	protein_coding
ENSMUSG00000029714	Gigyf1	protein_coding
ENSMUSG00000047867	Gimap6	protein_coding
ENSMUSG00000041890	Git2	protein_coding
ENSMUSG00000050953	Gja1	protein_coding
ENSMUSG00000050234	Gja4	protein_coding
ENSMUSG00000034520	Gjc1	protein_coding
ENSMUSG00000021552	Gkap1	protein_coding
ENSMUSG00000019715	Gle1	protein_coding
ENSMUSG00000003316	Glg1	protein_coding
ENSMUSG00000056888	Glipr1	protein_coding
ENSMUSG00000024026	Glo1	protein_coding
ENSMUSG00000018196	Glrx2	protein_coding
ENSMUSG00000031068	Glrx3	protein_coding
ENSMUSG00000021102	Glrx5	protein_coding
ENSMUSG00000026103	Gls	protein_coding
ENSMUSG00000021916	Glt8d1	protein_coding
ENSMUSG00000011884	Gltp	protein_coding
ENSMUSG00000041560	Gltscr2	protein_coding
ENSMUSG00000021794	Glud1	protein_coding
ENSMUSG00000026473	Glul	protein_coding
ENSMUSG00000057580	Gm10012	pseudogene
ENSMUSG00000057577	Gm10025	pseudogene
ENSMUSG00000091478	Gm10039	pseudogene
ENSMUSG00000058360	Gm10040	pseudogene
ENSMUSG00000059776	Gm10071	protein_coding
ENSMUSG00000060143	Gm10076	protein_coding
ENSMUSG00000061971	Gm10106	protein_coding
ENSMUSG00000062319	Gm10115	protein_coding
ENSMUSG00000062382	Gm10116	protein_coding
ENSMUSG00000062611	Gm10119	protein_coding
ENSMUSG00000063556	Gm10132	protein_coding
ENSMUSG00000069972	Gm10159	protein_coding
ENSMUSG00000067292	Gm10203	protein_coding
ENSMUSG00000067736	Gm10222	protein_coding
ENSMUSG00000062279	Gm10237	protein_coding
ENSMUSG00000068674	Gm10247	protein_coding
ENSMUSG00000069804	Gm10277	protein_coding
ENSMUSG00000070343	Gm10288	protein_coding
ENSMUSG00000070443	Gm10291	protein_coding
ENSMUSG00000070490	Gm10293	protein_coding
ENSMUSG00000072739	Gm10408	protein_coding
ENSMUSG00000072940	Gm10443	pseudogene
ENSMUSG00000073291	Gm10491	protein_coding
ENSMUSG00000073403	Gm10499	pseudogene
ENSMUSG00000073527	Gm10529	pseudogene
ENSMUSG00000074292	Gm10660	lincRNA
ENSMUSG00000074558	Gm10715	protein_coding
ENSMUSG00000091599	Gm10716	protein_coding
ENSMUSG00000074561	Gm10717	protein_coding
ENSMUSG00000074562	Gm10718	protein_coding
ENSMUSG00000074563	Gm10719	protein_coding
ENSMUSG00000074564	Gm10720	protein_coding
ENSMUSG00000074565	Gm10721	protein_coding
ENSMUSG00000091028	Gm10722	protein_coding
ENSMUSG00000075014	Gm10800	protein_coding
ENSMUSG00000075015	Gm10801	protein_coding
ENSMUSG00000075308	Gm10827	lincRNA
ENSMUSG00000075496	Gm10845	protein_coding
ENSMUSG00000090378	Gm10925	protein_coding
ENSMUSG00000078984	Gm11027	protein_coding
ENSMUSG00000079010	Gm11032	protein_coding
ENSMUSG00000079719	Gm11167	protein_coding
ENSMUSG00000090650	Gm11168	protein_coding
ENSMUSG00000087413	Gm11266	antisense
ENSMUSG00000061330	Gm11361	pseudogene
ENSMUSG00000083149	Gm11380	pseudogene
ENSMUSG00000087630	Gm11513	antisense
ENSMUSG00000083016	Gm11703	pseudogene
ENSMUSG00000068240	Gm11808	protein_coding
ENSMUSG00000085478	Gm11851	lincRNA
ENSMUSG00000069939	Gm12070	pseudogene
ENSMUSG00000086707	Gm12088	lincRNA
ENSMUSG00000081887	Gm12097	pseudogene
ENSMUSG00000086311	Gm12122	sense_intronic
ENSMUSG00000080776	Gm12174	pseudogene
ENSMUSG00000078154	Gm12184	protein_coding
ENSMUSG00000086920	Gm12207	antisense
ENSMUSG00000086962	Gm12248	pseudogene
ENSMUSG00000078134	Gm12355	protein_coding
ENSMUSG00000083696	Gm12563	pseudogene
ENSMUSG00000070867	Gm12824	protein_coding
ENSMUSG00000086320	Gm12840	lincRNA
ENSMUSG00000082697	Gm12913	pseudogene
ENSMUSG00000066315	Gm12918	pseudogene
[truncated: 3,590 more rows]
