# Supplementary material for: Single cardiomyocyte nuclear transcriptomes reveal a lincRNA-regulated de-differentiation and cell cycle stress-response in vivo
Source: Nat Commun. 2017 Aug 9;8:225. doi: 10.1038/s41467-017-00319-8 (PMC5548780; doi:10.1038/s41467-017-00319-8)
Supplement: Supplementary file 4 — Dataset 3 [file 41467_2017_319_MOESM4_ESM.xlsx]

## Sheet: Healthy
Supplementary Data 3. Genes expressed in Modules (Healthy)
ID	Symbol	Module	kME	Pvalue	Remarks
LINCM8	LINCM8	blue	0.928356	2.41451e-44
ENSMUSG00000030421	C80913	blue	0.924879	2.31446e-43
ENSMUSG00000063383	ZFP947	blue	0.913382	2.0058e-40
ENSMUSG00000021884	HACL1	blue	0.895126	1.64542e-36
LINCM98	LINCM98	blue	0.883091	2.63284e-34
ENSMUSG00000032386	TRIP4	blue	0.882709	3.06443e-34
ENSMUSG00000033705	STARD9	blue	0.881997	4.0618e-34
LINCM52	LINCM52	blue	0.879159	1.22613e-33
LINCM210	LINCM210	blue	0.866643	1.1737e-31
ENSMUSG00000020453	PATZ1	blue	0.858776	1.63984e-30
ENSMUSG00000020111	MICU1	blue	0.855783	4.29026e-30
ENSMUSG00000023206	IL15RA	blue	0.854443	6.55359e-30
ENSMUSG00000050373	SNX21	blue	0.849751	2.79521e-29
LINCM154	LINCM154	blue	0.841526	3.16555e-28
ENSMUSG00000023036	PCDHGA9	blue	0.839979	4.92029e-28
ENSMUSG00000010110	STX5A	blue	0.837085	1.10901e-27
ENSMUSG00000038780	SMURF1	blue	0.835527	1.70646e-27
ENSMUSG00000067931	ZFP948	blue	0.832385	4.0144e-27
ENSMUSG00000079165	SAP25	blue	0.821794	6.33243e-26
ENSMUSG00000062198	2700097O09RIK	blue	0.809584	1.22454e-24
ENSMUSG00000022505	EMP2	blue	0.803679	4.75754e-24
ENSMUSG00000004896	RRNAD1	blue	0.791198	7.23948e-23
ENSMUSG00000024835	CORO1B	blue	0.790204	8.92054e-23
ENSMUSG00000069565	DAZAP1	blue	0.79012	9.07918e-23
ENSMUSG00000030805	STX4A	blue	0.784602	2.83477e-22
ENSMUSG00000034055	PHKA1	blue	0.781593	5.20068e-22
ENSMUSG00000039607	RBMS3	blue	0.777788	1.10519e-21
ENSMUSG00000051671	1810063B05RIK	blue	0.76829	6.81161e-21
ENSMUSG00000034898	FILIP1	blue	0.767961	7.24323e-21
ENSMUSG00000032097	DDX6	blue	0.761581	2.33779e-20
ENSMUSG00000031147	MAGIX	blue	0.755115	7.389e-20
ENSMUSG00000020044	TIMP3	blue	0.754802	7.80505e-20
ENSMUSG00000040283	BTNL9	blue	0.74962	1.91125e-19
ENSMUSG00000022353	MTSS1	blue	0.739864	9.73492e-19
ENSMUSG00000036572	UPF3B	blue	0.726215	8.43635e-18
ENSMUSG00000058056	PALLD	blue	0.721899	1.626e-17
ENSMUSG00000024085	MAN2A1	blue	0.721353	1.76513e-17
ENSMUSG00000026305	LRRFIP1	blue	0.719671	2.27049e-17
ENSMUSG00000023764	SFI1	blue	0.715635	4.12294e-17
ENSMUSG00000032096	ARCN1	blue	0.713925	5.2929e-17
ENSMUSG00000066000	2610305D13RIK	blue	0.706562	1.51977e-16
ENSMUSG00000028427	AQP7	blue	0.702821	2.56522e-16
ENSMUSG00000030002	DUSP11	blue	0.697373	5.42067e-16
LINCM12	LINCM12	blue	0.697277	5.49143e-16
ENSMUSG00000045624	ESF1	blue	0.69643	6.15974e-16
ENSMUSG00000023952	GTPBP2	blue	0.692948	9.83204e-16
ENSMUSG00000022332	KHDRBS3	blue	0.689012	1.65495e-15
ENSMUSG00000010517	FAF1	blue	0.688019	1.88489e-15
ENSMUSG00000018697	AATF	blue	0.684927	2.81666e-15
ENSMUSG00000002732	FKBP7	blue	0.681656	4.28579e-15
ENSMUSG00000015850	ADAMTSL4	blue	0.679618	5.55081e-15
ENSMUSG00000028049	SCAMP3	blue	0.678898	6.07927e-15
ENSMUSG00000033044	DHRS7C	blue	0.675302	9.53689e-15
ENSMUSG00000038160	ATG5	blue	0.671076	1.60574e-14
ENSMUSG00000043411	USP48	blue	0.664491	3.55673e-14
ENSMUSG00000019647	SEMA6A	blue	0.662818	4.33933e-14
ENSMUSG00000028426	RAD23B	blue	0.659818	6.17832e-14
ENSMUSG00000034377	TULP4	blue	0.659775	6.21003e-14
ENSMUSG00000021832	PSMC6	blue	0.657509	8.0879e-14
ENSMUSG00000035614	FAM179B	blue	0.650948	1.71666e-13
ENSMUSG00000021608	LPCAT1	blue	0.649873	1.93856e-13
ENSMUSG00000028484	PSIP1	blue	0.647486	2.53479e-13
ENSMUSG00000035851	YTHDC1	blue	0.646464	2.84101e-13
ENSMUSG00000031245	HMGN5	blue	0.644864	3.39364e-13
ENSMUSG00000026095	ASNSD1	blue	0.642765	4.27814e-13
ENSMUSG00000034462	PKD2	blue	0.642112	4.59622e-13
ENSMUSG00000049265	KCNK3	blue	0.641261	5.04488e-13
ENSMUSG00000019578	UBXN6	blue	0.641259	5.04624e-13
ENSMUSG00000045435	TMEM60	blue	0.638736	6.64026e-13
ENSMUSG00000067367	LYAR	blue	0.638669	6.68852e-13
ENSMUSG00000027893	AHCYL1	blue	0.631015	1.51471e-12
ENSMUSG00000020064	HERC4	blue	0.628921	1.8868e-12
ENSMUSG00000029703	LRWD1	blue	0.621739	3.95878e-12
ENSMUSG00000034211	MRPS17	blue	0.621668	3.98778e-12
ENSMUSG00000026273	MTERFD2	blue	0.619179	5.13235e-12
ENSMUSG00000066406	AKAP13	blue	0.616423	6.76955e-12
ENSMUSG00000028821	SYF2	blue	0.615937	7.10621e-12
ENSMUSG00000050174	NUDT6	blue	0.613916	8.68781e-12
ENSMUSG00000039529	ATP8B1	blue	0.611585	1.09352e-11
ENSMUSG00000021076	ACTR10	blue	0.609811	1.30116e-11
ENSMUSG00000038845	PHB	blue	0.60894	1.41652e-11
ENSMUSG00000061887	SSBP3	blue	0.608028	1.54783e-11
ENSMUSG00000030824	NUCB1	blue	0.608013	1.55001e-11
ENSMUSG00000029833	TRIM24	blue	0.60726	1.66735e-11
ENSMUSG00000020015	CDK17	blue	0.605722	1.93428e-11
ENSMUSG00000022194	PABPN1	blue	0.604636	2.14705e-11
ENSMUSG00000042099	KANK3	blue	0.602039	2.75152e-11
ENSMUSG00000074561	GM10717	blue	0.60152	2.89055e-11
ENSMUSG00000031024	ST5	blue	0.600396	3.21499e-11
ENSMUSG00000054766	SET	blue	0.600229	3.26638e-11
ENSMUSG00000030654	ARL6IP1	blue	0.599731	3.42349e-11
ENSMUSG00000027087	ITGAV	blue	0.597675	4.15315e-11
ENSMUSG00000026585	KIFAP3	blue	0.593776	5.96884e-11
ENSMUSG00000037110	RALGAPA2	blue	0.591636	7.26799e-11
LINCM10	LINCM10	blue	0.59075	7.88249e-11
ENSMUSG00000024397	AIF1	blue	0.589486	8.84617e-11
ENSMUSG00000032594	IP6K1	blue	0.588901	9.32958e-11
ENSMUSG00000027942	4933434E20RIK	blue	0.587429	1.06615e-10
LINCM89	LINCM89	blue	0.586864	1.12193e-10
ENSMUSG00000075015	GM10801	blue	0.586119	1.19982e-10
ENSMUSG00000039670	1810049H13RIK	blue	0.58479	1.35193e-10
ENSMUSG00000017781	PITPNA	blue	0.584253	1.41855e-10
ENSMUSG00000011305	PLIN5	blue	0.582695	1.62999e-10
ENSMUSG00000075014	GM10800	blue	0.580273	2.02012e-10
ENSMUSG00000058704	MEMO1	blue	0.573815	3.5499e-10
ENSMUSG00000029767	CALU	blue	0.571509	4.32854e-10
ENSMUSG00000030754	COPB1	blue	0.571014	4.51582e-10
ENSMUSG00000026670	UAP1	blue	0.569161	5.28903e-10
ENSMUSG00000032263	BCKDHB	blue	0.567149	6.27165e-10
ENSMUSG00000062373	TMEM65	blue	0.565131	7.43256e-10
ENSMUSG00000022407	ADSL	blue	0.565033	7.49417e-10
ENSMUSG00000033880	LGALS3BP	blue	0.564637	7.74714e-10
ENSMUSG00000026966	SSNA1	blue	0.563806	8.3042e-10
ENSMUSG00000004667	POLR2E	blue	0.563266	8.68709e-10
ENSMUSG00000034842	ART3	blue	0.562388	9.34577e-10
ENSMUSG00000024309	H2-KE2	blue	0.562248	9.45469e-10
ENSMUSG00000027620	RBM39	blue	0.561421	1.0126e-09
ENSMUSG00000038683	PAK1IP1	blue	0.559642	1.17287e-09
NONMMUG044321	NONMMUG044321	blue	0.558407	1.29821e-09
ENSMUSG00000087580	GM16869	blue	0.556373	1.53305e-09
ENSMUSG00000031229	ATRX	blue	0.556121	1.56485e-09	CHD
ENSMUSG00000020523	FAM114A2	blue	0.555279	1.67574e-09
ENSMUSG00000057530	ECE1	blue	0.554737	1.75104e-09
ENSMUSG00000006418	RNF114	blue	0.550838	2.3967e-09
ENSMUSG00000032301	PSMA4	blue	0.550738	2.41591e-09
ENSMUSG00000044224	DNAJC21	blue	0.548746	2.83175e-09
LINCM11	LINCM11	blue	0.547515	3.12193e-09
ENSMUSG00000089788	GM16586	blue	0.546383	3.41403e-09
ENSMUSG00000040213	CCBL2	blue	0.543999	4.11682e-09
LINCM5	LINCM5	blue	0.542508	4.62491e-09
LINCM131	LINCM131	blue	0.541889	4.85298e-09
ENSMUSG00000018042	CYB5R3	blue	0.541403	5.0395e-09
ENSMUSG00000003031	CDKN1B	blue	0.53902	6.05813e-09
ENSMUSG00000031388	NAA10	blue	0.53882	6.15188e-09
ENSMUSG00000021993	MIPEP	blue	0.538506	6.30241e-09
ENSMUSG00000062866	PHACTR2	blue	0.536538	7.32761e-09
ENSMUSG00000026478	LAMC1	blue	0.53528	8.06451e-09
ENSMUSG00000018677	SLC25A39	blue	0.535148	8.14548e-09
LINCM164	LINCM164	blue	0.533951	8.92023e-09
ENSMUSG00000005698	CTCF	blue	0.532671	9.82515e-09
ENSMUSG00000029634	RNF6	blue	0.529898	1.20988e-08
ENSMUSG00000028797	2510006D16RIK	blue	0.528584	1.33435e-08
ENSMUSG00000025135	ANAPC11	blue	0.527113	1.48832e-08
ENSMUSG00000027184	CAPRIN1	blue	0.525473	1.67989e-08
ENSMUSG00000020167	TCF3	blue	0.524734	1.7738e-08
ENSMUSG00000022680	PDXDC1	blue	0.52106	2.31963e-08
ENSMUSG00000018574	ACADVL	blue	0.520997	2.33039e-08
ENSMUSG00000042828	TRIM72	blue	0.520318	2.44784e-08
ENSMUSG00000023170	GPS2	blue	0.520244	2.46104e-08
ENSMUSG00000024927	RELA	blue	0.519752	2.55026e-08
ENSMUSG00000056342	USP34	blue	0.518776	2.73634e-08	CHD
ENSMUSG00000040584	ABCB1A	blue	0.514489	3.71904e-08
ENSMUSG00000020863	LUC7L3	blue	0.511596	4.56388e-08
ENSMUSG00000031711	ZFP330	blue	0.507215	6.20005e-08
ENSMUSG00000030681	MVP	blue	0.506429	6.54747e-08
ENSMUSG00000034135	SIK3	blue	0.506267	6.62163e-08
ENSMUSG00000091028	GM10722	blue	0.506243	6.63266e-08
ENSMUSG00000042133	PPIG	blue	0.50355	7.9856e-08
ENSMUSG00000036138	ACAA1A	blue	0.503095	8.23851e-08
ENSMUSG00000027006	DNAJC10	blue	0.502593	8.52654e-08
ENSMUSG00000033713	FOXN3	blue	0.50178	9.01364e-08
ENSMUSG00000061353	CXCL12	blue	0.501626	9.10874e-08
ENSMUSG00000060261	GTF2I	blue	0.499534	1.05015e-07
ENSMUSG00000026977	March7	blue	0.497816	1.17942e-07
ENSMUSG00000030096	SLC6A6	blue	0.497681	1.19012e-07
ENSMUSG00000070436	SERPINH1	blue	0.496431	1.29449e-07
ENSMUSG00000021224	NUMB	blue	0.496231	1.31201e-07
ENSMUSG00000018217	PMP22	blue	0.496031	1.32971e-07
ENSMUSG00000022682	RRN3	blue	0.494825	1.44136e-07
ENSMUSG00000038095	SBNO1	blue	0.493731	1.55032e-07
ENSMUSG00000086324	GM15564	blue	0.49296	1.63181e-07
ENSMUSG00000028295	1810030N24RIK	blue	0.492931	1.63504e-07
ENSMUSG00000005625	PSMD4	blue	0.488058	2.25344e-07
ENSMUSG00000061665	CD2AP	blue	0.482717	3.1848e-07
ENSMUSG00000042302	EHBP1	blue	0.482154	3.30194e-07
ENSMUSG00000059824	DBP	blue	0.48082	3.59624e-07
ENSMUSG00000001052	SEC24B	blue	0.476817	4.63582e-07
ENSMUSG00000036775	DECR2	blue	0.474486	5.36676e-07
ENSMUSG00000024949	SF1	blue	0.472973	5.89808e-07
ENSMUSG00000046756	MRPS7	blue	0.472649	6.01851e-07
ENSMUSG00000062077	TRIM54	blue	0.471041	6.64987e-07
ENSMUSG00000026921	EGFL7	blue	0.470367	6.93281e-07
ENSMUSG00000032554	TRF	blue	0.469352	7.38063e-07
ENSMUSG00000041921	METAP1D	blue	0.467718	8.15942e-07
ENSMUSG00000040044	ORC3	blue	0.467632	8.2027e-07
ENSMUSG00000030409	DMPK	blue	0.467306	8.36752e-07
ENSMUSG00000023886	SMOC2	blue	0.466664	8.70257e-07
ENSMUSG00000022617	CHKB	blue	0.464434	9.96642e-07
ENSMUSG00000035649	ZCCHC7	blue	0.462271	1.13578e-06
ENSMUSG00000031808	SLC27A1	blue	0.459741	1.32183e-06
ENSMUSG00000039660	D2WSU81E	blue	0.459612	1.33203e-06
ENSMUSG00000029167	PPARGC1A	blue	0.459333	1.35436e-06
ENSMUSG00000039831	ARHGAP29	blue	0.458466	1.42617e-06
ENSMUSG00000037608	BCLAF1	blue	0.458388	1.43278e-06
ENSMUSG00000028248	SFRS18	blue	0.458036	1.46306e-06
ENSMUSG00000030753	PRKRIR	blue	0.4551	1.74041e-06
ENSMUSG00000056973	CES1D	blue	0.454887	1.76228e-06
ENSMUSG00000013539	D16H22S680E	blue	0.454645	1.78753e-06
ENSMUSG00000005656	SNX6	blue	0.454271	1.82725e-06
ENSMUSG00000007877	TCAP	blue	0.453083	1.95895e-06	DCM, HCM
ENSMUSG00000039007	PGCP	blue	0.449654	2.39115e-06
ENSMUSG00000040481	BPTF	blue	0.449401	2.42645e-06
ENSMUSG00000042625	SAFB2	blue	0.448592	2.54238e-06
ENSMUSG00000031565	FGFR1	blue	0.447709	2.67506e-06
ENSMUSG00000043866	TAF10	blue	0.44744	2.71673e-06
ENSMUSG00000086741	GM15816	blue	0.446829	2.81364e-06
ENSMUSG00000047419	CMYA5	blue	0.446694	2.83542e-06
ENSMUSG00000016252	ATP5E	blue	0.446052	2.9415e-06
ENSMUSG00000026853	CRAT	blue	0.443419	3.41731e-06
ENSMUSG00000020149	RAB1	blue	0.442618	3.57607e-06
ENSMUSG00000035776	CD99L2	blue	0.438883	4.41171e-06
ENSMUSG00000025150	CBR2	blue	0.438255	4.56913e-06
ENSMUSG00000020053	IGF1	blue	0.437975	4.6411e-06
ENSMUSG00000013997	NIT1	blue	0.437231	4.83716e-06
ENSMUSG00000025980	HSPD1	blue	0.437081	4.87773e-06
ENSMUSG00000021236	ENTPD5	blue	0.437078	4.87861e-06
ENSMUSG00000030652	COQ7	blue	0.435423	5.34739e-06
ENSMUSG00000030785	COX6A2	blue	0.435246	5.39987e-06
ENSMUSG00000048416	MLF1	blue	0.4352	5.4137e-06
ENSMUSG00000073535	GM5532	blue	0.433796	5.84916e-06
ENSMUSG00000032398	SNAPC5	blue	0.432243	6.36965e-06
ENSMUSG00000003778	BRD8	blue	0.429671	7.32832e-06
ENSMUSG00000024811	TNKS2	blue	0.429629	7.34492e-06
ENSMUSG00000008892	VDAC3	blue	0.427169	8.38975e-06
ENSMUSG00000028517	PPAP2B	blue	0.424229	9.82222e-06
ENSMUSG00000028101	PIAS3	blue	0.424032	9.9257e-06
ENSMUSG00000055435	MAF	blue	0.42343	1.02494e-05
ENSMUSG00000008859	RALA	blue	0.422645	1.06862e-05
ENSMUSG00000028809	SRRM1	blue	0.42172	1.12232e-05
ENSMUSG00000027937	JTB	blue	0.421252	1.15045e-05
ENSMUSG00000007659	BCL2L1	blue	0.420796	1.1785e-05
ENSMUSG00000057738	SPNA2	blue	0.419383	1.2695e-05
ENSMUSG00000001158	SNRNP27	blue	0.416956	1.44149e-05
ENSMUSG00000022811	ZFP148	blue	0.41367	1.70929e-05
ENSMUSG00000074064	MLYCD	blue	0.412682	1.79859e-05
ENSMUSG00000040006	BC013529	blue	0.410242	2.03807e-05
ENSMUSG00000020780	SRP68	blue	0.409311	2.13705e-05
LINCM129	LINCM129	blue	0.40833	2.24629e-05
ENSMUSG00000019966	KITL	blue	0.408314	2.24807e-05
ENSMUSG00000036733	RBM42	blue	0.408099	2.2728e-05
ENSMUSG00000085334	GM12940	blue	0.407094	2.39136e-05
ENSMUSG00000031352	HCCS	blue	0.406513	2.46251e-05
ENSMUSG00000031715	SMARCA5	blue	0.405059	2.64937e-05
ENSMUSG00000022519	SRL	blue	0.404744	2.69166e-05
ENSMUSG00000041168	LONP1	blue	0.403724	2.83257e-05
ENSMUSG00000008763	MAN1A2	blue	0.40201	3.08533e-05
ENSMUSG00000039218	SRRM2	blue	0.401257	3.20286e-05
ENSMUSG00000034566	ATP5H	blue	0.401148	3.22024e-05
ENSMUSG00000034042	GPBP1L1	blue	0.400355	3.34911e-05
ENSMUSG00000035458	TNNI3	blue	0.398782	3.61927e-05	DCM,HCM
ENSMUSG00000020402	VDAC1	blue	0.396323	4.0829e-05
ENSMUSG00000068739	SARS	blue	0.39531	4.2895e-05
ENSMUSG00000035342	LZTS2	blue	0.394957	4.36364e-05
ENSMUSG00000025959	KLF7	blue	0.394805	4.39612e-05
ENSMUSG00000002718	CSE1L	blue	0.394568	4.44706e-05
ENSMUSG00000020694	TLK2	blue	0.393755	4.6258e-05
ENSMUSG00000031068	GLRX3	blue	0.393408	4.70401e-05
ENSMUSG00000049339	FAM134A	blue	0.393022	4.7926e-05
ENSMUSG00000029718	PCOLCE	blue	0.391084	5.26147e-05
ENSMUSG00000037664	CDKN1C	blue	0.390945	5.29661e-05
ENSMUSG00000026269	RNPEPL1	blue	0.390928	5.30093e-05
ENSMUSG00000032010	USP2	blue	0.388613	5.92111e-05
ENSMUSG00000037876	JMJD1C	blue	0.388227	6.03074e-05
ENSMUSG00000029103	LRPAP1	blue	0.387837	6.1437e-05
ENSMUSG00000032449	SLC25A36	blue	0.387305	6.30067e-05
ENSMUSG00000021111	PAPOLA	blue	0.387097	6.36312e-05
ENSMUSG00000030603	PSMC4	blue	0.387066	6.37248e-05
ENSMUSG00000038371	SBF2	blue	0.385995	6.70372e-05
ENSMUSG00000002504	SLC9A3R2	blue	0.385939	6.72136e-05
ENSMUSG00000023106	DENR	blue	0.384347	7.24466e-05
ENSMUSG00000019961	TMPO	blue	0.383804	7.43181e-05	DCM
ENSMUSG00000026492	TFB2M	blue	0.382914	7.74814e-05
ENSMUSG00000004044	PTRF	blue	0.382631	7.851e-05
ENSMUSG00000020936	NMT1	blue	0.382	8.08577e-05
ENSMUSG00000033845	MRPL15	blue	0.381305	8.35155e-05
ENSMUSG00000013936	MYL2	blue	0.380302	8.74976e-05	HCM
ENSMUSG00000039515	PPP2R4	blue	0.38011	8.8279e-05
ENSMUSG00000025579	GAA	blue	0.379335	9.15026e-05
ENSMUSG00000005836	GATA6	blue	0.378866	9.35066e-05	CHD,
ENSMUSG00000048731	GGNBP1	blue	0.378437	9.53735e-05
ENSMUSG00000051747	TTN	blue	0.376409	0.000104684	DCM, HCM,
ENSMUSG00000038859	BAIAP2L1	blue	0.375544	0.000108906
ENSMUSG00000025220	MGEA5	blue	0.375082	0.000111229
ENSMUSG00000040666	SH3BGR	blue	0.373584	0.000119071
ENSMUSG00000002661	ALKBH7	blue	0.372687	0.000124004
ENSMUSG00000028266	LMO4	blue	0.371947	0.000128222
ENSMUSG00000062960	KDR	blue	0.371719	0.000129546
ENSMUSG00000044627	SWI5	blue	0.370624	0.00013609
ENSMUSG00000033174	MGLL	blue	0.369971	0.00014014
ENSMUSG00000027170	EIF3M	blue	0.365022	0.000174637
ENSMUSG00000042605	ATXN2	blue	0.36413	0.000181643
ENSMUSG00000020368	CANX	blue	0.362566	0.000194543
ENSMUSG00000066036	UBR4	blue	0.36194	0.000199935
ENSMUSG00000042286	STAB1	blue	0.360902	0.000209191
ENSMUSG00000029629	PHF14	blue	0.360395	0.000213861
ENSMUSG00000054072	IIGP1	blue	0.359191	0.000225322
ENSMUSG00000021898	ASB14	blue	0.358815	0.000229011
ENSMUSG00000026083	EIF5B	blue	0.358485	0.000232309
ENSMUSG00000017421	ZFP207	blue	0.35669	0.000250971
ENSMUSG00000056201	CFL1	blue	0.356125	0.000257126
ENSMUSG00000055322	TNS1	blue	0.355501	0.00026408
ENSMUSG00000040904	RNASEK	blue	0.35505	0.000269219
ENSMUSG00000040713	CREG1	blue	0.354041	0.000281055
ENSMUSG00000075701	H47	blue	0.353287	0.000290208
ENSMUSG00000029580	ACTB	blue	0.353151	0.000291887
ENSMUSG00000009281	RARRES2	blue	0.35298	0.000294015
ENSMUSG00000049550	CLIP1	blue	0.352114	0.000304996
ENSMUSG00000068735	TRP53I11	blue	0.352044	0.000305901
ENSMUSG00000060600	ENO3	blue	0.349512	0.000340313
ENSMUSG00000044393	DSG2	blue	0.349406	0.000341827	DCM
ENSMUSG00000060477	IRAK2	blue	0.348933	0.000348665
ENSMUSG00000020719	DDX5	blue	0.348739	0.000351505
ENSMUSG00000039219	ARID4B	blue	0.348405	0.00035645
ENSMUSG00000080542	U4ATAC	blue	0.347547	0.000369427
ENSMUSG00000019804	SNX3	blue	0.346939	0.00037889
ENSMUSG00000018287	SPAG7	blue	0.346729	0.000382224
ENSMUSG00000026473	GLUL	blue	0.344882	0.00041261
ENSMUSG00000024754	TMEM2	blue	0.342313	0.000458558
ENSMUSG00000005610	EIF4G2	blue	0.341437	0.000475284
ENSMUSG00000017707	SERINC3	blue	0.341325	0.00047746
ENSMUSG00000014867	SURF4	blue	0.340071	0.000502478
ENSMUSG00000028849	MTAP7D1	blue	0.331495	0.00070844
ENSMUSG00000026377	MKI67IP	blue	0.331015	0.000721971
ENSMUSG00000038170	PDE4DIP	blue	0.329305	0.000772181
ENSMUSG00000021313	RYR2	blue	0.328193	0.000806506	DCM, CCD, CPVT
ENSMUSG00000040025	YTHDF2	blue	0.326867	0.000849267
ENSMUSG00000022635	ZCRB1	blue	0.325539	0.000894142
ENSMUSG00000030747	DGAT2	blue	0.32532	0.000901766
ENSMUSG00000061971	GM10106	blue	0.321924	0.00102754
ENSMUSG00000042613	PBXIP1	blue	0.321533	0.00104299
ENSMUSG00000031740	MMP2	blue	0.319579	0.00112348
ENSMUSG00000032412	ATP1B3	blue	0.318535	0.00116879
ENSMUSG00000052397	EZR	blue	0.316718	0.0012516
ENSMUSG00000031841	CDH13	blue	0.316308	0.00127102
ENSMUSG00000030435	U2AF2	blue	0.314376	0.00136622
ENSMUSG00000032051	FDX1	blue	0.310516	0.00157604
ENSMUSG00000060187	LRRC10	blue	0.308673	0.00168613
ENSMUSG00000032495	LRRC2	blue	0.306246	0.00184185
ENSMUSG00000027800	TM4SF1	blue	0.305927	0.00186321
ENSMUSG00000021610	CLPTM1L	blue	0.305369	0.00190119
ENSMUSG00000022551	CYC1	blue	0.303382	0.00204218
ENSMUSG00000030847	BAG3	blue	0.303034	0.00206777	DCM
ENSMUSG00000079111	KDELR2	blue	0.301415	0.00219092
ENSMUSG00000032679	CD59A	blue	0.300205	0.0022873
Genes highlighted in bold have been reported to be involved in human mutations of congenital heart defects (CHD), dilated cardiomyopathy (DCM), hypertrophic cardiomyopathy (HCM), cardiac conduction disease (CCD), catecholaminergic polymorphic ventricular tachycardia (CPVT), Long QT syndrome (LQTS), Brugada Syndrome (BS), left ventricular non compaction (LVNC), connective tissue disorder/Marfan's …

## Sheet: Disease1
Supplementary Data 3. Genes expressed in Modules (Disease 1)
ID	Symbol	Module	kME	Pvalue	Remarks
ENSMUSG00000022185	ACIN1	brown	0.795718	2.76043e-23
LINCM140	LINCM140	brown	0.781691	5.09919e-22
ENSMUSG00000025277	ABHD6	brown	0.776526	1.4144e-21
ENSMUSG00000061136	PRPF40A	brown	0.775572	1.70279e-21
ENSMUSG00000030921	TRIM30A	brown	0.752631	1.13887e-19
ENSMUSG00000054435	GIMAP4	brown	0.717596	3.08936e-17
ENSMUSG00000029623	PDAP1	brown	0.712208	6.78889e-17
ENSMUSG00000001666	DDT	brown	0.710643	8.50462e-17
LINCM139	LINCM139	brown	0.708611	1.13685e-16
ENSMUSG00000030614	TMEM126B	brown	0.690323	1.39265e-15
ENSMUSG00000025907	RB1CC1	brown	0.687847	1.92768e-15
ENSMUSG00000073599	ECSCR	brown	0.685575	2.59039e-15
ENSMUSG00000031403	DKC1	brown	0.683588	3.34713e-15
ENSMUSG00000023156	RPP14	brown	0.679546	5.60156e-15
ENSMUSG00000046747	GM9812	brown	0.676444	8.27183e-15
ENSMUSG00000015597	ZFP318	brown	0.669269	2.00149e-14
ENSMUSG00000018565	RAI12	brown	0.668931	2.08524e-14
ENSMUSG00000054404	SLFN5	brown	0.666506	2.79448e-14
ENSMUSG00000029484	ANXA3	brown	0.66502	3.33905e-14
NONMMUT056489	NONMMUT056489	brown	0.657165	8.41722e-14
ENSMUSG00000019809	PEX3	brown	0.654505	1.1441e-13
ENSMUSG00000034210	4732418C07RIK	brown	0.653331	1.30887e-13
ENSMUSG00000063406	TMED5	brown	0.649638	1.99065e-13
ENSMUSG00000019794	KATNA1	brown	0.641529	4.89957e-13
ENSMUSG00000022797	TFRC	brown	0.639866	5.87364e-13
ENSMUSG00000027104	ATF2	brown	0.639592	6.0517e-13
ENSMUSG00000024486	HBEGF	brown	0.637855	7.30427e-13
ENSMUSG00000045427	HNRNPH2	brown	0.631543	1.43259e-12
ENSMUSG00000030980	2310008H09RIK	brown	0.630617	1.5795e-12
ENSMUSG00000014418	HPS5	brown	0.622117	3.80941e-12
ENSMUSG00000030591	PSMD8	brown	0.617559	6.04169e-12
ENSMUSG00000027589	PCMTD2	brown	0.615138	7.69561e-12
ENSMUSG00000006191	CDKAL1	brown	0.613194	9.33174e-12
ENSMUSG00000016494	CD34	brown	0.610949	1.16392e-11
ENSMUSG00000035439	HAUS8	brown	0.609893	1.29069e-11
ENSMUSG00000022292	RRM2B	brown	0.608029	1.5477e-11
ENSMUSG00000024781	LIPA	brown	0.607842	1.5759e-11
ENSMUSG00000022905	KPNA1	brown	0.607316	1.65845e-11
ENSMUSG00000028465	TLN1	brown	0.605808	1.91841e-11
ENSMUSG00000019897	CCDC59	brown	0.601466	2.90542e-11
LINCM141	LINCM141	brown	0.600672	3.13223e-11
ENSMUSG00000004843	CHMP2B	brown	0.598645	3.79178e-11
ENSMUSG00000003746	MAN1A	brown	0.595398	5.13606e-11
ENSMUSG00000037032	APBB1	brown	0.593536	6.10237e-11
ENSMUSG00000013663	PTEN	brown	0.589311	8.98819e-11
ENSMUSG00000028759	HP1BP3	brown	0.589014	9.23424e-11
ENSMUSG00000068882	SSB	brown	0.586513	1.15804e-10
ENSMUSG00000015341	GOLGA7	brown	0.5831	1.57233e-10
ENSMUSG00000041426	HIBCH	brown	0.580014	2.06689e-10
ENSMUSG00000041278	TTC1	brown	0.579211	2.21824e-10
ENSMUSG00000030208	EMP1	brown	0.578912	2.27745e-10
ENSMUSG00000030045	MRPL19	brown	0.571515	4.32638e-10
ENSMUSG00000024483	ANKHD1	brown	0.567476	6.10112e-10
ENSMUSG00000032178	ILF3	brown	0.558671	1.27043e-09
ENSMUSG00000028559	OSBPL9	brown	0.55844	1.29473e-09
ENSMUSG00000056121	FEZ2	brown	0.557652	1.38101e-09
ENSMUSG00000054302	EAPP	brown	0.552877	2.03489e-09
ENSMUSG00000001089	LUZP1	brown	0.552094	2.16719e-09
ENSMUSG00000019820	UTRN	brown	0.550261	2.50977e-09
ENSMUSG00000003423	PIH1D1	brown	0.54841	2.90829e-09
ENSMUSG00000021555	NAA35	brown	0.546419	3.40427e-09
ENSMUSG00000016409	NKAP	brown	0.54641	3.40677e-09
ENSMUSG00000038014	FAM120A	brown	0.544017	4.11105e-09
ENSMUSG00000034724	CNOT6L	brown	0.540753	5.2995e-09
ENSMUSG00000022377	ASAP1	brown	0.539906	5.65807e-09
ENSMUSG00000003420	FCGRT	brown	0.535705	7.80768e-09
ENSMUSG00000091931	MOAP1	brown	0.531469	1.07554e-08
ENSMUSG00000021774	UBE2E1	brown	0.528806	1.31249e-08
ENSMUSG00000003038	HMGN2	brown	0.528553	1.33745e-08
ENSMUSG00000036879	PHKB	brown	0.52804	1.38941e-08
ENSMUSG00000025856	PDGFA	brown	0.527223	1.47627e-08
ENSMUSG00000027455	NSFL1C	brown	0.526413	1.56731e-08
ENSMUSG00000016554	EIF3D	brown	0.525824	1.637e-08
ENSMUSG00000020745	PAFAH1B1	brown	0.520041	2.49742e-08
ENSMUSG00000029863	CASP2	brown	0.518058	2.8815e-08
ENSMUSG00000003316	GLG1	brown	0.518002	2.89327e-08
ENSMUSG00000030629	ZFAND6	brown	0.516692	3.17821e-08
ENSMUSG00000022255	MTDH	brown	0.515588	3.43913e-08
ENSMUSG00000026922	AGPAT2	brown	0.515266	3.51914e-08
ENSMUSG00000029152	OCIAD1	brown	0.511847	4.48412e-08
ENSMUSG00000052459	ATP6V1A	brown	0.510471	4.93954e-08
ENSMUSG00000061118	DNAJC30	brown	0.510048	5.08816e-08
ENSMUSG00000074794	ARRDC3	brown	0.509958	5.12068e-08
ENSMUSG00000031342	GPM6B	brown	0.506737	6.40911e-08
ENSMUSG00000006219	FBLIM1	brown	0.505806	6.83595e-08
ENSMUSG00000056429	TGOLN1	brown	0.505109	7.17318e-08
ENSMUSG00000066621	TECPR1	brown	0.504857	7.29876e-08
ENSMUSG00000041828	ABCA8A	brown	0.504711	7.37255e-08
ENSMUSG00000034868	MYL12B	brown	0.504657	7.4003e-08
ENSMUSG00000040350	TRIM7	brown	0.503111	8.2294e-08
ENSMUSG00000019916	P4HA1	brown	0.502733	8.44544e-08
ENSMUSG00000042406	ATF4	brown	0.498985	1.08988e-07
ENSMUSG00000030826	BCAT2	brown	0.495528	1.37525e-07
ENSMUSG00000021025	NFKBIA	brown	0.493982	1.52468e-07
ENSMUSG00000018363	SMURF2	brown	0.493764	1.54696e-07
ENSMUSG00000041720	PI4KA	brown	0.493365	1.58859e-07
ENSMUSG00000017760	CTSA	brown	0.493331	1.59213e-07
ENSMUSG00000024083	PJA2	brown	0.491383	1.81138e-07
ENSMUSG00000019998	STX7	brown	0.490905	1.86946e-07
ENSMUSG00000025545	CLYBL	brown	0.489201	2.09104e-07
ENSMUSG00000038145	SNRK	brown	0.488326	2.21432e-07
ENSMUSG00000028184	LPHN2	brown	0.486952	2.42192e-07
ENSMUSG00000032123	DPAGT1	brown	0.486241	2.53662e-07
ENSMUSG00000056076	EIF3B	brown	0.486208	2.54195e-07
ENSMUSG00000049489	FAM58B	brown	0.479933	3.80549e-07
ENSMUSG00000061816	MYL1	brown	0.479419	3.93181e-07
ENSMUSG00000024687	OSBP	brown	0.478563	4.15152e-07
ENSMUSG00000030659	NUCB2	brown	0.47682	4.63485e-07
ENSMUSG00000074743	THBD	brown	0.47548	5.04272e-07
ENSMUSG00000027030	STK39	brown	0.474887	5.2336e-07
ENSMUSG00000032481	SMARCC1	brown	0.474116	5.49247e-07
ENSMUSG00000025616	USP16	brown	0.471032	6.65345e-07
ENSMUSG00000040652	OAZ2	brown	0.470411	6.91392e-07
ENSMUSG00000066551	HMGB1	brown	0.467013	8.51899e-07
ENSMUSG00000019997	CTGF	brown	0.466514	8.78242e-07
ENSMUSG00000040746	RNF167	brown	0.465076	9.5858e-07
ENSMUSG00000030770	PARVA	brown	0.462756	1.10308e-06
ENSMUSG00000028436	DCAF12	brown	0.462452	1.12348e-06
ENSMUSG00000024691	FAM111A	brown	0.462276	1.13546e-06
ENSMUSG00000038663	FSD2	brown	0.462151	1.14399e-06
ENSMUSG00000022800	FYTTD1	brown	0.461405	1.19642e-06
ENSMUSG00000027678	NCOA3	brown	0.459586	1.33408e-06
ENSMUSG00000022884	EIF4A2	brown	0.459451	1.34483e-06
ENSMUSG00000026229	PSMD1	brown	0.454841	1.76703e-06
ENSMUSG00000047721	BOLA2	brown	0.453578	1.903e-06
ENSMUSG00000027488	SNTA1	brown	0.453378	1.92542e-06	LQTS
ENSMUSG00000031996	APLP2	brown	0.452918	1.97792e-06
ENSMUSG00000061232	H2-K1	brown	0.451996	2.08721e-06
ENSMUSG00000018076	MED13L	brown	0.451702	2.12326e-06	CHD
ENSMUSG00000029145	EIF2B4	brown	0.451585	2.13786e-06
ENSMUSG00000030787	LYVE1	brown	0.451069	2.20297e-06
ENSMUSG00000022371	COL14A1	brown	0.450791	2.23875e-06
ENSMUSG00000066456	HMGN3	brown	0.447611	2.69003e-06
ENSMUSG00000074754	GM561	brown	0.444826	3.15484e-06
ENSMUSG00000027599	ARMC1	brown	0.443416	3.41788e-06
ENSMUSG00000006386	TEK	brown	0.443108	3.47808e-06
ENSMUSG00000027276	JAG1	brown	0.442656	3.56839e-06	CHD
ENSMUSG00000020843	TIMM22	brown	0.440892	3.94173e-06
ENSMUSG00000021902	PHF7	brown	0.440173	4.10405e-06
LINCM130	LINCM130	brown	0.438826	4.42567e-06
ENSMUSG00000001768	RIN2	brown	0.438607	4.48035e-06
ENSMUSG00000007039	DDAH2	brown	0.438588	4.48488e-06
ENSMUSG00000021302	GGPS1	brown	0.436877	4.93339e-06
ENSMUSG00000032580	RBM5	brown	0.433986	5.78848e-06
ENSMUSG00000029647	PAN3	brown	0.433182	6.05004e-06
ENSMUSG00000021756	IL6ST	brown	0.431045	6.80045e-06
ENSMUSG00000090150	ACAD11	brown	0.429857	7.25472e-06
ENSMUSG00000022995	ENAH	brown	0.428699	7.72475e-06
ENSMUSG00000034259	EXOSC4	brown	0.425275	9.28796e-06
ENSMUSG00000058638	ZFP110	brown	0.423996	9.94463e-06
ENSMUSG00000031532	TMEM66	brown	0.422926	1.05278e-05
ENSMUSG00000027332	IVD	brown	0.41928	1.27641e-05
ENSMUSG00000043962	THRAP3	brown	0.417	1.43813e-05
ENSMUSG00000004207	PSAP	brown	0.416419	1.48237e-05
ENSMUSG00000056313	1810011O10RIK	brown	0.414623	1.62715e-05
ENSMUSG00000001119	COL6A1	brown	0.412264	1.83758e-05
ENSMUSG00000028973	ABCB8	brown	0.411594	1.90191e-05
ENSMUSG00000071654	AI462493	brown	0.410719	1.98906e-05
ENSMUSG00000022217	FAM158A	brown	0.409498	2.11684e-05
ENSMUSG00000074656	EIF2S2	brown	0.409083	2.16198e-05
ENSMUSG00000067722	BC003965	brown	0.40898	2.17334e-05
ENSMUSG00000020929	EFTUD2	brown	0.407555	2.33628e-05
ENSMUSG00000018398	Sept8	brown	0.407095	2.39121e-05
ENSMUSG00000038900	RPL12	brown	0.406597	2.45209e-05
ENSMUSG00000040488	LTBP4	brown	0.406074	2.51757e-05
ENSMUSG00000018672	COPZ2	brown	0.4059	2.53977e-05
ENSMUSG00000029422	RSRC2	brown	0.405842	2.54712e-05
ENSMUSG00000030835	NOMO1	brown	0.404399	2.73858e-05
ENSMUSG00000035437	RABGAP1	brown	0.404305	2.75146e-05
ENSMUSG00000005881	ERGIC3	brown	0.403755	2.82829e-05
ENSMUSG00000043336	FILIP1L	brown	0.402598	2.99637e-05
ENSMUSG00000040212	EMP3	brown	0.402204	3.05569e-05
ENSMUSG00000030417	PDCD5	brown	0.401872	3.10653e-05
ENSMUSG00000025326	UBE3A	brown	0.401869	3.10694e-05
ENSMUSG00000033083	TBC1D4	brown	0.401106	3.22687e-05
ENSMUSG00000074466	GM15417	brown	0.400106	3.3906e-05
ENSMUSG00000028811	YARS	brown	0.399352	3.51915e-05
ENSMUSG00000000001	GNAI3	brown	0.39873	3.62855e-05
ENSMUSG00000020198	AP3D1	brown	0.398671	3.63914e-05
ENSMUSG00000069769	MSI2	brown	0.398299	3.70635e-05
ENSMUSG00000011884	GLTP	brown	0.397815	3.79531e-05
ENSMUSG00000033871	PPARGC1B	brown	0.395851	4.17793e-05
ENSMUSG00000037416	DMXL1	brown	0.39423	4.52048e-05
ENSMUSG00000024011	PI16	brown	0.393267	4.7362e-05
ENSMUSG00000040782	RFWD2	brown	0.392998	4.79808e-05
ENSMUSG00000020485	SUPT4H1	brown	0.39263	4.88418e-05
ENSMUSG00000001334	FNDC5	brown	0.392311	4.95981e-05
ENSMUSG00000020432	TCN2	brown	0.390581	5.38993e-05
ENSMUSG00000022136	DNAJC3	brown	0.387887	6.12905e-05
ENSMUSG00000026755	ARPC5L	brown	0.384811	7.08848e-05
ENSMUSG00000003464	PEX19	brown	0.384555	7.17436e-05
ENSMUSG00000040242	FGFR1OP2	brown	0.38424	7.28115e-05
ENSMUSG00000022964	TMEM50B	brown	0.383526	7.52927e-05
ENSMUSG00000006299	AAMP	brown	0.382514	7.89396e-05
ENSMUSG00000001017	2500003M10RIK	brown	0.381966	8.09852e-05
ENSMUSG00000003437	PAF1	brown	0.38181	8.15769e-05
ENSMUSG00000022517	MGRN1	brown	0.380945	8.4927e-05
ENSMUSG00000027274	MKKS	brown	0.380888	8.51503e-05
ENSMUSG00000066306	NUMA1	brown	0.38078	8.55787e-05
ENSMUSG00000039910	CITED2	brown	0.380353	8.7293e-05	CHD
ENSMUSG00000024871	DOC2G	brown	0.379464	9.09599e-05
NONMMUG042597	NONMMUG042597	brown	0.378594	9.46884e-05
ENSMUSG00000075595	ZFP652	brown	0.37667	0.000103441
ENSMUSG00000032612	USP4	brown	0.376639	0.000103589
ENSMUSG00000030319	CAND2	brown	0.376637	0.000103599
ENSMUSG00000032336	NPTN	brown	0.376584	0.000103852
ENSMUSG00000066415	MSL2	brown	0.376078	0.000106283
ENSMUSG00000029007	AGTRAP	brown	0.375377	0.00010974
ENSMUSG00000027999	PLA2G12A	brown	0.374332	0.000115094	CHD
ENSMUSG00000020328	NUDCD2	brown	0.372917	0.000122724
LINCM254	LINCM254	brown	0.372099	0.000127346
ENSMUSG00000058240	CRYZL1	brown	0.3714	0.000131424
ENSMUSG00000042745	ID1	brown	0.370538	0.000136618
ENSMUSG00000003345	CSNK1G2	brown	0.3705	0.000136853
ENSMUSG00000047459	DYNLRB1	brown	0.368681	0.000148466
ENSMUSG00000021113	SNAPC1	brown	0.368454	0.000149977
ENSMUSG00000065990	AURKAIP1	brown	0.368094	0.000152401
ENSMUSG00000015002	EFR3A	brown	0.36604	0.000166959
ENSMUSG00000063870	CHD4	brown	0.365015	0.000174698
ENSMUSG00000015672	MRPL32	brown	0.362492	0.00019517
ENSMUSG00000021579	LRRC14B	brown	0.362349	0.000196401
ENSMUSG00000040859	BSDC1	brown	0.362282	0.000196971
ENSMUSG00000018381	ABI3	brown	0.361612	0.000202819
ENSMUSG00000066877	NCK2	brown	0.360318	0.000214574
ENSMUSG00000027435	CD93	brown	0.359696	0.000220446
ENSMUSG00000021109	HIF1A	brown	0.35943	0.000222998
ENSMUSG00000028343	ERP44	brown	0.358584	0.000231311
ENSMUSG00000060036	RPL3	brown	0.355219	0.000267287
ENSMUSG00000041354	RGL2	brown	0.355078	0.000268904
ENSMUSG00000001552	JUP	brown	0.354856	0.000271461
ENSMUSG00000022897	DYRK1A	brown	0.354116	0.000280159
ENSMUSG00000026775	YME1L1	brown	0.349869	0.000335248
ENSMUSG00000051510	MAFG	brown	0.349814	0.000336025
ENSMUSG00000003623	CROT	brown	0.349767	0.000336684
ENSMUSG00000028668	TCEB3	brown	0.346824	0.000380709
ENSMUSG00000021474	SFXN1	brown	0.346609	0.000384135
ENSMUSG00000021948	PRKCD	brown	0.346199	0.00039072
ENSMUSG00000002477	SNRPD1	brown	0.345895	0.000395673
ENSMUSG00000033377	PALMD	brown	0.343235	0.000441548
ENSMUSG00000024498	TCERG1	brown	0.341609	0.000471949
ENSMUSG00000029524	SIRT4	brown	0.340431	0.000495173
ENSMUSG00000035212	LEPROT	brown	0.340363	0.000496531
ENSMUSG00000034168	6430527G18RIK	brown	0.340039	0.000503115
ENSMUSG00000032540	ABHD5	brown	0.340002	0.000503881
ENSMUSG00000021390	OGN	brown	0.339914	0.000505676
ENSMUSG00000021760	GPX8	brown	0.339733	0.000509408
ENSMUSG00000022404	SLC25A17	brown	0.338765	0.00052979
ENSMUSG00000002064	SDF2	brown	0.337322	0.000561562
ENSMUSG00000022770	DLG1	brown	0.336863	0.000572028
ENSMUSG00000017774	MYO1C	brown	0.336547	0.000579333
NONMMUG012048	NONMMUG012048	brown	0.332931	0.000669289
ENSMUSG00000031533	MRPS31	brown	0.332819	0.000672276
NONMMUG014914	NONMMUG014914	brown	0.332622	0.000677553
ENSMUSG00000031734	IRX3	brown	0.332202	0.000688893
ENSMUSG00000039997	IFI203	brown	0.330768	0.000729039
ENSMUSG00000021754	MAP3K1	brown	0.330578	0.000734502
ENSMUSG00000003039	FAM32A	brown	0.33057	0.000734735
ENSMUSG00000032212	SLTM	brown	0.330052	0.000749873
ENSMUSG00000032570	ATP2C1	brown	0.329062	0.000779546
ENSMUSG00000036820	AMDHD2	brown	0.328856	0.000785863
ENSMUSG00000024049	MYOM1	brown	0.328365	0.00080109
ENSMUSG00000017843	PPP2R5C	brown	0.32697	0.000845852
ENSMUSG00000028060	2810403A07RIK	brown	0.325478	0.000896272
ENSMUSG00000038518	JARID2	brown	0.324258	0.0009395
ENSMUSG00000039601	RCAN2	brown	0.323607	0.000963322
ENSMUSG00000020128	VPS54	brown	0.323005	0.000985858
ENSMUSG00000034875	NUDT19	brown	0.322907	0.000989582
ENSMUSG00000079418	ATG4A	brown	0.322724	0.000996552
ENSMUSG00000052738	SUCLG1	brown	0.320415	0.0010884
ENSMUSG00000037971	1110032A03RIK	brown	0.31927	0.00113673
ENSMUSG00000034006	PQLC1	brown	0.318814	0.00115652
ENSMUSG00000038005	2700029M09RIK	brown	0.318313	0.00117864
ENSMUSG00000028383	HSDL2	brown	0.317879	0.00119811
ENSMUSG00000024772	EHD1	brown	0.317766	0.00120319
ENSMUSG00000036478	BTG1	brown	0.316354	0.00126883
ENSMUSG00000026064	PTP4A1	brown	0.31613	0.00127951
ENSMUSG00000022358	FBXO32	brown	0.314511	0.00135935
ENSMUSG00000021484	LMAN2	brown	0.313859	0.00139276
ENSMUSG00000086488	1600020E01RIK	brown	0.312241	0.00147888
ENSMUSG00000025757	HSPA4L	brown	0.310944	0.0015514
ENSMUSG00000003099	PPP5C	brown	0.310774	0.00156112
ENSMUSG00000058624	GDA	brown	0.308769	0.00168026
ENSMUSG00000006728	CDK4	brown	0.308179	0.00171681
ENSMUSG00000004897	HDGF	brown	0.307571	0.00175532
ENSMUSG00000021286	ZFYVE21	brown	0.307529	0.00175801
ENSMUSG00000046768	RHOJ	brown	0.307339	0.0017702
ENSMUSG00000060601	NR1H2	brown	0.306967	0.00179431
ENSMUSG00000027067	SSRP1	brown	0.304164	0.00198562
ENSMUSG00000062098	BTBD3	brown	0.303991	0.00199798
ENSMUSG00000050552	0910001L09RIK	brown	0.302369	0.00211764
ENSMUSG00000003234	ABCF3	brown	0.300821	0.00223774
ENSMUSG00000022610	MAPK12	brown	0.299555	0.00234062
ENSMUSG00000056999	IDE	brown	0.298951	0.00239112
LINCM38	LINCM38	brown	0.297534	0.00251358
ENSMUSG00000037960	1110007C09RIK	brown	0.295033	0.00274345
ENSMUSG00000024059	CLIP4	brown	0.2881	0.00348304
ENSMUSG00000026878	RAB14	brown	0.28709	0.00360455
ENSMUSG00000002944	CD36	brown	0.286067	0.00373145
Genes highlighted in bold have been reported to be involved in human mutations of congenital heart defects (CHD), dilated cardiomyopathy (DCM), hypertrophic cardiomyopathy (HCM), cardiac conduction disease (CCD), catecholaminergic polymorphic ventricular tachycardia (CPVT), Long QT syndrome (LQTS), Brugada Syndrome (BS), left ventricular non compaction (LVNC), connective tissue disorder/Marfan's …

## Sheet: Disease2
Supplementary Data 3. Genes expressed in Modules (Disease 2)
ID	Symbol	Module	kME	Pvalue	Remarks
LINCM3	Gas5	turquoise	0.781483	5.31632e-22
ENSMUSG00000046721	RPL14-PS1	turquoise	0.776729	1.35951e-21
ENSMUSG00000058443	RPL10-PS3	turquoise	0.774873	1.94965e-21
ENSMUSG00000084289	GM6977	turquoise	0.773876	2.36268e-21
ENSMUSG00000041697	COX6A1	turquoise	0.767121	8.46985e-21
ENSMUSG00000028998	TOMM7	turquoise	0.758825	3.83462e-20
ENSMUSG00000041616	NPPA	turquoise	0.758517	4.05133e-20
ENSMUSG00000024803	ANKRD1	turquoise	0.750117	1.75549e-19	CHD
ENSMUSG00000087412	GM15501	turquoise	0.748858	2.17612e-19
ENSMUSG00000084416	RPL10A-PS1	turquoise	0.745723	3.69464e-19
ENSMUSG00000029019	NPPB	turquoise	0.738455	1.22414e-18
ENSMUSG00000080921	RPL38-PS2	turquoise	0.729764	4.87316e-18
ENSMUSG00000062382	GM10116	turquoise	0.717735	3.02641e-17
ENSMUSG00000060419	RPS16-PS2	turquoise	0.717535	3.11723e-17
ENSMUSG00000080776	GM12174	turquoise	0.713787	5.39999e-17
ENSMUSG00000042541	SHFM1	turquoise	0.712879	6.16089e-17
ENSMUSG00000073616	MYEOV2	turquoise	0.711922	7.07425e-17
ENSMUSG00000078126	RPL23A-PS3	turquoise	0.706463	1.54108e-16
ENSMUSG00000035885	COX8A	turquoise	0.705823	1.68631e-16
ENSMUSG00000024208	2900010M23RIK	turquoise	0.700346	3.611e-16
ENSMUSG00000063787	CHCHD1	turquoise	0.698199	4.84447e-16
ENSMUSG00000063001	GM15450	turquoise	0.697874	5.06393e-16
ENSMUSG00000058838	RPS27A-PS2	turquoise	0.697433	5.37612e-16
ENSMUSG00000058174	GM5148	turquoise	0.693839	8.72887e-16
ENSMUSG00000020949	FKBP3	turquoise	0.691247	1.23262e-15
ENSMUSG00000054428	ATPIF1	turquoise	0.689069	1.64273e-15
ENSMUSG00000028648	NDUFS5	turquoise	0.688034	1.88117e-15
ENSMUSG00000055093	GM8430	turquoise	0.685389	2.65361e-15
ENSMUSG00000032526	DEB1	turquoise	0.681026	4.64374e-15
ENSMUSG00000039016	TIMM8B	turquoise	0.67947	5.65625e-15
ENSMUSG00000030218	MGP	turquoise	0.678815	6.14329e-15
ENSMUSG00000050299	GM9843	turquoise	0.678393	6.47861e-15
ENSMUSG00000041571	SEPW1	turquoise	0.674944	9.97026e-15
LINCM4	LINCM4	turquoise	0.672206	1.39811e-14
ENSMUSG00000024346	PFDN1	turquoise	0.670989	1.62293e-14
ENSMUSG00000073155	LINCM9 (Sghrt)	turquoise	0.669755	1.88653e-14
ENSMUSG00000083716	GM13436	turquoise	0.669478	1.95116e-14
ENSMUSG00000026688	MGST3	turquoise	0.668744	2.13313e-14
ENSMUSG00000057322	RPL38	turquoise	0.668707	2.14255e-14
ENSMUSG00000021996	ESD	turquoise	0.668207	2.27624e-14
ENSMUSG00000062933	GM10123	turquoise	0.667232	2.56055e-14
ENSMUSG00000020267	HINT1	turquoise	0.666895	2.66678e-14
ENSMUSG00000041959	S100A10	turquoise	0.661802	4.89329e-14
ENSMUSG00000008668	RPS18	turquoise	0.660698	5.57227e-14
ENSMUSG00000091086	GM5428	turquoise	0.660163	5.93396e-14
ENSMUSG00000036880	ACAA2	turquoise	0.65837	7.31712e-14
ENSMUSG00000078297	GM3150	turquoise	0.658163	7.49624e-14
ENSMUSG00000020612	PRKAR1A	turquoise	0.656892	8.68808e-14
ENSMUSG00000015837	SQSTM1	turquoise	0.656543	9.04614e-14
ENSMUSG00000058267	MRPS14	turquoise	0.656213	9.39804e-14
ENSMUSG00000028843	SH3BGRL3	turquoise	0.655693	9.97993e-14
ENSMUSG00000059634	GM11942	turquoise	0.655472	1.02377e-13
ENSMUSG00000029649	POMP	turquoise	0.655317	1.04219e-13
ENSMUSG00000001289	PFDN5	turquoise	0.654079	1.20149e-13
ENSMUSG00000034932	MRPL54	turquoise	0.653406	1.29766e-13
ENSMUSG00000049960	MRPS16	turquoise	0.653291	1.31489e-13
ENSMUSG00000084786	UBL5	turquoise	0.651281	1.65301e-13
ENSMUSG00000045962	WNK1	turquoise	0.649884	1.93616e-13
ENSMUSG00000091026	GM6900	turquoise	0.648048	2.38028e-13
ENSMUSG00000006699	CDC42	turquoise	0.64769	2.47752e-13
ENSMUSG00000036438	CALM2	turquoise	0.647573	2.51019e-13
ENSMUSG00000081406	GM13654	turquoise	0.647095	2.64798e-13
ENSMUSG00000078578	UBE2D3	turquoise	0.646341	2.88036e-13
ENSMUSG00000024048	MYL12A	turquoise	0.64514	3.29159e-13
ENSMUSG00000036256	IGFBP7	turquoise	0.644747	3.43796e-13
ENSMUSG00000020415	PTTG1	turquoise	0.644045	3.71571e-13
ENSMUSG00000021917	SPCS1	turquoise	0.642412	4.44764e-13
ENSMUSG00000072772	GRCC10	turquoise	0.641253	5.04963e-13
ENSMUSG00000014769	PSMB1	turquoise	0.64115	5.10641e-13
ENSMUSG00000074884	SERF2	turquoise	0.639911	5.84547e-13
ENSMUSG00000060143	GM10076	turquoise	0.639821	5.903e-13
ENSMUSG00000015733	CAPZA2	turquoise	0.639214	6.30507e-13
ENSMUSG00000043716	RPL7	turquoise	0.637876	7.28751e-13
ENSMUSG00000057036	GM7536	turquoise	0.637579	7.525e-13
ENSMUSG00000027447	CST3	turquoise	0.635451	9.45726e-13
ENSMUSG00000031701	DNAJA2	turquoise	0.635422	9.48679e-13
ENSMUSG00000067847	ROMO1	turquoise	0.635395	9.51407e-13
ENSMUSG00000032231	ANXA2	turquoise	0.635183	9.73228e-13
ENSMUSG00000024953	PRDX5	turquoise	0.635102	9.81763e-13
ENSMUSG00000025794	RPL14	turquoise	0.634009	1.10314e-12
ENSMUSG00000022587	LY6E	turquoise	0.633257	1.19493e-12
ENSMUSG00000027245	2310003F16RIK	turquoise	0.631834	1.38933e-12
ENSMUSG00000057841	RPL32	turquoise	0.631433	1.44931e-12
ENSMUSG00000023861	BRP44L	turquoise	0.631312	1.468e-12
ENSMUSG00000017188	CCDC56	turquoise	0.630291	1.63453e-12
ENSMUSG00000025492	IFITM3	turquoise	0.630206	1.6492e-12
ENSMUSG00000090136	GM10177	turquoise	0.629642	1.74957e-12
ENSMUSG00000045104	GM5514	turquoise	0.62944	1.78702e-12
ENSMUSG00000021114	ATP6V1D	turquoise	0.628775	1.9158e-12
ENSMUSG00000070394	1810027O10RIK	turquoise	0.627634	2.15768e-12
ENSMUSG00000036854	HSPB6	turquoise	0.626615	2.39864e-12
ENSMUSG00000091449	GM10269	turquoise	0.624765	2.90396e-12
ENSMUSG00000081895	GM10294	turquoise	0.623688	3.24376e-12
ENSMUSG00000091803	COX16	turquoise	0.623428	3.33132e-12
ENSMUSG00000033938	NDUFB7	turquoise	0.623386	3.34593e-12
ENSMUSG00000070343	GM10288	turquoise	0.623034	3.46875e-12
ENSMUSG00000016559	H3F3B	turquoise	0.621702	3.97393e-12
ENSMUSG00000053093	MYH7	turquoise	0.621353	4.11755e-12	CHD, DCM, HCM, LVNC
ENSMUSG00000044424	GM9493	turquoise	0.620822	4.3461e-12
ENSMUSG00000036781	RPS27L	turquoise	0.620304	4.58028e-12
ENSMUSG00000030579	TYROBP	turquoise	0.619673	4.88247e-12
ENSMUSG00000018585	ATOX1	turquoise	0.618753	5.35768e-12
ENSMUSG00000002100	MYBPC3	turquoise	0.617799	5.89791e-12	DCM, HCM, LVNC
ENSMUSG00000078193	GM2000	turquoise	0.613252	9.27848e-12
ENSMUSG00000025508	RPLP2	turquoise	0.613137	9.3846e-12
ENSMUSG00000017778	COX7C	turquoise	0.613027	9.48655e-12
ENSMUSG00000085442	GM3362	turquoise	0.612437	1.00554e-11
ENSMUSG00000059751	GM9000	turquoise	0.611868	1.06351e-11
ENSMUSG00000022174	DAD1	turquoise	0.611828	1.06772e-11
ENSMUSG00000049751	RPL36AL	turquoise	0.610457	1.2215e-11
ENSMUSG00000036305	GM15430	turquoise	0.610422	1.22569e-11
ENSMUSG00000058603	RPL28-PS1	turquoise	0.610339	1.23564e-11
ENSMUSG00000045160	BOLA3	turquoise	0.610134	1.26063e-11
ENSMUSG00000020326	CCNG1	turquoise	0.609479	1.34391e-11
ENSMUSG00000001416	CCT3	turquoise	0.6084	1.49282e-11
ENSMUSG00000091955	GM3788	turquoise	0.60782	1.5794e-11
ENSMUSG00000004771	RAB11A	turquoise	0.606401	1.81182e-11
ENSMUSG00000010376	NEDD8	turquoise	0.606085	1.86779e-11
ENSMUSG00000021477	CTSL	turquoise	0.603803	2.32553e-11
ENSMUSG00000025967	EEF1B2	turquoise	0.603715	2.34501e-11
ENSMUSG00000086806	GM13054	turquoise	0.603678	2.35343e-11
ENSMUSG00000033429	MCEE	turquoise	0.601381	2.92881e-11
ENSMUSG00000071419	RPS15-PS2	turquoise	0.601134	2.99836e-11
ENSMUSG00000091018	RPLP2-PS1	turquoise	0.600638	3.14224e-11
ENSMUSG00000027750	POSTN	turquoise	0.60053	3.17453e-11
ENSMUSG00000083563	GM13340	turquoise	0.600253	3.25874e-11
ENSMUSG00000045316	FAHD1	turquoise	0.598605	3.80616e-11
ENSMUSG00000009291	PTTG1IP	turquoise	0.597852	4.0848e-11
ENSMUSG00000006333	RPS9	turquoise	0.597579	4.19078e-11
ENSMUSG00000047905	GM8566	turquoise	0.596281	4.73089e-11
ENSMUSG00000012848	RPS5	turquoise	0.595453	5.10989e-11
ENSMUSG00000072940	GM10443	turquoise	0.595243	5.21027e-11
ENSMUSG00000022661	CD200	turquoise	0.594743	5.45783e-11
ENSMUSG00000022216	PSME1	turquoise	0.594229	5.72387e-11
ENSMUSG00000028348	MURC	turquoise	0.593981	5.85641e-11
ENSMUSG00000055681	COPE	turquoise	0.59355	6.09456e-11
ENSMUSG00000064281	RPL19-PS1	turquoise	0.593167	6.31382e-11
ENSMUSG00000006360	CRIP1	turquoise	0.592135	6.94272e-11
ENSMUSG00000041881	NDUFA7	turquoise	0.592089	6.9721e-11
ENSMUSG00000016319	SLC25A5	turquoise	0.591945	7.06477e-11
ENSMUSG00000069682	GM10275	turquoise	0.591889	7.10123e-11
ENSMUSG00000020610	AMZ2	turquoise	0.591045	7.67255e-11
ENSMUSG00000020372	GNB2L1	turquoise	0.590649	7.95602e-11
ENSMUSG00000028273	PDLIM5	turquoise	0.590357	8.17097e-11
ENSMUSG00000043801	GM9786	turquoise	0.590202	8.28764e-11
ENSMUSG00000028996	RBP7	turquoise	0.589863	8.54763e-11
ENSMUSG00000032966	FKBP1A	turquoise	0.589401	8.9149e-11
ENSMUSG00000010406	MRPL52	turquoise	0.588706	9.49666e-11
ENSMUSG00000020737	HN1	turquoise	0.588467	9.70451e-11
ENSMUSG00000003429	RPS11	turquoise	0.588364	9.79594e-11
ENSMUSG00000024608	RPS14	turquoise	0.586903	1.11802e-10
ENSMUSG00000053565	EIF3K	turquoise	0.586465	1.16304e-10
ENSMUSG00000025068	GSTO1	turquoise	0.586292	1.18129e-10
ENSMUSG00000028822	TMEM50A	turquoise	0.586113	1.20047e-10
ENSMUSG00000021040	1810035L17RIK	turquoise	0.584963	1.33116e-10
ENSMUSG00000002985	APOE	turquoise	0.584649	1.36918e-10
ENSMUSG00000079017	IFI27L2A	turquoise	0.584538	1.38283e-10
ENSMUSG00000004285	ATP6V1F	turquoise	0.584309	1.41148e-10
ENSMUSG00000081400	GM13680	turquoise	0.584067	1.44229e-10
ENSMUSG00000008475	ARPC5	turquoise	0.583351	1.53754e-10
ENSMUSG00000090553	SNRPE	turquoise	0.583187	1.5602e-10
ENSMUSG00000087260	HBXIP	turquoise	0.582906	1.59973e-10
ENSMUSG00000050347	GM9844	turquoise	0.582618	1.64129e-10
ENSMUSG00000027712	ANXA5	turquoise	0.58219	1.70482e-10
ENSMUSG00000024997	PRDX3	turquoise	0.581469	1.81745e-10
ENSMUSG00000090401	0610007N19RIK	turquoise	0.581436	1.82284e-10
ENSMUSG00000037742	EEF1A1	turquoise	0.5804	1.99762e-10
ENSMUSG00000019528	GYG	turquoise	0.579863	2.09462e-10
ENSMUSG00000039105	ATP6V1G1	turquoise	0.579495	2.16366e-10
ENSMUSG00000022018	1190002H23RIK	turquoise	0.57944	2.17413e-10
ENSMUSG00000060743	H3F3A	turquoise	0.579388	2.18404e-10
ENSMUSG00000090378	GM10925	turquoise	0.579103	2.23951e-10
ENSMUSG00000018293	PFN1	turquoise	0.578543	2.35231e-10
ENSMUSG00000026087	MRPL30	turquoise	0.578192	2.42584e-10
ENSMUSG00000028692	AKR1A1	turquoise	0.577369	2.60699e-10
ENSMUSG00000026385	DBI	turquoise	0.576898	2.71654e-10
ENSMUSG00000036752	TUBB4B	turquoise	0.576704	2.76277e-10
ENSMUSG00000041577	PRELP	turquoise	0.576587	2.79103e-10
ENSMUSG00000063480	NHP2L1	turquoise	0.575843	2.97776e-10
ENSMUSG00000069392	RPL17-PS3	turquoise	0.575674	3.02194e-10
ENSMUSG00000063856	GPX1	turquoise	0.574433	3.36519e-10
ENSMUSG00000058064	GM10036	turquoise	0.574278	3.41063e-10
ENSMUSG00000023004	TUBA1B	turquoise	0.572256	4.05994e-10
ENSMUSG00000081051	GM15427	turquoise	0.571984	4.15568e-10
ENSMUSG00000021748	PDHB	turquoise	0.571645	4.2783e-10
ENSMUSG00000061330	GM11361	turquoise	0.571511	4.32796e-10
ENSMUSG00000007656	ARPP19	turquoise	0.570271	4.8118e-10
ENSMUSG00000058600	RPL30	turquoise	0.570188	4.84607e-10
ENSMUSG00000084319	TPT1-PS3	turquoise	0.57018	4.8493e-10
ENSMUSG00000054091	1810037I17RIK	turquoise	0.568875	5.41893e-10
ENSMUSG00000003380	RABAC1	turquoise	0.56883	5.43987e-10
ENSMUSG00000015090	PTGDS	turquoise	0.568373	5.65483e-10
ENSMUSG00000033475	TOMM6	turquoise	0.567945	5.8638e-10
ENSMUSG00000020315	SPNB2	turquoise	0.567798	5.93684e-10
ENSMUSG00000062353	GM15772	turquoise	0.566084	6.86077e-10
ENSMUSG00000078713	TOMM5	turquoise	0.566026	6.89451e-10
ENSMUSG00000037710	CISD1	turquoise	0.564306	7.96446e-10
ENSMUSG00000029614	RPL6	turquoise	0.56373	8.35729e-10
ENSMUSG00000075010	AW112010	turquoise	0.563715	8.36728e-10
ENSMUSG00000019494	COPS6	turquoise	0.562961	8.91078e-10
ENSMUSG00000083621	GM14586	turquoise	0.562198	9.49454e-10
ENSMUSG00000030161	GABARAPL1	turquoise	0.562192	9.49893e-10
ENSMUSG00000079658	TCEB1	turquoise	0.561934	9.70474e-10
ENSMUSG00000061787	RPS17	turquoise	0.561092	1.04055e-09
ENSMUSG00000002949	TIMM44	turquoise	0.560863	1.06052e-09
ENSMUSG00000051989	FAM165B	turquoise	0.560371	1.1045e-09
ENSMUSG00000058135	GSTM1	turquoise	0.56001	1.13786e-09
ENSMUSG00000025466	1810014F10RIK	turquoise	0.55966	1.17115e-09
ENSMUSG00000033065	PFKM	turquoise	0.559554	1.18149e-09
ENSMUSG00000040731	EIF4H	turquoise	0.559047	1.23179e-09
ENSMUSG00000022193	PSMB5	turquoise	0.55894	1.24266e-09
ENSMUSG00000024099	NDUFV2	turquoise	0.558793	1.25775e-09
ENSMUSG00000036905	C1QB	turquoise	0.558403	1.29866e-09
ENSMUSG00000052305	HBB-B1	turquoise	0.557319	1.41917e-09
ENSMUSG00000026154	1110058L19RIK	turquoise	0.556803	1.48026e-09
ENSMUSG00000031839	HSBP1	turquoise	0.556636	1.50048e-09
ENSMUSG00000034252	SENP6	turquoise	0.555559	1.63807e-09
ENSMUSG00000026238	PTMA	turquoise	0.555266	1.67747e-09
ENSMUSG00000032766	GNG11	turquoise	0.555066	1.70489e-09
ENSMUSG00000023020	2310016M24RIK	turquoise	0.554998	1.71433e-09
ENSMUSG00000035048	ANAPC13	turquoise	0.554922	1.72494e-09
ENSMUSG00000020644	ID2	turquoise	0.554494	1.78583e-09
ENSMUSG00000026766	MMADHC	turquoise	0.554403	1.79897e-09
ENSMUSG00000031782	COQ9	turquoise	0.553765	1.89424e-09
ENSMUSG00000003970	RPL8	turquoise	0.553496	1.93576e-09
ENSMUSG00000048332	LHFP	turquoise	0.553219	1.97956e-09
ENSMUSG00000004980	HNRNPA2B1	turquoise	0.552984	2.01738e-09
ENSMUSG00000025270	ALAS2	turquoise	0.552715	2.06165e-09
ENSMUSG00000053453	THOC7	turquoise	0.552469	2.10272e-09
ENSMUSG00000017404	RPL19	turquoise	0.552057	2.17357e-09
ENSMUSG00000081559	GM12411	turquoise	0.551906	2.20013e-09
ENSMUSG00000019362	D8ERTD738E	turquoise	0.551151	2.33737e-09
ENSMUSG00000009687	FXYD5	turquoise	0.550193	2.52339e-09
ENSMUSG00000030246	LDHB	turquoise	0.550066	2.54913e-09
ENSMUSG00000055553	2810422J05RIK	turquoise	0.548097	2.98125e-09
ENSMUSG00000027810	EIF2A	turquoise	0.548039	2.99499e-09
ENSMUSG00000078919	DPM1	turquoise	0.547782	3.05663e-09
ENSMUSG00000046470	SOX18	turquoise	0.547685	3.08033e-09
LINCM106	LINCM106	turquoise	0.547599	3.10136e-09
ENSMUSG00000000171	SDHD	turquoise	0.547445	3.13925e-09
ENSMUSG00000090247	BLOC1S1	turquoise	0.546395	3.41082e-09
ENSMUSG00000036504	PHPT1	turquoise	0.545557	3.64324e-09
ENSMUSG00000010277	2610507B11RIK	turquoise	0.545443	3.67613e-09
ENSMUSG00000058833	2810428I15RIK	turquoise	0.54526	3.7295e-09
ENSMUSG00000041548	HSPB8	turquoise	0.543924	4.14114e-09
ENSMUSG00000060147	SERPINB6A	turquoise	0.543651	4.2303e-09
ENSMUSG00000060591	IFITM2	turquoise	0.54326	4.36168e-09
ENSMUSG00000081094	RPL19-PS11	turquoise	0.542955	4.46651e-09
ENSMUSG00000060802	B2M	turquoise	0.541541	4.98582e-09
ENSMUSG00000002395	USE1	turquoise	0.540857	5.25711e-09
ENSMUSG00000030744	RPS3	turquoise	0.540091	5.5779e-09
ENSMUSG00000061684	RPL21-PS8	turquoise	0.539578	5.80337e-09
ENSMUSG00000030541	IDH2	turquoise	0.539227	5.96215e-09
ENSMUSG00000021905	DPH3	turquoise	0.538641	6.23741e-09
ENSMUSG00000024902	MRPL11	turquoise	0.53831	6.39773e-09
ENSMUSG00000031696	VPS35	turquoise	0.536956	7.09703e-09
ENSMUSG00000060152	POP5	turquoise	0.536863	7.14761e-09
ENSMUSG00000032002	DCUN1D5	turquoise	0.536823	7.16946e-09
ENSMUSG00000031461	MYOM2	turquoise	0.53568	7.82285e-09
ENSMUSG00000029142	MRPL33	turquoise	0.535556	7.89695e-09
ENSMUSG00000049775	TMSB4X	turquoise	0.535189	8.12042e-09
ENSMUSG00000042712	WBP5	turquoise	0.535045	8.20998e-09
ENSMUSG00000063229	LDHA	turquoise	0.534821	8.35042e-09
ENSMUSG00000027907	S100A11	turquoise	0.534728	8.41e-09
ENSMUSG00000031029	EIF3F	turquoise	0.53466	8.45324e-09
ENSMUSG00000062456	RPL9-PS6	turquoise	0.534522	8.54231e-09
ENSMUSG00000019054	FIS1	turquoise	0.534116	8.80927e-09
ENSMUSG00000060923	ACYP2	turquoise	0.534114	8.81045e-09
ENSMUSG00000030717	NUPR1	turquoise	0.533878	8.96933e-09
ENSMUSG00000067653	ANKRD23	turquoise	0.533251	9.405e-09
ENSMUSG00000020321	MDH1	turquoise	0.533179	9.45579e-09
ENSMUSG00000039001	RPS21	turquoise	0.532513	9.94334e-09
ENSMUSG00000026179	PNKD	turquoise	0.532289	1.01122e-08
ENSMUSG00000031382	ASB11	turquoise	0.532091	1.02639e-08
ENSMUSG00000051319	1500011K16RIK	turquoise	0.532013	1.03245e-08
LINCM7	LINCM7	turquoise	0.531743	1.05362e-08
ENSMUSG00000079523	TMSB10	turquoise	0.53129	1.09011e-08
ENSMUSG00000081049	RPS24-PS3	turquoise	0.531184	1.0988e-08
ENSMUSG00000083863	GM13341	turquoise	0.530454	1.16057e-08
ENSMUSG00000019210	ATP6V1E1	turquoise	0.530417	1.16377e-08
ENSMUSG00000024576	CSNK1A1	turquoise	0.529802	1.21856e-08
ENSMUSG00000028603	SCP2	turquoise	0.529636	1.23372e-08
ENSMUSG00000071655	UBXN1	turquoise	0.529485	1.24775e-08
ENSMUSG00000021549	RASA1	turquoise	0.528487	1.34399e-08
ENSMUSG00000033916	CHMP2A	turquoise	0.528049	1.38855e-08
ENSMUSG00000007872	ID3	turquoise	0.527721	1.42275e-08
ENSMUSG00000031353	RBBP7	turquoise	0.527462	1.45036e-08
ENSMUSG00000020386	SAR1B	turquoise	0.526902	1.51169e-08
ENSMUSG00000042670	IMMP1L	turquoise	0.526533	1.55355e-08
ENSMUSG00000022265	ANK	turquoise	0.526182	1.59437e-08
ENSMUSG00000030662	IPO5	turquoise	0.526137	1.59968e-08
ENSMUSG00000019373	COPS3	turquoise	0.52566	1.65692e-08	CHD
ENSMUSG00000050621	GM9846	turquoise	0.525208	1.71298e-08
ENSMUSG00000031880	RRAD	turquoise	0.525085	1.72862e-08
ENSMUSG00000091537	CCDC72	turquoise	0.524734	1.77373e-08
ENSMUSG00000071014	NDUFB6	turquoise	0.523949	1.8789e-08
ENSMUSG00000027777	SCHIP1	turquoise	0.523768	1.90396e-08
ENSMUSG00000026511	SRP9	turquoise	0.523012	2.01224e-08
ENSMUSG00000019929	DCN	turquoise	0.52279	2.04513e-08
ENSMUSG00000078183	GM15610	turquoise	0.522718	2.05595e-08
ENSMUSG00000000326	COMT	turquoise	0.522538	2.08304e-08
ENSMUSG00000086583	GM15500	turquoise	0.522298	2.11981e-08
ENSMUSG00000073940	HBB-B2	turquoise	0.522275	2.12338e-08
ENSMUSG00000024845	TMEM134	turquoise	0.521582	2.23327e-08
ENSMUSG00000021876	RNASE4	turquoise	0.521209	2.29476e-08
ENSMUSG00000032518	RPSA	turquoise	0.520757	2.37129e-08
ENSMUSG00000029918	MRPS33	turquoise	0.520756	2.37146e-08
ENSMUSG00000029373	PF4	turquoise	0.520358	2.44082e-08
ENSMUSG00000026701	PRDX6	turquoise	0.520314	2.44863e-08
ENSMUSG00000009549	SRP14	turquoise	0.520219	2.46546e-08
ENSMUSG00000028416	BAG1	turquoise	0.520202	2.4686e-08
ENSMUSG00000042043	TBCA	turquoise	0.52008	2.49039e-08
ENSMUSG00000003299	MRPL4	turquoise	0.51967	2.5654e-08
ENSMUSG00000048076	ARF1	turquoise	0.519644	2.57018e-08
ENSMUSG00000047260	TMEM93	turquoise	0.519379	2.61998e-08
ENSMUSG00000067870	GM8759	turquoise	0.5186	2.77129e-08
ENSMUSG00000036570	FXYD1	turquoise	0.51857	2.7774e-08
ENSMUSG00000030470	CSRP3	turquoise	0.518218	2.84864e-08	DCM, HCM
ENSMUSG00000024063	LBH	turquoise	0.517697	2.9573e-08	CHD
ENSMUSG00000014504	SRP19	turquoise	0.517512	2.99681e-08
ENSMUSG00000028013	PPA2	turquoise	0.517384	3.02448e-08
ENSMUSG00000009927	RPS25	turquoise	0.517128	3.08066e-08
ENSMUSG00000022951	RCAN1	turquoise	0.517059	3.0958e-08
ENSMUSG00000022205	SUB1	turquoise	0.516454	3.23293e-08
ENSMUSG00000001687	UBL3	turquoise	0.515734	3.40354e-08
ENSMUSG00000007655	CAV1	turquoise	0.515184	3.53976e-08
ENSMUSG00000028470	HINT2	turquoise	0.515171	3.54291e-08
ENSMUSG00000038393	TXNIP	turquoise	0.514524	3.70991e-08
ENSMUSG00000019738	POLR2I	turquoise	0.513104	4.10298e-08
ENSMUSG00000029761	CALD1	turquoise	0.513045	4.12029e-08
ENSMUSG00000014606	SLC25A11	turquoise	0.51226	4.3552e-08
ENSMUSG00000062997	RPL35	turquoise	0.5122	4.37369e-08
ENSMUSG00000028328	TMOD1	turquoise	0.511969	4.44544e-08
ENSMUSG00000010914	PDHX	turquoise	0.511148	4.71004e-08
ENSMUSG00000062611	GM10119	turquoise	0.511006	4.75733e-08
ENSMUSG00000090000	IER3IP1	turquoise	0.511002	4.75893e-08
ENSMUSG00000090986	GM17275	turquoise	0.510945	4.7779e-08
ENSMUSG00000064373	SEPP1	turquoise	0.510776	4.83501e-08
ENSMUSG00000062929	CFL2	turquoise	0.510435	4.95194e-08
ENSMUSG00000031375	BGN	turquoise	0.510373	4.97356e-08
ENSMUSG00000025260	HSD17B10	turquoise	0.510179	5.0417e-08	CHD
ENSMUSG00000028234	RPS20	turquoise	0.509443	5.30829e-08
ENSMUSG00000025968	NDUFS1	turquoise	0.508577	5.63946e-08
ENSMUSG00000055839	TCEB2	turquoise	0.508475	5.67986e-08
ENSMUSG00000046402	RBP1	turquoise	0.508458	5.68635e-08
ENSMUSG00000024940	LTBP3	turquoise	0.50752	6.0703e-08
ENSMUSG00000025732	FAM195A	turquoise	0.506775	6.39251e-08
ENSMUSG00000028557	RNF11	turquoise	0.506541	6.4969e-08
ENSMUSG00000020088	SAR1A	turquoise	0.505451	7.00556e-08
ENSMUSG00000053012	KRCC1	turquoise	0.505051	7.2018e-08
ENSMUSG00000020456	OGDH	turquoise	0.505044	7.20537e-08
ENSMUSG00000038696	MAPKAP1	turquoise	0.50409	7.69476e-08
ENSMUSG00000090258	CHURC1	turquoise	0.502949	8.32142e-08
ENSMUSG00000042254	CILP	turquoise	0.502916	8.34e-08
ENSMUSG00000024583	TXNL1	turquoise	0.502826	8.39162e-08
ENSMUSG00000022090	PDLIM2	turquoise	0.502587	8.53026e-08
ENSMUSG00000029467	ATP2A2	turquoise	0.502014	8.87073e-08
ENSMUSG00000040269	MRPS28	turquoise	0.501831	8.98265e-08
ENSMUSG00000015759	CNIH	turquoise	0.501644	9.09765e-08
ENSMUSG00000024474	IK	turquoise	0.501166	9.39878e-08
ENSMUSG00000026043	COL3A1	turquoise	0.501071	9.46031e-08	CCTD/Marfan/Lowe Dietz
ENSMUSG00000029661	COL1A2	turquoise	0.500762	9.66145e-08
ENSMUSG00000050608	MINOS1	turquoise	0.500555	9.79837e-08
ENSMUSG00000061461	1810013D10RIK	turquoise	0.50013	1.00848e-07
ENSMUSG00000062006	RPL34	turquoise	0.500042	1.01456e-07
ENSMUSG00000040952	RPS19	turquoise	0.499964	1.01994e-07
ENSMUSG00000035597	PRPF39	turquoise	0.499521	1.05106e-07
ENSMUSG00000085438	1700020I14RIK	turquoise	0.499288	1.06776e-07
ENSMUSG00000037049	SMPD1	turquoise	0.498755	1.10695e-07
ENSMUSG00000021870	SLMAP	turquoise	0.498272	1.14366e-07
ENSMUSG00000020444	GUK1	turquoise	0.497897	1.17299e-07
ENSMUSG00000027404	SNRPB	turquoise	0.49789	1.17353e-07
ENSMUSG00000021218	GDI2	turquoise	0.497734	1.18591e-07
ENSMUSG00000021660	BTF3	turquoise	0.497396	1.21322e-07
ENSMUSG00000026185	IGFBP5	turquoise	0.497219	1.22776e-07
ENSMUSG00000022010	TSC22D1	turquoise	0.496345	1.30199e-07
ENSMUSG00000020152	ACTR2	turquoise	0.496128	1.3211e-07
ENSMUSG00000029432	GBAS	turquoise	0.495273	1.39885e-07
ENSMUSG00000005103	WDR1	turquoise	0.49514	1.4114e-07
ENSMUSG00000038462	UQCRFS1	turquoise	0.49502	1.42271e-07
ENSMUSG00000027133	NOP10	turquoise	0.494673	1.4561e-07
ENSMUSG00000032648	PYGM	turquoise	0.494374	1.48539e-07
ENSMUSG00000028396	2310002L09RIK	turquoise	0.494219	1.5008e-07
ENSMUSG00000055762	EEF1D	turquoise	0.493865	1.53661e-07
ENSMUSG00000078453	3110003A17RIK	turquoise	0.493831	1.54007e-07
ENSMUSG00000030615	TMEM126A	turquoise	0.493441	1.58056e-07
ENSMUSG00000048758	RPL29	turquoise	0.493308	1.59458e-07
ENSMUSG00000061904	SLC25A3	turquoise	0.492936	1.63445e-07
ENSMUSG00000013698	PEA15A	turquoise	0.492904	1.63787e-07
ENSMUSG00000042747	KRTCAP2	turquoise	0.492897	1.63866e-07
ENSMUSG00000063556	GM10132	turquoise	0.492813	1.64783e-07
ENSMUSG00000028522	MIER1	turquoise	0.492571	1.67444e-07
ENSMUSG00000006715	GMNN	turquoise	0.492386	1.69514e-07
ENSMUSG00000063077	KIF1B	turquoise	0.492122	1.72506e-07
ENSMUSG00000019851	PERP	turquoise	0.491978	1.74155e-07
ENSMUSG00000028772	ZCCHC17	turquoise	0.491926	1.74755e-07
ENSMUSG00000025351	CD63	turquoise	0.49189	1.75174e-07
ENSMUSG00000021843	KTN1	turquoise	0.491471	1.80089e-07
ENSMUSG00000023904	HCFC1R1	turquoise	0.491361	1.81398e-07
ENSMUSG00000047187	RAB2A	turquoise	0.490755	1.88795e-07
ENSMUSG00000006932	CTNNB1	turquoise	0.489959	1.98953e-07	CHD
ENSMUSG00000026032	NDUFB3	turquoise	0.48875	2.15371e-07
ENSMUSG00000022982	SOD1	turquoise	0.488652	2.16761e-07
ENSMUSG00000016833	MRPS18C	turquoise	0.488604	2.17435e-07
ENSMUSG00000014956	PPP1CB	turquoise	0.488491	2.19051e-07
ENSMUSG00000004096	CWC15	turquoise	0.488155	2.23914e-07
ENSMUSG00000051185	FAM174A	turquoise	0.487982	2.26466e-07
ENSMUSG00000033307	MIF	turquoise	0.487883	2.2794e-07
ENSMUSG00000062825	ACTG1	turquoise	0.487808	2.29056e-07
ENSMUSG00000031751	AMFR	turquoise	0.487616	2.3194e-07
ENSMUSG00000030869	NDUFAB1	turquoise	0.487316	2.36521e-07
ENSMUSG00000028478	CLTA	turquoise	0.487155	2.39018e-07
ENSMUSG00000054312	MRPS21	turquoise	0.487061	2.40481e-07
ENSMUSG00000041476	SMPX	turquoise	0.486805	2.44518e-07
ENSMUSG00000040414	SLC25A28	turquoise	0.486158	2.55032e-07
ENSMUSG00000053819	CAMK2D	turquoise	0.485911	2.5914e-07
ENSMUSG00000053768	CHCHD3	turquoise	0.485749	2.61879e-07
ENSMUSG00000075706	GPX4	turquoise	0.485283	2.69917e-07
ENSMUSG00000026664	PHYH	turquoise	0.484578	2.82503e-07
ENSMUSG00000037601	NME1	turquoise	0.484214	2.89233e-07
ENSMUSG00000019689	1110001J03RIK	turquoise	0.484158	2.90278e-07
ENSMUSG00000027523	GNAS	turquoise	0.4841	2.91364e-07
ENSMUSG00000031634	UFSP2	turquoise	0.483806	2.96937e-07
ENSMUSG00000032353	TMED3	turquoise	0.483747	2.98074e-07
ENSMUSG00000041126	H2AFV	turquoise	0.4837	2.98981e-07
ENSMUSG00000025868	HIGD2A	turquoise	0.483682	2.99316e-07
ENSMUSG00000079018	LY6C1	turquoise	0.4835	3.02858e-07
ENSMUSG00000040824	SNRPD2	turquoise	0.483378	3.05242e-07
ENSMUSG00000037499	NENF	turquoise	0.482598	3.20933e-07
ENSMUSG00000001025	S100A6	turquoise	0.482079	3.31795e-07
ENSMUSG00000005161	PRDX2	turquoise	0.481922	3.35142e-07
ENSMUSG00000026457	ADIPOR1	turquoise	0.481868	3.36318e-07
ENSMUSG00000032562	GNAI2	turquoise	0.481721	3.39494e-07
ENSMUSG00000032475	NCK1	turquoise	0.481138	3.52387e-07
ENSMUSG00000038375	TRP53INP2	turquoise	0.480945	3.56773e-07
ENSMUSG00000068523	GNG5	turquoise	0.480061	3.77447e-07
ENSMUSG00000027763	MBNL1	turquoise	0.479893	3.81516e-07
ENSMUSG00000021149	GTPBP4	turquoise	0.479646	3.87566e-07
ENSMUSG00000053279	ALDH1A1	turquoise	0.479255	3.97299e-07
ENSMUSG00000028218	FAM92A	turquoise	0.479082	4.01706e-07
ENSMUSG00000028063	LMNA	turquoise	0.479037	4.02848e-07	DCM, LVNC
ENSMUSG00000026034	CLK1	turquoise	0.478946	4.0517e-07
ENSMUSG00000064215	IFI27L1	turquoise	0.478945	4.05205e-07
ENSMUSG00000035642	1810020D17RIK	turquoise	0.478631	4.13366e-07
ENSMUSG00000087380	2210408F21RIK	turquoise	0.478456	4.17976e-07
ENSMUSG00000039195	1110008P14RIK	turquoise	0.478335	4.21177e-07
ENSMUSG00000017493	IGFBP4	turquoise	0.47828	4.22648e-07
ENSMUSG00000024158	HAGH	turquoise	0.478098	4.27566e-07
ENSMUSG00000058715	FCER1G	turquoise	0.477844	4.34487e-07
ENSMUSG00000022108	ITM2B	turquoise	0.477735	4.37486e-07
ENSMUSG00000036533	CDC42EP3	turquoise	0.477321	4.49081e-07
ENSMUSG00000022048	DPYSL2	turquoise	0.477305	4.49539e-07
ENSMUSG00000021361	TMEM14C	turquoise	0.477254	4.50973e-07
ENSMUSG00000000563	ATP5F1	turquoise	0.476941	4.59962e-07
ENSMUSG00000024621	CSF1R	turquoise	0.476781	4.6465e-07
ENSMUSG00000089944	GM8292	turquoise	0.476352	4.77372e-07
ENSMUSG00000004069	DNAJA3	turquoise	0.476027	4.8724e-07
ENSMUSG00000001270	CKB	turquoise	0.475853	4.9257e-07
ENSMUSG00000042834	D0H4S114	turquoise	0.475785	4.94693e-07
ENSMUSG00000027257	PACSIN3	turquoise	0.475664	4.98462e-07
ENSMUSG00000005510	NDUFS3	turquoise	0.475439	5.0556e-07
ENSMUSG00000025290	RPS24	turquoise	0.475236	5.12034e-07
ENSMUSG00000025085	ABLIM1	turquoise	0.475098	5.16482e-07
ENSMUSG00000029076	SDF4	turquoise	0.474505	5.36028e-07
ENSMUSG00000057236	RBBP4	turquoise	0.474205	5.46186e-07
ENSMUSG00000011257	PABPC4	turquoise	0.473817	5.59597e-07
ENSMUSG00000031448	ADPRHL1	turquoise	0.473558	5.68708e-07
ENSMUSG00000029064	GNB1	turquoise	0.473386	5.74855e-07
ENSMUSG00000045948	MRPS12	turquoise	0.473064	5.86477e-07
ENSMUSG00000025066	SFR1	turquoise	0.473047	5.87111e-07
ENSMUSG00000029993	NFU1	turquoise	0.472722	5.99114e-07
ENSMUSG00000004268	EMG1	turquoise	0.472718	5.99274e-07
ENSMUSG00000005779	PSMB4	turquoise	0.472532	6.06221e-07
ENSMUSG00000026895	NDUFA8	turquoise	0.472313	6.14556e-07
ENSMUSG00000023150	IVNS1ABP	turquoise	0.471886	6.31049e-07
ENSMUSG00000032458	COPB2	turquoise	0.471625	6.41372e-07
ENSMUSG00000036860	MRPL55	turquoise	0.471229	6.57297e-07
ENSMUSG00000056366	FABP3-PS1	turquoise	0.471197	6.58603e-07
ENSMUSG00000025016	TM9SF3	turquoise	0.471031	6.65388e-07
ENSMUSG00000009013	DYNLL1	turquoise	0.470645	6.81483e-07
ENSMUSG00000083840	GM15459	turquoise	0.469573	7.28082e-07
ENSMUSG00000005469	PRKACA	turquoise	0.469507	7.3105e-07
ENSMUSG00000042772	SMG7	turquoise	0.469451	7.33567e-07
ENSMUSG00000028367	TXN1	turquoise	0.468952	7.56425e-07
ENSMUSG00000026526	FH1	turquoise	0.46868	7.69182e-07
ENSMUSG00000083992	GM11478	turquoise	0.468517	7.76944e-07
ENSMUSG00000031299	PDHA1	turquoise	0.468019	8.0105e-07
ENSMUSG00000008348	UBC	turquoise	0.467972	8.03318e-07
ENSMUSG00000023456	TPI1	turquoise	0.467391	8.32455e-07
ENSMUSG00000076432	YWHAQ	turquoise	0.467224	8.40991e-07
ENSMUSG00000038467	CHMP4B	turquoise	0.467059	8.49524e-07
ENSMUSG00000021388	ASPN	turquoise	0.467034	8.50785e-07
ENSMUSG00000049734	TREX1	turquoise	0.466885	8.58577e-07
ENSMUSG00000001833	Sept7	turquoise	0.466507	8.78623e-07
ENSMUSG00000018446	C1QBP	turquoise	0.466383	8.85312e-07
ENSMUSG00000018102	HIST1H2BC	turquoise	0.465324	9.4423e-07
ENSMUSG00000036372	1810006K21RIK	turquoise	0.464816	9.73832e-07
ENSMUSG00000023905	TNFRSF12A	turquoise	0.46471	9.8014e-07
ENSMUSG00000037966	NINJ1	turquoise	0.464189	1.01159e-06
ENSMUSG00000021737	PSMD6	turquoise	0.464031	1.02127e-06
ENSMUSG00000020803	TXNDC17	turquoise	0.463921	1.0281e-06
ENSMUSG00000032348	GSTA4	turquoise	0.463917	1.02836e-06
ENSMUSG00000052337	IMMT	turquoise	0.46391	1.02882e-06
ENSMUSG00000049134	NRAP	turquoise	0.463895	1.02972e-06
ENSMUSG00000029430	RAN	turquoise	0.463761	1.03812e-06
ENSMUSG00000037822	1110003E01RIK	turquoise	0.463653	1.04489e-06
ENSMUSG00000003032	KLF4	turquoise	0.463515	1.05368e-06
ENSMUSG00000078812	EIF5A	turquoise	0.463227	1.07213e-06
ENSMUSG00000024194	CUTA	turquoise	0.462438	1.12442e-06
ENSMUSG00000090841	MYL6	turquoise	0.462405	1.12664e-06
ENSMUSG00000028837	PSMB2	turquoise	0.461719	1.17413e-06
ENSMUSG00000043633	4930412F15RIK	turquoise	0.461643	1.17948e-06
ENSMUSG00000046516	COX17	turquoise	0.460905	1.23285e-06
ENSMUSG00000013878	RNF170	turquoise	0.460769	1.24298e-06
ENSMUSG00000027282	MTCH2	turquoise	0.460649	1.25195e-06
ENSMUSG00000079508	APOO	turquoise	0.460522	1.26147e-06
ENSMUSG00000020219	TIMM13	turquoise	0.460453	1.26672e-06
ENSMUSG00000030291	MED21	turquoise	0.45951	1.34012e-06
LINCM29	LINCM29	turquoise	0.459399	1.34903e-06
ENSMUSG00000030272	CAMK1	turquoise	0.459333	1.35438e-06
ENSMUSG00000007891	CTSD	turquoise	0.458624	1.41276e-06
ENSMUSG00000068614	ACTC1	turquoise	0.457752	1.48789e-06	CHD, DCM, HCM, LVNC
ENSMUSG00000024236	SVIL	turquoise	0.457669	1.49527e-06
ENSMUSG00000058407	TXNDC9	turquoise	0.457173	1.53991e-06
ENSMUSG00000026365	CFH	turquoise	0.4566	1.59297e-06
ENSMUSG00000022890	ATP5J	turquoise	0.456564	1.59643e-06
ENSMUSG00000024146	CRIPT	turquoise	0.456272	1.62421e-06
ENSMUSG00000001891	UGP2	turquoise	0.455682	1.6817e-06
ENSMUSG00000018339	GPX3	turquoise	0.455578	1.69203e-06
ENSMUSG00000083328	GM11826	turquoise	0.455419	1.70801e-06
ENSMUSG00000021585	CAST	turquoise	0.45527	1.72306e-06
ENSMUSG00000005873	REEP5	turquoise	0.455139	1.73634e-06
ENSMUSG00000072946	PTGR2	turquoise	0.454958	1.75496e-06
ENSMUSG00000031987	EGLN1	turquoise	0.454892	1.7618e-06
ENSMUSG00000019132	BC005537	turquoise	0.454647	1.78731e-06
ENSMUSG00000021973	EFHA1	turquoise	0.454398	1.8137e-06
ENSMUSG00000027364	USP50	turquoise	0.454383	1.81528e-06
ENSMUSG00000026335	PAM	turquoise	0.454167	1.83847e-06
ENSMUSG00000037266	D4WSU53E	turquoise	0.453679	1.89173e-06
ENSMUSG00000031516	DCTN6	turquoise	0.45367	1.89273e-06
ENSMUSG00000078572	1810043H04RIK	turquoise	0.453445	1.91789e-06
ENSMUSG00000022370	MRPL13	turquoise	0.453403	1.92257e-06
ENSMUSG00000046727	0610010O12RIK	turquoise	0.453378	1.92539e-06
ENSMUSG00000034432	COPS8	turquoise	0.453344	1.92926e-06
ENSMUSG00000032399	RPL4	turquoise	0.453141	1.95235e-06
ENSMUSG00000021798	LDB3	turquoise	0.452955	1.97362e-06	DCM, LVNC
ENSMUSG00000059714	FLOT1	turquoise	0.452478	2.02936e-06
ENSMUSG00000006304	ARPC2	turquoise	0.452469	2.03047e-06
ENSMUSG00000026864	HSPA5	turquoise	0.45182	2.10871e-06
ENSMUSG00000028945	RHEB	turquoise	0.451414	2.15918e-06
ENSMUSG00000035227	SPCS2	turquoise	0.450656	2.25641e-06
ENSMUSG00000020358	HNRNPAB	turquoise	0.450644	2.2579e-06
ENSMUSG00000027406	IDH3B	turquoise	0.450637	2.25886e-06
ENSMUSG00000000628	HK2	turquoise	0.45048	2.27947e-06
ENSMUSG00000026042	COL5A2	turquoise	0.45041	2.28882e-06
ENSMUSG00000001493	MEOX1	turquoise	0.450216	2.31471e-06
ENSMUSG00000027706	SEC62	turquoise	0.450027	2.34016e-06
ENSMUSG00000031198	FUNDC2	turquoise	0.449608	2.39752e-06
ENSMUSG00000004535	TAX1BP1	turquoise	0.449348	2.43392e-06
ENSMUSG00000031807	PGLS	turquoise	0.448823	2.50872e-06
ENSMUSG00000002379	NDUFA11	turquoise	0.448601	2.54107e-06
ENSMUSG00000025348	ITGA7	turquoise	0.448563	2.54666e-06
ENSMUSG00000057113	NPM1	turquoise	0.448347	2.5785e-06
ENSMUSG00000044792	ISCA1	turquoise	0.448302	2.58531e-06
ENSMUSG00000074971	FIBIN	turquoise	0.447903	2.64535e-06
ENSMUSG00000021200	ASB2	turquoise	0.44784	2.65499e-06
ENSMUSG00000038502	PTOV1	turquoise	0.447801	2.66095e-06
ENSMUSG00000026003	ACADL	turquoise	0.447798	2.6613e-06
ENSMUSG00000071072	PTGES3	turquoise	0.447763	2.66678e-06
ENSMUSG00000000355	MCTS1	turquoise	0.447572	2.69617e-06
ENSMUSG00000046671	FAM54B	turquoise	0.447302	2.73821e-06
ENSMUSG00000032216	NEDD4	turquoise	0.4472	2.75437e-06
ENSMUSG00000022336	EIF3E	turquoise	0.446794	2.81925e-06
ENSMUSG00000044600	9130011J15RIK	turquoise	0.446635	2.84501e-06
ENSMUSG00000023046	IGFBP6	turquoise	0.446622	2.84711e-06
ENSMUSG00000063882	UQCRH	turquoise	0.445775	2.98848e-06
ENSMUSG00000018326	YWHAB	turquoise	0.445643	3.0111e-06
ENSMUSG00000027099	MTX2	turquoise	0.445529	3.03082e-06
ENSMUSG00000024308	TAPBP	turquoise	0.445344	3.06287e-06
ENSMUSG00000020954	STRN3	turquoise	0.445112	3.10382e-06
ENSMUSG00000081382	RPL18-PS1	turquoise	0.444914	3.13895e-06
ENSMUSG00000029683	LMOD2	turquoise	0.444756	3.16732e-06
ENSMUSG00000090846	LSM3	turquoise	0.444624	3.19117e-06
ENSMUSG00000025613	CCT8	turquoise	0.444602	3.19531e-06
ENSMUSG00000028788	PTP4A2	turquoise	0.444463	3.2206e-06
ENSMUSG00000042312	S100A13	turquoise	0.443817	3.34108e-06
ENSMUSG00000019970	SGK1	turquoise	0.443581	3.38615e-06
ENSMUSG00000027076	TIMM10	turquoise	0.443572	3.38779e-06
ENSMUSG00000023224	SERPING1	turquoise	0.443556	3.39096e-06
ENSMUSG00000029390	TMED2	turquoise	0.443018	3.49586e-06
ENSMUSG00000040128	PNRC1	turquoise	0.443005	3.49857e-06
ENSMUSG00000029156	SGCB	turquoise	0.44292	3.51537e-06
ENSMUSG00000050953	GJA1	turquoise	0.442819	3.5355e-06
ENSMUSG00000021764	NDUFS4	turquoise	0.442528	3.59425e-06
ENSMUSG00000032698	LMO2	turquoise	0.442188	3.66401e-06
ENSMUSG00000029030	TPRGL	turquoise	0.441833	3.73805e-06
ENSMUSG00000026728	VIM	turquoise	0.441725	3.76093e-06
ENSMUSG00000019179	MDH2	turquoise	0.44171	3.76418e-06
ENSMUSG00000006095	TBCB	turquoise	0.441652	3.77653e-06
ENSMUSG00000026743	MLLT10	turquoise	0.441503	3.80839e-06
ENSMUSG00000015112	SLC25A13	turquoise	0.441476	3.81423e-06
ENSMUSG00000051695	PCBP1	turquoise	0.44132	3.84774e-06
ENSMUSG00000078656	VPS25	turquoise	0.441119	3.89159e-06
ENSMUSG00000053119	CHMP3	turquoise	0.441105	3.89474e-06
ENSMUSG00000047879	USP14	turquoise	0.440888	3.94252e-06
ENSMUSG00000036073	GALT	turquoise	0.440783	3.96578e-06
ENSMUSG00000020777	ACOX1	turquoise	0.440656	3.99441e-06
ENSMUSG00000031447	LAMP1	turquoise	0.440189	4.10043e-06
ENSMUSG00000045799	GM9800	turquoise	0.439614	4.23492e-06
ENSMUSG00000029499	PXMP2	turquoise	0.439533	4.25421e-06
ENSMUSG00000041736	TSPO	turquoise	0.439527	4.25545e-06
ENSMUSG00000020307	CDC34	turquoise	0.439144	4.34777e-06
ENSMUSG00000072620	SLFN2	turquoise	0.438833	4.42413e-06
ENSMUSG00000004558	NDRG2	turquoise	0.438787	4.43544e-06
ENSMUSG00000031059	NDUFB11	turquoise	0.438752	4.44419e-06
ENSMUSG00000039640	MRPL12	turquoise	0.438654	4.46843e-06
ENSMUSG00000026222	SP100	turquoise	0.438486	4.5105e-06
ENSMUSG00000041445	MMRN2	turquoise	0.438452	4.51921e-06
ENSMUSG00000031320	RPS4X	turquoise	0.43832	4.55256e-06
ENSMUSG00000030804	VKORC1	turquoise	0.438253	4.56955e-06
ENSMUSG00000061462	OBSCN	turquoise	0.438114	4.60517e-06
ENSMUSG00000039770	YPEL5	turquoise	0.437626	4.73205e-06
ENSMUSG00000039103	NEXN	turquoise	0.437358	4.80336e-06	DCM
ENSMUSG00000016087	FLI1	turquoise	0.437183	4.85034e-06
ENSMUSG00000008333	SNRPB2	turquoise	0.436943	4.91527e-06
ENSMUSG00000027165	B230118H07RIK	turquoise	0.43691	4.92427e-06
ENSMUSG00000040883	TMEM205	turquoise	0.436856	4.93913e-06
ENSMUSG00000078566	BNIP3	turquoise	0.436779	4.96042e-06
ENSMUSG00000023460	RAB12	turquoise	0.436696	4.98325e-06
NONMMUT016319	NONMMUT016319	turquoise	0.43649	5.04054e-06
ENSMUSG00000030751	PSMA1	turquoise	0.435973	5.18701e-06
ENSMUSG00000038583	PLN	turquoise	0.43575	5.25136e-06	DCM, LVNC
ENSMUSG00000015932	DSTN	turquoise	0.435626	5.28759e-06
ENSMUSG00000019810	FUCA2	turquoise	0.43522	5.40768e-06
ENSMUSG00000032324	TSPAN3	turquoise	0.434813	5.53046e-06
ENSMUSG00000001105	IFT20	turquoise	0.434798	5.53527e-06
ENSMUSG00000039067	PSMD7	turquoise	0.434256	5.703e-06
ENSMUSG00000018858	ICT1	turquoise	0.434041	5.7711e-06
ENSMUSG00000015094	NPDC1	turquoise	0.433975	5.79188e-06
ENSMUSG00000089847	FXC1	turquoise	0.433707	5.87804e-06
ENSMUSG00000015804	MED28	turquoise	0.433547	5.92975e-06
ENSMUSG00000019370	CALM3	turquoise	0.433527	5.93641e-06
ENSMUSG00000091845	GM4604	turquoise	0.433399	5.97835e-06
ENSMUSG00000051154	COMMD3	turquoise	0.433394	5.9801e-06
ENSMUSG00000068240	GM11808	turquoise	0.433273	6.0198e-06
ENSMUSG00000041361	MYZAP	turquoise	0.433122	6.0699e-06
ENSMUSG00000039221	RPL22L1	turquoise	0.432998	6.11152e-06
ENSMUSG00000018770	ATP5G3	turquoise	0.432848	6.16203e-06
ENSMUSG00000028407	2010003O02RIK	turquoise	0.432647	6.23022e-06
ENSMUSG00000054889	DSP	turquoise	0.432644	6.23131e-06	DCM
ENSMUSG00000024248	COX7A2L	turquoise	0.432521	6.27329e-06
ENSMUSG00000020458	RTN4	turquoise	0.432483	6.28645e-06
ENSMUSG00000025586	CPEB1	turquoise	0.432413	6.31038e-06
ENSMUSG00000011148	ADSSL1	turquoise	0.432222	6.37672e-06
ENSMUSG00000025034	TRIM8	turquoise	0.431157	6.75892e-06
ENSMUSG00000027187	CAT	turquoise	0.431026	6.80756e-06
ENSMUSG00000062352	ITGB1BP1	turquoise	0.430953	6.83466e-06
ENSMUSG00000022234	CCT5	turquoise	0.430898	6.85519e-06
ENSMUSG00000021226	ACOT2	turquoise	0.43085	6.87292e-06
ENSMUSG00000022906	PARP9	turquoise	0.43029	7.08563e-06
ENSMUSG00000028932	PSMC2	turquoise	0.43016	7.13624e-06
ENSMUSG00000028398	3110001D03RIK	turquoise	0.429934	7.22432e-06
ENSMUSG00000061315	NACA	turquoise	0.429384	7.443e-06
ENSMUSG00000025609	MKLN1	turquoise	0.429052	7.57852e-06
ENSMUSG00000041891	LMAN1	turquoise	0.428737	7.70867e-06
ENSMUSG00000008540	MGST1	turquoise	0.428515	7.80173e-06
ENSMUSG00000025151	MAGED1	turquoise	0.428402	7.84984e-06
ENSMUSG00000062580	TIMM17A	turquoise	0.428081	7.98705e-06
ENSMUSG00000057411	FAM173A	turquoise	0.428055	7.99852e-06
ENSMUSG00000036398	PPP1R11	turquoise	0.428052	7.99958e-06
ENSMUSG00000072692	GM13826	turquoise	0.427937	8.04949e-06
ENSMUSG00000029290	ZFP326	turquoise	0.427913	8.06008e-06
ENSMUSG00000032314	ETFA	turquoise	0.427848	8.08808e-06
ENSMUSG00000036594	H2-AA	turquoise	0.427778	8.11894e-06
ENSMUSG00000027953	SLC50A1	turquoise	0.42771	8.14859e-06
ENSMUSG00000020349	PPP2CA	turquoise	0.427656	8.17225e-06
ENSMUSG00000028104	POLR3GL	turquoise	0.427648	8.17583e-06
ENSMUSG00000047843	BRI3	turquoise	0.427533	8.22694e-06
ENSMUSG00000068196	COL8A1	turquoise	0.427462	8.25831e-06
ENSMUSG00000037072	Sep15	turquoise	0.427192	8.37926e-06
ENSMUSG00000084957	BBIP1	turquoise	0.427159	8.39436e-06
ENSMUSG00000022312	EIF3H	turquoise	0.427016	8.45919e-06
ENSMUSG00000068220	LGALS1	turquoise	0.426801	8.55742e-06
ENSMUSG00000006717	ACOT13	turquoise	0.42654	8.67876e-06
ENSMUSG00000038301	SNX10	turquoise	0.42643	8.73024e-06
ENSMUSG00000032527	PCCB	turquoise	0.426395	8.74629e-06
ENSMUSG00000006369	FBLN1	turquoise	0.426393	8.74722e-06
ENSMUSG00000020849	YWHAE	turquoise	0.426247	8.81637e-06
ENSMUSG00000001127	ARAF	turquoise	0.426243	8.81839e-06
ENSMUSG00000024659	ANXA1	turquoise	0.426016	8.92629e-06
ENSMUSG00000025134	ALYREF	turquoise	0.425963	8.9515e-06
NONMMUG009797	NONMMUG009797	turquoise	0.425877	8.99293e-06
ENSMUSG00000036446	LUM	turquoise	0.425815	9.02312e-06
ENSMUSG00000052374	ACTN2	turquoise	0.425666	9.09541e-06	DCM
ENSMUSG00000024181	MRPL28	turquoise	0.425028	9.41134e-06
ENSMUSG00000026500	FAM36A	turquoise	0.424987	9.43203e-06
ENSMUSG00000050732	VAMP8	turquoise	0.42497	9.44064e-06
ENSMUSG00000021577	SDHA	turquoise	0.424849	9.50207e-06
ENSMUSG00000031683	LSM6	turquoise	0.424791	9.5318e-06
ENSMUSG00000018286	PSMB6	turquoise	0.424627	9.6153e-06
ENSMUSG00000062270	MORF4L1	turquoise	0.424581	9.63911e-06
ENSMUSG00000022452	1500032L24RIK	turquoise	0.42458	9.63938e-06
ENSMUSG00000003721	INSIG2	turquoise	0.424315	9.77717e-06
ENSMUSG00000041028	GHITM	turquoise	0.423776	1.00621e-05
ENSMUSG00000029068	CCNL2	turquoise	0.423747	1.00775e-05
ENSMUSG00000039376	SYNPO2L	turquoise	0.423703	1.01013e-05
ENSMUSG00000036503	RNF13	turquoise	0.423637	1.01367e-05
ENSMUSG00000022285	YWHAZ	turquoise	0.423575	1.01703e-05
ENSMUSG00000028757	DDOST	turquoise	0.423534	1.01924e-05
ENSMUSG00000074578	1500012F01RIK	turquoise	0.423206	1.03723e-05
ENSMUSG00000014959	GORASP2	turquoise	0.422997	1.04882e-05
ENSMUSG00000054733	MSRA	turquoise	0.422773	1.06137e-05
ENSMUSG00000007739	CCT4	turquoise	0.422571	1.07278e-05
ENSMUSG00000059534	UQCR10	turquoise	0.422405	1.08228e-05
ENSMUSG00000028333	ANP32B	turquoise	0.422356	1.0851e-05
ENSMUSG00000021939	CTSB	turquoise	0.422322	1.08706e-05
ENSMUSG00000030335	MRPL51	turquoise	0.422244	1.09155e-05
ENSMUSG00000079724	RNASET2B	turquoise	0.42197	1.10751e-05
ENSMUSG00000064080	FBLN2	turquoise	0.421762	1.11981e-05
ENSMUSG00000056851	PCBP2	turquoise	0.42119	1.15418e-05
ENSMUSG00000034994	EEF2	turquoise	0.4209	1.17205e-05
ENSMUSG00000031479	VPS36	turquoise	0.42073	1.18261e-05
ENSMUSG00000029394	CDK2AP1	turquoise	0.419973	1.23074e-05
ENSMUSG00000000346	DAZAP2	turquoise	0.419952	1.23207e-05
ENSMUSG00000063236	1110038F14RIK	turquoise	0.419321	1.27368e-05
ENSMUSG00000021124	VTI1B	turquoise	0.419294	1.27546e-05
ENSMUSG00000086841	2410006H16RIK	turquoise	0.419283	1.27619e-05
ENSMUSG00000059796	EIF4A1	turquoise	0.41919	1.28243e-05
ENSMUSG00000026078	PDCL3	turquoise	0.419164	1.28419e-05
ENSMUSG00000039682	LAP3	turquoise	0.419149	1.28524e-05
ENSMUSG00000028906	EPB4.1	turquoise	0.419088	1.28933e-05
ENSMUSG00000036241	UBE2R2	turquoise	0.418902	1.30199e-05
ENSMUSG00000025208	MRPL43	turquoise	0.418685	1.31688e-05
ENSMUSG00000001525	TUBB5	turquoise	0.418651	1.31923e-05
ENSMUSG00000007836	HNRNPA0	turquoise	0.417968	1.36728e-05
ENSMUSG00000018501	NCOR1	turquoise	0.417858	1.37514e-05	CHD
ENSMUSG00000029144	GTF3C2	turquoise	0.417833	1.37695e-05
ENSMUSG00000057388	MRPL18	turquoise	0.417798	1.37948e-05
ENSMUSG00000068921	DAP3	turquoise	0.417709	1.38593e-05
ENSMUSG00000023723	MRPS23	turquoise	0.417351	1.41207e-05
ENSMUSG00000020475	PGAM2	turquoise	0.417108	1.43008e-05
ENSMUSG00000002728	NAA20	turquoise	0.417061	1.43363e-05
ENSMUSG00000034024	CCT2	turquoise	0.417029	1.43596e-05
ENSMUSG00000026131	DST	turquoise	0.416948	1.44203e-05
ENSMUSG00000037573	TOB1	turquoise	0.416861	1.44865e-05
ENSMUSG00000021622	CKMT2	turquoise	0.416557	1.47172e-05
ENSMUSG00000036402	GNG12	turquoise	0.416426	1.48185e-05
ENSMUSG00000030852	TACC2	turquoise	0.416313	1.49057e-05
ENSMUSG00000024750	ZFAND5	turquoise	0.41626	1.49466e-05
ENSMUSG00000071077	GM9104	turquoise	0.415741	1.53553e-05
ENSMUSG00000020260	POFUT2	turquoise	0.41544	1.55974e-05
ENSMUSG00000008136	FHL2	turquoise	0.415357	1.56648e-05
ENSMUSG00000022803	POPDC2	turquoise	0.415316	1.56976e-05
ENSMUSG00000031770	HERPUD1	turquoise	0.415126	1.58536e-05
ENSMUSG00000031197	VBP1	turquoise	0.415082	1.58893e-05
ENSMUSG00000057193	SLC44A2	turquoise	0.414963	1.59876e-05
ENSMUSG00000029004	MLL5	turquoise	0.414791	1.61307e-05
ENSMUSG00000031799	TPM4	turquoise	0.414731	1.61813e-05
ENSMUSG00000074457	S100A16	turquoise	0.414607	1.62849e-05
ENSMUSG00000083016	GM11703	turquoise	0.414545	1.63373e-05
ENSMUSG00000067274	RPLP0	turquoise	0.414476	1.6396e-05
ENSMUSG00000022110	SUCLA2	turquoise	0.41433	1.65202e-05
ENSMUSG00000028081	RPS3A	turquoise	0.414214	1.66192e-05
ENSMUSG00000018965	YWHAH	turquoise	0.41368	1.70842e-05
ENSMUSG00000026618	IARS2	turquoise	0.413402	1.73307e-05
ENSMUSG00000055593	TEAD1	turquoise	0.413269	1.74501e-05
ENSMUSG00000028607	CPT2	turquoise	0.413085	1.76166e-05
ENSMUSG00000020483	DYNLL2	turquoise	0.41305	1.76479e-05
ENSMUSG00000022450	NDUFA6	turquoise	0.412989	1.77037e-05
ENSMUSG00000015575	ATP6V0E	turquoise	0.412975	1.77162e-05
ENSMUSG00000025630	HPRT	turquoise	0.412841	1.78389e-05
ENSMUSG00000073421	H2-AB1	turquoise	0.412696	1.79731e-05
ENSMUSG00000052428	TMCO1	turquoise	0.412418	1.82311e-05
ENSMUSG00000013622	0610007C21RIK	turquoise	0.412244	1.83953e-05
ENSMUSG00000062691	1110001A16RIK	turquoise	0.412083	1.8548e-05
ENSMUSG00000021557	AGTPBP1	turquoise	0.411873	1.87491e-05
ENSMUSG00000062797	L7RN6	turquoise	0.411835	1.87851e-05
ENSMUSG00000031590	FRG1	turquoise	0.411691	1.89243e-05
ENSMUSG00000032047	ACAT1	turquoise	0.411551	1.90614e-05
ENSMUSG00000014592	CAMTA1	turquoise	0.411536	1.9076e-05
ENSMUSG00000025006	SORBS1	turquoise	0.411494	1.91169e-05
ENSMUSG00000027022	XIRP2	turquoise	0.41134	1.92679e-05
ENSMUSG00000014226	CACYBP	turquoise	0.411271	1.93367e-05
ENSMUSG00000029328	HNRPDL	turquoise	0.411222	1.93848e-05
ENSMUSG00000041645	DDX24	turquoise	0.410915	1.96918e-05
ENSMUSG00000029632	NDUFA4	turquoise	0.410893	1.97138e-05
ENSMUSG00000023944	HSP90AB1	turquoise	0.41045	2.01657e-05
ENSMUSG00000003955	FAM162A	turquoise	0.410012	2.06208e-05
ENSMUSG00000053317	SEC61B	turquoise	0.409793	2.0853e-05
ENSMUSG00000037465	KLF10	turquoise	0.409714	2.0937e-05
ENSMUSG00000028207	ASPH	turquoise	0.409697	2.09553e-05
ENSMUSG00000005846	RSL1D1	turquoise	0.409575	2.10851e-05
ENSMUSG00000009633	G0S2	turquoise	0.409548	2.11146e-05
ENSMUSG00000037242	CLIC4	turquoise	0.409327	2.13532e-05
ENSMUSG00000021102	GLRX5	turquoise	0.408089	2.2739e-05
ENSMUSG00000002602	AXL	turquoise	0.407534	2.33873e-05
ENSMUSG00000031626	SORBS2	turquoise	0.407508	2.34175e-05
ENSMUSG00000008575	NFIB	turquoise	0.407264	2.37085e-05
ENSMUSG00000022400	RBX1	turquoise	0.407144	2.38529e-05
ENSMUSG00000038587	AKAP12	turquoise	0.407082	2.39284e-05
ENSMUSG00000063253	SCOC	turquoise	0.407023	2.39997e-05
ENSMUSG00000073481	MOSC2	turquoise	0.406454	2.46982e-05
ENSMUSG00000058076	SDHC	turquoise	0.406344	2.48354e-05
ENSMUSG00000066315	GM12918	turquoise	0.406338	2.48432e-05
ENSMUSG00000024187	ITFG3	turquoise	0.405795	2.5532e-05
ENSMUSG00000054690	EMCN	turquoise	0.405539	2.58634e-05
ENSMUSG00000024844	BANF1	turquoise	0.405422	2.60161e-05
ENSMUSG00000016382	PLS3	turquoise	0.405353	2.61053e-05
ENSMUSG00000093603	SRSF2	turquoise	0.405342	2.61199e-05
ENSMUSG00000027091	ZC3H15	turquoise	0.405179	2.63343e-05
ENSMUSG00000006050	SRA1	turquoise	0.405038	2.65222e-05
ENSMUSG00000042682	SELK	turquoise	0.404673	2.70123e-05
ENSMUSG00000019877	SERINC1	turquoise	0.404413	2.73661e-05
ENSMUSG00000029659	6330406I15RIK	turquoise	0.404284	2.75432e-05
ENSMUSG00000038729	AKAP2	turquoise	0.404229	2.76197e-05
ENSMUSG00000040112	MRPS35	turquoise	0.403749	2.82903e-05
ENSMUSG00000021242	NPC2	turquoise	0.403713	2.83417e-05
ENSMUSG00000024906	MUS81	turquoise	0.403652	2.84278e-05
ENSMUSG00000025871	4833439L19RIK	turquoise	0.403598	2.85055e-05
ENSMUSG00000016541	ATXN10	turquoise	0.403521	2.86157e-05
ENSMUSG00000007415	GATAD1	turquoise	0.40316	2.91357e-05
ENSMUSG00000052681	RAP1B	turquoise	0.402886	2.95367e-05
ENSMUSG00000031451	GAS6	turquoise	0.402361	3.03182e-05
ENSMUSG00000024205	RPL36-PS2	turquoise	0.402023	3.08323e-05
ENSMUSG00000042032	MAT2B	turquoise	0.40197	3.0915e-05
ENSMUSG00000035142	NUBPL	turquoise	0.401573	3.15298e-05
ENSMUSG00000051346	SPRYD4	turquoise	0.401525	3.16052e-05
ENSMUSG00000068823	CSDE1	turquoise	0.401221	3.2086e-05
ENSMUSG00000034345	GTF2H5	turquoise	0.401074	3.23204e-05
ENSMUSG00000025809	ITGB1	turquoise	0.401034	3.23847e-05
ENSMUSG00000050708	FTL1	turquoise	0.401012	3.24198e-05
ENSMUSG00000066571	4931406P16RIK	turquoise	0.400998	3.24421e-05
ENSMUSG00000024924	VLDLR	turquoise	0.400739	3.28606e-05
ENSMUSG00000027803	WWTR1	turquoise	0.400674	3.29663e-05
ENSMUSG00000026817	AK1	turquoise	0.400395	3.34248e-05
ENSMUSG00000023277	TWF2	turquoise	0.400349	3.35011e-05
ENSMUSG00000026356	DARS	turquoise	0.400347	3.35037e-05
ENSMUSG00000060373	HNRNPC	turquoise	0.400337	3.35211e-05
ENSMUSG00000020720	PSMD12	turquoise	0.400104	3.39088e-05
ENSMUSG00000036585	FGF1	turquoise	0.399958	3.41544e-05
ENSMUSG00000020048	HSP90B1	turquoise	0.399946	3.41749e-05
ENSMUSG00000070544	TOP1	turquoise	0.399906	3.42431e-05
ENSMUSG00000027293	EHD4	turquoise	0.399838	3.43574e-05
ENSMUSG00000020664	DLD	turquoise	0.399791	3.4437e-05
ENSMUSG00000029309	SPARCL1	turquoise	0.399781	3.44544e-05
ENSMUSG00000042079	HNRNPF	turquoise	0.399729	3.45431e-05
ENSMUSG00000060938	RPL26	turquoise	0.399691	3.46086e-05
ENSMUSG00000032666	1700025G04RIK	turquoise	0.399687	3.46147e-05
ENSMUSG00000023186	VWA5A	turquoise	0.399553	3.48436e-05
ENSMUSG00000039630	HNRNPU	turquoise	0.399431	3.50544e-05
ENSMUSG00000007892	RPLP1	turquoise	0.39928	3.5316e-05
ENSMUSG00000031871	CDH5	turquoise	0.399222	3.54172e-05
ENSMUSG00000020077	SRGN	turquoise	0.398862	3.60509e-05
ENSMUSG00000061479	SNRPA	turquoise	0.398642	3.64437e-05
ENSMUSG00000030220	ARHGDIB	turquoise	0.398481	3.67335e-05
ENSMUSG00000021807	2700060E02RIK	turquoise	0.398454	3.67823e-05
ENSMUSG00000024359	HSPA9	turquoise	0.398066	3.74888e-05
ENSMUSG00000026547	TAGLN2	turquoise	0.397889	3.78171e-05
ENSMUSG00000025362	RPS26	turquoise	0.397685	3.81966e-05
ENSMUSG00000022969	IL10RB	turquoise	0.397648	3.82665e-05
ENSMUSG00000022200	GOLPH3	turquoise	0.397432	3.8673e-05
ENSMUSG00000022283	PABPC1	turquoise	0.397312	3.89015e-05
ENSMUSG00000021196	PFKP	turquoise	0.396994	3.9511e-05
ENSMUSG00000075700	2810407C02RIK	turquoise	0.396984	3.953e-05
ENSMUSG00000027962	VCAM1	turquoise	0.396749	3.9988e-05
ENSMUSG00000018567	GABARAP	turquoise	0.396694	4.00957e-05
ENSMUSG00000060002	CHPT1	turquoise	0.396209	4.10558e-05
ENSMUSG00000035530	EIF1	turquoise	0.395643	4.22043e-05
ENSMUSG00000067288	RPS28	turquoise	0.395489	4.25217e-05
ENSMUSG00000027861	CASQ2	turquoise	0.395298	4.29195e-05	LVNC, CPVT
ENSMUSG00000029705	CUX1	turquoise	0.395223	4.30768e-05
ENSMUSG00000063754	GM10136	turquoise	0.395138	4.32552e-05
ENSMUSG00000021868	PPIF	turquoise	0.395071	4.33953e-05
ENSMUSG00000066568	LSM14A	turquoise	0.395023	4.34984e-05
ENSMUSG00000031367	AP1S2	turquoise	0.395002	4.35416e-05
ENSMUSG00000030342	CD9	turquoise	0.394957	4.36365e-05
ENSMUSG00000019843	FYN	turquoise	0.394775	4.40254e-05
ENSMUSG00000060126	TPT1	turquoise	0.39442	4.4791e-05
ENSMUSG00000020271	FBXW11	turquoise	0.39436	4.49201e-05
ENSMUSG00000021930	6330409N04RIK	turquoise	0.39436	4.49207e-05
ENSMUSG00000020089	PPA1	turquoise	0.394328	4.499e-05
ENSMUSG00000031221	IGBP1	turquoise	0.39391	4.59109e-05
ENSMUSG00000031078	CTTN	turquoise	0.393707	4.63638e-05
ENSMUSG00000034880	MRPL34	turquoise	0.393661	4.64671e-05
ENSMUSG00000029780	NT5C3	turquoise	0.393647	4.65007e-05
ENSMUSG00000020993	TRAPPC6B	turquoise	0.393624	4.65515e-05
ENSMUSG00000001056	NHP2	turquoise	0.393404	4.70483e-05
ENSMUSG00000034708	GRN	turquoise	0.393346	4.71821e-05
ENSMUSG00000067344	RPS25-PS1	turquoise	0.392769	4.85144e-05
ENSMUSG00000030116	MFAP5	turquoise	0.392631	4.88399e-05
ENSMUSG00000053062	JAM2	turquoise	0.39255	4.903e-05
ENSMUSG00000000088	COX5A	turquoise	0.392461	4.9241e-05
ENSMUSG00000035268	PKIG	turquoise	0.392249	4.97464e-05
ENSMUSG00000032578	CISH	turquoise	0.392246	4.97533e-05
ENSMUSG00000022186	OXCT1	turquoise	0.39219	4.98881e-05
ENSMUSG00000071653	1810009A15RIK	turquoise	0.392181	4.99107e-05
ENSMUSG00000031246	SH3BGRL	turquoise	0.392177	4.992e-05
ENSMUSG00000020376	RNF130	turquoise	0.39191	5.05667e-05
ENSMUSG00000022415	SYNGR1	turquoise	0.391603	5.13179e-05
ENSMUSG00000020496	RNF187	turquoise	0.391594	5.1339e-05
ENSMUSG00000032359	CTSH	turquoise	0.391316	5.20319e-05
ENSMUSG00000029203	UBE2K	turquoise	0.391222	5.22673e-05
ENSMUSG00000020671	RAB10	turquoise	0.390553	5.39715e-05	CHD
ENSMUSG00000066705	FXYD6	turquoise	0.390526	5.40398e-05
ENSMUSG00000021916	GLT8D1	turquoise	0.390233	5.48039e-05
ENSMUSG00000055720	UBL7	turquoise	0.390208	5.48706e-05
ENSMUSG00000021906	OXNAD1	turquoise	0.389958	5.55306e-05
ENSMUSG00000053931	CNN3	turquoise	0.389872	5.57584e-05
ENSMUSG00000005397	NID1	turquoise	0.389836	5.58546e-05
ENSMUSG00000030605	MFGE8	turquoise	0.389832	5.58666e-05
ENSMUSG00000039286	FNDC3B	turquoise	0.389754	5.60753e-05
ENSMUSG00000044086	LMOD3	turquoise	0.38971	5.61916e-05
ENSMUSG00000027206	COPS2	turquoise	0.389299	5.73055e-05
ENSMUSG00000022403	ST13	turquoise	0.389292	5.73241e-05
ENSMUSG00000029059	2810405K02RIK	turquoise	0.388913	5.837e-05
ENSMUSG00000027828	SSR3	turquoise	0.388722	5.89042e-05
ENSMUSG00000035086	BECN1	turquoise	0.388583	5.92957e-05
ENSMUSG00000029338	ANTXR2	turquoise	0.388175	6.04577e-05
ENSMUSG00000023452	PISD	turquoise	0.387995	6.09783e-05
ENSMUSG00000057278	SNRPG	turquoise	0.387691	6.18654e-05
ENSMUSG00000038880	MRPS34	turquoise	0.387663	6.19462e-05
ENSMUSG00000069919	HBA-A1	turquoise	0.387659	6.19586e-05
ENSMUSG00000049299	TRAPPC1	turquoise	0.38757	6.22199e-05
ENSMUSG00000031216	STARD8	turquoise	0.387235	6.32175e-05
ENSMUSG00000034220	GPC1	turquoise	0.387098	6.36302e-05
ENSMUSG00000030917	TMEM159	turquoise	0.386916	6.41813e-05
ENSMUSG00000040370	LYRM5	turquoise	0.386853	6.43733e-05
ENSMUSG00000002102	PSMC3	turquoise	0.386825	6.44586e-05
ENSMUSG00000026276	Sept2	turquoise	0.386787	6.45735e-05
ENSMUSG00000022111	UCHL3	turquoise	0.386697	6.4848e-05
ENSMUSG00000030967	ZRANB1	turquoise	0.386183	6.64441e-05
ENSMUSG00000000168	DLAT	turquoise	0.386162	6.651e-05
ENSMUSG00000026678	RGS5	turquoise	0.38611	6.6675e-05
LINCM30	LINCM30	turquoise	0.386076	6.67812e-05
ENSMUSG00000028792	AK2	turquoise	0.385822	6.75869e-05
ENSMUSG00000029655	N4BP2L2	turquoise	0.385807	6.7636e-05
ENSMUSG00000027673	NDUFB5	turquoise	0.385333	6.9165e-05
ENSMUSG00000040466	BLVRB	turquoise	0.385178	6.96722e-05
ENSMUSG00000028756	PINK1	turquoise	0.384886	7.06357e-05
ENSMUSG00000061838	SUCLG2	turquoise	0.384807	7.08991e-05
ENSMUSG00000037814	LARP1B	turquoise	0.384108	7.32639e-05
ENSMUSG00000006024	NAPA	turquoise	0.384104	7.32776e-05
ENSMUSG00000037236	MATR3	turquoise	0.384073	7.33846e-05
ENSMUSG00000022462	SLC38A2	turquoise	0.383469	7.54951e-05
ENSMUSG00000031503	COL4A2	turquoise	0.383456	7.55378e-05
ENSMUSG00000025337	SBDS	turquoise	0.383201	7.64475e-05
ENSMUSG00000029817	TRA2A	turquoise	0.383179	7.65264e-05
ENSMUSG00000042675	YPEL3	turquoise	0.383168	7.65652e-05
ENSMUSG00000030884	UQCRC2	turquoise	0.383057	7.6964e-05
ENSMUSG00000030711	SULT1A1	turquoise	0.382974	7.72635e-05
ENSMUSG00000056900	USP13	turquoise	0.38297	7.72761e-05
ENSMUSG00000031950	GABARAPL2	turquoise	0.382862	7.76672e-05
ENSMUSG00000015357	CLPX	turquoise	0.382852	7.77049e-05
ENSMUSG00000060679	MRPS9	turquoise	0.382759	7.80419e-05
ENSMUSG00000004085	B230120H23RIK	turquoise	0.382723	7.81732e-05
ENSMUSG00000037149	DDX1	turquoise	0.382655	7.84233e-05
ENSMUSG00000024012	MTCH1	turquoise	0.38263	7.85152e-05
ENSMUSG00000047547	CLTB	turquoise	0.382322	7.96516e-05
ENSMUSG00000021486	PRELID1	turquoise	0.382126	8.03828e-05
ENSMUSG00000024395	LIMS2	turquoise	0.382068	8.05994e-05
ENSMUSG00000015095	FBXW5	turquoise	0.381986	8.09081e-05
ENSMUSG00000005566	TRIM28	turquoise	0.381834	8.14835e-05
ENSMUSG00000024081	CEBPZ	turquoise	0.381728	8.1888e-05
ENSMUSG00000022742	CPOX	turquoise	0.381663	8.21369e-05
ENSMUSG00000007850	HNRNPH1	turquoise	0.381657	8.2159e-05
ENSMUSG00000026021	SUMO1	turquoise	0.380925	8.50054e-05
ENSMUSG00000025173	WDR45L	turquoise	0.3808	8.54992e-05
ENSMUSG00000037606	OSBPL5	turquoise	0.380652	8.60874e-05
ENSMUSG00000038084	OPA1	turquoise	0.380492	8.67326e-05
ENSMUSG00000022150	DAB2	turquoise	0.380355	8.72837e-05
ENSMUSG00000024610	CD74	turquoise	0.380118	8.82496e-05
ENSMUSG00000071415	RPL23	turquoise	0.380098	8.83277e-05
ENSMUSG00000029454	MAPKAPK5	turquoise	0.380073	8.84306e-05
ENSMUSG00000002416	NDUFB2	turquoise	0.380025	8.86282e-05
ENSMUSG00000043445	PGP	turquoise	0.379939	8.89807e-05
ENSMUSG00000020902	NTN1	turquoise	0.379911	8.90971e-05
ENSMUSG00000019505	UBB	turquoise	0.379866	8.92834e-05
ENSMUSG00000015568	LPL	turquoise	0.379615	9.03266e-05
ENSMUSG00000024387	CSNK2B	turquoise	0.379477	9.09035e-05
ENSMUSG00000024091	VAPA	turquoise	0.379414	9.11691e-05
ENSMUSG00000022051	BNIP3L	turquoise	0.379393	9.12576e-05
ENSMUSG00000021619	ATG10	turquoise	0.379202	9.20693e-05
ENSMUSG00000021290	2010107E04RIK	turquoise	0.379193	9.2106e-05
ENSMUSG00000027940	TPM3	turquoise	0.379075	9.26112e-05
ENSMUSG00000055128	CGRRF1	turquoise	0.378633	9.45156e-05
ENSMUSG00000031641	CBR4	turquoise	0.37854	9.49238e-05
ENSMUSG00000027465	TBC1D20	turquoise	0.378524	9.49957e-05
ENSMUSG00000028691	PRDX1	turquoise	0.378221	9.63306e-05
ENSMUSG00000026201	STK16	turquoise	0.378151	9.66384e-05
ENSMUSG00000076437	2700094K13RIK	turquoise	0.377791	9.82526e-05
ENSMUSG00000090935	SYNJ2BP	turquoise	0.377752	9.84302e-05
ENSMUSG00000035901	DENND5A	turquoise	0.377485	9.96442e-05
ENSMUSG00000016257	SLMO2	turquoise	0.37747	9.97163e-05
ENSMUSG00000037852	CPE	turquoise	0.377439	9.98585e-05
ENSMUSG00000022354	NDUFB9	turquoise	0.377394	0.000100061
ENSMUSG00000078784	1810022K09RIK	turquoise	0.377012	0.000101831
ENSMUSG00000030137	TUBA8	turquoise	0.376734	0.000103139
ENSMUSG00000017210	MED24	turquoise	0.37587	0.0001073
ENSMUSG00000026888	GRB14	turquoise	0.375835	0.000107469
ENSMUSG00000024767	OTUB1	turquoise	0.375807	0.000107607
ENSMUSG00000021458	2010111I01RIK	turquoise	0.375751	0.000107882
ENSMUSG00000040562	GSTM2	turquoise	0.375549	0.000108885
ENSMUSG00000015806	QDPR	turquoise	0.375501	0.000109124
ENSMUSG00000029207	APBB2	turquoise	0.375402	0.000109615
ENSMUSG00000026939	TMEM141	turquoise	0.375352	0.00010987
ENSMUSG00000044033	CCDC141	turquoise	0.37526	0.000110328
ENSMUSG00000031568	RWDD4A	turquoise	0.375164	0.000110814
ENSMUSG00000024277	MAPRE2	turquoise	0.375041	0.000111437
ENSMUSG00000073422	H2-KE6	turquoise	0.374934	0.000111979
ENSMUSG00000026603	SMYD2	turquoise	0.374713	0.000113112
ENSMUSG00000068290	DDRGK1	turquoise	0.374705	0.000113155
ENSMUSG00000016510	MTIF3	turquoise	0.374551	0.000113953
ENSMUSG00000021877	ARF4	turquoise	0.374509	0.000114167
ENSMUSG00000040936	ULK4	turquoise	0.374486	0.00011429
ENSMUSG00000021771	VDAC2	turquoise	0.374125	0.000116182
ENSMUSG00000028223	DECR1	turquoise	0.374096	0.000116336
ENSMUSG00000021493	PDLIM7	turquoise	0.374088	0.000116376
ENSMUSG00000062078	QK	turquoise	0.373531	0.000119357
ENSMUSG00000023175	BSG	turquoise	0.373523	0.000119401
ENSMUSG00000029177	CENPA	turquoise	0.373453	0.000119781
ENSMUSG00000015745	PLEKHO1	turquoise	0.37338	0.000120177
ENSMUSG00000021835	BMP4	turquoise	0.37332	0.000120505
ENSMUSG00000039262	PRRC2B	turquoise	0.37316	0.000121378
ENSMUSG00000025810	NRP1	turquoise	0.373119	0.000121605	CHD
ENSMUSG00000027955	FAM198B	turquoise	0.373066	0.000121897
ENSMUSG00000042719	NAA25	turquoise	0.372762	0.000123587
ENSMUSG00000003072	ATP5D	turquoise	0.372696	0.000123958
ENSMUSG00000047675	RPS8	turquoise	0.372163	0.000126976
ENSMUSG00000026663	ATF6	turquoise	0.371895	0.000128525
ENSMUSG00000031848	LSM4	turquoise	0.371523	0.0001307
ENSMUSG00000006356	CRIP2	turquoise	0.371319	0.000131904
ENSMUSG00000020153	NDUFS7	turquoise	0.371035	0.000133602
ENSMUSG00000057522	SPOP	turquoise	0.371008	0.000133765
ENSMUSG00000025724	SEC11A	turquoise	0.370758	0.000135272
ENSMUSG00000023977	UBR2	turquoise	0.370702	0.000135615
ENSMUSG00000029250	POLR2B	turquoise	0.370655	0.000135905
ENSMUSG00000029922	MKRN1	turquoise	0.370641	0.000135987
ENSMUSG00000027357	CRLS1	turquoise	0.370587	0.000136317
ENSMUSG00000024143	RHOQ	turquoise	0.370083	0.000139437
ENSMUSG00000002660	CLPP	turquoise	0.369925	0.000140428
LINCM16	LINCM16	turquoise	0.369762	0.000141459
ENSMUSG00000030061	UBA3	turquoise	0.369256	0.0001447
ENSMUSG00000028565	NFIA	turquoise	0.369178	0.000145202
ENSMUSG00000030647	NDUFC2	turquoise	0.36916	0.000145323
ENSMUSG00000039891	TXLNB	turquoise	0.369151	0.000145382
ENSMUSG00000069744	PSMB3	turquoise	0.368909	0.00014696
ENSMUSG00000021373	CAP2	turquoise	0.368482	0.000149792
ENSMUSG00000001506	COL1A1	turquoise	0.368328	0.000150819
ENSMUSG00000029108	PCDH7	turquoise	0.367876	0.00015389
ENSMUSG00000083097	GM14494	turquoise	0.367543	0.00015619
ENSMUSG00000027303	PTPRA	turquoise	0.36748	0.000156629
ENSMUSG00000030704	RAB6A	turquoise	0.367385	0.00015729
ENSMUSG00000029512	ULK1	turquoise	0.3671	0.000159297
ENSMUSG00000010607	PIGYL	turquoise	0.366975	0.000160182
ENSMUSG00000013236	PTPRS	turquoise	0.366705	0.000162111
ENSMUSG00000026889	RBM18	turquoise	0.366697	0.000162168
ENSMUSG00000031897	PSMB10	turquoise	0.366118	0.000166382
ENSMUSG00000022037	CLU	turquoise	0.365984	0.000167373
ENSMUSG00000044258	CTLA2A	turquoise	0.365977	0.000167425
ENSMUSG00000038803	OST4	turquoise	0.365949	0.000167631
ENSMUSG00000000827	TPD52L2	turquoise	0.365284	0.000172636
ENSMUSG00000079484	PHYHD1	turquoise	0.365136	0.000173766
ENSMUSG00000002010	IDH3G	turquoise	0.365001	0.0001748
ENSMUSG00000055943	2900064A13RIK	turquoise	0.364984	0.000174931
ENSMUSG00000023830	IGF2R	turquoise	0.364936	0.000175307
ENSMUSG00000028798	EIF3I	turquoise	0.364468	0.00017896
ENSMUSG00000057133	CHD6	turquoise	0.364439	0.000179187
ENSMUSG00000026634	ANGEL2	turquoise	0.364408	0.000179428
ENSMUSG00000036275	9530068E07RIK	turquoise	0.364271	0.000180517
ENSMUSG00000073418	C4B	turquoise	0.364267	0.000180548
ENSMUSG00000022665	CCDC80	turquoise	0.363786	0.000184406
ENSMUSG00000036850	MRPL41	turquoise	0.363695	0.000185144
ENSMUSG00000024962	VEGFB	turquoise	0.363554	0.000186297
ENSMUSG00000032050	RDX	turquoise	0.363512	0.00018664
ENSMUSG00000021597	ANKRD32	turquoise	0.363496	0.00018677
ENSMUSG00000036315	ZNRD1	turquoise	0.363232	0.000188944
ENSMUSG00000028261	NDUFAF4	turquoise	0.363223	0.000189019
ENSMUSG00000021646	MCCC2	turquoise	0.363054	0.000190427
ENSMUSG00000004939	ITGB1BP3	turquoise	0.362524	0.0001949
ENSMUSG00000027248	PDIA3	turquoise	0.362327	0.000196589
ENSMUSG00000058799	NAP1L1	turquoise	0.36232	0.000196644
ENSMUSG00000023967	MRPS18A	turquoise	0.362187	0.000197788
ENSMUSG00000037706	CD81	turquoise	0.362063	0.00019887
ENSMUSG00000025374	OBFC2B	turquoise	0.362004	0.000199381
ENSMUSG00000021576	PDCD6	turquoise	0.361988	0.000199516
ENSMUSG00000056770	SETD3	turquoise	0.36185	0.000200729
ENSMUSG00000001924	UBA1	turquoise	0.361751	0.000201597
ENSMUSG00000024601	ISOC1	turquoise	0.361569	0.000203204
ENSMUSG00000019795	PCMT1	turquoise	0.361389	0.0002048
ENSMUSG00000032435	DYNC1LI1	turquoise	0.361333	0.000205306
ENSMUSG00000081214	RPL35A-PS2	turquoise	0.361318	0.000205438
ENSMUSG00000025103	BTBD1	turquoise	0.361234	0.000206196
ENSMUSG00000001794	CAPNS1	turquoise	0.361191	0.000206581
ENSMUSG00000008683	RPS15A	turquoise	0.361089	0.0002075
ENSMUSG00000027238	FRMD5	turquoise	0.360947	0.000208789
ENSMUSG00000029070	MXRA8	turquoise	0.360937	0.000208873
ENSMUSG00000022789	DNM1L	turquoise	0.360644	0.000211557
ENSMUSG00000079426	ARPC4	turquoise	0.360589	0.00021206
ENSMUSG00000024661	FTH1	turquoise	0.360501	0.000212872
ENSMUSG00000020773	TRIM47	turquoise	0.360366	0.000214129
ENSMUSG00000051234	RNF7	turquoise	0.360313	0.00021462
ENSMUSG00000025745	HADHA	turquoise	0.360057	0.000217025
ENSMUSG00000079562	MAEA	turquoise	0.360011	0.000217459
ENSMUSG00000038776	EPHX1	turquoise	0.359912	0.000218393
ENSMUSG00000003161	SRI	turquoise	0.359634	0.00022104
ENSMUSG00000059119	NAP1L4	turquoise	0.35948	0.000222522
ENSMUSG00000070923	KLHL9	turquoise	0.359466	0.000222651
ENSMUSG00000021248	TMED10	turquoise	0.359384	0.000223443
ENSMUSG00000022528	HES1	turquoise	0.359329	0.000223981
ENSMUSG00000022757	TFG	turquoise	0.359264	0.000224608
ENSMUSG00000004032	GSTM5	turquoise	0.359195	0.000225286
ENSMUSG00000060636	RPL35A	turquoise	0.35902	0.000226993
ENSMUSG00000037111	SETD7	turquoise	0.358941	0.000227771
ENSMUSG00000021816	PPP3CB	turquoise	0.358819	0.000228974
ENSMUSG00000018171	VMP1	turquoise	0.358723	0.000229926
ENSMUSG00000040694	APOBEC2	turquoise	0.358705	0.000230107
ENSMUSG00000027074	SLC43A3	turquoise	0.358634	0.000230815
ENSMUSG00000026393	NEK7	turquoise	0.358551	0.00023164
ENSMUSG00000024404	RIOK3	turquoise	0.358504	0.000232112
ENSMUSG00000045193	CIRBP	turquoise	0.358426	0.000232901
ENSMUSG00000052794	1700030K09RIK	turquoise	0.35823	0.000234875
ENSMUSG00000026342	SLC35F5	turquoise	0.358097	0.000236232
ENSMUSG00000032621	SREK1	turquoise	0.357739	0.0002399
ENSMUSG00000063524	ENO1	turquoise	0.357701	0.000240289
ENSMUSG00000033953	PPP3R1	turquoise	0.357558	0.00024178
ENSMUSG00000062981	MRPL42	turquoise	0.35753	0.000242068
ENSMUSG00000032294	PKM2	turquoise	0.357498	0.000242407
ENSMUSG00000069917	HBA-A2	turquoise	0.357277	0.000244723
ENSMUSG00000025894	AASDHPPT	turquoise	0.357188	0.000245652
ENSMUSG00000022812	GSK3B	turquoise	0.357148	0.000246075
ENSMUSG00000020775	MRPL38	turquoise	0.357145	0.000246108
ENSMUSG00000070283	NDUFAF3	turquoise	0.357031	0.000247322
ENSMUSG00000052911	LAMB2	turquoise	0.356949	0.000248193
ENSMUSG00000050148	UBQLN2	turquoise	0.356634	0.000251572
ENSMUSG00000028161	PPP3CA	turquoise	0.356574	0.000252221
ENSMUSG00000071172	SRSF3	turquoise	0.35656	0.000252371
ENSMUSG00000032334	LOXL1	turquoise	0.356395	0.000254165
ENSMUSG00000052146	RPS10	turquoise	0.356007	0.000258429
ENSMUSG00000034892	RPS29	turquoise	0.355871	0.000259935
ENSMUSG00000024414	MRPL27	turquoise	0.355838	0.0002603
ENSMUSG00000029538	SRSF9	turquoise	0.355697	0.000261883
ENSMUSG00000041560	GLTSCR2	turquoise	0.355357	0.000265717
ENSMUSG00000024197	PLIN3	turquoise	0.355061	0.000269098
ENSMUSG00000023010	TMBIM6	turquoise	0.355025	0.000269511
NONMMUG010145	NONMMUG010145	turquoise	0.354646	0.000273902
ENSMUSG00000023286	UBE2J2	turquoise	0.35462	0.000274214
ENSMUSG00000022525	HRASLS	turquoise	0.354544	0.0002751
ENSMUSG00000022710	USP7	turquoise	0.354522	0.000275358
ENSMUSG00000022023	WBP4	turquoise	0.354427	0.000276475
ENSMUSG00000030042	POLE4	turquoise	0.354314	0.000277804
ENSMUSG00000073640	RPL27-PS3	turquoise	0.3542	0.000279156
ENSMUSG00000052997	UBA2	turquoise	0.354086	0.000280513
ENSMUSG00000022867	USP25	turquoise	0.353932	0.000282358
ENSMUSG00000022961	SON	turquoise	0.353751	0.000284546
ENSMUSG00000092274	NEAT1	turquoise	0.353491	0.000287709
ENSMUSG00000032199	POLR2M	turquoise	0.353453	0.000288166
ENSMUSG00000022013	DNAJC15	turquoise	0.353309	0.000289943
ENSMUSG00000030410	DMWD	turquoise	0.353297	0.000290085
ENSMUSG00000091478	GM10039	turquoise	0.352759	0.000296775
ENSMUSG00000053929	CYHR1	turquoise	0.352756	0.000296817
ENSMUSG00000022781	PAK2	turquoise	0.352672	0.000297875
ENSMUSG00000028339	COL15A1	turquoise	0.352608	0.000298684
ENSMUSG00000027602	MAP1LC3A	turquoise	0.352606	0.000298704
ENSMUSG00000021270	HSP90AA1	turquoise	0.352603	0.000298752
ENSMUSG00000061559	WDR61	turquoise	0.35256	0.000299298
ENSMUSG00000028249	SDCBP	turquoise	0.352531	0.000299662
ENSMUSG00000017221	PSMD3	turquoise	0.352455	0.000300621
ENSMUSG00000052698	TLN2	turquoise	0.352135	0.000304721
ENSMUSG00000000184	CCND2	turquoise	0.351859	0.000308301
ENSMUSG00000023074	MOSPD1	turquoise	0.351855	0.000308355
ENSMUSG00000026027	STRADB	turquoise	0.351266	0.000316111
ENSMUSG00000021814	ANXA7	turquoise	0.351078	0.000318635
ENSMUSG00000020109	DNAJB12	turquoise	0.350815	0.000322176
ENSMUSG00000028277	UBE2J1	turquoise	0.350769	0.000322808
ENSMUSG00000041408	WAPAL	turquoise	0.35062	0.00032483
ENSMUSG00000040653	PPP1R14C	turquoise	0.350575	0.000325448
ENSMUSG00000038965	UBE2L3	turquoise	0.350227	0.000330245
ENSMUSG00000052712	BC004004	turquoise	0.350093	0.000332114
ENSMUSG00000031158	TIMM17B	turquoise	0.349851	0.000335508
ENSMUSG00000045613	CHRM2	turquoise	0.3498	0.000336217
ENSMUSG00000026623	LPGAT1	turquoise	0.349569	0.000339496
ENSMUSG00000031924	CYB5B	turquoise	0.349448	0.000341222
ENSMUSG00000003934	EFNB3	turquoise	0.349432	0.000341447
ENSMUSG00000027506	TPD52	turquoise	0.348962	0.000348239
ENSMUSG00000005981	TRAP1	turquoise	0.348769	0.000351068
ENSMUSG00000029020	MFN2	turquoise	0.348638	0.000352998
ENSMUSG00000022677	0610037P05RIK	turquoise	0.348591	0.000353681
ENSMUSG00000030168	ADIPOR2	turquoise	0.348516	0.0003548
ENSMUSG00000039680	MRPS6	turquoise	0.348463	0.000355582
ENSMUSG00000036955	2510003E04RIK	turquoise	0.348095	0.000361086
ENSMUSG00000059895	PTP4A3	turquoise	0.347965	0.000363047
ENSMUSG00000020823	SEC14L1	turquoise	0.34793	0.000363582
ENSMUSG00000058070	EML1	turquoise	0.34793	0.000363585
ENSMUSG00000025795	RASSF3	turquoise	0.347903	0.000363993
ENSMUSG00000064302	CLASP1	turquoise	0.347673	0.000367491
ENSMUSG00000035027	MAP2K2	turquoise	0.347365	0.000372241	CHD
ENSMUSG00000008822	ACYP1	turquoise	0.347225	0.000374419
ENSMUSG00000027109	SP3	turquoise	0.347196	0.000374877	CHD
ENSMUSG00000020288	AHSA2	turquoise	0.347046	0.000377224
ENSMUSG00000010453	4632411B12RIK	turquoise	0.346878	0.000379866
ENSMUSG00000070462	MESDC1	turquoise	0.346749	0.000381901
ENSMUSG00000000708	KAT2B	turquoise	0.346628	0.000383823
ENSMUSG00000022971	IFNAR2	turquoise	0.346604	0.00038421
ENSMUSG00000029247	PAICS	turquoise	0.346447	0.000386713
ENSMUSG00000029048	RER1	turquoise	0.346439	0.000386845
ENSMUSG00000032030	CUL5	turquoise	0.346394	0.000387571
ENSMUSG00000021377	DEK	turquoise	0.346298	0.000389122
ENSMUSG00000034424	GCSH	turquoise	0.346284	0.00038935
ENSMUSG00000022841	AP2M1	turquoise	0.346267	0.000389627
ENSMUSG00000079037	PRNP	turquoise	0.346232	0.000390181
ENSMUSG00000038717	ATP5L	turquoise	0.34594	0.000394931
NONMMUT065685	NONMMUT065685	turquoise	0.345857	0.000396296
ENSMUSG00000041740	RNF10	turquoise	0.345504	0.000402126
ENSMUSG00000060904	ARL1	turquoise	0.345121	0.000408546
ENSMUSG00000037003	TENC1	turquoise	0.345033	0.000410046
ENSMUSG00000041453	RPL21	turquoise	0.34499	0.000410763
ENSMUSG00000026914	PSMD14	turquoise	0.344921	0.000411938
ENSMUSG00000037958	CCDC55	turquoise	0.344918	0.000411984
ENSMUSG00000038324	TRPC4AP	turquoise	0.344786	0.00041424
ENSMUSG00000029836	CBX3	turquoise	0.344677	0.000416111
ENSMUSG00000028577	PLAA	turquoise	0.344638	0.000416781
ENSMUSG00000024937	EHBP1L1	turquoise	0.344622	0.00041706
ENSMUSG00000028657	PPT1	turquoise	0.344606	0.000417333
ENSMUSG00000043998	MGAT2	turquoise	0.344599	0.000417449
ENSMUSG00000052310	SLC39A1	turquoise	0.344548	0.000418334
ENSMUSG00000027809	ETFDH	turquoise	0.344532	0.0004186
ENSMUSG00000027709	MCCC1	turquoise	0.344313	0.000422401
ENSMUSG00000001508	SGCA	turquoise	0.344158	0.000425105
ENSMUSG00000024683	MRPL16	turquoise	0.344143	0.000425368
ENSMUSG00000003435	SUPT5H	turquoise	0.344132	0.000425558	CHD
ENSMUSG00000026126	PTPN18	turquoise	0.343891	0.0004298
ENSMUSG00000043683	FEM1A	turquoise	0.343807	0.000431287
ENSMUSG00000027433	XRN2	turquoise	0.343715	0.000432924
ENSMUSG00000032786	ALAS1	turquoise	0.3437	0.000433192
ENSMUSG00000030934	OAT	turquoise	0.343548	0.000435916
ENSMUSG00000020283	PEX13	turquoise	0.343546	0.000435949
ENSMUSG00000026970	RBMS1	turquoise	0.343171	0.000442706
ENSMUSG00000039197	ADK	turquoise	0.343152	0.000443061
ENSMUSG00000026176	CTDSP1	turquoise	0.342832	0.000448921
ENSMUSG00000031556	TM2D2	turquoise	0.342609	0.000453035
ENSMUSG00000027367	STARD7	turquoise	0.342461	0.000455791
ENSMUSG00000079184	MPHOSPH8	turquoise	0.342427	0.000456433
ENSMUSG00000072235	TUBA1A	turquoise	0.341985	0.00046475
ENSMUSG00000039126	PRUNE2	turquoise	0.341933	0.000465747
NONMMUG003666	NONMMUG003666	turquoise	0.341691	0.000470381
ENSMUSG00000038370	PCP4L1	turquoise	0.341646	0.000471233
ENSMUSG00000021772	NKIRAS1	turquoise	0.341417	0.000475661
ENSMUSG00000029267	MTF2	turquoise	0.341059	0.000482659
ENSMUSG00000020023	TMCC3	turquoise	0.341013	0.000483565
ENSMUSG00000020439	SMTN	turquoise	0.340505	0.000493685
ENSMUSG00000062381	VPS28	turquoise	0.340371	0.000496377
ENSMUSG00000028684	UROD	turquoise	0.340207	0.000499698
ENSMUSG00000026193	FN1	turquoise	0.340066	0.000502577
ENSMUSG00000050212	FAM176B	turquoise	0.34	0.000503912
ENSMUSG00000028116	MYOZ2	turquoise	0.339662	0.000510886	HCM
ENSMUSG00000022894	ADAMTS5	turquoise	0.339545	0.000513319
ENSMUSG00000041084	OSTC	turquoise	0.339288	0.000518687
ENSMUSG00000020810	CYGB	turquoise	0.339278	0.000518908
ENSMUSG00000029911	SSBP1	turquoise	0.338937	0.000526115
ENSMUSG00000030286	TMEM111	turquoise	0.338597	0.000533408
ENSMUSG00000027374	MRPS5	turquoise	0.33857	0.000533983
ENSMUSG00000058690	GCAP14	turquoise	0.338163	0.00054285
ENSMUSG00000055850	RNF181	turquoise	0.338141	0.000543333
ENSMUSG00000004951	HSPB1	turquoise	0.338014	0.000546123
ENSMUSG00000030621	ME3	turquoise	0.337987	0.000546718
ENSMUSG00000025428	ATP5A1	turquoise	0.337739	0.000552215
ENSMUSG00000014633	2310061C15RIK	turquoise	0.337534	0.000556795
ENSMUSG00000032997	CHPF	turquoise	0.337529	0.000556892
ENSMUSG00000002233	RHOC	turquoise	0.337471	0.00055821
ENSMUSG00000057229	ATP5SL	turquoise	0.33732	0.000561608
ENSMUSG00000015149	SIRT2	turquoise	0.33726	0.000562954
ENSMUSG00000020390	UBE2B	turquoise	0.3368	0.000573473	CHD
ENSMUSG00000070319	EIF3G	turquoise	0.336558	0.00057908
ENSMUSG00000053510	NRD1	turquoise	0.336339	0.000584188
ENSMUSG00000046032	SNX12	turquoise	0.336237	0.000586586
ENSMUSG00000071054	SAFB	turquoise	0.336212	0.00058718
ENSMUSG00000028140	MRPL9	turquoise	0.33609	0.000590058
ENSMUSG00000027010	SLC25A12	turquoise	0.336086	0.000590154
ENSMUSG00000032330	COX7A2	turquoise	0.335997	0.000592265
ENSMUSG00000029128	RAB28	turquoise	0.335983	0.000592585
ENSMUSG00000032026	REXO2	turquoise	0.335973	0.000592821
ENSMUSG00000006818	SOD2	turquoise	0.335935	0.000593724
ENSMUSG00000075254	HEG1	turquoise	0.33577	0.000597677
ENSMUSG00000023939	MRPL14	turquoise	0.335752	0.000598107
ENSMUSG00000068391	CHRAC1	turquoise	0.335722	0.000598821
ENSMUSG00000035783	ACTA2	turquoise	0.335631	0.000601004	CCTD/Marfan/Lowe Dietz
ENSMUSG00000056629	FKBP2	turquoise	0.3356	0.000601758
ENSMUSG00000024780	CDC37L1	turquoise	0.335594	0.00060189
ENSMUSG00000019791	HINT3	turquoise	0.335524	0.00060359
ENSMUSG00000028291	AKIRIN2	turquoise	0.3355	0.00060416
ENSMUSG00000009090	AP1B1	turquoise	0.33545	0.000605371
ENSMUSG00000021621	ZCCHC9	turquoise	0.335412	0.000606305
ENSMUSG00000029684	WASL	turquoise	0.335376	0.000607163
ENSMUSG00000035296	SGCG	turquoise	0.335336	0.000608147
ENSMUSG00000037373	CTBP1	turquoise	0.335313	0.000608712	CHD
ENSMUSG00000036087	SLAIN2	turquoise	0.335065	0.000614776
ENSMUSG00000030802	BCKDK	turquoise	0.334772	0.000622003
ENSMUSG00000008140	2310044H10RIK	turquoise	0.334771	0.000622022
ENSMUSG00000040407	AKAP9	turquoise	0.334721	0.000623268	LQTS
ENSMUSG00000001627	IFRD1	turquoise	0.33469	0.000624044
ENSMUSG00000069516	LYZ2	turquoise	0.334674	0.000624436
ENSMUSG00000025920	STAU2	turquoise	0.334665	0.000624674
ENSMUSG00000028180	ZRANB2	turquoise	0.334641	0.000625273
ENSMUSG00000037058	PAIP2	turquoise	0.334614	0.000625932
ENSMUSG00000029723	TSC22D4	turquoise	0.334543	0.000627724
ENSMUSG00000088252	SNORD13	turquoise	0.334423	0.000630729
ENSMUSG00000069972	GM10159	turquoise	0.334381	0.000631795
ENSMUSG00000034647	ANKRD12	turquoise	0.33438	0.000631811
ENSMUSG00000029840	MTPN	turquoise	0.333792	0.000646771
ENSMUSG00000022678	NDE1	turquoise	0.333495	0.000654454
ENSMUSG00000019782	RWDD1	turquoise	0.33343	0.000656152
ENSMUSG00000038526	CAR14	turquoise	0.333409	0.000656699
ENSMUSG00000024516	SEC11C	turquoise	0.333388	0.000657266
ENSMUSG00000022114	SPRY2	turquoise	0.333334	0.000658672
ENSMUSG00000044147	ARF6	turquoise	0.333267	0.000660427
ENSMUSG00000056091	ST3GAL5	turquoise	0.333132	0.000663983
ENSMUSG00000046916	MYCT1	turquoise	0.333082	0.000665298
ENSMUSG00000024168	TMEM204	turquoise	0.332823	0.000672164
NONMMUT013296	NONMMUT013296	turquoise	0.332595	0.000678277
ENSMUSG00000085543	GM13568	turquoise	0.332541	0.000679708
ENSMUSG00000063457	RPS15	turquoise	0.33246	0.000681903
ENSMUSG00000025893	KBTBD3	turquoise	0.332456	0.000682005
ENSMUSG00000000441	RAF1	turquoise	0.332246	0.000687699	CHD
NONMMUG015984	NONMMUG015984	turquoise	0.332214	0.000688588
ENSMUSG00000025130	P4HB	turquoise	0.332152	0.000690278
ENSMUSG00000024213	NUDT3	turquoise	0.331972	0.00069519
ENSMUSG00000045954	SDPR	turquoise	0.331709	0.000702478
ENSMUSG00000019428	FKBP8	turquoise	0.331625	0.000704814
ENSMUSG00000008690	NCAPH2	turquoise	0.33147	0.000709115
ENSMUSG00000004070	HMOX2	turquoise	0.33146	0.000709398
ENSMUSG00000091337	EID1	turquoise	0.331439	0.000710005
ENSMUSG00000023089	NDUFA5	turquoise	0.331334	0.000712933
ENSMUSG00000092491	NRAP	turquoise	0.331168	0.000717621
ENSMUSG00000000594	GM2A	turquoise	0.331067	0.000720485
ENSMUSG00000032845	ALPK2	turquoise	0.330591	0.000734138
ENSMUSG00000035478	MBD3	turquoise	0.330491	0.000737017
ENSMUSG00000019943	ATP2B1	turquoise	0.330363	0.000740738
ENSMUSG00000029217	TEC	turquoise	0.330184	0.00074598
ENSMUSG00000020361	HSPA4	turquoise	0.330012	0.000751042
ENSMUSG00000023022	LIMA1	turquoise	0.329938	0.000753215
ENSMUSG00000001131	TIMP1	turquoise	0.32992	0.000753764
LINCM156	LINCM156	turquoise	0.329859	0.00075556
ENSMUSG00000006941	EIF1B	turquoise	0.329817	0.000756826
ENSMUSG00000047112	0610012G03RIK	turquoise	0.329748	0.000758851
ENSMUSG00000058672	TUBB2A	turquoise	0.329066	0.000779443
ENSMUSG00000023959	CLIC5	turquoise	0.328793	0.000787814
ENSMUSG00000001642	AKR1B3	turquoise	0.328669	0.000791634
ENSMUSG00000043154	PPP2R3A	turquoise	0.32854	0.000795653
ENSMUSG00000031667	AKTIP	turquoise	0.328254	0.000804582
ENSMUSG00000061474	MRPS36	turquoise	0.328145	0.000807997
ENSMUSG00000020846	FAM101B	turquoise	0.327748	0.000820621
ENSMUSG00000022553	MAF1	turquoise	0.327693	0.000822396
ENSMUSG00000028583	PDPN	turquoise	0.327553	0.0008269
ENSMUSG00000031765	MT1	turquoise	0.327504	0.00082846
ENSMUSG00000040152	THBS1	turquoise	0.326691	0.000855087
ENSMUSG00000025204	NDUFB8	turquoise	0.326608	0.000857844
ENSMUSG00000091668	GM9307	turquoise	0.326599	0.000858131
ENSMUSG00000052419	2610001J05RIK	turquoise	0.326522	0.000860709
ENSMUSG00000066037	HNRNPR	turquoise	0.326476	0.000862252
ENSMUSG00000023092	FHL1	turquoise	0.326453	0.000863027
ENSMUSG00000005674	TOMM40L	turquoise	0.326292	0.000868446
ENSMUSG00000020067	MYPN	turquoise	0.325974	0.000879224
ENSMUSG00000021537	CETN3	turquoise	0.325859	0.000883134
ENSMUSG00000028108	ECM1	turquoise	0.32579	0.000885513
ENSMUSG00000059495	ARHGEF12	turquoise	0.325559	0.000893457
ENSMUSG00000028124	GCLM	turquoise	0.325488	0.00089591
ENSMUSG00000021282	EIF5	turquoise	0.325377	0.000899758
ENSMUSG00000005983	1700037C18RIK	turquoise	0.325358	0.000900445
ENSMUSG00000005534	INSR	turquoise	0.324972	0.000913965
ENSMUSG00000007815	RHOA	turquoise	0.324855	0.000918117
ENSMUSG00000022817	ITGB5	turquoise	0.324827	0.00091909
ENSMUSG00000004460	DNAJB11	turquoise	0.324721	0.000922867
ENSMUSG00000020831	0610010K14RIK	turquoise	0.324693	0.000923859
ENSMUSG00000038671	ARFRP1	turquoise	0.32463	0.000926124
ENSMUSG00000029686	CUL1	turquoise	0.324522	0.000929965
ENSMUSG00000006315	TMEM147	turquoise	0.324408	0.000934068
ENSMUSG00000030189	CSDA	turquoise	0.324184	0.000942171
ENSMUSG00000039768	DNAJC11	turquoise	0.324068	0.000946376
ENSMUSG00000027900	DRAM2	turquoise	0.324047	0.00094716
ENSMUSG00000001100	POLDIP2	turquoise	0.323982	0.000949514
ENSMUSG00000020009	IFNGR1	turquoise	0.323952	0.000950622
ENSMUSG00000057130	TXNL4A	turquoise	0.323819	0.000955502
ENSMUSG00000066902	GM10186	turquoise	0.323599	0.000963631
ENSMUSG00000018340	ANXA6	turquoise	0.323551	0.00096541
ENSMUSG00000013076	AMOTL1	turquoise	0.323386	0.000971535
ENSMUSG00000032279	IDH3A	turquoise	0.323345	0.000973085
ENSMUSG00000050043	TMX2	turquoise	0.323314	0.000974233
ENSMUSG00000019899	LAMA2	turquoise	0.323266	0.000976039
ENSMUSG00000020594	PUM2	turquoise	0.323255	0.000976451
ENSMUSG00000006005	TPR	turquoise	0.323207	0.000978251
ENSMUSG00000021131	ERH	turquoise	0.323124	0.000981364
ENSMUSG00000029651	MTUS2	turquoise	0.323028	0.00098498
ENSMUSG00000028251	2610029I01RIK	turquoise	0.322971	0.000987136
ENSMUSG00000067873	HTATSF1	turquoise	0.322898	0.000989931
ENSMUSG00000038521	C1S	turquoise	0.322746	0.000995686
ENSMUSG00000000420	GALNT1	turquoise	0.322657	0.000999096
ENSMUSG00000024360	ETF1	turquoise	0.322559	0.00100286
ENSMUSG00000031534	AI316807	turquoise	0.322527	0.00100409
ENSMUSG00000020570	SYPL	turquoise	0.32234	0.00101131
ENSMUSG00000085241	SNHG3	turquoise	0.32221	0.00101634
ENSMUSG00000012117	DHDDS	turquoise	0.321705	0.00103618
ENSMUSG00000031502	COL4A1	turquoise	0.321439	0.00104673
ENSMUSG00000033863	KLF9	turquoise	0.321417	0.00104762
ENSMUSG00000070697	UTP3	turquoise	0.32118	0.00105714
ENSMUSG00000055027	SMYD1	turquoise	0.321131	0.00105911
ENSMUSG00000020903	STX8	turquoise	0.32109	0.00106075
ENSMUSG00000027177	HIPK3	turquoise	0.321045	0.0010626
ENSMUSG00000075486	COMMD6	turquoise	0.321026	0.00106334
ENSMUSG00000086859	2810008D09RIK	turquoise	0.320834	0.00107118
ENSMUSG00000025132	ARHGDIA	turquoise	0.320783	0.00107326
ENSMUSG00000025453	NNT	turquoise	0.320662	0.00107823
ENSMUSG00000061613	U2AF1	turquoise	0.320547	0.00108292
ENSMUSG00000058587	TMOD3	turquoise	0.320518	0.00108414
ENSMUSG00000024712	RFK	turquoise	0.320401	0.00108898
ENSMUSG00000036112	METAP2	turquoise	0.320364	0.00109049
ENSMUSG00000021643	SERF1	turquoise	0.320299	0.0010932
ENSMUSG00000021190	LGMN	turquoise	0.320268	0.00109449
ENSMUSG00000020018	SNRPF	turquoise	0.320149	0.00109944
ENSMUSG00000052534	PBX1	turquoise	0.320035	0.00110423
ENSMUSG00000001240	RAMP2	turquoise	0.320027	0.00110455
ENSMUSG00000016256	CTSZ	turquoise	0.319933	0.00110851
ENSMUSG00000012422	TMEM167	turquoise	0.319559	0.00112433
ENSMUSG00000032060	CRYAB	turquoise	0.319459	0.00112861
ENSMUSG00000004364	CUL3	turquoise	0.319421	0.00113025	CHD
ENSMUSG00000000605	CLCN4-2	turquoise	0.319401	0.0011311
ENSMUSG00000029673	AUTS2	turquoise	0.319332	0.00113406
ENSMUSG00000027199	GATM	turquoise	0.319108	0.00114373
ENSMUSG00000013593	NDUFS2	turquoise	0.318935	0.00115123
ENSMUSG00000018377	VEZF1	turquoise	0.318869	0.00115411
ENSMUSG00000029469	IFT81	turquoise	0.318853	0.00115483
ENSMUSG00000059734	NDUFS8	turquoise	0.318729	0.00116025
ENSMUSG00000028955	VAMP3	turquoise	0.318497	0.00117046
ENSMUSG00000068749	PSMA5	turquoise	0.318428	0.00117352
ENSMUSG00000026248	MRPL44	turquoise	0.318223	0.00118266
ENSMUSG00000030105	ARL8B	turquoise	0.31809	0.00118862
ENSMUSG00000032067	PTS	turquoise	0.317853	0.00119928
ENSMUSG00000026879	GSN	turquoise	0.317831	0.00120027
ENSMUSG00000018415	4933439F18RIK	turquoise	0.317786	0.00120231
ENSMUSG00000028745	CAPZB	turquoise	0.317749	0.00120396
ENSMUSG00000018379	SRSF1	turquoise	0.317685	0.0012069
ENSMUSG00000041650	PCCA	turquoise	0.317642	0.00120884
ENSMUSG00000001366	FBXO9	turquoise	0.317617	0.00120998
ENSMUSG00000004936	MAP2K1	turquoise	0.317565	0.00121236	CHD
ENSMUSG00000040667	NUP88	turquoise	0.317377	0.00122097
ENSMUSG00000042148	COX10	turquoise	0.317339	0.00122272
ENSMUSG00000031672	GOT2	turquoise	0.317167	0.00123064
ENSMUSG00000072640	1810012P15RIK	turquoise	0.317159	0.00123102
ENSMUSG00000021024	PSMA6	turquoise	0.317155	0.0012312
ENSMUSG00000031207	MSN	turquoise	0.31704	0.00123656
ENSMUSG00000029066	MRPL20	turquoise	0.31693	0.00124168
ENSMUSG00000027808	SERP1	turquoise	0.316922	0.00124205
ENSMUSG00000040532	ABHD11	turquoise	0.316724	0.00125131
ENSMUSG00000020946	GOSR2	turquoise	0.316623	0.00125607
NONMMUT065779	NONMMUT065779	turquoise	0.316544	0.00125982
ENSMUSG00000062014	GMFB	turquoise	0.31624	0.00127426
ENSMUSG00000022895	ETS2	turquoise	0.316222	0.00127511
ENSMUSG00000091625	LSM5	turquoise	0.31611	0.00128047
ENSMUSG00000022477	ACO2	turquoise	0.315981	0.00128668
ENSMUSG00000063694	CYCS	turquoise	0.315769	0.00129693
ENSMUSG00000052450	2810055G20RIK	turquoise	0.315653	0.0013026
ENSMUSG00000020650	BCAP29	turquoise	0.315597	0.0013053
ENSMUSG00000057863	RPL36	turquoise	0.315549	0.00130766
ENSMUSG00000034290	NEK9	turquoise	0.315499	0.00131013
ENSMUSG00000028229	FAM82B	turquoise	0.31549	0.00131055
ENSMUSG00000012535	TNPO3	turquoise	0.315299	0.00131995
ENSMUSG00000030357	FKBP4	turquoise	0.315266	0.00132155
ENSMUSG00000021824	AP3M1	turquoise	0.315168	0.0013264
ENSMUSG00000025499	HRAS1	turquoise	0.314995	0.00133503
ENSMUSG00000020910	2310004I24RIK	turquoise	0.31496	0.00133675
ENSMUSG00000083405	GM15725	turquoise	0.314879	0.00134081
ENSMUSG00000042650	ALKBH5	turquoise	0.314834	0.00134305
ENSMUSG00000071528	USMG5	turquoise	0.31462	0.00135381
ENSMUSG00000025825	ISCU	turquoise	0.314416	0.00136414
ENSMUSG00000002014	SSR4	turquoise	0.314394	0.00136526
ENSMUSG00000055302	MRFAP1	turquoise	0.314294	0.00137036
ENSMUSG00000069662	MARCKS	turquoise	0.313978	0.00138657
ENSMUSG00000036940	KDM1A	turquoise	0.313964	0.00138732
ENSMUSG00000010054	TUSC2	turquoise	0.313814	0.00139508
ENSMUSG00000030447	CYFIP1	turquoise	0.313677	0.00140221
ENSMUSG00000040147	MAOB	turquoise	0.313519	0.00141046
ENSMUSG00000023027	ATF1	turquoise	0.313494	0.00141178
ENSMUSG00000027656	WISP2	turquoise	0.3134	0.00141671
ENSMUSG00000058997	1300010F03RIK	turquoise	0.31327	0.00142358
ENSMUSG00000075279	MRPL23-PS1	turquoise	0.313268	0.00142365
ENSMUSG00000027363	USP8	turquoise	0.313262	0.00142398
ENSMUSG00000020107	ANAPC16	turquoise	0.31311	0.00143203
ENSMUSG00000068732	TMEM167B	turquoise	0.313097	0.00143273
ENSMUSG00000030255	SSPN	turquoise	0.313066	0.00143439
ENSMUSG00000040550	OTUD6B	turquoise	0.313028	0.00143641
ENSMUSG00000058655	EIF4B	turquoise	0.312973	0.00143931
ENSMUSG00000042520	UBAP2L	turquoise	0.31286	0.00144539
ENSMUSG00000037012	HK1	turquoise	0.312514	0.001464
ENSMUSG00000020154	PTPRB	turquoise	0.31251	0.00146423
ENSMUSG00000026925	INPP5E	turquoise	0.312263	0.00147768
ENSMUSG00000022698	NAA50	turquoise	0.312209	0.00148062
ENSMUSG00000016308	UBE2A	turquoise	0.31211	0.00148607
ENSMUSG00000019837	GTF3C6	turquoise	0.312061	0.00148878
ENSMUSG00000055538	ZCCHC24	turquoise	0.312049	0.00148944
LINCM43	LINCM43	turquoise	0.311794	0.00150352
ENSMUSG00000037458	AZIN1	turquoise	0.311789	0.00150382
ENSMUSG00000001847	RAC1	turquoise	0.311713	0.00150801
ENSMUSG00000035585	TSEN34	turquoise	0.311586	0.00151512
ENSMUSG00000018428	AKAP1	turquoise	0.31135	0.00152838
ENSMUSG00000002365	SNX9	turquoise	0.311327	0.00152964
ENSMUSG00000021147	WDR37	turquoise	0.311294	0.0015315
ENSMUSG00000021745	PTPRG	turquoise	0.311286	0.00153196
ENSMUSG00000005732	RANBP1	turquoise	0.311088	0.0015432
ENSMUSG00000029227	FIP1L1	turquoise	0.310941	0.00155158
NONMMUT003971	NONMMUT003971	turquoise	0.310871	0.00155554
ENSMUSG00000001175	CALM1	turquoise	0.310668	0.00156721
ENSMUSG00000029313	AFF1	turquoise	0.310615	0.00157031
ENSMUSG00000042842	SERPINB6B	turquoise	0.31038	0.00158389
ENSMUSG00000021241	ISCA2	turquoise	0.310257	0.00159107
ENSMUSG00000036427	GPI1	turquoise	0.310239	0.00159217
ENSMUSG00000025035	ARL3	turquoise	0.310221	0.00159319
ENSMUSG00000067279	PPP1R3C	turquoise	0.3101	0.00160027
ENSMUSG00000022594	LYNX1	turquoise	0.310053	0.00160303
ENSMUSG00000031312	ITGB1BP2	turquoise	0.309964	0.0016083
ENSMUSG00000067851	ARFGEF1	turquoise	0.30982	0.00161682
ENSMUSG00000000340	DBT	turquoise	0.309614	0.00162908
ENSMUSG00000024805	PCGF5	turquoise	0.309341	0.00164548
ENSMUSG00000029776	HIBADH	turquoise	0.30933	0.00164614
ENSMUSG00000037826	PPM1K	turquoise	0.309233	0.00165198	CHD
ENSMUSG00000091673	GM17525	turquoise	0.308955	0.00166888
ENSMUSG00000030062	RPN1	turquoise	0.30894	0.00166978
ENSMUSG00000021127	ZFP36L1	turquoise	0.308883	0.00167327
ENSMUSG00000037815	CTNNA1	turquoise	0.308677	0.00168592
ENSMUSG00000032712	2810474O19RIK	turquoise	0.308533	0.00169478
ENSMUSG00000017615	TNFAIP1	turquoise	0.308502	0.00169672
ENSMUSG00000015656	HSPA8	turquoise	0.308477	0.00169828
ENSMUSG00000005973	RCN1	turquoise	0.3084	0.00170303
NONMMUT038078	NONMMUT038078	turquoise	0.308386	0.00170391
ENSMUSG00000058905	GM10051	turquoise	0.308282	0.00171042
ENSMUSG00000027193	API5	turquoise	0.307764	0.001743
ENSMUSG00000021420	FARS2	turquoise	0.307058	0.00178837
ENSMUSG00000009079	EWSR1	turquoise	0.30699	0.00179277
ENSMUSG00000028530	JAK1	turquoise	0.306814	0.00180428
ENSMUSG00000028608	0610037L13RIK	turquoise	0.306733	0.00180957
ENSMUSG00000026991	PKP4	turquoise	0.30669	0.00181242
ENSMUSG00000036333	KIDINS220	turquoise	0.306606	0.00181792
ENSMUSG00000026456	CYB5R1	turquoise	0.306501	0.00182485
ENSMUSG00000090262	MPV17	turquoise	0.306492	0.0018255
ENSMUSG00000028070	APOA1BP	turquoise	0.306383	0.00183268
ENSMUSG00000054693	ADAM10	turquoise	0.306277	0.00183973
ENSMUSG00000021546	HNRNPK	turquoise	0.306117	0.00185044
ENSMUSG00000029213	COMMD8	turquoise	0.305892	0.00186558
ENSMUSG00000066900	SUDS3	turquoise	0.305874	0.00186681
ENSMUSG00000021910	NISCH	turquoise	0.305767	0.00187407
ENSMUSG00000030306	TMTC1	turquoise	0.305577	0.00188697
ENSMUSG00000033352	MAP2K4	turquoise	0.305316	0.00190485
ENSMUSG00000026260	NDUFA10	turquoise	0.305242	0.00190993
ENSMUSG00000045377	TMEM88	turquoise	0.305237	0.00191025
ENSMUSG00000050705	2310061I04RIK	turquoise	0.305156	0.00191586
ENSMUSG00000029392	RILPL1	turquoise	0.30513	0.00191767
ENSMUSG00000039899	FGL2	turquoise	0.304893	0.00193415
ENSMUSG00000036990	OTUD4	turquoise	0.304752	0.00194399
ENSMUSG00000049760	2410015M20RIK	turquoise	0.304682	0.00194893
ENSMUSG00000020547	BZW2	turquoise	0.304564	0.00195725
ENSMUSG00000020572	NAMPT	turquoise	0.304324	0.0019742
ENSMUSG00000028581	LAPTM5	turquoise	0.304197	0.00198321
ENSMUSG00000060475	WTAP	turquoise	0.30404	0.00199447
ENSMUSG00000032702	KANK1	turquoise	0.303986	0.00199836
ENSMUSG00000025512	CHID1	turquoise	0.303834	0.00200933
ENSMUSG00000018583	G3BP1	turquoise	0.303648	0.00202273
ENSMUSG00000000031	H19	turquoise	0.30341	0.00204011
ENSMUSG00000020821	KIF1C	turquoise	0.303333	0.00204574
ENSMUSG00000032745	GPBP1	turquoise	0.303329	0.00204605
ENSMUSG00000030516	TJP1	turquoise	0.303155	0.00205889
ENSMUSG00000038174	FAM126B	turquoise	0.303142	0.00205984
ENSMUSG00000090625	AL593857.1	turquoise	0.302313	0.00212184
ENSMUSG00000025190	GOT1	turquoise	0.301994	0.00214617
ENSMUSG00000037750	BC017647	turquoise	0.301884	0.00215463
ENSMUSG00000034793	G6PC3	turquoise	0.301522	0.00218264
ENSMUSG00000075702	SELM	turquoise	0.30121	0.00220704
ENSMUSG00000025860	XIAP	turquoise	0.301118	0.00221428
ENSMUSG00000031948	KARS	turquoise	0.301096	0.00221597
ENSMUSG00000003814	CALR	turquoise	0.301084	0.00221695
ENSMUSG00000038274	FAU	turquoise	0.301018	0.00222216
ENSMUSG00000020519	SAP30L	turquoise	0.300918	0.00223008
ENSMUSG00000006586	RUNX1T1	turquoise	0.300904	0.00223121
ENSMUSG00000032249	ANP32A	turquoise	0.300873	0.00223365
LINCM80	LINCM80	turquoise	0.300678	0.00224922
ENSMUSG00000033060	LMO7	turquoise	0.300653	0.00225119
ENSMUSG00000068566	MYADM	turquoise	0.300572	0.00225763
ENSMUSG00000019817	PLAGL1	turquoise	0.300535	0.0022606
ENSMUSG00000026672	OPTN	turquoise	0.300174	0.0022898
ENSMUSG00000045438	COX19	turquoise	0.300105	0.0022954
ENSMUSG00000030738	EIF3C	turquoise	0.300076	0.00229773
ENSMUSG00000022159	RAB2B	turquoise	0.300025	0.00230193
ENSMUSG00000031703	ITFG1	turquoise	0.299924	0.00231019
ENSMUSG00000020978	KLHDC2	turquoise	0.299742	0.00232509
ENSMUSG00000005882	UQCC	turquoise	0.299688	0.00232955
ENSMUSG00000056612	PPP1R14B	turquoise	0.299436	0.00235043
ENSMUSG00000060586	H2-EB1	turquoise	0.299171	0.00237259
ENSMUSG00000024870	RAB1B	turquoise	0.299076	0.00238054
ENSMUSG00000035765	DYM	turquoise	0.298639	0.00241756
ENSMUSG00000031157	PQBP1	turquoise	0.298581	0.00242251
ENSMUSG00000031879	FAM96B	turquoise	0.298571	0.00242343
ENSMUSG00000038650	RNH1	turquoise	0.298288	0.00244773
ENSMUSG00000025232	HEXA	turquoise	0.297926	0.00247911
ENSMUSG00000026434	NUCKS1	turquoise	0.29772	0.00249717
ENSMUSG00000005299	LETM1	turquoise	0.297489	0.00251756
ENSMUSG00000017309	CD300LG	turquoise	0.297247	0.00253898
ENSMUSG00000037211	SPRY1	turquoise	0.296964	0.00256435
ENSMUSG00000020241	COL6A2	turquoise	0.296646	0.00259308
ENSMUSG00000006740	KIF5B	turquoise	0.296554	0.0026015
ENSMUSG00000017776	CRK	turquoise	0.296096	0.00264354	CHD
ENSMUSG00000045100	SLC25A26	turquoise	0.295597	0.00269006
ENSMUSG00000030007	CCT7	turquoise	0.293703	0.00287334
ENSMUSG00000025511	TSPAN4	turquoise	0.293641	0.00287955
ENSMUSG00000048578	MLEC	turquoise	0.292898	0.00295452
ENSMUSG00000027474	BC020535	turquoise	0.292784	0.00296625
ENSMUSG00000003847	NFAT5	turquoise	0.291599	0.00309003
ENSMUSG00000022324	MATN2	turquoise	0.291327	0.00311907
ENSMUSG00000028649	MACF1	turquoise	0.291088	0.00314484
ENSMUSG00000027677	TTC14	turquoise	0.290446	0.00321494
ENSMUSG00000033082	CLEC1A	turquoise	0.289956	0.00326928
ENSMUSG00000017686	RHOT1	turquoise	0.289707	0.00329728
ENSMUSG00000048490	NRIP1	turquoise	0.289637	0.00330516
ENSMUSG00000021171	ESYT2	turquoise	0.288979	0.00338025
ENSMUSG00000002778	KDELR1	turquoise	0.287041	0.00361047
ENSMUSG00000034327	KCTD9	turquoise	0.287017	0.00361347
ENSMUSG00000042228	LYN	turquoise	0.285669	0.00378189
ENSMUSG00000028646	RRAGC	turquoise	0.285571	0.00379439
ENSMUSG00000067212	H2-T23	turquoise	0.285272	0.00383287
NONMMUG028819	NONMMUG028819	turquoise	0.284223	0.00397036
ENSMUSG00000028057	RIT1	turquoise	0.283275	0.00409846	CHD
ENSMUSG00000029131	DNAJB6	turquoise	0.282099	0.00426245
Genes highlighted in bold have been reported to be involved in human mutations of congenital heart defects (CHD), dilated cardiomyopathy (DCM), hypertrophic cardiomyopathy (HCM), cardiac conduction disease (CCD), catecholaminergic polymorphic ventricular tachycardia (CPVT), Long QT syndrome (LQTS), Brugada Syndrome (BS), left ventricular non compaction (LVNC), connective tissue disorder/Marfan's …
