# Supplementary material for: Single cardiomyocyte nuclear transcriptomes reveal a lincRNA-regulated de-differentiation and cell cycle stress-response in vivo
Source: Nat Commun. 2017 Aug 9;8:225. doi: 10.1038/s41467-017-00319-8 (PMC5548780; doi:10.1038/s41467-017-00319-8)
Supplement: Supplementary file 5 — Dataset 4 [file 41467_2017_319_MOESM5_ESM.xlsx]

## Sheet: Replicate 1 Healthy
Supplementary Data 4. Gene Ontology of genes expressed in Modules (Replicate 1 Healthy)
Term	Count	%	P Value	Genes
GO:0003723~RNA binding	24	0.725953	0.00118288	PABPN1, MRPS17, RBM42, KHDRBS3, U2AF2, SRP68, SF1, ZCRB1, MKI67IP, DUSP11, MRPS7, DDX5, TTN, PPARGC1A, SAFB2, DAZAP1, DDX6, PAPOLA, UPF3B, PTRF, RBMS3, SRRM1, RBM39, LUC7L3
GO:0006397~mRNA processing	12	3.87097	0.00390979	PABPN1, PAPOLA, U2AF2, SRRM2, SYF2, SF1, ZCRB1, SRRM1, RBM39, SNRNP27, DDX5, LUC7L3
GO:0008380~RNA splicing	10	3.22581	0.005819	U2AF2, SRRM2, SYF2, SF1, ZCRB1, SRRM1, RBM39, SNRNP27, DDX5, LUC7L3
GO:0006511~ubiquitin-dependent protein catabolic process	8	2.58065	0.00844045	RAD23B, RNF6, USP2, PSMA4, SMURF1, USP48, USP34, CD2AP
GO:0055007~cardiac muscle cell differentiation	4	1.29032	0.0104305	ATG5, MYL2, GATA6, TTN
GO:0016071~mRNA metabolic process	12	3.87097	0.0109232	PABPN1, PAPOLA, U2AF2, SRRM2, SYF2, SF1, ZCRB1, SRRM1, RBM39, SNRNP27, DDX5, LUC7L3
GO:0006461~protein complex assembly	10	3.22581	0.0123298	MTSS1, TAF10, CBR2, CSE1L, PTRF, RRN3, SBF2, LAMC1, TRIM24, TRIM72
GO:0070271~protein complex biogenesis	10	3.22581	0.0123298	MTSS1, TAF10, CBR2, CSE1L, PTRF, RRN3, SBF2, LAMC1, TRIM24, TRIM72
GO:0007050~cell cycle arrest	5	1.6129	0.0139421	CDKN1C, CDKN1B, PKD2, PMP22, MLF1
GO:0006351~transcription, DNA-dependent	7	2.25806	0.014981	TAF10, RNASEK, POLR2E, PTRF, RRN3, LMO4, TRIM24
GO:0035051~cardiac cell differentiation	4	1.29032	0.0163678	ATG5, MYL2, GATA6, TTN
GO:0032844~regulation of homeostatic process	5	1.6129	0.0165753	SLC27A1, PKD2, RYR2, KITL, TRF
GO:0032774~RNA biosynthetic process	7	2.25806	0.0173097	TAF10, RNASEK, POLR2E, PTRF, RRN3, LMO4, TRIM24
GO:0006457~protein folding	7	2.25806	0.0179286	C80913, PPIG, FKBP7, H2-KE2, DNAJC10, HSPD1, CANX
GO:0010927~cellular component assembly involved in morphogenesis	4	1.29032	0.0206708	MYL2, TCAP, TTN, PMP22
GO:0030163~protein catabolic process	17	5.48387	0.0206926	RAD23B, USP2, UBR4, HERC4, ANAPC11, CD2AP, PCOLCE, TULP4, PSMC6, RNF6, PSMC4, PIAS3, PSMA4, SMURF1, USP48, USP34, UBXN6
GO:0055013~cardiac muscle cell development	3	0.967742	0.0212498	ATG5, MYL2, TTN
GO:0060047~heart contraction	3	0.967742	0.0212498	ATG5, MYL2, TNNI3
GO:0003015~heart process	3	0.967742	0.0212498	ATG5, MYL2, TNNI3
GO:0055006~cardiac cell development	3	0.967742	0.0212498	ATG5, MYL2, TTN
GO:0006352~transcription initiation	4	1.29032	0.0222299	TAF10, PTRF, RRN3, TRIM24
GO:0016407~acetyltransferase activity	5	0.15124	0.0225394	LPCAT1, NAA10, MGEA5, CRAT, ACAA1A
GO:0050839~cell adhesion molecule binding	3	0.0907441	0.0297864	EZR, NUMB, CD2AP
GO:0014070~response to organic cyclic substance	4	1.29032	0.0309605	RYR2, BCL2L1, TIMP3, TRF
GO:0006350~transcription	40	12.9032	0.0311564	BCLAF1, RNASEK, POLR2E, GPBP1L1, LMO4, ARID4B, CTCF, SAP25, HMGN5, MLF1, ESF1, RRN3, GATA6, PSIP1, TFB2M, LRRFIP1, TCF3, BRD8, MAF, SNAPC5, KHDRBS3, SSBP3, KLF7, TRIP4, RELA, SF1, ZFP148, TRIM24, PPARGC1A, FOXN3, SAFB2, TAF10, PAPOLA, PTRF, DBP, GTF2I, PIAS3, JMJD1C, 2610305D13RIK, RBM39
GO:0051082~unfolded protein binding	5	0.15124	0.0316665	C80913, H2-KE2, DNAJC10, SERPINH1, CANX
GO:0001889~liver development	4	1.29032	0.0328928	MAN2A1, TAF10, GATA6, RELA
GO:0006886~intracellular protein transport	10	3.22581	0.0377427	ARL6IP1, SEC24B, SCAMP3, CSE1L, RAB1, COPB1, STX4A, ARCN1, STX5A, H47
GO:0042623~ATPase activity, coupled	9	0.272232	0.0378313	ATP5E, LONP1, ABCB1A, BPTF, ATP1B3, ATP8B1, SMARCA5, DDX5, DDX6
GO:0030239~myofibril assembly	3	0.967742	0.03786	MYL2, TCAP, TTN
GO:0019941~modification-dependent protein catabolic process	15	4.83871	0.0394873	RAD23B, USP2, UBR4, HERC4, ANAPC11, CD2AP, PCOLCE, RNF6, TULP4, PIAS3, PSMA4, SMURF1, USP48, USP34, UBXN6
GO:0043632~modification-dependent macromolecule catabolic process	15	4.83871	0.0394873	RAD23B, USP2, UBR4, HERC4, ANAPC11, CD2AP, PCOLCE, RNF6, TULP4, PIAS3, PSMA4, SMURF1, USP48, USP34, UBXN6
GO:0009057~macromolecule catabolic process	18	5.80645	0.0398006	RAD23B, USP2, UBR4, HERC4, ANAPC11, CD2AP, PCOLCE, TULP4, PSMC6, RNF6, PSMC4, PIAS3, PSMA4, GAA, USP48, SMURF1, USP34, UBXN6
GO:0033043~regulation of organelle organization	7	2.25806	0.0407706	TRIM54, CDKN1B, CFL1, CTCF, SPNA2, TLK2, KANK3
GO:0043009~chordate embryonic development	13	4.19355	0.0441602	FGFR1, TCAP, LMO4, BCL2L1, TTN, NMT1, MAN2A1, ECE1, PSMC4, RRN3, GATA6, CFL1, PKD2
GO:0009150~purine ribonucleotide metabolic process	6	1.93548	0.0455573	ATP5E, LONP1, ATP1B3, ATP8B1, ADSL, ATP5H
GO:0017124~SH3 domain binding	5	0.15124	0.0461711	MTSS1, KHDRBS3, BAIAP2L1, SH3BGR, CD2AP
GO:0009792~embryonic development ending in birth or egg hatching	13	4.19355	0.0465171	FGFR1, TCAP, LMO4, BCL2L1, TTN, NMT1, MAN2A1, ECE1, PSMC4, RRN3, GATA6, CFL1, PKD2
GO:0001568~blood vessel development	9	2.90323	0.0472852	FGFR1, ATG5, EGFL7, ITGAV, TNNI3, PPAP2B, CXCL12, MMP2, KDR
GO:0048286~lung alveolus development	3	0.967742	0.0495447	MAN2A1, MAN1A2, KDR
GO:0003682~chromatin binding	7	0.211736	0.0500337	ATRX, GATA6, ARID4B, SMARCA5, PATZ1, TRIM24, HMGN5

## Sheet: Replicate 2 Healthy
Supplementary Data 4. Gene Ontology of genes expressed in Modules (Replicate 2 Healthy)
Term	Count	%	P Value	Genes
GO:0000166~nucleotide binding	92	21.4452	7.70595e-09	SLC27A1, PRPF4B, NARS, CTPS, CPEB3, FASTK, RBM5, RPS6KB1, CLK1, DMPK, CNOT4, PDPK1, ACSS1, IDH3G, SLK, B230120H23RIK, MCCC1, VPS4A, DHX36, ACIN1, TPR, ARL5C, IP6K1, NDUFS2, DHX32, EIF2S3Y, PAN3, SUCLG2, TRPM7, PHKG2, MYLK4, MYH7, MYH6, NCL, PPARGC1A, UBE2B, CLPX, PANK4, RND3, KIF1B, ITGB1BP3, TIAL1, PKM2, CPSF7, SMARCA5, RBM38, RBM39, MATR3, MDH1, FGFR1, PFKFB2, CHKB, TRA2A, HK2, HK1, HNRNPL, ACS…
GO:0006091~generation of precursor metabolites and energy	23	5.36131	6.90667e-08	NDUFA5, ACO2, SUCLG2, PHKG2, NDUFA7, FADS3, HK2, HK1, GPI1, PPARGC1A, ATP5G3, ATP6V0B, TPI1, GOT1, IDH3G, PYGM, PKM2, 2610507B11RIK, FH1, NDUFS2, NDUFS1, ENO1, MDH1
GO:0015980~energy derivation by oxidation of organic compounds	13	3.0303	1.4981e-06	NDUFA5, ACO2, SUCLG2, PHKG2, NDUFA7, PPARGC1A, IDH3G, GOT1, PYGM, 2610507B11RIK, FH1, NDUFS1, MDH1
GO:0003723~RNA binding	37	8.62471	2.93959e-06	CPEB3, TRA2A, RBM5, CPEB1, CNOT4, AUH, HNRNPL, TNRC6C, DDX19A, RNASET2A, PUM1, SRRM1, RBM28, TNRC6A, LUC7L3, RBM26, NSUN4, PDCD11, NXF1, DDX5, NCL, ZFR, PPARGC1A, SAFB2, EIF4G1, RPS18, SON, UPF3B, HNRNPUL1, TIAL1, CPSF7, RBM18, PPRC1, CIRBP, RBM38, RBM39, MATR3
GO:0045333~cellular respiration	10	2.331	4.99351e-06	NDUFA5, IDH3G, ACO2, SUCLG2, NDUFA7, 2610507B11RIK, FH1, PPARGC1A, NDUFS1, MDH1
GO:0016071~mRNA metabolic process	21	4.8951	1.14748e-05	PRPF4B, PAN3, TRA2A, RBM5, PRPF39, CPEB1, DDX5, PRPF18, AUH, HNRNPL, JMJD6, FRG1, SRRM2, VEGFA, CPSF7, SRRM1, RBM38, RBM39, RBM28, RBM25, LUC7L3
GO:0006084~acetyl-CoA metabolic process	7	1.6317	4.90655e-05	ACSS1, IDH3G, ACO2, SUCLG2, 2610507B11RIK, FH1, MDH1
GO:0006397~mRNA processing	18	4.1958	6.76132e-05	PRPF4B, TRA2A, RBM5, PRPF39, CPEB1, DDX5, PRPF18, HNRNPL, JMJD6, FRG1, SRRM2, CPSF7, SRRM1, RBM38, RBM39, RBM28, RBM25, LUC7L3
GO:0006099~tricarboxylic acid cycle	6	1.3986	0.000119322	IDH3G, ACO2, SUCLG2, 2610507B11RIK, FH1, MDH1
GO:0046356~acetyl-CoA catabolic process	6	1.3986	0.000148036	IDH3G, ACO2, SUCLG2, 2610507B11RIK, FH1, MDH1
GO:0005524~ATP binding	56	13.0536	0.000174609	PRPF4B, NARS, CTPS, FASTK, RPS6KB1, CLK1, DMPK, ACSS1, PDPK1, IDH3G, SLK, MCCC1, B230120H23RIK, VPS4A, DHX36, IP6K1, TPR, DHX32, PAN3, SUCLG2, TRPM7, PHKG2, MYLK4, MYH7, MYH6, UBE2B, CLPX, PANK4, KIF1B, ITGB1BP3, PKM2, SMARCA5, FGFR1, CHKB, PFKFB2, HK2, HK1, ACSL1, DDX19A, SPEG, KATNA1, CKMT2, CAMK2D, CHD6, SPHK2, AK2, STRADB, DDX5, NUBPL, ATRX, PLK2, VCP, PSMC2, MAPK14, ARAF, MTOR
GO:0032559~adenyl ribonucleotide binding	56	13.0536	0.000235683	PRPF4B, NARS, CTPS, FASTK, RPS6KB1, CLK1, DMPK, ACSS1, PDPK1, IDH3G, SLK, MCCC1, B230120H23RIK, VPS4A, DHX36, IP6K1, TPR, DHX32, PAN3, SUCLG2, TRPM7, PHKG2, MYLK4, MYH7, MYH6, UBE2B, CLPX, PANK4, KIF1B, ITGB1BP3, PKM2, SMARCA5, FGFR1, CHKB, PFKFB2, HK2, HK1, ACSL1, DDX19A, SPEG, KATNA1, CKMT2, CAMK2D, CHD6, SPHK2, AK2, STRADB, DDX5, NUBPL, ATRX, PLK2, VCP, PSMC2, MAPK14, ARAF, MTOR
GO:0009060~aerobic respiration	6	1.3986	0.000266421	IDH3G, ACO2, SUCLG2, 2610507B11RIK, FH1, MDH1
GO:0044275~cellular carbohydrate catabolic process	8	1.8648	0.000324627	TPI1, PYGM, PKM2, HK2, HK1, GPI1, MDH1, ENO1
GO:0006096~glycolysis	7	1.6317	0.000370356	TPI1, PKM2, HK2, HK1, GPI1, MDH1, ENO1
GO:0009109~coenzyme catabolic process	6	1.3986	0.000378096	IDH3G, ACO2, SUCLG2, 2610507B11RIK, FH1, MDH1
GO:0016052~carbohydrate catabolic process	9	2.0979	0.000391161	TPI1, CHID1, PYGM, PKM2, HK2, HK1, GPI1, MDH1, ENO1
GO:0030554~adenyl nucleotide binding	57	13.2867	0.00046155	PRPF4B, NARS, CTPS, FASTK, RPS6KB1, CLK1, DMPK, ACSS1, PDPK1, IDH3G, SLK, MCCC1, B230120H23RIK, VPS4A, DHX36, IP6K1, TPR, DHX32, PAN3, SUCLG2, TRPM7, PHKG2, MYLK4, MYH7, MYH6, UBE2B, CLPX, PANK4, KIF1B, ITGB1BP3, PKM2, SMARCA5, FGFR1, CHKB, PFKFB2, HK2, HK1, ACSL1, DDX19A, IVD, SPEG, KATNA1, CKMT2, CAMK2D, CHD6, SPHK2, AK2, STRADB, DDX5, NUBPL, ATRX, PLK2, VCP, PSMC2, MAPK14, ARAF, MTOR
GO:0008380~RNA splicing	14	3.2634	0.000496427	PRPF4B, TRA2A, RBM5, PRPF39, PRPF18, DDX5, JMJD6, FRG1, SRRM2, SRRM1, RBM38, RBM39, RBM28, LUC7L3
GO:0010970~microtubule-based transport	5	1.1655	0.000544074	NDE1, KIF1B, KLC1, RHOT1, DST
GO:0001883~purine nucleoside binding	57	13.2867	0.000568094	PRPF4B, NARS, CTPS, FASTK, RPS6KB1, CLK1, DMPK, ACSS1, PDPK1, IDH3G, SLK, MCCC1, B230120H23RIK, VPS4A, DHX36, IP6K1, TPR, DHX32, PAN3, SUCLG2, TRPM7, PHKG2, MYLK4, MYH7, MYH6, UBE2B, CLPX, PANK4, KIF1B, ITGB1BP3, PKM2, SMARCA5, FGFR1, CHKB, PFKFB2, HK2, HK1, ACSL1, DDX19A, IVD, SPEG, KATNA1, CKMT2, CAMK2D, CHD6, SPHK2, AK2, STRADB, DDX5, NUBPL, ATRX, PLK2, VCP, PSMC2, MAPK14, ARAF, MTOR
GO:0051187~cofactor catabolic process	6	1.3986	0.000607595	IDH3G, ACO2, SUCLG2, 2610507B11RIK, FH1, MDH1
GO:0001882~nucleoside binding	57	13.2867	0.000664576	PRPF4B, NARS, CTPS, FASTK, RPS6KB1, CLK1, DMPK, ACSS1, PDPK1, IDH3G, SLK, MCCC1, B230120H23RIK, VPS4A, DHX36, IP6K1, TPR, DHX32, PAN3, SUCLG2, TRPM7, PHKG2, MYLK4, MYH7, MYH6, UBE2B, CLPX, PANK4, KIF1B, ITGB1BP3, PKM2, SMARCA5, FGFR1, CHKB, PFKFB2, HK2, HK1, ACSL1, DDX19A, IVD, SPEG, KATNA1, CKMT2, CAMK2D, CHD6, SPHK2, AK2, STRADB, DDX5, NUBPL, ATRX, PLK2, VCP, PSMC2, MAPK14, ARAF, MTOR
GO:0030705~cytoskeleton-dependent intracellular transport	6	1.3986	0.000703391	NDE1, KIF1B, KLC1, RHOT1, MYH6, DST
GO:0006007~glucose catabolic process	7	1.6317	0.000922502	TPI1, PKM2, HK2, HK1, GPI1, MDH1, ENO1
GO:0019320~hexose catabolic process	7	1.6317	0.000922502	TPI1, PKM2, HK2, HK1, GPI1, MDH1, ENO1
GO:0005996~monosaccharide metabolic process	13	3.0303	0.00104697	PFKFB2, PHKG2, HK2, GALT, HK1, GPI1, TPI1, AMDHD2, PYGM, MAPK14, PKM2, ENO1, MDH1
GO:0046365~monosaccharide catabolic process	7	1.6317	0.00112828	TPI1, PKM2, HK2, HK1, GPI1, MDH1, ENO1
GO:0006732~coenzyme metabolic process	11	2.5641	0.00121329	PANK4, ACSS1, TPI1, IDH3G, ITGB1BP3, ACO2, SUCLG2, 2610507B11RIK, FH1, PDSS2, MDH1
GO:0019318~hexose metabolic process	12	2.7972	0.00126149	TPI1, PYGM, PKM2, PHKG2, PFKFB2, MAPK14, HK2, GALT, HK1, GPI1, MDH1, ENO1
GO:0032553~ribonucleotide binding	62	14.4522	0.00154021	PRPF4B, NARS, CTPS, FASTK, RPS6KB1, CLK1, DMPK, ACSS1, PDPK1, IDH3G, SLK, MCCC1, B230120H23RIK, VPS4A, DHX36, IP6K1, ARL5C, TPR, DHX32, EIF2S3Y, PAN3, SUCLG2, TRPM7, PHKG2, MYLK4, MYH7, MYH6, UBE2B, CLPX, PANK4, RND3, KIF1B, ITGB1BP3, PKM2, SMARCA5, FGFR1, PFKFB2, CHKB, HK2, HK1, ACSL1, DDX19A, SPEG, KATNA1, CKMT2, CAMK2D, CHD6, RAB2B, SPHK2, AK2, STRADB, DDX5, NUBPL, ATRX, PLK2, VCP, PSMC2, MAPK…
GO:0032555~purine ribonucleotide binding	62	14.4522	0.00154021	PRPF4B, NARS, CTPS, FASTK, RPS6KB1, CLK1, DMPK, ACSS1, PDPK1, IDH3G, SLK, MCCC1, B230120H23RIK, VPS4A, DHX36, IP6K1, ARL5C, TPR, DHX32, EIF2S3Y, PAN3, SUCLG2, TRPM7, PHKG2, MYLK4, MYH7, MYH6, UBE2B, CLPX, PANK4, RND3, KIF1B, ITGB1BP3, PKM2, SMARCA5, FGFR1, PFKFB2, CHKB, HK2, HK1, ACSL1, DDX19A, SPEG, KATNA1, CKMT2, CAMK2D, CHD6, RAB2B, SPHK2, AK2, STRADB, DDX5, NUBPL, ATRX, PLK2, VCP, PSMC2, MAPK…
GO:0006396~RNA processing	21	4.8951	0.00158823	PDCD11, PRPF4B, TRA2A, RBM5, PRPF39, CPEB1, DDX5, PRPF18, NOP10, FCF1, HNRNPL, JMJD6, FRG1, SRRM2, CPSF7, SRRM1, RBM38, RBM39, RBM28, RBM25, LUC7L3
GO:0006936~muscle contraction	7	1.6317	0.00196021	TNNT2, MYOM2, CAMK2D, MYH7, MYH6, TRIM63, CACNA1C
GO:0017076~purine nucleotide binding	63	14.6853	0.00253818	PRPF4B, NARS, CTPS, FASTK, RPS6KB1, CLK1, DMPK, ACSS1, PDPK1, IDH3G, SLK, MCCC1, B230120H23RIK, VPS4A, DHX36, IP6K1, ARL5C, TPR, DHX32, EIF2S3Y, PAN3, SUCLG2, TRPM7, PHKG2, MYLK4, MYH7, MYH6, UBE2B, CLPX, PANK4, RND3, KIF1B, ITGB1BP3, PKM2, SMARCA5, FGFR1, PFKFB2, CHKB, HK2, HK1, ACSL1, DDX19A, IVD, SPEG, KATNA1, CKMT2, CAMK2D, CHD6, RAB2B, SPHK2, AK2, STRADB, DDX5, NUBPL, ATRX, PLK2, VCP, PSMC2,…
GO:0046164~alcohol catabolic process	7	1.6317	0.00295263	TPI1, PKM2, HK2, HK1, GPI1, MDH1, ENO1
GO:0046907~intracellular transport	20	4.662	0.00313499	STX7, AP1B1, STX4A, TIMM10, NXF1, STRADB, MYH6, NDE1, KIF1B, VCP, MACF1, KLC1, SPNB2, TSC2, TOMM20, RHOT1, TRPC4AP, GM14494, TPR, DST, TOB1
GO:0003012~muscle system process	7	1.6317	0.00343996	TNNT2, MYOM2, CAMK2D, MYH7, MYH6, TRIM63, CACNA1C
GO:0003682~chromatin binding	11	2.5641	0.00352865	HMGN1, ATRX, NCOA1, NCOA2, HDAC1, NCOA3, ZFP386, SMARCA5, TRIM24, CHD6, MPHOSPH8
GO:0006006~glucose metabolic process	10	2.331	0.00371896	TPI1, PYGM, PKM2, PHKG2, MAPK14, HK2, HK1, GPI1, MDH1, ENO1
GO:0008016~regulation of heart contraction	6	1.3986	0.00463892	TNNT2, EPAS1, GJA1, RYR2, MYH6, DMPK
GO:0004674~protein serine/threonine kinase activity	20	4.662	0.00494135	PRPF4B, TRPM7, FASTK, PHKG2, MYLK4, PRKAB2, PRKAB1, RPS6KB1, STRADB, CLK1, DMPK, PDPK1, SLK, PLK2, SPEG, MAPK14, B230120H23RIK, ARAF, CAMK2D, MTOR
GO:0034101~erythrocyte homeostasis	6	1.3986	0.00505281	MLL5, EPAS1, JMJD6, VEGFA, ACIN1, PRDX1
GO:0004672~protein kinase activity	25	5.82751	0.00528075	FGFR1, NRP1, PRPF4B, FASTK, POLR2I, RPS6KB1, CLK1, DMPK, PDPK1, SLK, SPEG, B230120H23RIK, CAMK2D, PAN3, TRPM7, PHKG2, PRKAB2, MYLK4, PRKAB1, STRADB, TRIM24, PLK2, MAPK14, ARAF, MTOR
GO:0051186~cofactor metabolic process	11	2.5641	0.00690564	PANK4, ACSS1, TPI1, IDH3G, ITGB1BP3, ACO2, SUCLG2, 2610507B11RIK, FH1, PDSS2, MDH1
GO:0016310~phosphorylation	27	6.29371	0.00837569	FGFR1, PRPF4B, HK2, RPS6KB1, CLK1, ATP5G3, ATP6V0B, DMPK, PDPK1, SLK, SPEG, B230120H23RIK, SPNB2, CAMK2D, IP6K1, NDUFS1, PAN3, TRPM7, PHKG2, MYLK4, NDUFA7, STRADB, TRIM24, PLK2, MAPK14, ARAF, MTOR
GO:0003729~mRNA binding	6	1.3986	0.00842673	UPF3B, RBM5, CPEB1, NXF1, LUC7L3, AUH
GO:0006796~phosphate metabolic process	31	7.22611	0.00872057	FGFR1, PRPF4B, CDC14B, HK2, PPM1A, RPS6KB1, CLK1, ATP5G3, ATP6V0B, DMPK, PDPK1, SLK, SPEG, B230120H23RIK, SPNB2, CAMK2D, IP6K1, NDUFS1, PAN3, TRPM7, PHKG2, MYLK4, NDUFA7, PTPRS, STRADB, TRIM24, PPA1, PLK2, MAPK14, ARAF, MTOR
GO:0006793~phosphorus metabolic process	31	7.22611	0.00872057	FGFR1, PRPF4B, CDC14B, HK2, PPM1A, RPS6KB1, CLK1, ATP5G3, ATP6V0B, DMPK, PDPK1, SLK, SPEG, B230120H23RIK, SPNB2, CAMK2D, IP6K1, NDUFS1, PAN3, TRPM7, PHKG2, MYLK4, NDUFA7, PTPRS, STRADB, TRIM24, PPA1, PLK2, MAPK14, ARAF, MTOR
GO:0008092~cytoskeletal protein binding	19	4.4289	0.00879699	TNNC1, TRPM7, BAIAP2L1, LMO7, MYH7, MYH6, NEXN, CAPZB, NDE1, KIF1B, PACSIN3, MACF1, NRAP, SPNB2, CLIP1, SPNA2, LMOD3, DST, MTUS2
GO:0003713~transcription coactivator activity	8	1.8648	0.0090111	NCOA1, MLL5, NACA, NCOA2, NCOA3, HCFC1, RBM39, PPARGC1A
GO:0003712~transcription cofactor activity	11	2.5641	0.00992794	NCOA1, MLL5, NACA, NCOA2, HDAC1, NCOA3, HCFC1, RBM39, DDX5, PPARGC1A, TOB1
GO:0007010~cytoskeleton organization	15	3.4965	0.0128266	DLC1, TCAP, TRPM7, PDGFA, STRADB, MYH6, UBE2B, CAPZB, TNNT2, NDE1, NRAP, SORBS1, KATNA1, B230120H23RIK, DST
GO:0001666~response to hypoxia	6	1.3986	0.013038	PYGM, EPAS1, PDGFA, VEGFA, RYR2, ITPR1
GO:0070482~response to oxygen levels	6	1.3986	0.0138785	PYGM, EPAS1, PDGFA, VEGFA, RYR2, ITPR1
GO:0008017~microtubule binding	6	1.3986	0.0138957	NDE1, KIF1B, MACF1, CLIP1, DST, MTUS2
GO:0001701~in utero embryonic development	13	3.0303	0.0149566	MAFG, FGFR1, ZFAND5, EPAS1, UBR3, GJA1, MYH6, UBE2B, PLCG1, SMARCB1, PKD2, ENO1, MLL2
GO:0007049~cell cycle	23	5.36131	0.0155971	ANAPC5, HCFC1, UBR2, BCCIP, STRADB, CPEB1, DCTN3, UBE2B, NDE1, MLL5, PLK2, MACF1, TIMELESS, SMARCB1, KATNA1, B230120H23RIK, RB1CC1, PKD2, CAMK2D, MDM2, VPS4A, RBM38, DST
GO:0051539~4 iron, 4 sulfur cluster binding	4	0.932401	0.0158978	ACO2, CDKAL1, NDUFS2, NDUFS1
GO:0031032~actomyosin structure organization	4	0.932401	0.016808	TNNT2, TCAP, TRPM7, MYH6
GO:0005516~calmodulin binding	8	1.8648	0.0176126	NDUFAF4, PHKG2, SPNB2, STRN3, CAMK2D, SPNA2, MYH7, MYH6
GO:0009057~macromolecule catabolic process	24	5.59441	0.0176326	USP8, PAN3, ANAPC5, UBR3, UBA5, UBR2, TRIM63, UBE2B, CNOT4, MYCBP2, AUH, USP28, SENP3, CUL5, CHID1, VCP, PYGM, PSMC2, USP47, MDM2, NSMCE2, USP48, FBXL3, NFX1
GO:0040029~regulation of gene expression, epigenetic	6	1.3986	0.0186282	MLL5, SMARCA5, TNRC6A, UBE2B, MPHOSPH8, SIRT3
GO:0006886~intracellular protein transport	13	3.0303	0.0191843	STX7, AP1B1, STX4A, TIMM10, STRADB, MACF1, VCP, SPNB2, TSC2, TOMM20, TRPC4AP, GM14494, TPR, TOB1
GO:0043169~cation binding	109	25.4079	0.0194289	LTBP3, TNNC1, RBM5, LMO7, DMPK, CNOT4, MLL5, RNF141, IDH3G, B230120H23RIK, LUC7L2, MLL2, ZFP623, UBR3, UBR2, CHPT1, TECR, CLPX, NEBL, CHID1, RYR2, CLIP1, DST, ZFAND6, ZFAND5, STX7, ADAMTSL5, DIDO1, BC003331, MUT, MACF1, RNFT1, ENTPD4, SDF4, ESRRA, CRIP2, EPHX2, GALT, SMYD2, TRIM63, ZFP606, ARMC1, PPA1, UPF3B, DSG2, PLCG1, ITGA7, RHOT1, CACNA1C, HPRT, KCNIP2, ZKSCAN3, AASDHPPT, SHARPIN, TRIM7, NSM…
GO:0033365~protein localization in organelle	7	1.6317	0.0198201	MACF1, SPNB2, TSC2, TIMM10, TOMM20, GM14494, TPR, TOB1
GO:0046872~metal ion binding	108	25.1748	0.020254	LTBP3, TNNC1, RBM5, LMO7, CNOT4, DMPK, MLL5, RNF141, IDH3G, B230120H23RIK, LUC7L2, MLL2, ZFP623, UBR3, UBR2, CHPT1, TECR, CLPX, NEBL, RYR2, CLIP1, DST, ZFAND6, ZFAND5, STX7, ADAMTSL5, DIDO1, BC003331, MUT, MACF1, RNFT1, ENTPD4, SDF4, ESRRA, CRIP2, EPHX2, GALT, SMYD2, TRIM63, ZFP606, ARMC1, PPA1, UPF3B, DSG2, PLCG1, ITGA7, RHOT1, CACNA1C, HPRT, KCNIP2, ZKSCAN3, AASDHPPT, SHARPIN, TRIM7, NSMCE2, ND…
GO:0006631~fatty acid metabolic process	10	2.331	0.020303	SLC27A1, TPI1, ACSL1, MAPK14, PRKAB2, EPHX2, FADS3, PRKAB1, ECHDC2, LTA4H
GO:0030218~erythrocyte differentiation	5	1.1655	0.0207098	MLL5, EPAS1, JMJD6, VEGFA, ACIN1
GO:0051493~regulation of cytoskeleton organization	7	1.6317	0.021684	SPNB2, SPNA2, MTOR, NEXN, CAPZB, DST, MYCBP2
GO:0001944~vasculature development	12	2.7972	0.0222477	ZFAND5, FGFR1, NRP1, SPHK2, EPAS1, JMJD6, PDGFA, MAPK14, ITGA7, VEGFA, GJA1, GPI1
GO:0022904~respiratory electron transport chain	4	0.932401	0.0228182	NDUFA5, NDUFA7, PPARGC1A, NDUFS1
GO:0032107~regulation of response to nutrient levels	3	0.699301	0.0231357	BECN1, MTOR, TRIM24
GO:0032104~regulation of response to extracellular stimulus	3	0.699301	0.0231357	BECN1, MTOR, TRIM24
GO:0008088~axon cargo transport	3	0.699301	0.0231357	KIF1B, KLC1, DST
GO:0045214~sarcomere organization	3	0.699301	0.0231357	TNNT2, TCAP, MYH6
GO:0008610~lipid biosynthetic process	13	3.0303	0.0239292	SPHK2, CHKB, PRKAB2, FADS3, PRKAB1, PISD, CHPT1, TECR, PDSS2, TPI1, DGAT2, LTA4H, AGPAT2
GO:0007507~heart development	11	2.5641	0.0254865	DLC1, TNNT2, NRP1, TCAP, JMJD6, RB1CC1, TSC2, PKD2, GJA1, FHL2, MYH6
GO:0016877~ligase activity, forming carbon-sulfur bonds	4	0.932401	0.027	SLC27A1, ACSS1, ACSL1, SUCLG2
GO:0006605~protein targeting	8	1.8648	0.0272423	MACF1, SPNB2, TSC2, TIMM10, TOMM20, STRADB, GM14494, TPR, TOB1
GO:0046470~phosphatidylcholine metabolic process	3	0.699301	0.0273662	PNPLA7, CHKB, CHPT1
GO:0043167~ion binding	109	25.4079	0.0275062	LTBP3, TNNC1, RBM5, LMO7, DMPK, CNOT4, MLL5, RNF141, IDH3G, B230120H23RIK, LUC7L2, MLL2, ZFP623, UBR3, UBR2, CHPT1, TECR, CLPX, NEBL, CHID1, RYR2, CLIP1, DST, ZFAND6, ZFAND5, STX7, ADAMTSL5, DIDO1, BC003331, MUT, MACF1, RNFT1, ENTPD4, SDF4, ESRRA, CRIP2, EPHX2, GALT, SMYD2, TRIM63, ZFP606, ARMC1, PPA1, UPF3B, DSG2, PLCG1, ITGA7, RHOT1, CACNA1C, HPRT, KCNIP2, ZKSCAN3, AASDHPPT, SHARPIN, TRIM7, NSM…
GO:0006915~apoptosis	18	4.1958	0.0277458	MEF2A, PDCD11, MCL1, FASTK, ADAMTSL4, RBM5, DIDO1, MOAP1, SLK, VCP, SHARPIN, JMJD6, TIAL1, RHOT1, ACIN1, PDCD5, LUC7L3, NDUFS1
GO:0046914~transition metal ion binding	76	17.7156	0.0280606	RBM5, LMO7, ZKSCAN3, CNOT4, MLL5, RNF141, IDH3G, SHARPIN, TRIM7, NSMCE2, LUC7L2, NDUFS2, ZCCHC7, NDUFS1, NFX1, MLL2, ZBTB20, ZFP623, ACO2, TRPM7, MICAL2, UBR3, UBR2, ARHGAP29, CHPT1, TECR, ZFR, RNF170, CLPX, NEBL, ITGB1BP2, MDM2, CLIP1, ZADH2, MATR3, ZFAND6, ZFAND5, PHYHD1, STX7, ADAMTSL5, POLR2I, PPM1A, TIMM10, FHL2, CDKAL1, DIDO1, MYCBP2, BC003331, MUT, RNFT1, LIMD1, RBM26, ESRRA, CRIP2, ZFP386…
GO:0030036~actin cytoskeleton organization	9	2.0979	0.029117	DLC1, TNNT2, SORBS1, NRAP, TCAP, PDGFA, TRPM7, MYH6, CAPZB
GO:0046983~protein dimerization activity	15	3.4965	0.0294549	SLC27A1, EPAS1, HPRT, RAB3GAP1, MYH7, PDSS2, MYCBP2, TIMELESS, DBP, VEGFA, PVRL2, TRPC4AP, ZC3H11A, SPNA2, MTUS2
GO:0015031~protein transport	23	5.36131	0.0294969	RAB2B, 1700034H14RIK, NACA, STX7, SNX6, AP1B1, STX4A, TIMM10, STRADB, CLPX, VCP, MACF1, DDX19A, SPNB2, TSC2, TOMM20, TRPC4AP, VPS4A, SNAP23, GM14494, EXOC5, TPR, TNPO3, TOB1
GO:0008219~cell death	19	4.4289	0.0306466	MEF2A, PDCD11, MCL1, HPRT, FASTK, ADAMTSL4, RBM5, DIDO1, MOAP1, SLK, VCP, JMJD6, SHARPIN, TIAL1, RHOT1, ACIN1, PDCD5, LUC7L3, NDUFS1
GO:0006576~biogenic amine metabolic process	6	1.3986	0.031074	PNPLA7, EPAS1, HPRT, CHKB, CHPT1, ALDH9A1
GO:0019941~modification-dependent protein catabolic process	19	4.4289	0.031311	USP8, ANAPC5, UBR3, UBA5, UBR2, TRIM63, UBE2B, CNOT4, MYCBP2, USP28, SENP3, CUL5, VCP, USP47, MDM2, NSMCE2, USP48, FBXL3, NFX1
GO:0043632~modification-dependent macromolecule catabolic process	19	4.4289	0.031311	USP8, ANAPC5, UBR3, UBA5, UBR2, TRIM63, UBE2B, CNOT4, MYCBP2, USP28, SENP3, CUL5, VCP, USP47, MDM2, NSMCE2, USP48, FBXL3, NFX1
GO:0045184~establishment of protein localization	23	5.36131	0.0316051	RAB2B, 1700034H14RIK, NACA, STX7, SNX6, AP1B1, STX4A, TIMM10, STRADB, CLPX, VCP, MACF1, DDX19A, SPNB2, TSC2, TOMM20, TRPC4AP, VPS4A, SNAP23, GM14494, EXOC5, TPR, TNPO3, TOB1
GO:0012501~programmed cell death	18	4.1958	0.0316275	MEF2A, PDCD11, MCL1, FASTK, ADAMTSL4, RBM5, DIDO1, MOAP1, SLK, VCP, SHARPIN, JMJD6, TIAL1, RHOT1, ACIN1, PDCD5, LUC7L3, NDUFS1
GO:0007512~adult heart development	3	0.699301	0.0318806	TCAP, GJA1, MYH6
GO:0015631~tubulin binding	6	1.3986	0.032609	NDE1, KIF1B, MACF1, CLIP1, DST, MTUS2
GO:0034613~cellular protein localization	13	3.0303	0.0329001	STX7, AP1B1, STX4A, TIMM10, STRADB, MACF1, VCP, SPNB2, TSC2, TOMM20, TRPC4AP, GM14494, TPR, TOB1
GO:0070727~cellular macromolecule localization	13	3.0303	0.0339688	STX7, AP1B1, STX4A, TIMM10, STRADB, MACF1, VCP, SPNB2, TSC2, TOMM20, TRPC4AP, GM14494, TPR, TOB1
GO:0017038~protein import	6	1.3986	0.0340634	SPNB2, TSC2, TIMM10, TOMM20, GM14494, TPR, TOB1
GO:0034637~cellular carbohydrate biosynthetic process	5	1.1655	0.034164	TPI1, GOT1, PHKG2, MAT2B, GPI1
GO:0004842~ubiquitin-protein ligase activity	7	1.6317	0.0352616	NOSIP, MDM2, NSMCE2, UBR3, UBR2, TRIM63, UBE2B
GO:0046394~carboxylic acid biosynthetic process	8	1.8648	0.0357953	TPI1, GOT1, PRKAB2, FADS3, PRKAB1, ASNSD1, MAT2B, LTA4H
GO:0006511~ubiquitin-dependent protein catabolic process	8	1.8648	0.0357953	USP28, CUL5, USP8, USP47, UBR3, UBR2, USP48, TRIM63
GO:0006575~cellular amino acid derivative metabolic process	8	1.8648	0.0357953	PNPLA7, EPAS1, HPRT, CKMT2, CHKB, MAT2B, CHPT1, ALDH9A1
GO:0016053~organic acid biosynthetic process	8	1.8648	0.0357953	TPI1, GOT1, PRKAB2, FADS3, PRKAB1, ASNSD1, MAT2B, LTA4H
GO:0016458~gene silencing	5	1.1655	0.0361311	TNRC6C, SMARCA5, TNRC6A, UBE2B, SIRT3
GO:0030163~protein catabolic process	20	4.662	0.0374052	USP8, ANAPC5, UBR3, UBA5, UBR2, TRIM63, UBE2B, CNOT4, MYCBP2, USP28, SENP3, CUL5, VCP, PSMC2, USP47, MDM2, NSMCE2, USP48, FBXL3, NFX1
GO:0016265~death	19	4.4289	0.0375315	MEF2A, PDCD11, MCL1, HPRT, FASTK, ADAMTSL4, RBM5, DIDO1, MOAP1, SLK, VCP, JMJD6, SHARPIN, TIAL1, RHOT1, ACIN1, PDCD5, LUC7L3, NDUFS1
GO:0048872~homeostasis of number of cells	7	1.6317	0.0380891	MLL5, EPAS1, JMJD6, VEGFA, ACIN1, FH1, PRDX1
GO:0019637~organophosphate metabolic process	9	2.0979	0.0403089	PNPLA7, TPI1, SPHK2, PLCG1, CHKB, PISD, IP6K1, CHPT1, AGPAT2
GO:0030029~actin filament-based process	9	2.0979	0.0403089	DLC1, TNNT2, SORBS1, NRAP, TCAP, PDGFA, TRPM7, MYH6, CAPZB
GO:0042802~identical protein binding	13	3.0303	0.0407872	SLC27A1, NRP1, HPRT, TRA2A, MYH7, MYCBP2, NDE1, TIMELESS, SHARPIN, VEGFA, CMYA5, PVRL2, MTUS2
GO:0032844~regulation of homeostatic process	5	1.1655	0.0424177	SLC27A1, MAPK14, VEGFA, PKD2, RYR2
GO:0008104~protein localization	25	5.82751	0.0424942	1700034H14RIK, STX7, NACA, AP1B1, SNX6, STX4A, TIMM10, MACF1, DDX19A, KATNA1, SPNB2, VPS4A, SNAP23, EXOC5, GM14494, TPR, TNRC6A, TNPO3, RAB2B, STRADB, CLPX, VCP, TSC2, TOMM20, TRPC4AP, TOB1
GO:0001568~blood vessel development	11	2.5641	0.0428936	FGFR1, NRP1, SPHK2, EPAS1, JMJD6, PDGFA, MAPK14, ITGA7, VEGFA, GJA1, GPI1
GO:0010927~cellular component assembly involved in morphogenesis	4	0.932401	0.0437922	TNNT2, TCAP, MYH6, UBE2B
GO:0032970~regulation of actin filament-based process	5	1.1655	0.0446418	TNNC1, SPNB2, SPNA2, MTOR, CAPZB
GO:0043009~chordate embryonic development	16	3.7296	0.0454665	DLC1, MAFG, ZFAND5, FGFR1, TCAP, EPAS1, GJA1, UBR3, MYH6, UBE2B, PLCG1, SMARCB1, TSC2, PKD2, ENO1, MLL2
GO:0004609~phosphatidylserine decarboxylase activity	2	0.4662	0.0462631	GOT1, PISD
GO:0046165~alcohol biosynthetic process	4	0.932401	0.0469086	TPI1, GOT1, SPHK2, GPI1
GO:0044265~cellular macromolecule catabolic process	21	4.8951	0.0473202	USP8, PAN3, ANAPC5, UBR3, UBA5, UBR2, TRIM63, UBE2B, CNOT4, MYCBP2, AUH, USP28, SENP3, CUL5, VCP, USP47, MDM2, NSMCE2, USP48, FBXL3, NFX1
GO:0051603~proteolysis involved in cellular protein catabolic process	19	4.4289	0.0474364	USP8, ANAPC5, UBR3, UBA5, UBR2, TRIM63, UBE2B, CNOT4, MYCBP2, USP28, SENP3, CUL5, VCP, USP47, MDM2, NSMCE2, USP48, FBXL3, NFX1
GO:0009792~embryonic development ending in birth or egg hatching	16	3.7296	0.0479184	DLC1, MAFG, ZFAND5, FGFR1, TCAP, EPAS1, GJA1, UBR3, MYH6, UBE2B, PLCG1, SMARCB1, TSC2, PKD2, ENO1, MLL2
GO:0044257~cellular protein catabolic process	19	4.4289	0.0490808	USP8, ANAPC5, UBR3, UBA5, UBR2, TRIM63, UBE2B, CNOT4, MYCBP2, USP28, SENP3, CUL5, VCP, USP47, MDM2, NSMCE2, USP48, FBXL3, NFX1

## Sheet: Replicate 1 Disease1
Supplementary Data 4. Gene Ontology of genes expressed in Modules (Replicate 1 Disease1)
Term	Count	%	P Value	Genes
GO:0051270~regulation of cell motion	9	3.15789	0.000212716	HMGB1, HIF1A, PTP4A1, MAP3K1, TEK, ABI3, MKKS, HBEGF, PTEN
GO:0040012~regulation of locomotion	9	3.15789	0.000257284	HMGB1, HIF1A, PTP4A1, MAP3K1, TEK, ABI3, MKKS, HBEGF, PTEN
GO:0030334~regulation of cell migration	8	2.80702	0.000475971	HMGB1, HIF1A, PTP4A1, MAP3K1, TEK, ABI3, HBEGF, PTEN
GO:0008134~transcription factor binding	13	4.5614	0.00128902	MTDH, UBE3A, NFKBIA, PPARGC1B, RGL2, CITED2, NR1H2, NCOA3, THRAP3, DDAH2, USP16, APBB1, CHD4
GO:0051789~response to protein stimulus	7	2.45614	0.00200741	NKAP, ERP44, ID1, EIF4A2, HSPA4L, DNAJC3, DDAH2
GO:0008135~translation factor activity, nucleic acid binding	7	2.45614	0.00343231	EIF3D, EIF3B, EIF4A2, EFTUD2, EIF2S2, TCEB3, EIF2B4
GO:0003713~transcription coactivator activity	7	2.45614	0.00379326	NCOA3, UBE3A, THRAP3, USP16, PPARGC1B, CITED2, RGL2
GO:0045597~positive regulation of cell differentiation	9	3.15789	0.00508211	HMGB1, IRX3, CD36, HIF1A, BTG1, NPTN, AP3D1, JAG1, ACIN1
GO:0051094~positive regulation of developmental process	10	3.50877	0.00521936	HMGB1, IRX3, CD36, HIF1A, BTG1, NPTN, AP3D1, JAG1, ACIN1, DLG1
GO:0030029~actin filament-based process	9	3.15789	0.0052568	RHOJ, NCK2, TLN1, ENAH, ATP2C1, PDGFA, PAFAH1B1, APBB1, DLG1
GO:0008593~regulation of Notch signaling pathway	3	1.05263	0.00597386	IL6ST, NFKBIA, JAG1
GO:0045639~positive regulation of myeloid cell differentiation	4	1.40351	0.00609378	HMGB1, HIF1A, JAG1, ACIN1
GO:0045637~regulation of myeloid cell differentiation	5	1.75439	0.00722915	HMGB1, HIF1A, NFKBIA, JAG1, ACIN1
GO:0000166~nucleotide binding	47	16.4912	0.00789172	NKAP, RHOJ, ABCF3, GNAI3, IDE, RBM5, HDGF, SLFN5, EIF3B, SNRK, IVD, MAP3K1, KATNA1, TEK, MSI2, MKKS, STK39, ACIN1, EHD1, CHD4, GIMAP4, YARS, PAN3, ABCB8, MYO1C, CSNK1G2, SUCLG1, EFTUD2, ABCA8A, SIRT4, SSB, CDK4, PRKCD, PPARGC1B, SLTM, ATP6V1A, HNRNPH2, MAPK12, ATP2C1, EIF4A2, DYRK1A, THRAP3, HSPA4L, RAB14, YME1L1, ACAD11, UBE2E1
GO:0006986~response to unfolded protein	5	1.75439	0.0088347	NKAP, ERP44, HSPA4L, DNAJC3, DDAH2
GO:0032535~regulation of cellular component size	8	2.80702	0.0111225	ARPC5L, RB1CC1, MAP3K1, CDK4, EMP3, APBB1, EMP1, DLG1
GO:0030036~actin cytoskeleton organization	8	2.80702	0.0126082	RHOJ, NCK2, TLN1, ENAH, ATP2C1, PDGFA, PAFAH1B1, DLG1
GO:0003743~translation initiation factor activity	5	1.75439	0.013619	EIF3D, EIF3B, EIF4A2, EIF2S2, EIF2B4
GO:0046907~intracellular transport	14	4.91228	0.0138602	COPZ2, ENAH, STX7, VPS54, NFKBIA, ERGIC3, GOLGA7, ATP2C1, ATG4A, AP3D1, PAFAH1B1, EHD1, APBB1, KPNA1
GO:0060736~prostate gland growth	3	1.05263	0.0158367	PSAP, UBE3A, PTEN
GO:0030335~positive regulation of cell migration	4	1.40351	0.0180427	HMGB1, HIF1A, PTP4A1, HBEGF
GO:0006413~translational initiation	4	1.40351	0.0193761	EIF3D, EIF3B, EIF2S2, EIF2B4
GO:0019838~growth factor binding	5	1.75439	0.0224101	IL6ST, CTGF, LTBP4, COL6A1, PDAP1
GO:0007155~cell adhesion	16	5.61404	0.0229801	TLN1, FBLIM1, JUP, LYVE1, COL14A1, CD36, CD93, ATP2C1, CTGF, CD34, TEK, NPTN, EFR3A, COL6A1, PARVA, DLG1
GO:0022610~biological adhesion	16	5.61404	0.0233036	TLN1, FBLIM1, JUP, LYVE1, COL14A1, CD36, CD93, ATP2C1, CTGF, CD34, TEK, NPTN, EFR3A, COL6A1, PARVA, DLG1
GO:0051272~positive regulation of cell motion	4	1.40351	0.0236953	HMGB1, HIF1A, PTP4A1, HBEGF
GO:0007010~cytoskeleton organization	11	3.85965	0.025901	RHOJ, NCK2, TLN1, ENAH, ATP2C1, PDGFA, KATNA1, VPS54, PAFAH1B1, HAUS8, DLG1
GO:0040007~growth	8	2.80702	0.027183	NCOA3, PSAP, UBE3A, VPS54, HBEGF, EMP3, PTEN, EMP1
GO:0040017~positive regulation of locomotion	4	1.40351	0.0284926	HMGB1, HIF1A, PTP4A1, HBEGF
GO:0016477~cell migration	9	3.15789	0.0292245	NCK2, HIF1A, CTGF, CD34, KATNA1, HBEGF, PAFAH1B1, PTEN, APBB1
GO:0009057~macromolecule catabolic process	17	5.96491	0.0390298	PAN3, UBE3A, USP4, PPP2R5C, RFWD2, PJA2, LYVE1, CD36, MGRN1, ATG4A, CAND2, SMURF2, FBXO32, YME1L1, RNF167, USP16, UBE2E1
GO:0051059~NF-kappaB binding	3	1.05263	0.0455318	MTDH, NFKBIA, DDAH2
GO:0048608~reproductive structure development	6	2.10526	0.0470431	NCOA3, PSAP, UBE3A, PTEN, EIF2B4, DLG1
GO:0003006~reproductive developmental process	9	3.15789	0.0474048	NCOA3, PSAP, UBE3A, MKKS, PAFAH1B1, PTEN, EIF2B4, DLG1, CITED2
GO:0035295~tube development	9	3.15789	0.0474048	HMGB1, ENAH, LIPA, HIF1A, NCOA3, ID1, PDGFA, CTGF, DLG1
GO:0030246~carbohydrate binding	10	3.50877	0.048183	LPHN2, GLG1, HMGB1, LYVE1, CD93, CTGF, HDGF, HBEGF, LMAN2, NOMO1

## Sheet: Replicate 2 Disease1
Supplementary Data 4. Gene Ontology of genes expressed in Modules (Replicate 2 Disease1)
Term	Count	%	P Value	Genes
GO:0051603~proteolysis involved in cellular protein catabolic process	25	7.39645	5.76264e-05	USP7, FBXO40, XIAP, UFC1, NEDD8, RNF181, PCOLCE, SENP6, PSMB5, PSMB6, PSENEN, FBXO3, UBE2D1, SOCS2, HERC4, PCNP, UBR1, PJA2, UBE2E3, DCUN1D1, ATG4A, UBA2, PSEN2, CAND2, SMURF1
GO:0044257~cellular protein catabolic process	25	7.39645	6.24767e-05	USP7, FBXO40, XIAP, UFC1, NEDD8, RNF181, PCOLCE, SENP6, PSMB5, PSMB6, PSENEN, FBXO3, UBE2D1, SOCS2, HERC4, PCNP, UBR1, PJA2, UBE2E3, DCUN1D1, ATG4A, UBA2, PSEN2, CAND2, SMURF1
GO:0044265~cellular macromolecule catabolic process	27	7.98817	6.58664e-05	USP7, FBXO40, XIAP, UFC1, NEDD8, RNF181, PCOLCE, SENP6, PSMB5, PSMB6, PSENEN, FBXO3, UBE2D1, SOCS2, HERC4, RNPS1, PCNP, UBR1, PJA2, UBE2E3, DCUN1D1, ATG4A, UBA2, PNRC2, PSEN2, CAND2, SMURF1
GO:0030163~protein catabolic process	25	7.39645	0.00010689	USP7, FBXO40, XIAP, UFC1, NEDD8, RNF181, PCOLCE, SENP6, PSMB5, PSMB6, PSENEN, FBXO3, UBE2D1, SOCS2, HERC4, PCNP, UBR1, PJA2, UBE2E3, DCUN1D1, ATG4A, UBA2, PSEN2, CAND2, SMURF1
GO:0009057~macromolecule catabolic process	27	7.98817	0.000206166	USP7, FBXO40, XIAP, UFC1, NEDD8, RNF181, PCOLCE, SENP6, PSMB5, PSMB6, PSENEN, FBXO3, UBE2D1, SOCS2, HERC4, RNPS1, PCNP, UBR1, PJA2, UBE2E3, DCUN1D1, ATG4A, UBA2, PNRC2, PSEN2, CAND2, SMURF1
GO:0051493~regulation of cytoskeleton organization	9	2.66272	0.000500977	ARHGEF2, CAV1, TRIM54, ROCK2, RHOA, TMOD3, SPNA1, KANK3, DSTN
GO:0043632~modification-dependent macromolecule catabolic process	22	6.50888	0.000517082	USP7, XIAP, FBXO40, SOCS2, HERC4, UFC1, NEDD8, PCNP, UBR1, RNF181, PCOLCE, SENP6, PSMB5, PJA2, UBE2E3, DCUN1D1, ATG4A, UBA2, CAND2, SMURF1, FBXO3, UBE2D1
GO:0019941~modification-dependent protein catabolic process	22	6.50888	0.000517082	USP7, XIAP, FBXO40, SOCS2, HERC4, UFC1, NEDD8, PCNP, UBR1, RNF181, PCOLCE, SENP6, PSMB5, PJA2, UBE2E3, DCUN1D1, ATG4A, UBA2, CAND2, SMURF1, FBXO3, UBE2D1
GO:0006508~proteolysis	34	10.0592	0.00151991	USP7, METAP2, XIAP, CORIN, FBXO40, IDE, UFC1, NEDD8, RNF181, PCOLCE, SENP6, PSMB5, PSMB6, CFH, PSENEN, FBXO3, UBE2D1, CASP2, KLK8, SOCS2, HERC4, PCNP, UBR1, PJA2, UBE2E3, DCUN1D1, CPE, ATG4A, UBA2, PSEN2, CAND2, ADAMTS1, CPD, SMURF1
GO:0019899~enzyme binding	11	3.25444	0.00672767	CCND1, DENND5A, ARHGEF2, CAV1, RALBP1, NLK, DOCK9, CYFIP1, TPRKB, HSPA9, NRIP1
GO:0033043~regulation of organelle organization	9	2.66272	0.00802023	ARHGEF2, CAV1, TRIM54, ROCK2, RHOA, TMOD3, SPNA1, KANK3, DSTN
GO:0043244~regulation of protein complex disassembly	5	1.47929	0.0080856	ARHGEF2, TRIM54, TMOD3, SPNA1, DSTN
GO:0051494~negative regulation of cytoskeleton organization	5	1.47929	0.011866	ARHGEF2, TRIM54, TMOD3, SPNA1, KANK3
GO:0006886~intracellular protein transport	12	3.5503	0.0141599	SNX9, CLTA, SCAMP3, ATG4A, PCNA, PEX13, PPP3CA, COPG, M6PR, YWHAE, HSPA9, AP3B1
GO:0009968~negative regulation of signal transduction	9	2.66272	0.0144807	CCND1, GRB10, CAV1, LRP1, SOCS2, NLK, RHOA, IGF1, SNX13
GO:0000082~G1/S transition of mitotic cell cycle	4	1.18343	0.0146664	CCND1, CAMK2G, PPP3CA, LATS2
GO:0046907~intracellular transport	16	4.73373	0.0146922	SNX9, SCAMP3, CLTA, YWHAE, M6PR, ERGIC2, SCYL1, RSRC1, ATG4A, PCNA, PEX13, PPP3CA, GOLGA5, COPG, AP3B1, HSPA9
GO:0006412~translation	13	3.84615	0.0160817	EEF1A1, EIF4E3, EIF2S3X, TARS2, MRPL3, FARS2, MRPS5, RPL6, EIF3L, MRPL55, MRPL33, RPS23, EIF2B5
GO:0017016~Ras GTPase binding	5	1.47929	0.0171311	DENND5A, ARHGEF2, RALBP1, DOCK9, CYFIP1
GO:0031267~small GTPase binding	5	1.47929	0.0192184	DENND5A, ARHGEF2, RALBP1, DOCK9, CYFIP1
GO:0008017~microtubule binding	5	1.47929	0.0214565	ARHGEF2, TRIM54, ATG4A, TMOD3, MAPRE2
GO:0051020~GTPase binding	5	1.47929	0.0226329	DENND5A, ARHGEF2, RALBP1, DOCK9, CYFIP1
GO:0010648~negative regulation of cell communication	9	2.66272	0.0227462	CCND1, GRB10, CAV1, LRP1, SOCS2, NLK, RHOA, IGF1, SNX13
GO:0008104~protein localization	23	6.80473	0.0234812	SYS1, KDELR2, SNX9, CLTA, CAV1, SCAMP3, HSPG2, NEDD8, YWHAE, M6PR, COG6, ATG4A, PXMP3, PSEN2, RAB22A, PCNA, PEX13, PPP3CA, PDCD6IP, COPG, SNX13, HSPA9, AP3B1
GO:0034613~cellular protein localization	12	3.5503	0.0239917	SNX9, CLTA, SCAMP3, ATG4A, PCNA, PEX13, PPP3CA, COPG, M6PR, YWHAE, HSPA9, AP3B1
GO:0070727~cellular macromolecule localization	12	3.5503	0.0250049	SNX9, CLTA, SCAMP3, ATG4A, PCNA, PEX13, PPP3CA, COPG, M6PR, YWHAE, HSPA9, AP3B1
GO:0032956~regulation of actin cytoskeleton organization	5	1.47929	0.0250585	RHOA, TMOD3, SPNA1, KANK3, DSTN
GO:0032970~regulation of actin filament-based process	5	1.47929	0.0264389	RHOA, TMOD3, SPNA1, KANK3, DSTN
GO:0043242~negative regulation of protein complex disassembly	4	1.18343	0.0266619	ARHGEF2, TRIM54, TMOD3, SPNA1
GO:0010639~negative regulation of organelle organization	5	1.47929	0.027864	ARHGEF2, TRIM54, TMOD3, SPNA1, KANK3
GO:0070507~regulation of microtubule cytoskeleton organization	4	1.18343	0.0286976	ARHGEF2, CAV1, TRIM54, ROCK2
GO:0051129~negative regulation of cellular component organization	6	1.77515	0.0293213	KLK8, ARHGEF2, TRIM54, TMOD3, SPNA1, KANK3
GO:0006413~translational initiation	4	1.18343	0.0330092	EIF4E3, EIF2S3X, EIF3L, EIF2B5
GO:0015631~tubulin binding	5	1.47929	0.0432405	ARHGEF2, TRIM54, ATG4A, TMOD3, MAPRE2
GO:0051259~protein oligomerization	5	1.47929	0.0446141	MTMR2, CAV2, CAV1, PRNP, DCTPP1

## Sheet: Replicate 1 Disease2
Supplementary Data 4. Gene Ontology of genes expressed in Modules (Replicate 1 Disease2)
Term	Count	%	P Value	Genes
GO:0003735~structural constituent of ribosome	84	5.57769	2.51471e-52	RPL19, MRPL41, RPL14, GM10159, RPLP2, RPS27L, RPL22L1, GM11808, RPLP0, RPLP1, FAU, GM10294, MRPL33, MRPL34, RPL36AL, GM11942, MRPL52, RPL35A, MRPL51, GM3362, RSL1D1, RPS18, RPS19, MRPS18C, MRPS18A, RPS17, RPS14, GM8430, RPS15, GM12411, RPS11, GM10288, MRPS16, MRPS14, MRPS12, GM11361, GM14586, RPS26, GM10036, RPS28, RPL7, RPS29, RPL6, RPL8, MRPL55, GM15772, GM10132, RPS20, RPL4, RPS21, RPS24, RPSA…
GO:0006412~translation	111	7.37052	1.02846e-43	RPL19, MRPL41, RPL14, GM10159, EIF5, RPLP2, EIF5A, RPS27L, RPL22L1, IARS2, GM11808, RPLP0, RPLP1, FAU, EIF1, GM10294, MRPL33, MRPL34, RPL36AL, GM11942, MRPL52, RPL35A, MRPL51, GM3362, DARS, EEF2, RSL1D1, RPS18, MRPS18C, RPS19, MRPS18A, RPS17, RPS14, GM8430, RPS15, GM12411, RPS11, GM10288, MRPL43, MRPS16, EEF1B2, MRPS14, MRPS12, FARS2, MTIF3, GM11361, KARS, GM14586, EIF3C, RPS26, GM10036, RPS28, R…
GO:0006091~generation of precursor metabolites and energy	89	5.90969	3.39605e-34	PTGES3, ATP5D, UQCRC2, LDHB, GM5514, LDHA, COX10, GM10925, NDUFAB1, PGAM2, OGDH, UQCRFS1, PDHB, NDUFS7, NDUFS5, UQCR10, NDUFS4, IDH3G, GOT1, NDUFS8, ATP5L, CAT, PDHA1, SUCLA2, NDUFS3, NDUFS2, NDUFS1, ATP5J, TXNL1, NDUFB11, ACO2, SUCLG2, CYCS, NDUFC2, PFKP, PFKM, CYB5B, NDUFA10, ATP6V1D, PPP1CB, NDUFA11, ATP6V1F, UQCRH, PKM2, DLD, GNAS, MDH2, MDH1, NDUFB3, NDUFB5, NDUFB6, NDUFB7, NDUFB8, NDUFB9, H…
GO:0005198~structural molecule activity	118	7.83533	4.40076e-33	RPL19, MRPL41, RPL14, VAPA, GM10159, TUBB2A, RPLP2, RPS27L, RPL22L1, ACTG1, GM11808, RPLP0, RPLP1, FAU, GM10294, MRPL33, MRPL34, RPL36AL, GM11942, MRPL52, RPL35A, MRPL51, GM3362, CRYAB, CTNNA1, RSL1D1, RPS18, RPS19, MRPS18C, MRPS18A, RPS17, RPS14, GM8430, RPS15, COL1A2, GM12411, COL1A1, RPS11, GM10288, MFAP5, MYL6, MRPS16, MRPS14, MRPS12, AKAP12, GM11361, GM14586, RPS26, GM10036, RPS28, RPL7, RPS…
GO:0022900~electron transport chain	42	2.78884	4.87166e-18	UQCRC2, NDUFB3, NDUFB5, NDUFB6, NDUFB7, NDUFB8, NDUFB9, NDUFAB1, TXN1, UQCRFS1, NDUFB2, NDUFS7, NDUFS5, UQCR10, NDUFS4, NDUFS8, ETFDH, NDUFS3, NDUFS2, NDUFS1, ETFA, NDUFA4, TXNL1, NDUFA5, NDUFB11, NDUFA8, NDUFA6, CYCS, NDUFA7, NDUFC2, CYB5B, NDUFA10, SOD2, NDUFA11, SDHA, SLC25A12, SLC25A13, UQCRH, SDHC, NDUFV2, SDHD, DLD
GO:0046907~intracellular transport	87	5.77689	2.55604e-16	SRP14, CLTA, CLTB, AP1B1, TIMM17A, TIMM17B, USE1, BNIP3, SRP19, SYNGR1, CDC42, COPB2, NDE1, AP1S2, DYNLL2, FXC1, RANBP1, GM14494, SAR1B, TPR, SAR1A, COX16, RAMP2, ADAM10, KIF5B, RAN, VTI1B, SYNJ2BP, TIMM44, TIMM8B, KIF1C, MFN2, KIF1B, NPC2, IPO5, CAMK1, CUX1, RAB10, TRAPPC1, DST, SRP9, COPE, MYL6, SNX9, YWHAZ, STX8, MTX2, GM10177, AKAP12, TIMM10, NAPA, RPL38, 2510003E04RIK, TIMM13, LMAN1, CD74, P…
GO:0045333~cellular respiration	27	1.79283	3.78e-14	COX10, NDUFB8, UQCR10, IDH3G, IDH2, CAT, FH1, SUCLA2, NDUFS1, NDUFA5, ACO2, SUCLG2, NDUFA7, NDUFC2, IDH3B, IDH3A, SOD2, SDHA, SLC25A12, SLC25A13, UQCRH, SDHC, DLD, SDHD, 2610507B11RIK, MDH2, MDH1
GO:0034613~cellular protein localization	65	4.31607	5.85009e-14	SRP14, CLTA, CLTB, AP1B1, TIMM17A, TIMM17B, SRP19, SYNGR1, CTNNB1, CDC42, COPB2, AP1S2, FXC1, GM14494, SAR1B, TPR, SAR1A, COX16, RAMP2, RAN, VTI1B, OPTN, SYNJ2BP, TIMM44, TIMM8B, MFN2, IPO5, RAB10, SRP9, SNX9, YWHAZ, STX8, MTX2, GM10177, AKAP12, TIMM10, PPP3R1, NAPA, TIMM13, RPL38, CD74, PPP1R3C, TOMM7, MACF1, AP3M1, TOMM5, SPNB2, BCAP29, TMED10, PEX13, PPP3CA, SRGN, HSPA9, AP2M1, RAB2A, TXNIP, Y…
GO:0008104~protein localization	119	7.90173	7.52548e-14	SRP14, CHMP4B, USE1, RAB1B, EIF5A, SRP19, CTNNB1, APOE, SAR1B, SAR1A, CUTA, RAN, VTI1B, TMSB10, OPTN, SYNJ2BP, CLPX, TIMM8B, SEC61B, RAB12, COL1A1, RAB10, AKAP2, CHMP2A, SNX9, STX8, CAV1, MTX2, AKAP12, ARF6, PPT1, NAPA, NEDD8, LMAN1, CD74, PFN1, PPP1R3C, TOMM7, MACF1, TOMM6, TOMM5, SPNB2, NPM1, TMED10, SRGN, AP2M1, GABARAPL2, AKTIP, ARF1, ULK1, TOMM40L, ARF4, GOSR2, GNB2L1, CLTA, CLTB, AP1B1, TLN…
GO:0070727~cellular macromolecule localization	65	4.31607	8.0599e-14	SRP14, CLTA, CLTB, AP1B1, TIMM17A, TIMM17B, SRP19, SYNGR1, CTNNB1, CDC42, COPB2, AP1S2, FXC1, GM14494, SAR1B, TPR, SAR1A, COX16, RAMP2, RAN, VTI1B, OPTN, SYNJ2BP, TIMM44, TIMM8B, MFN2, IPO5, RAB10, SRP9, SNX9, YWHAZ, STX8, MTX2, GM10177, AKAP12, TIMM10, PPP3R1, NAPA, TIMM13, RPL38, CD74, PPP1R3C, TOMM7, MACF1, AP3M1, TOMM5, SPNB2, BCAP29, TMED10, PEX13, PPP3CA, SRGN, HSPA9, AP2M1, RAB2A, TXNIP, Y…
GO:0015980~energy derivation by oxidation of organic compounds	34	2.25764	1.59453e-13	PTGES3, COX10, NDUFB8, UQCR10, PPP1R3C, GOT1, IDH3G, IDH2, CAT, FH1, SUCLA2, NDUFS1, NDUFA5, ACO2, SUCLG2, NDUFA7, NDUFC2, IDH3B, PPP1CB, IDH3A, SOD2, SDHA, SLC25A12, SLC25A13, PYGM, UQCRH, SDHC, SDHD, DLD, GYG, 2610507B11RIK, GNAS, MDH2, MDH1
GO:0006886~intracellular protein transport	60	3.98406	6.11887e-13	SRP14, CLTA, CLTB, AP1B1, TIMM17A, TIMM17B, SRP19, SYNGR1, COPB2, AP1S2, FXC1, GM14494, TPR, SAR1B, SAR1A, COX16, RAMP2, RAN, VTI1B, SYNJ2BP, TIMM44, TIMM8B, MFN2, IPO5, RAB10, SRP9, SNX9, YWHAZ, STX8, MTX2, GM10177, AKAP12, TIMM10, NAPA, TIMM13, RPL38, CD74, PPP1R3C, TOMM7, MACF1, AP3M1, TOMM5, SPNB2, BCAP29, TMED10, PEX13, PPP3CA, HSPA9, AP2M1, RAB2A, TXNIP, YWHAB, STRADB, YWHAE, YWHAH, GSK3B, …
GO:0051082~unfolded protein binding	26	1.72643	3.19699e-11	HSP90AB1, PTGES3, VBP1, CCT2, DNAJB12, CCT3, CALR, DNAJB11, SLMAP, NPM1, GM14494, HSPA8, DNAJA3, DNAJA2, HSPA9, HSP90AA1, CLPX, CCT7, TRAP1, PFDN1, HSP90B1, CCT5, CCT4, TBCA, PFDN5, CCT8
GO:0015031~protein transport	99	6.57371	1.21536e-10	SRP14, CHMP4B, USE1, RAB1B, EIF5A, SRP19, SAR1B, SAR1A, RAN, VTI1B, SYNJ2BP, CLPX, TIMM8B, SEC61B, RAB12, COL1A1, RAB10, CHMP2A, SNX9, STX8, MTX2, AKAP12, ARF6, PPT1, NAPA, LMAN1, CD74, PPP1R3C, TOMM7, MACF1, TOMM6, TOMM5, SPNB2, TMED10, AP2M1, GABARAPL2, AKTIP, ARF1, TOMM40L, ARF4, GOSR2, CLTA, CLTB, AP1B1, TIMM17A, TIMM17B, SYNGR1, COPB2, AP1S2, FXC1, GM14494, TPR, KDELR1, COX16, RAMP2, NUP88, …
GO:0009060~aerobic respiration	16	1.06242	1.55832e-10	ACO2, SUCLG2, COX10, IDH3B, IDH3A, SDHA, IDH3G, SDHC, SDHD, IDH2, 2610507B11RIK, FH1, CAT, SUCLA2, MDH2, MDH1
GO:0045184~establishment of protein localization	99	6.57371	1.86368e-10	SRP14, CHMP4B, USE1, RAB1B, EIF5A, SRP19, SAR1B, SAR1A, RAN, VTI1B, SYNJ2BP, CLPX, TIMM8B, SEC61B, RAB12, COL1A1, RAB10, CHMP2A, SNX9, STX8, MTX2, AKAP12, ARF6, PPT1, NAPA, LMAN1, CD74, PPP1R3C, TOMM7, MACF1, TOMM6, TOMM5, SPNB2, TMED10, AP2M1, GABARAPL2, AKTIP, ARF1, TOMM40L, ARF4, GOSR2, CLTA, CLTB, AP1B1, TIMM17A, TIMM17B, SYNGR1, COPB2, AP1S2, FXC1, GM14494, TPR, KDELR1, COX16, RAMP2, NUP88, …
GO:0051186~cofactor metabolic process	42	2.78884	4.03672e-10	NAMPT, COX10, ACOT2, PPT1, GCLM, HIBADH, HMOX2, ALAS1, TPI1, IDH3G, ALAS2, GPX4, CPOX, GPX3, VKORC1, IDH2, FH1, SUCLA2, ACO2, SUCLG2, IDH3B, COQ9, DLAT, SOD1, IDH3A, SOD2, SDHA, ISCA1, DBT, ISCU, NFU1, PGLS, ISCA2, ITGB1BP3, GM8566, SDHC, SDHD, 2610507B11RIK, UROD, SCP2, MDH2, MGST1, MDH1
GO:0055114~oxidation reduction	98	6.5073	1.52358e-09	LDHB, LDHA, NDUFAB1, OGDH, HIBADH, PDHB, KDM1A, UQCR10, IDH3G, CPOX, PDHA1, ASPH, TXNL1, QDPR, NNT, DLD, MDH2, MDH1, HSD17B10, PAM, ME3, MOSC2, TXN1, GCLM, HADHA, FTH1, IDH2, PTGR2, MAOB, IDH3B, IDH3A, SLC25A12, SLC25A13, NDUFV2, 2610507B11RIK, UQCRC2, ACOX1, GM5514, CYB5R1, PRDX5, PRDX2, PRDX3, UQCRFS1, PRDX1, NDUFS7, GPX1, HMOX2, MSRA, NDUFS5, NDUFS4, GPX4, GPX3, NDUFS8, VKORC1, CAT, NDUFS3, LO…
GO:0006605~protein targeting	34	2.25764	1.53949e-09	SRP14, YWHAZ, MTX2, GM10177, AKAP12, TIMM10, RPL38, TIMM13, SRP19, SYNGR1, PPP1R3C, MACF1, TOMM5, FXC1, SPNB2, PEX13, GM14494, PPP3CA, TPR, COX16, HSPA9, TXNIP, RAN, YWHAB, STRADB, SYNJ2BP, YWHAE, TIMM8B, MFN2, GSK3B, IPO5, YWHAQ, SRP9, SSR3, TOB1
GO:0006099~tricarboxylic acid cycle	14	0.929615	2.01646e-09	ACO2, SUCLG2, IDH3B, IDH3A, SDHA, IDH3G, SDHC, SDHD, IDH2, 2610507B11RIK, FH1, SUCLA2, MDH2, MDH1
GO:0046356~acetyl-CoA catabolic process	14	0.929615	4.08556e-09	ACO2, SUCLG2, IDH3B, IDH3A, SDHA, IDH3G, SDHC, SDHD, IDH2, 2610507B11RIK, FH1, SUCLA2, MDH2, MDH1
GO:0008092~cytoskeletal protein binding	67	4.44887	1.52443e-08	LIMA1, MAEA, TLN2, CAPZA2, MYBPC3, LMO7, SYNPO2L, DSTN, ACTR2, FRMD5, NDE1, MAP1LC3A, MED28, PACSIN3, GSN, MSN, LMOD2, LMOD3, PLS3, MTUS2, TWF2, KIF5B, KTN1, MYH7, ACTN2, TMSB10, NEXN, CTNNA1, KIF1B, NME1, XIRP2, CFL2, TMSB4X, MAPRE2, WASL, DST, ABLIM1, CNN3, CALD1, ARPC4, RDX, ARPC5, CAPZB, TPM4, TPM3, PFN1, MACF1, ARPC2, SPNB2, CLASP1, OBSCN, GABARAPL1, CAP2, GABARAP, ANXA2, GMFB, YWHAH, NRAP, …
GO:0006084~acetyl-CoA metabolic process	15	0.996016	2.13499e-08	ACO2, SUCLG2, IDH3B, DLAT, IDH3A, SDHA, IDH3G, SDHC, SDHD, IDH2, 2610507B11RIK, FH1, SUCLA2, MDH2, MDH1
GO:0006979~response to oxidative stress	25	1.66003	2.89599e-08	ATOX1, CLU, ROMO1, PRDX2, PRDX3, PRDX1, GCLM, PSMB5, GPX1, APOE, GPX4, GPX3, ETFDH, CYGB, CAT, NDUFS2, TXNIP, MAP2K1, GATM, MYH7, SOD1, SOD2, PRDX6, GM8566, COL1A1, PRNP
GO:0006007~glucose catabolic process	19	1.26162	3.30109e-08	LDHB, LDHA, GM5514, PFKP, HK2, PGAM2, HK1, PFKM, DLAT, OGDH, GPI1, HIBADH, PDHB, PGLS, TPI1, PKM2, PDHA1, MDH2, ENO1, MDH1
GO:0019320~hexose catabolic process	19	1.26162	3.30109e-08	LDHB, LDHA, GM5514, PFKP, HK2, PGAM2, HK1, PFKM, DLAT, OGDH, GPI1, HIBADH, PDHB, PGLS, TPI1, PKM2, PDHA1, MDH2, ENO1, MDH1
GO:0051187~cofactor catabolic process	15	0.996016	3.52395e-08	ACO2, SUCLG2, IDH3B, IDH3A, SDHA, HMOX2, IDH3G, SDHC, SDHD, IDH2, 2610507B11RIK, FH1, SUCLA2, MDH2, MDH1
GO:0046365~monosaccharide catabolic process	19	1.26162	6.45317e-08	LDHB, LDHA, GM5514, PFKP, HK2, PGAM2, HK1, PFKM, DLAT, OGDH, GPI1, HIBADH, PDHB, PGLS, TPI1, PKM2, PDHA1, MDH2, ENO1, MDH1
GO:0044275~cellular carbohydrate catabolic process	20	1.32802	7.13077e-08	LDHB, LDHA, GM5514, PFKP, HK2, PGAM2, HK1, PFKM, DLAT, OGDH, GPI1, HIBADH, PDHB, PGLS, TPI1, PYGM, PKM2, PDHA1, MDH2, ENO1, MDH1
GO:0009109~coenzyme catabolic process	14	0.929615	7.67392e-08	ACO2, SUCLG2, IDH3B, IDH3A, SDHA, IDH3G, SDHC, SDHD, IDH2, 2610507B11RIK, FH1, SUCLA2, MDH2, MDH1
GO:0006096~glycolysis	17	1.12882	8.66247e-08	LDHB, LDHA, GM5514, PFKP, HK2, PGAM2, HK1, PFKM, DLAT, OGDH, GPI1, PDHB, TPI1, PKM2, PDHA1, MDH2, ENO1, MDH1
GO:0006119~oxidative phosphorylation	19	1.26162	1.2167e-07	ATP5D, NDUFB8, GM10925, NDUFA7, NDUFC2, ATP5F1, GM10039, ATP5G3, ATP6V1D, ATP6V1F, ATP6V0E, UQCR10, UQCRH, ATP6V1E1, DLD, ATP5L, ATP5A1, NDUFS1, ATP5J
GO:0006457~protein folding	29	1.92563	3.85962e-07	HSP90AB1, FKBP8, FKBP4, FKBP3, VBP1, DNAJB12, FKBP1A, CCT2, CCT3, CALR, CD74, DNAJB11, SLMAP, HSPA8, DNAJA3, HSPA9, DNAJA2, HSP90AA1, CLPX, PPIF, CCT7, TRAP1, PFDN1, HSP90B1, CCT5, CCT4, PFDN5, CCT8, FKBP2
GO:0010035~response to inorganic substance	24	1.59363	3.97477e-07	CAV1, ROMO1, PRDX2, PRDX3, PRDX1, GPX1, GPX4, CPOX, GPX3, MT1, CAT, CUTA, S100A16, GATM, MGP, MYH7, SOD1, SOD2, SLC25A12, SLC25A13, PRDX6, GM8566, COL1A1, PRNP, PDCD6
GO:0006732~coenzyme metabolic process	31	2.05843	4.69179e-07	NAMPT, ACOT2, GCLM, HIBADH, TPI1, IDH3G, GPX4, GPX3, VKORC1, IDH2, FH1, SUCLA2, ACO2, SUCLG2, IDH3B, COQ9, DLAT, SOD1, IDH3A, SOD2, SDHA, DBT, PGLS, ITGB1BP3, GM8566, SDHC, SDHD, 2610507B11RIK, SCP2, MDH2, MGST1, MDH1
GO:0019843~rRNA binding	12	0.796813	5.9388e-07	GM3362, GM13680, RPS9, MRPS6, RPS4X, GM11361, MRPL20, RPS18, GM10036, MRPL16, NPM1, RPL8, RPS11, GM10132, GM10288, GM15500
GO:0050136~NADH dehydrogenase (quinone) activity	12	0.796813	5.9388e-07	NDUFS7, NDUFB3, NDUFS4, NDUFB7, NDUFB8, NDUFA7, NDUFS8, NDUFV2, NDUFC2, NDUFS3, NDUFS2, NDUFS1
GO:0008137~NADH dehydrogenase (ubiquinone) activity	12	0.796813	5.9388e-07	NDUFS7, NDUFB3, NDUFS4, NDUFB7, NDUFB8, NDUFA7, NDUFS8, NDUFV2, NDUFC2, NDUFS3, NDUFS2, NDUFS1
GO:0003954~NADH dehydrogenase activity	12	0.796813	5.9388e-07	NDUFS7, NDUFB3, NDUFS4, NDUFB7, NDUFB8, NDUFA7, NDUFS8, NDUFV2, NDUFC2, NDUFS3, NDUFS2, NDUFS1
GO:0016052~carbohydrate catabolic process	22	1.46082	6.59125e-07	LDHB, LDHA, GM5514, GM2A, PFKP, HK2, PGAM2, HK1, PFKM, DLAT, OGDH, GPI1, HIBADH, PDHB, PGLS, TPI1, CHID1, PYGM, PKM2, PDHA1, MDH2, ENO1, MDH1
GO:0015078~hydrogen ion transmembrane transporter activity	22	1.46082	8.12118e-07	ATP5D, COX7A2, GM10925, COX8A, ATP5F1, COX7C, ATP6V1G1, COX7A2L, UQCRFS1, GM10039, COX5A, ATP5G3, ATP6V1D, ATP6V1F, ATP6V0E, UQCR10, UQCRH, ATP6V1E1, COX6A1, ATP5L, ATP5A1, ATP5J
GO:0016651~oxidoreductase activity, acting on NADH or NADPH	17	1.12882	8.76682e-07	NDUFB3, NDUFA5, CYB5R1, NDUFB7, NDUFB8, NDUFA7, NDUFC2, CBR4, NDUFS7, NNT, NDUFS4, DLD, NDUFV2, NDUFS8, NDUFS3, NDUFS2, NDUFS1
GO:0003779~actin binding	48	3.18725	9.36357e-07	LIMA1, MAEA, TLN2, CAPZA2, MYBPC3, SYNPO2L, DSTN, ACTR2, MED28, GSN, LMOD2, PLS3, TWF2, TMSB10, MYH7, ACTN2, CTNNA1, NEXN, XIRP2, CFL2, TMSB4X, WASL, DST, ABLIM1, CNN3, CALD1, RDX, ARPC4, ARPC5, CAPZB, TPM4, TPM3, PFN1, MACF1, ARPC2, SPNB2, CAP2, GMFB, YWHAH, NRAP, SVIL, EPB4.1, MYPN, TMOD3, CYFIP1, MARCKS, WDR1, GM9844, TMOD1
GO:0046164~alcohol catabolic process	19	1.26162	1.45441e-06	LDHB, LDHA, GM5514, PFKP, HK2, PGAM2, HK1, PFKM, DLAT, OGDH, GPI1, HIBADH, PDHB, PGLS, TPI1, PKM2, PDHA1, MDH2, ENO1, MDH1
GO:0015077~monovalent inorganic cation transmembrane transporter activity	22	1.46082	2.30566e-06	ATP5D, COX7A2, GM10925, COX8A, ATP5F1, COX7C, ATP6V1G1, COX7A2L, UQCRFS1, GM10039, COX5A, ATP5G3, ATP6V1D, ATP6V1F, ATP6V0E, UQCR10, UQCRH, ATP6V1E1, COX6A1, ATP5L, ATP5A1, ATP5J
GO:0016655~oxidoreductase activity, acting on NADH or NADPH, quinone or similar compound as acceptor	12	0.796813	2.4929e-06	NDUFS7, NDUFB3, NDUFS4, NDUFB7, NDUFB8, NDUFA7, NDUFS8, NDUFV2, NDUFC2, NDUFS3, NDUFS2, NDUFS1
GO:0034614~cellular response to reactive oxygen species	10	0.664011	2.63718e-06	GPX1, GPX4, GM8566, GPX3, ROMO1, PRDX2, CAT, PRDX3, SOD1, PRDX1, SOD2
GO:0003723~RNA binding	87	5.77689	2.68362e-06	SRP14, GM13680, LSM6, CWC15, EIF5A, EIF2A, CPEB1, SRP19, RPS3, GPX4, PCBP1, DDX24, PCBP2, U2AF1, LSM5, LSM4, LSM3, PUM2, RBMS1, GM15500, GM3362, G3BP1, HNRNPA2B1, MRPS5, MRPS6, MBNL1, CSDA, RPS4X, ZCCHC17, QK, RSL1D1, HNRPDL, RPS18, RPS14, EIF4A1, SNRPB, THOC7, SNRPA, RPS11, AKAP1, GM10288, SNRPF, NHP2, MCTS1, SNRPE, MATR3, SRP9, SNRPG, MRPL44, GM12174, FIP1L1, NHP2L1, FARS2, SNRPB2, TRA2A, PABPC…
GO:0007010~cytoskeleton organization	51	3.38645	2.81066e-06	LIMA1, MAEA, PDLIM7, TLN2, CAPZA2, MYBPC3, RHOQ, ACTG1, NDE1, NISCH, GSN, B230120H23RIK, RHOA, TUBB5, RANBP1, TUBA1B, PLS3, TMSB10, UBE2B, TACC2, MURC, SGCG, XIRP2, NCK1, GM8566, TMSB4X, WASL, AKAP2, DST, SGCB, ABLIM1, CNN3, ARPC4, CALR, ITGB1, CAPZB, PFN1, SORBS1, NPM1, RAC1, ACTC1, CAP2, RAF1, STRADB, SOD1, GABARAP, TUBA8, YWHAH, NRAP, SVIL, EPB4.1, GM9844, TMOD1
GO:0009057~macromolecule catabolic process	85	5.64409	3.14154e-06	MKRN1, CAST, LSM6, USE1, BNIP3, RNF181, USP50, SENP6, CUL3, CUL5, GM11808, MAP1LC3A, APOE, BTBD1, KLHL9, LSM5, CUL1, USP14, USP13, UBE2A, ADAM10, UBE2J1, UBR2, UBE2J2, UBE2B, 2810422J05RIK, PSMA1, CHID1, PSMA6, PSMA5, UBE2K, GM8566, GM8430, CLPP, UBC, UCHL3, AMFR, UBB, ASB2, USP25, XRN2, USP7, PSMB10, ATG10, USP8, XIAP, ANAPC13, ASB11, NEDD8, PPT1, CDC34, FEM1A, UBE2R2, RBX1, PSMB5, ZFP36L1, PSMB…
GO:0008064~regulation of actin polymerization or depolymerization	16	1.06242	3.64205e-06	LIMA1, CAPZA2, RDX, TMSB10, ARPC5, CAPZB, KANK1, DSTN, PFN1, GSN, ARPC2, SPNB2, RAC1, TMOD3, TMSB4X, GM9844, RASA1
GO:0030832~regulation of actin filament length	16	1.06242	4.79087e-06	LIMA1, CAPZA2, RDX, TMSB10, ARPC5, CAPZB, KANK1, DSTN, PFN1, GSN, ARPC2, SPNB2, RAC1, TMOD3, TMSB4X, GM9844, RASA1
GO:0051493~regulation of cytoskeleton organization	23	1.52722	5.83243e-06	LIMA1, CAV1, CAPZA2, RDX, TMSB10, ARPC5, NEXN, CAPZB, KANK1, DSTN, PFN1, ARPC2, GSN, SPNB2, RAC1, NPM1, RHOA, TMOD3, TMSB4X, RANBP1, CLASP1, DST, GM9844, RASA1
GO:0032535~regulation of cellular component size	31	2.05843	6.20427e-06	RTN4, LIMA1, NRP1, TNFRSF12A, CAPZA2, RDX, PPT1, ARPC5, CAPZB, KANK1, DSTN, PFN1, LAMB2, ARPC2, GSN, SPNB2, NPM1, RAC1, NDUFS3, RASA1, CGRRF1, ADIPOR2, TMSB10, NTN1, ULK1, CD81, TMOD3, CYFIP1, TMSB4X, APBB2, GM9844, XRN2
GO:0030163~protein catabolic process	74	4.91368	6.53174e-06	MKRN1, CAST, USE1, RNF181, USP50, SENP6, CUL3, CUL5, GM11808, MAP1LC3A, BTBD1, KLHL9, CUL1, USP14, USP13, UBE2A, ADAM10, UBE2J1, UBR2, UBE2J2, UBE2B, PSMA1, 2810422J05RIK, PSMA6, PSMA5, UBE2K, CLPP, GM8430, UBC, UCHL3, AMFR, ASB2, UBB, USP25, USP7, PSMB10, ATG10, USP8, XIAP, ANAPC13, ASB11, NEDD8, PPT1, CDC34, FEM1A, UBE2R2, RBX1, PSMB5, PSMB4, UBE2D3, SUMO1, PSMB6, PSMB1, FBXW5, PSMB3, PSMB2, CA…
GO:0044265~cellular macromolecule catabolic process	79	5.24568	7.84412e-06	MKRN1, LSM6, BNIP3, RNF181, USP50, SENP6, CUL3, CUL5, GM11808, MAP1LC3A, APOE, BTBD1, KLHL9, LSM5, CUL1, USP14, USP13, UBE2A, ADAM10, UBE2J1, UBR2, UBE2J2, UBE2B, PSMA1, 2810422J05RIK, PSMA6, PSMA5, UBE2K, GM8566, CLPP, GM8430, UBC, UCHL3, AMFR, UBB, ASB2, USP25, XRN2, USP7, PSMB10, ATG10, USP8, XIAP, ANAPC13, ASB11, NEDD8, PPT1, CDC34, FEM1A, UBE2R2, RBX1, PSMB5, ZFP36L1, PSMB4, UBE2D3, SUMO1, P…
GO:0032956~regulation of actin cytoskeleton organization	17	1.12882	9.44626e-06	LIMA1, CAPZA2, RDX, TMSB10, ARPC5, CAPZB, KANK1, DSTN, PFN1, ARPC2, GSN, SPNB2, RAC1, RHOA, TMOD3, TMSB4X, GM9844, RASA1
GO:0000302~response to reactive oxygen species	13	0.863214	1.02719e-05	ROMO1, PRDX2, MYH7, PRDX3, SOD1, PRDX1, SOD2, GPX1, PRDX6, GM8566, GPX4, GPX3, CAT, COL1A1
GO:0032970~regulation of actin filament-based process	17	1.12882	1.18883e-05	LIMA1, CAPZA2, RDX, TMSB10, ARPC5, CAPZB, KANK1, DSTN, PFN1, ARPC2, GSN, SPNB2, RAC1, RHOA, TMOD3, TMSB4X, GM9844, RASA1
GO:0070003~threonine-type peptidase activity	10	0.664011	1.27917e-05	PSMB5, PSMB10, PSMB4, PSMA1, PSMB6, PSMA6, PSMB1, PSMA5, PSMB3, PSMB2
GO:0004298~threonine-type endopeptidase activity	10	0.664011	1.27917e-05	PSMB5, PSMB10, PSMB4, PSMA1, PSMB6, PSMA6, PSMB1, PSMA5, PSMB3, PSMB2
GO:0033365~protein localization in organelle	22	1.46082	1.44957e-05	TXNIP, SRP14, RAN, MTX2, PPP3R1, TIMM10, TIMM13, RPL38, SRP19, TIMM8B, MFN2, MACF1, TOMM5, FXC1, SPNB2, IPO5, GM14494, PPP3CA, TPR, SRP9, SRGN, TOB1
GO:0045454~cell redox homeostasis	17	1.12882	1.48768e-05	TXNL1, TMX2, P4HB, SEPW1, GLRX5, PDIA3, PRDX5, PRDX2, TXN1, PRDX3, PRDX1, TXNDC17, 2810407C02RIK, PRDX6, DLD, SH3BGRL3, 2700094K13RIK
GO:0008135~translation factor activity, nucleic acid binding	22	1.46082	1.69327e-05	EEF1A1, EEF1B2, EIF5, EIF5A, EIF2A, EEF2, EIF1B, ETF1, MTIF3, EIF3C, GM6900, EIF4B, EIF3G, EIF3H, EIF4H, EIF3E, ICT1, EIF3F, EIF4A1, EIF3K, EIF3I, EIF1, EEF1D
GO:0034599~cellular response to oxidative stress	10	0.664011	2.0259e-05	GPX1, GPX4, GM8566, GPX3, ROMO1, PRDX2, CAT, PRDX3, SOD1, PRDX1, SOD2
GO:0044257~cellular protein catabolic process	70	4.64807	2.40794e-05	MKRN1, RNF181, USP50, SENP6, CUL3, CUL5, GM11808, MAP1LC3A, BTBD1, KLHL9, CUL1, USP14, USP13, UBE2A, ADAM10, UBE2J1, UBR2, UBE2J2, UBE2B, PSMA1, 2810422J05RIK, PSMA6, PSMA5, UBE2K, CLPP, GM8430, UBC, UCHL3, AMFR, ASB2, UBB, USP25, USP7, PSMB10, ATG10, USP8, XIAP, ANAPC13, ASB11, NEDD8, PPT1, CDC34, FEM1A, RBX1, UBE2R2, PSMB5, PSMB4, UBE2D3, SUMO1, PSMB6, PSMB1, FBXW5, PSMB3, PSMB2, CACYBP, RNF11,…
GO:0030833~regulation of actin filament polymerization	14	0.929615	2.54141e-05	CAPZA2, RDX, TMSB10, ARPC5, CAPZB, KANK1, PFN1, GSN, ARPC2, SPNB2, RAC1, TMOD3, TMSB4X, GM9844, RASA1
GO:0006006~glucose metabolic process	27	1.79283	2.68901e-05	PTGES3, LDHB, LDHA, GM5514, HK2, PGAM2, HK1, OGDH, GPI1, HIBADH, G6PC3, PDHB, PPP1R3C, TPI1, NISCH, PDHA1, ENO1, PFKP, PFKM, DLAT, PPP1CB, PGLS, PYGM, PKM2, GYG, MDH2, MDH1, SERP1
GO:0022904~respiratory electron transport chain	11	0.730412	2.85541e-05	SLC25A12, NDUFA5, UQCR10, SLC25A13, NDUFB8, UQCRH, NDUFA7, DLD, NDUFC2, NDUFS1, SOD2
GO:0051603~proteolysis involved in cellular protein catabolic process	69	4.58167	3.64923e-05	MKRN1, RNF181, USP50, SENP6, CUL3, CUL5, GM11808, MAP1LC3A, BTBD1, KLHL9, USP14, CUL1, USP13, UBE2A, ADAM10, UBE2J1, UBR2, UBE2J2, UBE2B, PSMA1, 2810422J05RIK, PSMA6, PSMA5, UBE2K, CLPP, GM8430, UBC, UCHL3, AMFR, ASB2, UBB, USP25, USP7, PSMB10, ATG10, USP8, XIAP, ANAPC13, ASB11, NEDD8, CDC34, FEM1A, RBX1, UBE2R2, PSMB5, PSMB4, UBE2D3, SUMO1, PSMB6, PSMB1, FBXW5, PSMB3, PSMB2, CACYBP, RNF11, FBXO9…
GO:0030029~actin filament-based process	31	2.05843	3.74119e-05	MYL6, LIMA1, PDLIM7, CNN3, CAPZA2, MYBPC3, RHOQ, ARPC4, CALR, CAPZB, ITGB1, ACTG1, PFN1, NISCH, SORBS1, GSN, RAC1, RHOA, PLS3, ACTC1, TMSB10, MURC, NRAP, XIRP2, NCK1, EPB4.1, TMSB4X, WASL, APBB2, GM9844, AKAP2, TMOD1
GO:0022890~inorganic cation transmembrane transporter activity	25	1.66003	3.99417e-05	ATP5D, GM10925, COX7C, ATP6V1G1, COX7A2L, GM10039, COX5A, UQCRFS1, ATP5G3, ATP2B1, ATP6V0E, UQCR10, ATP5L, SLC39A1, ATP5J, COX7A2, COX8A, ATP5F1, ATP6V1D, ATP6V1F, ATP2A2, UQCRH, ATP6V1E1, COX6A1, ATP5A1
GO:0006800~oxygen and reactive oxygen species metabolic process	14	0.929615	4.22907e-05	CYCS, BNIP3, MPV17, PRDX2, PRDX3, SOD1, PRDX1, SOD2, GPX1, GM8566, GPX4, GPX3, CAT, GTF3C2, NDUFS3, NDUFS1
GO:0000166~nucleotide binding	218	14.4754	4.25651e-05	DYNC1LI1, TUBB2A, RAB1B, CCT2, CCT3, CLK1, IARS2, HIBADH, ATP2B1, ACTG1, RAB28, NT5C3, B230120H23RIK, SULT1A1, U2AF1, GTPBP4, GM3362, OPA1, KIF5B, SUCLG2, RAN, WNK1, UBE2J1, MYH7, UBE2J2, HRAS1, NME1, DLD, CAMK1, NEK9, RAB12, AMFR, ARL8B, RAB10, MDH1, NEK7, GNAI2, FARS2, PABPC4, ARF6, CDC34, HADHA, HTATSF1, 1300010F03RIK, RAC1, IDH2, PABPC1, GM10132, RPS24, HNRNPAB, MAP2K1, MAP2K2, MAP2K4, DDX1, …
GO:0019318~hexose metabolic process	30	1.99203	4.41702e-05	PTGES3, LDHB, LDHA, GM5514, HK2, PGAM2, HK1, OGDH, GPI1, HIBADH, PDHB, G6PC3, PPP1R3C, TPI1, NISCH, PDHA1, ENO1, GALT, PFKP, PFKM, DLAT, FUCA2, PPP1CB, PGLS, PYGM, PKM2, GYG, POFUT2, MDH2, MDH1, SERP1
GO:0042542~response to hydrogen peroxide	10	0.664011	4.61612e-05	GPX1, GPX4, GM8566, GPX3, PRDX2, COL1A1, CAT, PRDX3, SOD1, PRDX1, SOD2
GO:0006839~mitochondrial transport	13	0.863214	5.85605e-05	KIF5B, MTX2, TIMM10, BNIP3, 2510003E04RIK, TIMM13, TIMM8B, SLC25A12, MFN2, SLC25A13, TOMM5, FXC1, GM14494
GO:0030837~negative regulation of actin filament polymerization	10	0.664011	6.71593e-05	PFN1, GSN, SPNB2, CAPZA2, TMOD3, TMSB10, TMSB4X, RDX, GM9844, CAPZB, KANK1
GO:0042743~hydrogen peroxide metabolic process	9	0.59761	7.19365e-05	GPX1, GPX4, GM8566, GPX3, CYCS, PRDX2, CAT, PRDX3, SOD1, PRDX1
GO:0030036~actin cytoskeleton organization	29	1.92563	7.27815e-05	LIMA1, PDLIM7, CNN3, CAPZA2, MYBPC3, RHOQ, ARPC4, CALR, CAPZB, ITGB1, ACTG1, PFN1, NISCH, SORBS1, GSN, RAC1, RHOA, PLS3, ACTC1, TMSB10, MURC, NRAP, XIRP2, EPB4.1, NCK1, TMSB4X, WASL, GM9844, AKAP2, TMOD1
GO:0015986~ATP synthesis coupled proton transport	12	0.796813	7.95822e-05	ATP5D, ATP6V0E, GM10925, ATP6V1E1, ATP5F1, ATP5L, ATP5A1, GM10039, ATP6V1D, ATP5G3, ATP6V1F, ATP5J
GO:0015985~energy coupled proton transport, down electrochemical gradient	12	0.796813	7.95822e-05	ATP5D, ATP6V0E, GM10925, ATP6V1E1, ATP5F1, ATP5L, ATP5A1, GM10039, ATP6V1D, ATP5G3, ATP6V1F, ATP5J
GO:0051129~negative regulation of cellular component organization	20	1.32802	8.46898e-05	RTN4, LIMA1, NRP1, CAPZA2, RHOQ, RDX, TMSB10, UBE2B, NTN1, CAPZB, KANK1, PFN1, YWHAH, PACSIN3, ULK1, GSN, SPNB2, TMOD3, TMSB4X, CLASP1, GM9844
GO:0032271~regulation of protein polymerization	15	0.996016	9.07269e-05	CAV1, CAPZA2, RDX, TMSB10, ARPC5, CAPZB, KANK1, PFN1, GSN, ARPC2, SPNB2, RAC1, TMOD3, TMSB4X, GM9844, RASA1
GO:0019725~cellular homeostasis	48	3.18725	0.000103492	PDIA3, ATOX1, HEXA, BNIP3, PRDX5, PRDX2, PRDX3, PRDX1, TENC1, GM10116, CKB, ALAS2, 2810407C02RIK, APOE, MT1, NDUFS1, TXNL1, SGK1, QK, GNB1, PRDX6, GM8566, DLD, PRNP, TMX2, GLRX5, CAV1, FTL1, FKBP1A, PPT1, TXN1, GCLM, FTH1, ANXA7, CD9, NPM1, PPP3CA, SEPW1, P4HB, SOD1, CSRP3, SOD2, PYGM, ATP2A2, TXNDC17, FYN, PLN, RHOT1, SH3BGRL3, 2700094K13RIK
GO:0006518~peptide metabolic process	12	0.796813	0.000104183	PAM, SEC11C, SEC11A, SOD1, GCLM, TAPBP, SOD2, GM8566, GPX4, GPX3, SPCS1, SPCS2, MGST1
GO:0015992~proton transport	14	0.929615	0.000132389	ATP5D, GM10925, ATP5F1, ATP6V1G1, GM10039, ATP5G3, ATP6V1D, ATP6V1F, ATP6V0E, NNT, ATP6V1E1, ATP5L, ATP5A1, ATP5J
GO:0031333~negative regulation of protein complex assembly	10	0.664011	0.000133605	PFN1, GSN, SPNB2, CAPZA2, TMOD3, TMSB10, TMSB4X, RDX, GM9844, CAPZB, KANK1
GO:0032272~negative regulation of protein polymerization	10	0.664011	0.000133605	PFN1, GSN, SPNB2, CAPZA2, TMOD3, TMSB10, TMSB4X, RDX, GM9844, CAPZB, KANK1
GO:0070301~cellular response to hydrogen peroxide	7	0.464807	0.00013621	GPX1, GPX4, GPX3, PRDX2, CAT, PRDX3, PRDX1
GO:0042744~hydrogen peroxide catabolic process	7	0.464807	0.00013621	GPX1, GPX4, GPX3, PRDX2, CAT, PRDX3, PRDX1
GO:0033043~regulation of organelle organization	27	1.79283	0.000141653	LIMA1, CAV1, CAPZA2, RDX, ARPC5, CAPZB, KANK1, DSTN, PFN1, CDC42, GSN, ARPC2, SPNB2, NPM1, RAC1, RHOA, RANBP1, CLASP1, RASA1, TMSB10, NEXN, UBE2B, YWHAH, TMOD3, TMSB4X, GM9844, DST, NCOR1
GO:0048037~cofactor binding	35	2.32404	0.00015479	ACOX1, ME3, NDUFAB1, MOSC2, OGDH, HIBADH, HADHA, GOT2, NDUFS7, KDM1A, ALAS1, GOT1, ALAS2, IDH3G, IDH2, GCSH, PDHX, NDUFS2, ETFA, CTBP1, IDH3B, CBR4, DLAT, ACADL, DBI, SIRT2, IDH3A, SDHA, DBT, PYGM, NDUFV2, DLD, BLVRB, OAT, MDH1
GO:0006612~protein targeting to membrane	9	0.59761	0.000158596	SRP14, MACF1, FXC1, TIMM10, TIMM13, SRP19, TIMM8B, SRP9, SSR3
GO:0006818~hydrogen transport	14	0.929615	0.000163052	ATP5D, GM10925, ATP5F1, ATP6V1G1, GM10039, ATP5G3, ATP6V1D, ATP6V1F, ATP6V0E, NNT, ATP6V1E1, ATP5L, ATP5A1, ATP5J
GO:0043022~ribosome binding	8	0.531208	0.00016625	EIF3C, SEC61B, EIF3K, EIF5A, SPCS1, EIF2A, HSPA5, RPS21
GO:0016209~antioxidant activity	12	0.796813	0.000172208	PRDX5, PRDX2, PRDX3, SOD1, PRDX1, SOD2, GPX1, PRDX6, GM8566, GPX4, GPX3, CYGB, CAT
GO:0016684~oxidoreductase activity, acting on peroxide as acceptor	10	0.664011	0.000182475	GPX1, PRDX6, GPX4, GPX3, PRDX5, PRDX2, CYGB, CAT, PRDX3, PRDX1
GO:0004601~peroxidase activity	10	0.664011	0.000182475	GPX1, PRDX6, GPX4, GPX3, PRDX5, PRDX2, CYGB, CAT, PRDX3, PRDX1
GO:0005525~GTP binding	48	3.18725	0.000217469	GNAI2, TUBB2A, FKBP4, ARFRP1, EIF5, RAB1B, RRAD, RHOQ, ARF6, RRAGC, CDC42, RAB28, RAC1, TUBB5, RHOA, RAB11A, RHOC, TUBA1A, SAR1B, SAR1A, TUBA1B, EHD4, RAB2A, RAB2B, ARL1, EEF1A1, GTPBP4, ADSSL1, OPA1, DNM1L, RAN, SUCLG2, EEF2, ARL3, HRAS1, MFN2, TUBA8, ARF1, ARF4, RHOT1, RHEB, RAB12, GNAS, RIT1, RAP1B, ARL8B, RAB10, NKIRAS1
GO:0003743~translation initiation factor activity	15	0.996016	0.00023591	EIF5, EIF1B, EIF2A, MTIF3, EIF3C, GM6900, EIF4B, EIF3G, EIF3H, EIF4H, EIF3E, EIF3F, EIF4A1, EIF3K, EIF1, EIF3I
GO:0034220~ion transmembrane transport	12	0.796813	0.000277575	ATP5D, ATP6V0E, GM10925, ATP6V1E1, ATP5F1, ATP5L, ATP5A1, GM10039, ATP6V1D, ATP5G3, ATP6V1F, ATP5J
GO:0016071~mRNA metabolic process	42	2.78884	0.000340617	APOBEC2, FIP1L1, NHP2L1, LSM6, CWC15, SNRPB2, TRA2A, SNRPD2, CPEB1, WTAP, WBP4, ZFP36L1, HNRNPK, DNAJB11, FRG1, PCBP1, GPX4, HNRNPF, EIF3E, U2AF1, LSM5, LSM4, LSM3, HNRNPC, PABPC1, TSEN34, SMG7, HNRNPA2B1, PRPF39, MBNL1, QK, HNRPDL, SNRPB, ZRANB2, SNRPA, THOC7, SNRPF, HNRNPH1, SNRPE, XRN2, TXNL4A, SNRPG
GO:0003924~GTPase activity	23	1.52722	0.000343209	EEF1A1, GTPBP4, OPA1, DNM1L, GNAI2, TUBB2A, RAN, ARFRP1, RHOQ, EEF2, RRAGC, HRAS1, MFN2, CDC42, TUBA8, GNB1, RAC1, RHOA, TUBB5, GNAS, TUBA1A, TUBA1B, EHD4
GO:0051540~metal cluster binding	13	0.863214	0.000357196	ACO2, UQCRFS1, NDUFS7, ISCA1, NFU1, ISCU, ISCA2, CISD1, NDUFV2, NDUFS8, ETFDH, NDUFS2, NDUFS1
GO:0051536~iron-sulfur cluster binding	13	0.863214	0.000357196	ACO2, UQCRFS1, NDUFS7, ISCA1, NFU1, ISCU, ISCA2, CISD1, NDUFV2, NDUFS8, ETFDH, NDUFS2, NDUFS1
GO:0019001~guanyl nucleotide binding	48	3.18725	0.000387386	GNAI2, TUBB2A, FKBP4, ARFRP1, EIF5, RAB1B, RRAD, RHOQ, ARF6, RRAGC, CDC42, RAB28, RAC1, TUBB5, RHOA, RAB11A, RHOC, TUBA1A, SAR1B, SAR1A, TUBA1B, EHD4, RAB2A, RAB2B, ARL1, EEF1A1, GTPBP4, ADSSL1, OPA1, DNM1L, RAN, SUCLG2, EEF2, ARL3, HRAS1, MFN2, TUBA8, ARF1, ARF4, RHOT1, RHEB, RAB12, GNAS, RIT1, RAP1B, ARL8B, RAB10, NKIRAS1
GO:0032561~guanyl ribonucleotide binding	48	3.18725	0.000387386	GNAI2, TUBB2A, FKBP4, ARFRP1, EIF5, RAB1B, RRAD, RHOQ, ARF6, RRAGC, CDC42, RAB28, RAC1, TUBB5, RHOA, RAB11A, RHOC, TUBA1A, SAR1B, SAR1A, TUBA1B, EHD4, RAB2A, RAB2B, ARL1, EEF1A1, GTPBP4, ADSSL1, OPA1, DNM1L, RAN, SUCLG2, EEF2, ARL3, HRAS1, MFN2, TUBA8, ARF1, ARF4, RHOT1, RHEB, RAB12, GNAS, RIT1, RAP1B, ARL8B, RAB10, NKIRAS1
GO:0005996~monosaccharide metabolic process	30	1.99203	0.000397478	PTGES3, LDHB, LDHA, GM5514, HK2, PGAM2, HK1, OGDH, GPI1, HIBADH, PDHB, G6PC3, PPP1R3C, TPI1, NISCH, PDHA1, ENO1, GALT, PFKP, PFKM, DLAT, FUCA2, PPP1CB, PGLS, PYGM, PKM2, GYG, POFUT2, MDH2, MDH1, SERP1
GO:0043254~regulation of protein complex assembly	15	0.996016	0.000399946	CAV1, CAPZA2, RDX, TMSB10, ARPC5, CAPZB, KANK1, PFN1, GSN, ARPC2, SPNB2, RAC1, TMOD3, TMSB4X, GM9844, RASA1
GO:0051287~NAD or NADH binding	12	0.796813	0.000428145	CTBP1, ME3, IDH3G, NDUFV2, IDH2, IDH3B, NDUFS2, IDH3A, SIRT2, HIBADH, HADHA, MDH1
GO:0008380~RNA splicing	31	2.05843	0.000428579	NHP2L1, LSM6, SNRPB2, TRA2A, CWC15, SNRPD2, WTAP, WBP4, HNRNPK, FRG1, HNRNPF, U2AF1, LSM5, LSM4, LSM3, HNRNPC, PABPC1, TSEN34, HNRNPA2B1, PRPF39, MBNL1, QK, SNRPB, ZRANB2, SNRPA, THOC7, HNRNPH1, SNRPF, SNRPE, TXNL4A, SNRPG
GO:0008430~selenium binding	10	0.664011	0.000430452	SEPW1, GPX1, SELM, 2810407C02RIK, GPX4, SELK, GPX3, PRDX2, SEPP1, 2700094K13RIK
GO:0034101~erythrocyte homeostasis	13	0.863214	0.00043704	BMP4, MAEA, LYN, PRDX1, TIMP1, HBA-A1, HBA-A2, MLL5, GM13654, RPS19, ALAS2, ID2, SP3, NCOR1
GO:0007005~mitochondrion organization	19	1.26162	0.000452151	OPA1, SSBP1, COX10, MTX2, TIMM10, BNIP3, DCTN6, TIMM13, TIMM8B, SOD2, MFN2, FIS1, RNF7, TOMM5, FXC1, POLDIP2, GM14494, DNAJA3, DAP3
GO:0007264~small GTPase mediated signal transduction	37	2.45684	0.000457271	USP8, ARFRP1, RHOQ, RRAD, RAB1B, ARF6, CDC42, NISCH, RAB28, RAC1, RHOA, RAB11A, RHOC, COX16, DNAJA3, ARHGDIA, RAB2A, RAB2B, ARL1, GDI2, SYNJ2BP, ARL3, HRAS1, MURC, ARF1, ULK1, HRASLS, ARF4, RHOT1, YWHAQ, RHEB, SDCBP, RAB12, RAP1B, RIT1, ARL8B, RAB10, NKIRAS1
GO:0006413~translational initiation	11	0.730412	0.000501684	GM6900, EIF3C, EIF3G, EIF3H, EIF3E, EIF3F, EIF5, EIF3K, EIF3I, EIF1B, EIF1, MTIF3
GO:0008320~protein transmembrane transporter activity	6	0.398406	0.000515715	TOMM7, TIMM17A, GM10177, TIMM17B, GM14494, TIMM44
GO:0015450~P-P-bond-hydrolysis-driven protein transmembrane transporter activity	6	0.398406	0.000515715	TOMM7, TIMM17A, GM10177, TIMM17B, GM14494, TIMM44
GO:0022884~macromolecule transmembrane transporter activity	6	0.398406	0.000515715	TOMM7, TIMM17A, GM10177, TIMM17B, GM14494, TIMM44
GO:0017038~protein import	17	1.12882	0.000517499	TXNIP, RAN, MTX2, TIMM10, TIMM13, RPL38, TIMM8B, MFN2, TOMM5, SPNB2, FXC1, IPO5, PEX13, PPP3CA, GM14494, TPR, TOB1
GO:0006397~mRNA processing	37	2.45684	0.000612235	APOBEC2, FIP1L1, NHP2L1, LSM6, CWC15, SNRPB2, TRA2A, SNRPD2, CPEB1, WTAP, WBP4, HNRNPK, FRG1, HNRNPF, GPX4, PCBP1, U2AF1, LSM5, LSM4, LSM3, HNRNPC, PABPC1, TSEN34, HNRNPA2B1, PRPF39, MBNL1, QK, SNRPB, ZRANB2, SNRPA, THOC7, SNRPF, HNRNPH1, SNRPE, XRN2, TXNL4A, SNRPG
GO:0050662~coenzyme binding	26	1.72643	0.000626562	ACOX1, ME3, OGDH, HADHA, HIBADH, KDM1A, IDH3G, IDH2, GCSH, NDUFS2, PDHX, ETFA, CTBP1, IDH3B, CBR4, DLAT, ACADL, DBI, IDH3A, SIRT2, SDHA, DBT, DLD, BLVRB, NDUFV2, MDH1
GO:0043632~modification-dependent macromolecule catabolic process	61	4.05046	0.000764903	MKRN1, RNF181, USP50, SENP6, CUL3, CUL5, GM11808, MAP1LC3A, BTBD1, KLHL9, USP14, CUL1, USP13, UBE2A, UBE2J1, UBR2, UBE2J2, UBE2B, PSMA1, 2810422J05RIK, PSMA6, PSMA5, UBE2K, GM8430, UBC, UCHL3, AMFR, ASB2, UBB, USP25, USP7, ATG10, USP8, XIAP, ANAPC13, ASB11, NEDD8, CDC34, FEM1A, RBX1, UBE2R2, PSMB5, UBE2D3, SUMO1, FBXW5, CACYBP, RNF11, FBXO9, SPOP, UBL7, UFSP2, UBE2L3, CISH, UBL5, PSMD14, HSP90B1,…
GO:0019941~modification-dependent protein catabolic process	61	4.05046	0.000764903	MKRN1, RNF181, USP50, SENP6, CUL3, CUL5, GM11808, MAP1LC3A, BTBD1, KLHL9, USP14, CUL1, USP13, UBE2A, UBE2J1, UBR2, UBE2J2, UBE2B, PSMA1, 2810422J05RIK, PSMA6, PSMA5, UBE2K, GM8430, UBC, UCHL3, AMFR, ASB2, UBB, USP25, USP7, ATG10, USP8, XIAP, ANAPC13, ASB11, NEDD8, CDC34, FEM1A, RBX1, UBE2R2, PSMB5, UBE2D3, SUMO1, FBXW5, CACYBP, RNF11, FBXO9, SPOP, UBL7, UFSP2, UBE2L3, CISH, UBL5, PSMD14, HSP90B1,…
GO:0042592~homeostatic process	68	4.51527	0.000851883	MAEA, PDIA3, ATOX1, HEXA, BNIP3, PRDX5, PRDX2, PRDX3, TENC1, GM10116, PRDX1, CTNNB1, CKB, GPX1, MLL5, ALAS2, GOT1, APOE, 2810407C02RIK, MT1, NDUFS1, TXNL1, SGK1, LYN, PFKM, QK, RPS19, NPC2, PRDX6, GNB1, GM8566, DLD, PRNP, TMX2, CAV1, GLRX5, FTL1, TXN1, PPT1, FKBP1A, GCLM, FTH1, TIMP1, CD9, ANXA7, RAC1, NPM1, PPP3CB, PPP3CA, FH1, DNAJA3, BMP4, SEPW1, P4HB, SOD1, CSRP3, SOD2, HBA-A1, HBA-A2, GM1365…
GO:0005080~protein kinase C binding	6	0.398406	0.000884924	TWF2, SQSTM1, LDB3, MARCKS, PEA15A, GNB2L1
GO:0043021~ribonucleoprotein binding	10	0.664011	0.000905652	EIF3C, SEC61B, NPM1, EIF3K, EIF5A, SPCS1, EIF2A, HSPA5, RPS21, MTIF3
GO:0030218~erythrocyte differentiation	12	0.796813	0.00095115	BMP4, MAEA, LYN, TIMP1, HBA-A1, HBA-A2, MLL5, GM13654, RPS19, ALAS2, ID2, SP3, NCOR1
GO:0051494~negative regulation of cytoskeleton organization	12	0.796813	0.00095115	LIMA1, CAPZA2, RDX, TMSB10, CAPZB, KANK1, PFN1, GSN, SPNB2, TMOD3, CLASP1, TMSB4X, GM9844
GO:0070585~protein localization in mitochondrion	8	0.531208	0.00103541	MFN2, TOMM5, MTX2, FXC1, TIMM10, TIMM13, GM14494, TIMM8B
GO:0006626~protein targeting to mitochondrion	8	0.531208	0.00103541	MFN2, TOMM5, MTX2, FXC1, TIMM10, TIMM13, GM14494, TIMM8B
GO:0051920~peroxiredoxin activity	5	0.332005	0.00106165	PRDX6, PRDX5, PRDX2, PRDX3, PRDX1
GO:0009144~purine nucleoside triphosphate metabolic process	19	1.26162	0.00133526	ATP5D, GM10925, AK1, ATP5F1, MYH7, GM10039, ATP5G3, ATP6V1D, ATP6V1F, ATP2B1, ATP6V0E, ATP2A2, NME1, ADK, ATP6V1E1, ATP5L, ATP5A1, NDUFS1, ATP5J
GO:0046034~ATP metabolic process	17	1.12882	0.00147789	ATP5D, GM10925, AK1, ATP5F1, MYH7, GM10039, ATP5G3, ATP6V1D, ATP6V1F, ATP2B1, ATP6V0E, ATP2A2, ATP6V1E1, ATP5L, ATP5A1, NDUFS1, ATP5J
GO:0019899~enzyme binding	32	2.12483	0.0017839	EID1, DENND5A, CAV1, CAPZA2, GCLM, TENC1, CDH5, CTNNB1, CUL3, PFN1, CUL5, SORBS1, SQSTM1, INSR, CUL1, HSPA9, TWF2, ADAM10, SMG7, LDB3, PEA15A, SOD1, SIRT2, NRIP1, CCND2, UBE2K, GM8566, CYFIP1, MARCKS, ATPIF1, APBB2, GNB2L1, SUDS3
GO:0042773~ATP synthesis coupled electron transport	7	0.464807	0.0018206	UQCR10, NDUFB8, UQCRH, NDUFA7, DLD, NDUFC2, NDUFS1
GO:0030834~regulation of actin filament depolymerization	8	0.531208	0.00183079	LIMA1, GSN, SPNB2, CAPZA2, TMOD3, RDX, CAPZB, DSTN
GO:0043066~negative regulation of apoptosis	33	2.19124	0.00183859	XIAP, CLU, BNIP3, PPT1, PRDX2, GCLM, CD74, TIMP1, GPX1, BAG1, TPT1, RHOA, DAD1, FCER1G, API5, RASA1, TMBIM6, STRADB, CTNNA1, CSDA, SOD1, UBE2B, TAX1BP1, SOD2, HRAS1, GM13654, YWHAH, RNF7, GM8566, GSK3B, BNIP3L, DPM1, APBB2, PRNP
GO:0001558~regulation of cell growth	17	1.12882	0.00187442	RTN4, NRP1, CGRRF1, TNFRSF12A, IGFBP7, IGFBP6, ADIPOR2, PPT1, NTN1, WISP2, ULK1, HRASLS, CD81, NDUFS3, APBB2, IGFBP4, IGFBP5
GO:0009205~purine ribonucleoside triphosphate metabolic process	18	1.19522	0.00198045	ATP5D, GM10925, AK1, ATP5F1, MYH7, GM10039, ATP5G3, ATP6V1D, ATP6V1F, ATP2B1, ATP6V0E, ATP2A2, NME1, ATP6V1E1, ATP5L, ATP5A1, NDUFS1, ATP5J
GO:0007007~inner mitochondrial membrane organization	5	0.332005	0.00199691	OPA1, FXC1, TIMM10, TIMM13, TIMM8B
GO:0009199~ribonucleoside triphosphate metabolic process	18	1.19522	0.00220806	ATP5D, GM10925, AK1, ATP5F1, MYH7, GM10039, ATP5G3, ATP6V1D, ATP6V1F, ATP2B1, ATP6V0E, ATP2A2, NME1, ATP6V1E1, ATP5L, ATP5A1, NDUFS1, ATP5J
GO:0043069~negative regulation of programmed cell death	33	2.19124	0.00256394	XIAP, CLU, BNIP3, PPT1, PRDX2, GCLM, CD74, TIMP1, GPX1, BAG1, TPT1, RHOA, DAD1, FCER1G, API5, RASA1, TMBIM6, STRADB, CTNNA1, CSDA, SOD1, UBE2B, TAX1BP1, SOD2, HRAS1, GM13654, YWHAH, RNF7, GM8566, GSK3B, BNIP3L, DPM1, APBB2, PRNP
GO:0010639~negative regulation of organelle organization	13	0.863214	0.00268678	LIMA1, CAPZA2, RDX, TMSB10, CAPZB, UBE2B, KANK1, PFN1, GSN, SPNB2, TMOD3, CLASP1, TMSB4X, GM9844
GO:0060548~negative regulation of cell death	33	2.19124	0.00273525	XIAP, CLU, BNIP3, PPT1, PRDX2, GCLM, CD74, TIMP1, GPX1, BAG1, TPT1, RHOA, DAD1, FCER1G, API5, RASA1, TMBIM6, STRADB, CTNNA1, CSDA, SOD1, UBE2B, TAX1BP1, SOD2, HRAS1, GM13654, YWHAH, RNF7, GM8566, GSK3B, BNIP3L, DPM1, APBB2, PRNP
GO:0009141~nucleoside triphosphate metabolic process	19	1.26162	0.0033837	ATP5D, GM10925, AK1, ATP5F1, MYH7, GM10039, ATP5G3, ATP6V1D, ATP6V1F, ATP2B1, ATP6V0E, ATP2A2, NME1, ADK, ATP6V1E1, ATP5L, ATP5A1, NDUFS1, ATP5J
GO:0044087~regulation of cellular component biogenesis	16	1.06242	0.00350578	CAV1, CAPZA2, RDX, TMSB10, ARPC5, CAPZB, KANK1, PFN1, ARPC2, GSN, SPNB2, RAC1, RHOA, TMOD3, TMSB4X, GM9844, RASA1
GO:0031405~lipoic acid binding	4	0.265604	0.00419236	DBT, GCSH, DLAT, PDHX
GO:0030835~negative regulation of actin filament depolymerization	7	0.464807	0.0043475	LIMA1, GSN, SPNB2, CAPZA2, TMOD3, RDX, CAPZB
GO:0051188~cofactor biosynthetic process	16	1.06242	0.00435447	NAMPT, COX10, COQ9, DLAT, GCLM, ISCA1, ISCU, DBT, NFU1, ALAS1, ISCA2, ALAS2, ITGB1BP3, CPOX, VKORC1, UROD
GO:0008565~protein transporter activity	13	0.863214	0.00457014	RAMP2, AP1B1, TIMM17A, TIMM17B, GM10177, RPL38, TIMM44, SEC62, NDUFA11, TOMM7, AP1S2, IPO5, GM14494
GO:0048002~antigen processing and presentation of peptide antigen	9	0.59761	0.00470479	H2-EB1, H2-AA, FCER1G, H2-AB1, H2-T23, CALR, CD74, B2M, TAPBP
GO:0019884~antigen processing and presentation of exogenous antigen	8	0.531208	0.0047602	PSME1, H2-EB1, H2-AA, FCER1G, H2-AB1, CD74, B2M, TAPBP
GO:0009150~purine ribonucleotide metabolic process	19	1.26162	0.00490404	ATP5D, GM10925, AK1, ATP5F1, MYH7, GM10039, ATP5G3, ATP6V1D, ATP6V1F, ATP2B1, ATP6V0E, ATP2A2, NME1, ATP6V1E1, ATP5L, ATP5A1, PAICS, NDUFS1, ATP5J
GO:0043244~regulation of protein complex disassembly	10	0.664011	0.00519028	LIMA1, GSN, SPNB2, CAPZA2, EIF5A, TMOD3, CLASP1, RDX, CAPZB, DSTN
GO:0070584~mitochondrion morphogenesis	5	0.332005	0.0052775	MFN2, FIS1, SSBP1, COX10, POLDIP2
GO:0008283~cell proliferation	32	2.12483	0.00572315	PTGES3, MORF4L1, COPS2, HPRT, GNAI2, FKBP1A, PRDX2, PRDX1, CD74, CTNNB1, KDM1A, ANXA7, GPX1, NDE1, SBDS, RAC1, COL8A1, CUL1, BMP4, MAP2K1, PDPN, SRA1, TACC2, HRAS1, RPL29, IFNAR2, GM13654, FYN, GNB1, GSK3B, PRKAR1A, RAP1B
GO:0017076~purine nucleotide binding	175	11.6202	0.00572778	DYNC1LI1, TUBB2A, EIF5, RAB1B, RRAD, CCT2, CLK1, CCT3, IARS2, ACTG1, ATP2B1, KDM1A, TOP1, IDH3G, RAB28, B230120H23RIK, DDX24, PRKACA, SAR1B, SAR1A, INSR, GTPBP4, OPA1, TWF2, KIF5B, DARS, SUCLG2, RAN, WNK1, UBE2J1, MYH7, EEF2, UBE2J2, CLPX, HRAS1, NME1, RFK, RIOK3, CLPP, DLD, CAMK1, NEK9, RAB12, ARL8B, AMFR, RAB10, PCCB, PCCA, NEK7, STK16, GNAI2, MAPKAPK5, FARS2, ARFRP1, ARF6, ULK4, CDC34, KARS, R…
GO:0005200~structural constituent of cytoskeleton	8	0.531208	0.00584058	ACTG1, TUBA8, MYOM2, TLN2, SPNB2, MYBPC3, TUBB5, TUBA1B
GO:0009145~purine nucleoside triphosphate biosynthetic process	16	1.06242	0.00593428	ATP5D, GM10925, ATP5F1, GM10039, ATP5G3, ATP6V1D, ATP6V1F, ATP2B1, ATP6V0E, ATP2A2, NME1, ADK, ATP6V1E1, ATP5L, ATP5A1, ATP5J
GO:0032989~cellular component morphogenesis	42	2.78884	0.0059727	ABLIM1, NRP1, HPRT, COX10, CLU, MYBPC3, PPP3R1, ITGB1, CTNNB1, CUL3, ACTG1, FIS1, CD9, CDC42, DAB2, LAMB2, MACF1, RAC1, RHOA, HNRNPAB, CSNK1A1, ACTC1, EFNB3, SSBP1, PDPN, TRIM28, STRADB, WWTR1, SOD1, CTNNA1, UBE2B, NTN1, HES1, MFN2, MURC, ULK1, GM8566, CLIC5, POLDIP2, CYFIP1, APBB2, DST, TMOD1
GO:0006163~purine nucleotide metabolic process	23	1.52722	0.00648675	ATP5D, ADSSL1, HPRT, GM10925, AK1, ATP5F1, MYH7, GM10039, ATP5G3, ATP6V1D, ATP6V1F, ATP2B1, ATP6V0E, ATP2A2, NME1, ATP6V1E1, ADK, ATP5L, ATP5A1, GUK1, PAICS, NDUFS1, ATP5J
GO:0048872~homeostasis of number of cells	18	1.19522	0.00649742	BMP4, MAEA, LYN, PRDX2, SOD1, PRDX1, TIMP1, HBA-A1, HBA-A2, MLL5, GM13654, ALAS2, RPS19, ID2, SP3, GM8566, PPP3CB, FH1, NCOR1, DNAJA3
GO:0006511~ubiquitin-dependent protein catabolic process	21	1.39442	0.0065264	USP7, USP8, UBR2, USP50, RBX1, PSMB5, CUL3, PSMA1, UBE2D3, HSP90B1, CUL5, PSMA6, PSMA5, RNF11, UCHL3, AMFR, TCEB1, USP25, USP14, CUL1, USP13
GO:0009142~nucleoside triphosphate biosynthetic process	16	1.06242	0.0065532	ATP5D, GM10925, ATP5F1, GM10039, ATP5G3, ATP6V1D, ATP6V1F, ATP2B1, ATP6V0E, ATP2A2, NME1, ADK, ATP6V1E1, ATP5L, ATP5A1, ATP5J
GO:0032555~purine ribonucleotide binding	168	11.1554	0.00706937	DYNC1LI1, TUBB2A, EIF5, RAB1B, RRAD, CCT2, CLK1, CCT3, IARS2, ACTG1, ATP2B1, TOP1, IDH3G, RAB28, B230120H23RIK, DDX24, PRKACA, SAR1B, SAR1A, INSR, GTPBP4, OPA1, TWF2, KIF5B, DARS, SUCLG2, RAN, WNK1, UBE2J1, MYH7, EEF2, UBE2J2, CLPX, HRAS1, NME1, RFK, RIOK3, CLPP, CAMK1, NEK9, RAB12, ARL8B, AMFR, RAB10, PCCB, PCCA, NEK7, STK16, GNAI2, MAPKAPK5, FARS2, ARFRP1, ARF6, ULK4, CDC34, KARS, RRAGC, UBE2D3…
GO:0032553~ribonucleotide binding	168	11.1554	0.00706937	DYNC1LI1, TUBB2A, EIF5, RAB1B, RRAD, CCT2, CLK1, CCT3, IARS2, ACTG1, ATP2B1, TOP1, IDH3G, RAB28, B230120H23RIK, DDX24, PRKACA, SAR1B, SAR1A, INSR, GTPBP4, OPA1, TWF2, KIF5B, DARS, SUCLG2, RAN, WNK1, UBE2J1, MYH7, EEF2, UBE2J2, CLPX, HRAS1, NME1, RFK, RIOK3, CLPP, CAMK1, NEK9, RAB12, ARL8B, AMFR, RAB10, PCCB, PCCA, NEK7, STK16, GNAI2, MAPKAPK5, FARS2, ARFRP1, ARF6, ULK4, CDC34, KARS, RRAGC, UBE2D3…
GO:0031099~regeneration	7	0.464807	0.00707199	GPX1, LAMB2, GATM, MTPN, GJA1, NINJ1, GAS6
GO:0002478~antigen processing and presentation of exogenous peptide antigen	7	0.464807	0.00707199	H2-EB1, H2-AA, FCER1G, H2-AB1, CD74, B2M, TAPBP
GO:0010038~response to metal ion	11	0.730412	0.00712846	SLC25A12, CUTA, CAV1, S100A16, SLC25A13, GATM, CPOX, MGP, MT1, PRNP, PDCD6
GO:0004448~isocitrate dehydrogenase activity	4	0.265604	0.00789974	IDH3G, IDH2, IDH3B, IDH3A
GO:0006465~signal peptide processing	4	0.265604	0.00791296	SEC11C, SEC11A, SPCS1, SPCS2
GO:0045116~protein neddylation	4	0.265604	0.00791296	RNF7, UBA3, NEDD8, RBX1
GO:0022604~regulation of cell morphogenesis	16	1.06242	0.00794617	RTN4, NRP1, TNFRSF12A, PDPN, RHOQ, NTN1, ANXA7, YWHAH, ULK1, FYN, EPB4.1, ITGA7, CYFIP1, CDC42EP3, AKAP2, FN1
GO:0019787~small conjugating protein ligase activity	19	1.26162	0.00814313	UBE2A, UBE2J1, UBR2, CDC34, UBE2J2, UBE2L3, UBE2B, FEM1A, UBE2R2, RBX1, UBE2D3, SUMO1, RNF7, AKTIP, UBE2K, NEDD4, ZRANB1, AMFR, CUL1
GO:0009259~ribonucleotide metabolic process	19	1.26162	0.00819614	ATP5D, GM10925, AK1, ATP5F1, MYH7, GM10039, ATP5G3, ATP6V1D, ATP6V1F, ATP2B1, ATP6V0E, ATP2A2, NME1, ATP6V1E1, ATP5L, ATP5A1, PAICS, NDUFS1, ATP5J
GO:0019838~growth factor binding	13	0.863214	0.00928594	COL4A1, LTBP3, IGFBP7, COL3A1, IGFBP6, WISP2, IL10RB, IGF2R, COL1A2, COL1A1, IGFBP4, API5, IGFBP5
GO:0008360~regulation of cell shape	10	0.664011	0.00948194	ANXA7, PDPN, FYN, EPB4.1, ITGA7, CYFIP1, RHOQ, AKAP2, CDC42EP3, FN1
GO:0006754~ATP biosynthetic process	14	0.929615	0.0105794	ATP5D, GM10925, ATP5F1, GM10039, ATP5G3, ATP6V1D, ATP6V1F, ATP2B1, ATP6V0E, ATP2A2, ATP6V1E1, ATP5L, ATP5A1, ATP5J
GO:0019829~cation-transporting ATPase activity	7	0.464807	0.0108234	ATP5D, ATP2B1, ATP2A2, ATP6V1E1, ATP5A1, ATP6V1D, ATP6V1F
GO:0031032~actomyosin structure organization	7	0.464807	0.0108544	ACTG1, MURC, ACTC1, CNN3, MYBPC3, ITGB1, TMOD1
GO:0035150~regulation of tube size	10	0.664011	0.0108842	GPX1, CAV1, APOE, ACTA2, GM8566, CAPZA2, NPPB, SOD1, GCLM, NPPA, SOD2
GO:0050880~regulation of blood vessel size	10	0.664011	0.0108842	GPX1, CAV1, APOE, ACTA2, GM8566, CAPZA2, NPPB, SOD1, GCLM, NPPA, SOD2
GO:0042246~tissue regeneration	5	0.332005	0.0109672	GPX1, GATM, MTPN, GJA1, NINJ1
GO:0051605~protein maturation by peptide bond cleavage	12	0.796813	0.0111999	C1QB, ADAM10, CPE, SEC11C, C4B, SEC11A, CFH, SERPING1, SPCS1, SPCS2, C1S, SRGN
GO:0009206~purine ribonucleoside triphosphate biosynthetic process	15	0.996016	0.0127296	ATP5D, GM10925, ATP5F1, GM10039, ATP5G3, ATP6V1D, ATP6V1F, ATP2B1, ATP6V0E, ATP2A2, NME1, ATP6V1E1, ATP5L, ATP5A1, ATP5J
GO:0009201~ribonucleoside triphosphate biosynthetic process	15	0.996016	0.0127296	ATP5D, GM10925, ATP5F1, GM10039, ATP5G3, ATP6V1D, ATP6V1F, ATP2B1, ATP6V0E, ATP2A2, NME1, ATP6V1E1, ATP5L, ATP5A1, ATP5J
GO:0005523~tropomyosin binding	4	0.265604	0.0130283	TMOD3, LMOD2, LMOD3, TMOD1
GO:0004579~dolichyl-diphosphooligosaccharide-protein glycotransferase activity	4	0.265604	0.0130283	DAD1, RPN1, KRTCAP2, DDOST
GO:0016885~ligase activity, forming carbon-carbon bonds	4	0.265604	0.0130283	MCCC2, MCCC1, PCCB, PCCA
GO:0004576~oligosaccharyl transferase activity	4	0.265604	0.0130283	DAD1, RPN1, KRTCAP2, DDOST
GO:0045039~protein import into mitochondrial inner membrane	4	0.265604	0.0130496	FXC1, TIMM10, TIMM13, TIMM8B
GO:0004364~glutathione transferase activity	7	0.464807	0.0131637	MGST3, GSTM1, GSTM2, GSTA4, GSTO1, GSTM5, MGST1
GO:0007006~mitochondrial membrane organization	7	0.464807	0.0132009	MFN2, OPA1, FXC1, TIMM10, BNIP3, TIMM13, TIMM8B
GO:0051693~actin filament capping	6	0.398406	0.013218	GSN, SPNB2, CAPZA2, TMOD3, RDX, CAPZB
GO:0051592~response to calcium ion	6	0.398406	0.013218	SLC25A12, CAV1, S100A16, SLC25A13, MGP, PDCD6
GO:0030239~myofibril assembly	6	0.398406	0.013218	ACTG1, MURC, ACTC1, MYBPC3, ITGB1, TMOD1
GO:0042168~heme metabolic process	6	0.398406	0.013218	HMOX2, ALAS1, ALAS2, COX10, CPOX, UROD
GO:0051130~positive regulation of cellular component organization	18	1.19522	0.0136753	CAV1, TNFRSF12A, CAPZA2, EIF5A, PPT1, MFGE8, CALR, CD63, NTN1, DSTN, SORBS1, ARPC2, RAC1, NPM1, RHOA, FCER1G, RANBP1, NCOR1
GO:0015631~tubulin binding	13	0.863214	0.0141016	KIF5B, GABARAP, NDE1, KIF1B, MAP1LC3A, MACF1, FYN, NME1, TMOD3, CLASP1, MAPRE2, DST, MTUS2
GO:0003018~vascular process in circulatory system	10	0.664011	0.0141472	GPX1, CAV1, APOE, ACTA2, GM8566, CAPZA2, NPPB, SOD1, GCLM, NPPA, SOD2
GO:0019904~protein domain specific binding	25	1.66003	0.0144205	HSP90AB1, YWHAZ, USP8, PTTG1, WBP5, DYNLL1, SQSTM1, U2AF1, INSR, ADAM10, HSP90AA1, LYN, YWHAB, YWHAE, TACC2, QK, SH3BGRL, SON, TJP1, YWHAH, NCK1, ITGB1BP2, YWHAQ, ID3, NCOR1
GO:0004842~ubiquitin-protein ligase activity	16	1.06242	0.0146822	UBE2A, UBE2J1, UBR2, CDC34, UBE2J2, UBE2L3, UBE2B, FEM1A, RBX1, UBE2R2, UBE2D3, UBE2K, NEDD4, ZRANB1, AMFR, CUL1
GO:0006783~heme biosynthetic process	5	0.332005	0.0148787	ALAS1, ALAS2, COX10, CPOX, UROD
GO:0007265~Ras protein signal transduction	11	0.730412	0.0150613	CDC42, MURC, NISCH, USP8, ULK1, HRASLS, RHOA, SDCBP, SYNJ2BP, ARHGDIA, COX16, HRAS1
GO:0034621~cellular macromolecular complex subunit organization	30	1.99203	0.0158402	COX10, TUBB2A, CAPZA2, FKBP4, MYBPC3, NAP1L1, ARPC4, EIF2A, CALR, MTIF3, NAP1L4, H2AFV, CENPA, GSN, ICT1, TUBB5, PEX13, TUBA1A, TUBA1B, HIST1H2BC, MBNL1, ETF1, TUBA8, TBCA, RPS14, IPO5, H3F3A, H3F3B, WASL, XRN2, TMOD1
GO:0043648~dicarboxylic acid metabolic process	6	0.398406	0.0165168	GOT2, ME3, GOT1, FH1, MDH2, MDH1
GO:0043242~negative regulation of protein complex disassembly	8	0.531208	0.0167925	LIMA1, GSN, SPNB2, CAPZA2, TMOD3, CLASP1, RDX, CAPZB
GO:0006106~fumarate metabolic process	3	0.199203	0.0172938	GOT2, GOT1, FH1
GO:0051386~regulation of nerve growth factor receptor signaling pathway	3	0.199203	0.0172938	SPRY2, SPRY1, ULK1
GO:0006916~anti-apoptosis	14	0.929615	0.0185328	XIAP, CLU, BNIP3, PRDX2, STRADB, TAX1BP1, RNF7, BAG1, GSK3B, BNIP3L, TPT1, DAD1, PRNP, API5
GO:0016881~acid-amino acid ligase activity	22	1.46082	0.0187053	UBE2A, UBE2J1, UBR2, CDC34, UBE2J2, UBE2L3, UBE2B, FEM1A, GCLM, UBE2R2, RBX1, UBE2D3, SUMO1, RNF7, AKTIP, UBE2K, NEDD4, UBA3, ZRANB1, AMFR, PAICS, CUL1
GO:0008017~microtubule binding	11	0.730412	0.0187182	NDE1, KIF1B, MACF1, MAP1LC3A, KIF5B, TMOD3, MAPRE2, CLASP1, DST, GABARAP, MTUS2
GO:0009152~purine ribonucleotide biosynthetic process	16	1.06242	0.0187902	ATP5D, GM10925, ATP5F1, GM10039, ATP5G3, ATP6V1D, ATP6V1F, ATP2B1, ATP6V0E, ATP2A2, NME1, ATP6V1E1, ATP5L, ATP5A1, PAICS, ATP5J
GO:0007568~aging	11	0.730412	0.0187919	IFI27L2A, GM8566, NPM1, ROMO1, SOD1, CALR, DNAJA3, PRELP, SOD2, MIF, HRAS1, SERP1
GO:0043933~macromolecular complex subunit organization	41	2.72244	0.0194397	CAV1, HPRT, TUBB2A, COX10, CAPZA2, FKBP4, MYBPC3, NAP1L1, ARPC4, EIF2A, CALR, MTIF3, NAP1L4, CD74, H2AFV, GSN, APOE, CENPA, ICT1, NPM1, GPX3, TUBB5, PEX13, TUBA1A, INSR, TUBA1B, CUTA, HIST1H2BC, MBNL1, ETF1, ANXA5, TUBA8, TBCA, RPS14, IPO5, H3F3A, ATPIF1, H3F3B, WASL, PRNP, XRN2, TMOD1
GO:0010927~cellular component assembly involved in morphogenesis	8	0.531208	0.0194836	ACTG1, CD9, MURC, ACTC1, MYBPC3, UBE2B, ITGB1, TMOD1
GO:0042775~mitochondrial ATP synthesis coupled electron transport	5	0.332005	0.0195681	UQCR10, NDUFB8, UQCRH, DLD, NDUFC2
GO:0016615~malate dehydrogenase activity	4	0.265604	0.0196498	ME3, 2610507B11RIK, MDH2, MDH1
GO:0006613~cotranslational protein targeting to membrane	4	0.265604	0.0196812	SRP14, SRP19, SRP9, SSR3
GO:0006164~purine nucleotide biosynthetic process	19	1.26162	0.0199873	ATP5D, ADSSL1, HPRT, GM10925, ATP5F1, GM10039, ATP5G3, ATP6V1D, ATP6V1F, ATP2B1, ATP6V0E, ATP2A2, NME1, ADK, ATP6V1E1, ATP5L, ATP5A1, PAICS, ATP5J
GO:0043623~cellular protein complex assembly	16	1.06242	0.0203041	TUBB2A, COX10, FKBP4, CAPZA2, MYBPC3, ARPC4, CALR, TUBA8, GSN, TBCA, IPO5, TUBB5, PEX13, TUBA1A, TUBA1B, TMOD1
GO:0030518~steroid hormone receptor signaling pathway	6	0.398406	0.0203197	PTGES3, YWHAH, KLF9, FKBP4, SAFB, RHOA
GO:0016485~protein processing	14	0.929615	0.0219939	METAP2, ADAM10, SEC11C, C4B, SEC11A, SERPING1, C1S, C1QB, CPE, CFH, SPCS1, VPS35, SPCS2, SRGN
GO:0007569~cell aging	7	0.464807	0.022318	GM8566, NPM1, ROMO1, SOD1, DNAJA3, PRELP, MIF, HRAS1
GO:0006396~RNA processing	47	3.12085	0.0225619	APOBEC2, HSD17B10, FIP1L1, NHP2L1, FARS2, LSM6, CWC15, SNRPB2, TRA2A, SNRPD2, CPEB1, WTAP, WBP4, HNRNPK, FRG1, PCBP1, GPX4, HNRNPF, U2AF1, LSM5, LSM4, LSM3, HNRNPC, PABPC1, TSEN34, EMG1, HNRNPA2B1, PRPF39, MBNL1, NOP10, QK, RSL1D1, GM13654, RPS14, SNRPB, ZRANB2, SNRPA, THOC7, SNRPF, POP5, HNRNPH1, SNRPE, NHP2, XRN2, MRPL44, TXNL4A, SNRPG
GO:0003729~mRNA binding	10	0.664011	0.0226741	ZFP36L1, GM12174, RPL7, PAIP2, GPX4, PABPC4, HNRNPC, PABPC1, CPEB1, CALR, CSDA
GO:0001824~blastocyst development	10	0.664011	0.0227553	MFN2, CUL3, N4BP2L2, TJP1, SBDS, PSMC3, SP3, GRN, DAD1, MED21
GO:0003712~transcription cofactor activity	23	1.52722	0.0234449	CUTA, EID1, COPS2, KAT2B, NACA, SUB1, SRA1, TRIM28, ACTN2, SMYD1, ANKRD1, WWTR1, MED21, NRIP1, CTNNB1, MAGED1, MLL5, SQSTM1, HIPK3, ZRANB1, H2-KE6, NCOR1, TOB1
GO:0005520~insulin-like growth factor binding	6	0.398406	0.0245948	WISP2, IGF2R, IGFBP7, IGFBP6, IGFBP4, IGFBP5
GO:0008219~cell death	53	3.51926	0.02493	MRPL41, HPRT, EIF5A, BNIP3, CTNNB1, GPX1, NISCH, PAK2, BAG1, API5, CUL1, NDUFS1, SGK1, OPA1, CYCS, RNF130, PDCL3, HIPK3, GM8566, FKBP8, XIAP, TNFRSF12A, YPEL3, CLU, PPT1, ARF6, ITM2B, PRUNE2, FIS1, SQSTM1, MTCH1, BCAP29, DAD1, FGL2, SRGN, DNAJA3, LYZ2, ACTC1, TMBIM6, SRA1, RAF1, PEA15A, SOD1, NTN1, TAX1BP1, SOD2, GM13654, RNF7, AKTIP, BNIP3L, RHOT1, PERP, PDCD6, DAP3
GO:0046961~proton-transporting ATPase activity, rotational mechanism	5	0.332005	0.0250229	ATP5D, ATP6V1E1, ATP5A1, ATP6V1D, ATP6V1F
GO:0009260~ribonucleotide biosynthetic process	16	1.06242	0.0254018	ATP5D, GM10925, ATP5F1, GM10039, ATP5G3, ATP6V1D, ATP6V1F, ATP2B1, ATP6V0E, ATP2A2, NME1, ATP6V1E1, ATP5L, ATP5A1, PAICS, ATP5J
GO:0005201~extracellular matrix structural constituent	7	0.464807	0.0260437	COL4A2, COL4A1, COL3A1, COL1A2, COL1A1, MFAP5, COL5A2
GO:0045596~negative regulation of cell differentiation	23	1.52722	0.0263835	RTN4, BMP4, CAV1, NRP1, LMO2, PRDX2, RCAN1, PF4, CTNNA1, WWTR1, NTN1, ITGB1, CD74, CTNNB1, SOD2, HES1, YWHAH, ITGB1BP3, ULK1, PBX1, RHOC, KLF4, TOB1
GO:0001701~in utero embryonic development	31	2.05843	0.0273506	ZFAND5, COPS3, GJA1, EGLN1, MED21, ITGB1, VCAM1, CUL3, KDM1A, N4BP2L2, DAB2, SBDS, LY6E, DAD1, BTF3, ENO1, UBE2A, ADAM10, MAP2K1, MBNL1, MBD3, CSDA, UBE2B, MFN2, HBA-A1, HES1, HBA-A2, TJP1, PSMC3, SP3, GRN, DNAJB6
GO:0006915~apoptosis	49	3.25365	0.0274521	MRPL41, EIF5A, BNIP3, CTNNB1, GPX1, NISCH, PAK2, BAG1, API5, CUL1, NDUFS1, SGK1, OPA1, CYCS, RNF130, PDCL3, HIPK3, GM8566, FKBP8, XIAP, TNFRSF12A, YPEL3, PPT1, ARF6, ITM2B, PRUNE2, FIS1, SQSTM1, MTCH1, BCAP29, DAD1, SRGN, DNAJA3, ACTC1, TMBIM6, SRA1, RAF1, PEA15A, SOD1, NTN1, TAX1BP1, SOD2, GM13654, RNF7, AKTIP, BNIP3L, RHOT1, PERP, PDCD6, DAP3
GO:0030308~negative regulation of cell growth	9	0.59761	0.0275314	RTN4, NRP1, CGRRF1, ULK1, ADIPOR2, PPT1, APBB2, NDUFS3, NTN1
GO:0016624~oxidoreductase activity, acting on the aldehyde or oxo group of donors, disulfide as acceptor	4	0.265604	0.0277918	DBT, PDHA1, OGDH, PDHB
GO:0048407~platelet-derived growth factor binding	4	0.265604	0.0277918	COL4A1, COL3A1, COL1A2, COL1A1
GO:0045047~protein targeting to ER	4	0.265604	0.0278352	SRP14, MACF1, SRP19, SRP9
GO:0007015~actin filament organization	10	0.664011	0.0282346	LIMA1, ACTC1, SORBS1, GSN, NCK1, RHOA, ARPC4, WASL, AKAP2, PLS3
GO:0016192~vesicle-mediated transport	49	3.25365	0.029126	CLTA, CLTB, AP1B1, USE1, CTNNB1, CDC42, COPB2, CTTN, DAB2, AP1S2, PACSIN3, GSN, TRAPPC6B, SAR1B, KDELR1, SAR1A, COX16, MFGE8, SYNJ2BP, HRAS1, KIF1C, NME1, VAMP8, VAMP3, CUX1, TRAPPC1, COPE, CAV1, CNIH, PPT1, NAPA, ARF6, LMAN1, TMED2, AP3M1, RAC1, BCAP29, TMED10, FCER1G, VPS36, AP2M1, RAB2A, GABARAPL2, RAB2B, ARF1, AKTIP, ULK1, ARF4, GOSR2, VLDLR
GO:0051427~hormone receptor binding	8	0.531208	0.029246	CUTA, YWHAH, FKBP4, JAK1, H2-KE6, NCOR1, TACC2, NRIP1
GO:0015002~heme-copper terminal oxidase activity	6	0.398406	0.029468	COX7A2, COX8A, COX7C, COX6A1, COX7A2L, COX5A
GO:0016675~oxidoreductase activity, acting on heme group of donors	6	0.398406	0.029468	COX7A2, COX8A, COX7C, COX6A1, COX7A2L, COX5A
GO:0004129~cytochrome-c oxidase activity	6	0.398406	0.029468	COX7A2, COX8A, COX7C, COX6A1, COX7A2L, COX5A
GO:0016676~oxidoreductase activity, acting on heme group of donors, oxygen as acceptor	6	0.398406	0.029468	COX7A2, COX8A, COX7C, COX6A1, COX7A2L, COX5A
GO:0051539~4 iron, 4 sulfur cluster binding	6	0.398406	0.029468	NDUFS7, ACO2, NDUFS8, ETFDH, NDUFS2, NDUFS1
GO:0044271~nitrogen compound biosynthetic process	34	2.25764	0.0304191	ATP5D, NAMPT, HPRT, COX10, GM10925, AZIN1, GM10039, ATP5G3, ATP2B1, GOT2, ALAS1, ATP6V0E, GOT1, ALAS2, CPOX, ATP5L, PTS, ATP5J, ADSSL1, HSP90AA1, ATP5F1, QDPR, ATP6V1D, ATP6V1F, ITGB1BP3, ATP2A2, RFK, NME1, ATP6V1E1, ADK, MAT2B, ATP5A1, UROD, PAICS
GO:0006461~protein complex assembly	27	1.79283	0.0309226	CAV1, HPRT, COX10, TUBB2A, CAPZA2, FKBP4, MYBPC3, ARPC4, CALR, CD74, GSN, NPM1, GPX3, TUBB5, PEX13, TUBA1A, INSR, TUBA1B, CUTA, ANXA5, TUBA8, TBCA, IPO5, ATPIF1, WASL, PRNP, TMOD1
GO:0070271~protein complex biogenesis	27	1.79283	0.0309226	CAV1, HPRT, COX10, TUBB2A, CAPZA2, FKBP4, MYBPC3, ARPC4, CALR, CD74, GSN, NPM1, GPX3, TUBB5, PEX13, TUBA1A, INSR, TUBA1B, CUTA, ANXA5, TUBA8, TBCA, IPO5, ATPIF1, WASL, PRNP, TMOD1
GO:0031589~cell-substrate adhesion	10	0.664011	0.0312951	SORBS1, TNFRSF12A, ITGB1BP1, RHOA, ITGB5, NID1, ITGB1, RPL29, FN1, CTNNB1
GO:0002495~antigen processing and presentation of peptide antigen via MHC class II	5	0.332005	0.0314169	H2-EB1, H2-AA, FCER1G, H2-AB1, CD74
GO:0019886~antigen processing and presentation of exogenous peptide antigen via MHC class II	5	0.332005	0.0314169	H2-EB1, H2-AA, FCER1G, H2-AB1, CD74
GO:0031406~carboxylic acid binding	13	0.863214	0.0316149	PAM, NDUFAB1, EGLN1, DLAT, DBI, PHYH, HADHA, DBT, NEDD4, MCCC1, GCSH, PDHX, PCCA
GO:0019900~kinase binding	13	0.863214	0.0316149	CAV1, TWF2, ADAM10, CAPZA2, LDB3, PEA15A, TENC1, SORBS1, SQSTM1, CCND2, MARCKS, GNB2L1, INSR
GO:0001848~complement binding	3	0.199203	0.0327679	C1QBP, CFH, SERPING1
GO:0004449~isocitrate dehydrogenase (NAD+) activity	3	0.199203	0.0327679	IDH3G, IDH3B, IDH3A
GO:0051258~protein polymerization	8	0.531208	0.033245	TUBA8, GSN, TUBB2A, CAPZA2, TUBB5, ARPC4, TUBA1A, TUBA1B
GO:0030522~intracellular receptor-mediated signaling pathway	7	0.464807	0.03493	PTGES3, MLL5, YWHAH, KLF9, FKBP4, SAFB, RHOA
GO:0019395~fatty acid oxidation	6	0.398406	0.0349872	ACOX1, ADIPOR2, ADIPOR1, PEX13, PHYH, HADHA
GO:0006749~glutathione metabolic process	6	0.398406	0.0349872	GPX4, GM8566, GPX3, SOD1, GCLM, MGST1, SOD2
GO:0034440~lipid oxidation	6	0.398406	0.0349872	ACOX1, ADIPOR2, ADIPOR1, PEX13, PHYH, HADHA
GO:0051604~protein maturation	14	0.929615	0.0352588	METAP2, ADAM10, SEC11C, C4B, SEC11A, SERPING1, C1S, C1QB, CPE, CFH, SPCS1, VPS35, SPCS2, SRGN
GO:0006913~nucleocytoplasmic transport	14	0.929615	0.0352588	TXNIP, ADAM10, RAN, STRADB, RPL38, GSK3B, SPNB2, IPO5, NPM1, CAMK1, PPP3CA, TPR, TOB1, HSPA9
GO:0030099~myeloid cell differentiation	14	0.929615	0.0352588	BMP4, MAEA, LYN, PRDX3, CTNNB1, TIMP1, HBA-A1, HBA-A2, MLL5, GM13654, RPS19, ALAS2, ID2, SP3, NCOR1
GO:0012501~programmed cell death	49	3.25365	0.0355038	MRPL41, EIF5A, BNIP3, CTNNB1, GPX1, NISCH, PAK2, BAG1, API5, CUL1, NDUFS1, SGK1, OPA1, CYCS, RNF130, PDCL3, HIPK3, GM8566, FKBP8, XIAP, TNFRSF12A, YPEL3, PPT1, ARF6, ITM2B, PRUNE2, FIS1, SQSTM1, MTCH1, BCAP29, DAD1, SRGN, DNAJA3, ACTC1, TMBIM6, SRA1, RAF1, PEA15A, SOD1, NTN1, TAX1BP1, SOD2, GM13654, RNF7, AKTIP, BNIP3L, RHOT1, PERP, PDCD6, DAP3
GO:0060537~muscle tissue development	18	1.19522	0.0356269	MYL6, ZFAND5, SCHIP1, CAV1, ACTC1, FHL2, RCAN1, EGLN1, FKBP1A, MBNL1, ITGB1, CSRP3, GPX1, MURC, LY6E, PLN, RHOA, PPP3CA
GO:0016265~death	53	3.51926	0.0362242	MRPL41, HPRT, EIF5A, BNIP3, CTNNB1, GPX1, NISCH, PAK2, BAG1, API5, CUL1, NDUFS1, SGK1, OPA1, CYCS, RNF130, PDCL3, HIPK3, GM8566, FKBP8, XIAP, TNFRSF12A, YPEL3, CLU, PPT1, ARF6, ITM2B, PRUNE2, FIS1, SQSTM1, MTCH1, BCAP29, DAD1, FGL2, SRGN, DNAJA3, LYZ2, ACTC1, TMBIM6, SRA1, RAF1, PEA15A, SOD1, NTN1, TAX1BP1, SOD2, GM13654, RNF7, AKTIP, BNIP3L, RHOT1, PERP, PDCD6, DAP3
GO:0048640~negative regulation of developmental growth	4	0.265604	0.0375027	RTN4, NRP1, ULK1, NTN1
GO:0031163~metallo-sulfur cluster assembly	4	0.265604	0.0375027	ISCA1, ISCU, NFU1, ISCA2
GO:0016226~iron-sulfur cluster assembly	4	0.265604	0.0375027	ISCA1, ISCU, NFU1, ISCA2
GO:0015405~P-P-bond-hydrolysis-driven transmembrane transporter activity	15	0.996016	0.0381298	ATP5D, TIMM17A, TIMM17B, GM10177, ATP6V1G1, ATP6V1D, TIMM44, ATP6V1F, ATP2B1, TOMM7, ATP2A2, ATP6V1E1, ATP5L, GM14494, ATP5A1
GO:0042692~muscle cell differentiation	16	1.06242	0.0383691	BMP4, ACTC1, LGALS1, MYBPC3, FHL2, RCAN1, MBNL1, ITGB1, QK, ACTG1, GPX1, MURC, MTPN, PPP3CA, IFRD1, TMOD1
GO:0019903~protein phosphatase binding	5	0.332005	0.0385454	GM8566, SMG7, SOD1, INSR, CDH5, CTNNB1
GO:0002474~antigen processing and presentation of peptide antigen via MHC class I	5	0.332005	0.0386182	FCER1G, H2-T23, CALR, B2M, TAPBP
GO:0006508~proteolysis	97	6.4409	0.0389143	MKRN1, LGMN, USP50, CUL3, CUL5, GM11808, BTBD1, KLHL9, CFH, 2010111I01RIK, CUL1, C4B, UBE2J1, NRD1, UBR2, SERPING1, UBE2J2, C1QB, PSMA1, CPE, PSMA6, PSMA5, DLD, CLPP, GM8430, AMFR, ASB2, ADAMTS5, ANAPC13, AMZ2, ASB11, NEDD8, CDC34, RBX1, PSMB5, PSMB4, UBE2D3, PSMB6, FBXW5, PSMB1, PSMB3, PSMB2, CACYBP, RNF11, FBXO9, SRGN, SPOP, UFSP2, SEC11C, SEC11A, UBE2L3, RNF7, NEDD4, UBA1, OTUB1, UBA2, UBA3, S…
GO:0051235~maintenance of location	7	0.464807	0.0399775	PFN1, TLN2, APOE, TMSB10, TMSB4X, GM9844, KDELR1, SRGN
GO:0030705~cytoskeleton-dependent intracellular transport	7	0.464807	0.0399775	MYL6, NDE1, KIF1B, KIF5B, RHOT1, APBB2, DST
GO:0051169~nuclear transport	14	0.929615	0.0407401	TXNIP, ADAM10, RAN, STRADB, RPL38, GSK3B, SPNB2, IPO5, NPM1, CAMK1, PPP3CA, TPR, TOB1, HSPA9
GO:0015399~primary active transmembrane transporter activity	15	0.996016	0.0408003	ATP5D, TIMM17A, TIMM17B, GM10177, ATP6V1G1, ATP6V1D, TIMM44, ATP6V1F, ATP2B1, TOMM7, ATP2A2, ATP6V1E1, ATP5L, GM14494, ATP5A1
GO:0016790~thiolester hydrolase activity	15	0.996016	0.0408003	USP7, USP8, UFSP2, PNKD, ESD, ACOT2, PPT1, USP50, HAGH, PSMD14, ACOT13, UCHL3, USP25, USP14, USP13
GO:0050840~extracellular matrix binding	6	0.398406	0.04093	RPSA, BGN, FBLN2, NID1, DCN, THBS1
GO:0008361~regulation of cell size	15	0.996016	0.0409816	RTN4, CGRRF1, NRP1, TNFRSF12A, ADIPOR2, PPT1, NTN1, LAMB2, ULK1, CD81, NPM1, CYFIP1, NDUFS3, APBB2, XRN2
GO:0008134~transcription factor binding	32	2.12483	0.0415426	EID1, COPS2, NACA, ANKRD1, MED21, CTNNB1, MAGED1, KDM1A, MLL5, SUMO1, SQSTM1, NPM1, CUTA, CTBP1, KAT2B, SUB1, TRIM28, SRA1, CSNK2B, ACTN2, SMYD1, WWTR1, SIRT2, NRIP1, HIPK3, UBA2, ZRANB1, H2-KE6, ID3, APBB2, NCOR1, TOB1
GO:0018130~heterocycle biosynthetic process	9	0.59761	0.0424726	ALAS1, ALAS2, HPRT, COX10, ADK, CPOX, QDPR, UROD, PTS
GO:0040008~regulation of growth	29	1.92563	0.0431895	RTN4, MORF4L1, NRP1, TNFRSF12A, LGMN, IGFBP7, IGFBP6, PPT1, WISP2, IDH3G, PAK2, APOE, NDUFS3, CGRRF1, ADIPOR2, CSDA, SOD1, NTN1, GAS6, CISH, ULK1, GM8566, HRASLS, CD81, APBB2, MCTS1, NCOR1, IGFBP4, SERP1, IGFBP5
GO:0035257~nuclear hormone receptor binding	7	0.464807	0.0453514	CUTA, YWHAH, FKBP4, H2-KE6, NCOR1, TACC2, NRIP1
GO:0055001~muscle cell development	10	0.664011	0.0458294	ACTG1, MURC, GPX1, ACTC1, MYBPC3, FHL2, RCAN1, PPP3CA, ITGB1, TMOD1
GO:0016879~ligase activity, forming carbon-nitrogen bonds	23	1.52722	0.0461112	UBE2A, ADSSL1, UBE2J1, UBR2, CDC34, UBE2J2, UBE2L3, UBE2B, FEM1A, GCLM, UBE2R2, RBX1, UBE2D3, SUMO1, RNF7, AKTIP, UBE2K, NEDD4, UBA3, ZRANB1, AMFR, PAICS, CUL1
GO:0033014~tetrapyrrole biosynthetic process	5	0.332005	0.0466822	ALAS1, ALAS2, COX10, CPOX, UROD
GO:0006779~porphyrin biosynthetic process	5	0.332005	0.0466822	ALAS1, ALAS2, COX10, CPOX, UROD
GO:0010970~microtubule-based transport	5	0.332005	0.0466822	NDE1, KIF1B, KIF5B, RHOT1, DST
GO:0032268~regulation of cellular protein metabolic process	31	2.05843	0.0468079	SRP14, CAV1, ATG10, EIF5A, EIF2A, FKBP1A, CPEB1, MTIF3, FEM1A, ZFP36L1, NDUFS4, EIF3K, HBB-B1, PUM2, HBB-B2, FGF1, BMP4, GTPBP4, LYN, PAIP2, SERPING1, UBE2B, YWHAE, QK, AKTIP, HIPK3, CD81, PRKAR1A, VPS28, NCOR1, SRP9, SERP1
GO:0010638~positive regulation of organelle organization	9	0.59761	0.0469075	CAV1, ARPC2, CAPZA2, RAC1, NPM1, RHOA, RANBP1, NCOR1, DSTN
GO:0006793~phosphorus metabolic process	82	5.44489	0.0472682	ATP5D, BCKDK, GM10925, CAPZA2, PINK1, PRDX2, EIF2A, CLK1, UQCR10, PAK2, B230120H23RIK, ATP5L, PRKACA, INSR, NDUFS1, ATP5J, SGK1, ADAM10, LYN, PTPRG, NDUFC2, WNK1, PTPRS, ATP6V1D, PPP1CB, ATP6V1F, PPM1K, UQCRH, RIOK3, NME1, HIPK3, GM8566, CD81, DLD, CAMK1, NEK9, NEK7, STK16, PPP2R3A, GNAI2, NDUFB8, MAPKAPK5, HK2, ULK4, GM10039, ATP5G3, CD74, ATP6V0E, PPP2CA, SPNB2, CAMK2D, PPP3CB, PPP3CA, CSF1R, T…
GO:0006796~phosphate metabolic process	82	5.44489	0.0472682	ATP5D, BCKDK, GM10925, CAPZA2, PINK1, PRDX2, EIF2A, CLK1, UQCR10, PAK2, B230120H23RIK, ATP5L, PRKACA, INSR, NDUFS1, ATP5J, SGK1, ADAM10, LYN, PTPRG, NDUFC2, WNK1, PTPRS, ATP6V1D, PPP1CB, ATP6V1F, PPM1K, UQCRH, RIOK3, NME1, HIPK3, GM8566, CD81, DLD, CAMK1, NEK9, NEK7, STK16, PPP2R3A, GNAI2, NDUFB8, MAPKAPK5, HK2, ULK4, GM10039, ATP5G3, CD74, ATP6V0E, PPP2CA, SPNB2, CAMK2D, PPP3CB, PPP3CA, CSF1R, T…
GO:0006778~porphyrin metabolic process	6	0.398406	0.047644	HMOX2, ALAS1, ALAS2, COX10, CPOX, UROD
GO:0051495~positive regulation of cytoskeleton organization	6	0.398406	0.047644	CAV1, ARPC2, CAPZA2, RAC1, RHOA, DSTN
GO:0033013~tetrapyrrole metabolic process	6	0.398406	0.047644	HMOX2, ALAS1, ALAS2, COX10, CPOX, UROD
GO:0006575~cellular amino acid derivative metabolic process	18	1.19522	0.0477097	P4HB, GATM, HPRT, GM9786, EIF5A, AZIN1, SOD1, GCLM, CHPT1, SOD2, LY6E, CKMT2, MTPN, GM8566, GPX4, GPX3, PCMT1, MAT2B, MGST1
GO:0019901~protein kinase binding	11	0.730412	0.0478278	ADAM10, TWF2, SORBS1, CCND2, SQSTM1, LDB3, MARCKS, PEA15A, INSR, GNB2L1, TENC1
GO:0045926~negative regulation of growth	11	0.730412	0.0479938	RTN4, NRP1, CGRRF1, IDH3G, ULK1, LGMN, ADIPOR2, PPT1, APBB2, NDUFS3, NTN1
GO:0060343~trabecula formation	4	0.265604	0.0486465	FHL2, FKBP1A, EGLN1, COL1A1
GO:0019842~vitamin binding	16	1.06242	0.0490848	PAM, RBP7, RBP1, NDUFAB1, MOSC2, EGLN1, OGDH, PHYH, GOT2, ALAS1, GOT1, ALAS2, PYGM, MCCC1, OAT, PCCA
GO:0003013~circulatory system process	15	0.996016	0.0498153	CAV1, ACTA2, CAPZA2, MYBPC3, WNK1, SOD1, GCLM, SOD2, GPX1, FLI1, NISCH, APOE, GM8566, CAMK2D, NPPB, NPPA
GO:0008015~blood circulation	15	0.996016	0.0498153	CAV1, ACTA2, CAPZA2, MYBPC3, WNK1, SOD1, GCLM, SOD2, GPX1, FLI1, NISCH, APOE, GM8566, CAMK2D, NPPB, NPPA

## Sheet: Replicate 2 Disease2
Supplementary Data 4. Gene Ontology of genes expressed in Modules (Replicate 2 Disease2)
Term	Count	%	P Value	Genes
GO:0003735~structural constituent of ribosome	67	6.11314	2.5487e-41	RPL18, RPL14, RPL15, RPLP2, RPS2, GM8292, RPS3A, RPLP0, RPLP1, FAU, RPL10, RPL11, RPL12, RPS27A, RPL35A, GM3362, MRPL51, MRPS7, RPS4X, RPS19, RPS16, RPL41, RPS17, RPS14, RPS15, RPS12, UBC, RPS13, RPS11, UBB, UBA52, MRPS17, RPL27A, RPL35, RPS15A, RPL37, RPL38, RPL39, GM14586, RPS26, MRPL13, RPL30, RPS27, RPS28, RPS29, RPL32, RPL31, RPL9, RPL34, RPL8, RPL4, GM10132, RPS20, RPS21, RPS24, RPSA, MRPS2…
GO:0006412~translation	87	7.93796	1.49796e-34	RPL18, RPL14, F13A1, RPL15, EIF5, RPLP2, RPS2, GM8292, RPS3A, RPLP0, RPLP1, FAU, RPL10, EIF1, RPL11, RPL12, RPS27A, RPL35A, GM3362, MRPL51, YARS, EIF1B, EEF2, MRPS7, RPS4X, EIF4G3, RPS19, RPS16, RPL41, RPS17, EIF2S1, EIF4A2, RPS14, RPS15, EIF2S2, RPS12, UBC, RPS13, EEF1G, UBB, RPS11, UBA52, MRPS17, EEF1B2, RPL35, RPL27A, RPS15A, RPL37, RPL38, RPL39, GM14586, EIF3C, RPS26, EIF3D, MRPL13, EIF3A, RP…
GO:0005198~structural molecule activity	92	8.39416	2.85429e-26	RPL18, RPL14, VAPA, RPL15, RPLP2, RPLP0, RPLP1, RPL10, FAU, RPL11, RPL12, RPS27A, RPL35A, MRPL51, GM3362, CRYAB, RPS19, RPS16, RPS17, RPS14, RPS15, COL1A2, RPS12, RPS13, RPS11, COL1A1, MFAP5, UBA52, MYL6, MRPS17, GM14586, RPS26, RPS27, RPS28, RPS29, RPL9, RPL8, GM10132, RPS20, RPL4, RPS21, RPS24, RPSA, MRPS23, RPS9, RPL23A, RPS6, RPS5, HOMER2, RPS8, RPS7, COL14A1, EPB4.1, RPL37A, TLN1, CLTB, TLN2…
GO:0006091~generation of precursor metabolites and energy	68	6.20438	1.01138e-25	PTGES3, ATP5D, UQCRC2, LDHB, ATP5E, GM5514, LDHA, ATP5B, CYC1, NDUFAB1, PGAM2, UQCRQ, PDHB, NDUFS6, UQCR10, UQCR11, ATP5L, ATP5O, PDHA1, ATP5H, ATP5K, ATP5J, NDUFB11, CYCS, PFKP, NDUFC1, NDUFA10, NDUFA12, NDUFA11, UQCRH, DLD, ATP5C1, GNAS, MDH2, UQCRB, ALDOA, NDUFB3, NDUFB4, TMX1, NDUFB5, NDUFB6, NDUFB8, NDUFB9, ATP5G1, GM10039, GLRX2, ATP6V0E, ETFB, ETFA, NDUFA4, NDUFA2, NDUFA3, NDUFA8, NDUFA6, …
GO:0022900~electron transport chain	38	3.46715	1.02526e-18	UQCRC2, NDUFB3, TMX1, NDUFB4, NDUFB5, NDUFB6, NDUFB8, NDUFB9, CYC1, NDUFAB1, UQCRQ, GLRX2, NDUFS6, UQCR10, UQCR11, ETFB, ETFA, NDUFA4, NDUFB11, NDUFA2, NDUFA3, NDUFA8, NDUFA6, CYCS, NDUFC1, NDUFA10, NDUFA1, NDUFA12, SOD2, NDUFA11, NDUFV3, SDHA, SDHB, UQCRH, SDHC, SDHD, DLD, UQCRB
GO:0015077~monovalent inorganic cation transmembrane transporter activity	31	2.82847	6.55115e-16	ATP5D, ATP5E, ATP5B, COX7B, COX7A2L, ATP5G1, ATP6V1G1, GM10039, COX5B, UQCRQ, UQCR10, ATP6V0E, UQCR11, COX6B1, ATP5L, ATP5O, ATP5H, ATP5K, ATP5J, COX7A2, COX8B, COX7A1, ATP5F1, ATP1A1, UQCRH, ATP6V1E1, COX6A2, ATP5C1, COX6A1, ATP5A1, 1810063B05RIK, UQCRB
GO:0015078~hydrogen ion transmembrane transporter activity	30	2.73723	8.83334e-16	ATP5D, ATP5E, ATP5B, COX7B, ATP5G1, COX7A2L, ATP6V1G1, GM10039, COX5B, UQCRQ, ATP6V0E, UQCR10, UQCR11, COX6B1, ATP5L, ATP5O, ATP5H, ATP5K, ATP5J, COX7A2, COX8B, COX7A1, ATP5F1, UQCRH, ATP6V1E1, COX6A2, ATP5C1, COX6A1, ATP5A1, 1810063B05RIK, UQCRB
GO:0022890~inorganic cation transmembrane transporter activity	33	3.01095	1.29985e-12	ATP5D, ATP5E, ATP5B, COX7B, COX7A2L, ATP5G1, ATP6V1G1, GM10039, COX5B, UQCRQ, TRF, UQCR10, ATP6V0E, UQCR11, COX6B1, ATP5L, ATP5O, ATP5H, ATP5K, ATP5J, COX7A2, COX8B, COX7A1, ATP5F1, ATP1A1, ATP2A2, UQCRH, ATP6V1E1, COX6A2, ATP5C1, COX6A1, ATP5A1, 1810063B05RIK, UQCRB
GO:0006119~oxidative phosphorylation	20	1.82482	1.84731e-10	ATP5D, ATP5E, NDUFB8, ATP5B, ATP5F1, ATP5G1, GM10039, ATP6V0E, UQCR10, UQCR11, UQCRH, ATP6V1E1, DLD, ATP5C1, ATP5L, ATP5O, ATP5A1, ATP5H, ATP5K, ATP5J, UQCRB
GO:0003723~RNA binding	78	7.11679	1.14387e-08	LSM6, U2AF2, CPEB4, SRP19, RPS2, YBX1, FUBP1, DDX17, ZFML, TARDBP, GPX4, PCBP1, PCBP2, U2AF1, RPL11, PUM2, RPL12, RBMS1, PABPN1, RBM42, GM3362, YARS, G3BP1, HNRNPA2B1, MBNL2, MBNL1, MRPS7, RPS4X, PURB, SLTM, HNRPDL, RBPMS, EIF4G3, PTRF, ROD1, EIF2S1, EIF4A2, RPS14, CELF2, THOC7, CELF1, RPS11, AKAP1, PTMS, SRP9, SNRPG, MRPS17, CNBP, TRA2B, PABPC4, RPL37, DUSP11, BICC1, CALR, STAU2, STAU1, ZFP36L1,…
GO:0015985~energy coupled proton transport, down electrochemical gradient	14	1.27737	8.82429e-08	ATP5D, ATP5E, ATP5B, ATP5F1, ATP5G1, GM10039, ATP6V0E, ATP6V1E1, ATP5C1, ATP5L, ATP5O, ATP5A1, ATP5H, ATP5K, ATP5J
GO:0015986~ATP synthesis coupled proton transport	14	1.27737	8.82429e-08	ATP5D, ATP5E, ATP5B, ATP5F1, ATP5G1, GM10039, ATP6V0E, ATP6V1E1, ATP5C1, ATP5L, ATP5O, ATP5A1, ATP5H, ATP5K, ATP5J
GO:0009145~purine nucleoside triphosphate biosynthetic process	22	2.0073	9.0227e-08	ATP5D, ATP5E, ATP1B1, ATP5J2, ATP5B, ATP5F1, ATP11A, ATP1A1, ATP5G1, GM10039, NME2, ATP6V0E, ATP13A1, ATP2A2, ATP6V1E1, ADK, ATP5C1, ATP5L, ATP5O, ATP5A1, ATP5H, ATP5K, ATP5J
GO:0055114~oxidation reduction	75	6.84307	1.092e-07	UQCRC2, LDHB, GM5514, PXDN, LDHA, CYC1, NDUFAB1, PRDX5, PRDX2, PRDX3, UQCRQ, PDHB, GPX1, NDUFS6, KDM1A, UQCR10, UQCR11, P4HA1, GPX4, CPOX, GPX3, ASPH, PDHA1, NQO1, KDM5A, NDUFB11, ACADM, CYCS, CBR4, NDUFC1, ACADL, NDUFA10, DHRS7C, NDUFA12, NDUFA11, UQCRH, AKR1B10, DLD, PCYOX1, MDH2, UQCRB, XDH, NDUFB3, PAM, NDUFB4, TMX1, NDUFB5, NDUFB6, NDUFB8, NDUFB9, RRM2B, FTH1, GLRX2, ALDH1A1, CBR2, FMO1, KDM…
GO:0009142~nucleoside triphosphate biosynthetic process	22	2.0073	1.09518e-07	ATP5D, ATP5E, ATP1B1, ATP5J2, ATP5B, ATP5F1, ATP11A, ATP1A1, ATP5G1, GM10039, NME2, ATP6V0E, ATP13A1, ATP2A2, ATP6V1E1, ADK, ATP5C1, ATP5L, ATP5O, ATP5A1, ATP5H, ATP5K, ATP5J
GO:0015992~proton transport	16	1.45985	1.79281e-07	ATP5D, ATP5E, ATP5J2, ATP5B, ATP5F1, ATP6V1G1, ATP5G1, GM10039, ATP6V0E, ATP6V1E1, ATP5C1, ATP5L, ATP5O, ATP5A1, ATP5H, ATP5K, ATP5J
GO:0009144~purine nucleoside triphosphate metabolic process	23	2.09854	1.79592e-07	ATP5D, ATP5E, ATP1B1, ATP5J2, ATP5B, ATP5F1, ATP11A, ATP1A1, ATP5G1, GM10039, LONP1, NME2, ATP6V0E, ATP13A1, ATP2A2, ATP6V1E1, ADK, ATP5C1, ATP5L, ATP5O, ATP5A1, ATP5H, ATP5K, ATP5J
GO:0009141~nucleoside triphosphate metabolic process	24	2.18978	1.93183e-07	ATP5D, ATP5E, ATP1B1, ATP5B, RRM2B, ATP5G1, GM10039, ATP6V0E, LONP1, ATP5L, ATP5O, ATP5H, ATP5K, ATP5J, ATP5J2, ATP5F1, ATP11A, ATP1A1, NME2, ATP13A1, ATP2A2, ADK, ATP6V1E1, ATP5C1, ATP5A1
GO:0046034~ATP metabolic process	21	1.91606	2.0008e-07	ATP5D, ATP5E, ATP1B1, ATP5J2, ATP5B, ATP5F1, ATP11A, ATP1A1, ATP5G1, GM10039, LONP1, ATP6V0E, ATP13A1, ATP2A2, ATP6V1E1, ATP5C1, ATP5L, ATP5O, ATP5A1, ATP5H, ATP5K, ATP5J
GO:0006754~ATP biosynthetic process	20	1.82482	2.00158e-07	ATP5D, ATP5E, ATP1B1, ATP5J2, ATP5B, ATP5F1, ATP11A, ATP1A1, ATP5G1, GM10039, ATP6V0E, ATP13A1, ATP2A2, ATP6V1E1, ATP5C1, ATP5L, ATP5O, ATP5A1, ATP5H, ATP5K, ATP5J
GO:0006818~hydrogen transport	16	1.45985	2.36585e-07	ATP5D, ATP5E, ATP5J2, ATP5B, ATP5F1, ATP6V1G1, ATP5G1, GM10039, ATP6V0E, ATP6V1E1, ATP5C1, ATP5L, ATP5O, ATP5A1, ATP5H, ATP5K, ATP5J
GO:0009205~purine ribonucleoside triphosphate metabolic process	22	2.0073	3.30015e-07	ATP5D, ATP5E, ATP1B1, ATP5J2, ATP5B, ATP5F1, ATP11A, ATP1A1, ATP5G1, GM10039, LONP1, NME2, ATP6V0E, ATP13A1, ATP2A2, ATP6V1E1, ATP5C1, ATP5L, ATP5O, ATP5A1, ATP5H, ATP5K, ATP5J
GO:0009201~ribonucleoside triphosphate biosynthetic process	21	1.91606	3.52954e-07	ATP5D, ATP5E, ATP1B1, ATP5J2, ATP5B, ATP5F1, ATP11A, ATP1A1, ATP5G1, GM10039, NME2, ATP6V0E, ATP13A1, ATP2A2, ATP6V1E1, ATP5C1, ATP5L, ATP5O, ATP5A1, ATP5H, ATP5K, ATP5J
GO:0009206~purine ribonucleoside triphosphate biosynthetic process	21	1.91606	3.52954e-07	ATP5D, ATP5E, ATP1B1, ATP5J2, ATP5B, ATP5F1, ATP11A, ATP1A1, ATP5G1, GM10039, NME2, ATP6V0E, ATP13A1, ATP2A2, ATP6V1E1, ATP5C1, ATP5L, ATP5O, ATP5A1, ATP5H, ATP5K, ATP5J
GO:0009199~ribonucleoside triphosphate metabolic process	22	2.0073	3.92939e-07	ATP5D, ATP5E, ATP1B1, ATP5J2, ATP5B, ATP5F1, ATP11A, ATP1A1, ATP5G1, GM10039, LONP1, NME2, ATP6V0E, ATP13A1, ATP2A2, ATP6V1E1, ATP5C1, ATP5L, ATP5O, ATP5A1, ATP5H, ATP5K, ATP5J
GO:0019843~rRNA binding	11	1.00365	4.44019e-07	MRPS17, GM3362, RPS9, RPL23A, RPL37, RPS4X, PTRF, RPL9, NPM1, RPL8, RPL11, GM10132, RPS11
GO:0034220~ion transmembrane transport	14	1.27737	4.80209e-07	ATP5D, ATP5E, ATP5B, ATP5F1, ATP5G1, GM10039, ATP6V0E, ATP6V1E1, ATP5C1, ATP5L, ATP5O, ATP5A1, ATP5H, ATP5K, ATP5J
GO:0008104~protein localization	79	7.20803	6.06488e-07	TLN1, OXA1L, CLTB, TLN2, CLTC, SRP19, PEX7, HOOK3, CDC42, APOE, COPB1, ABRA, VPS16, D230025D16RIK, SAR1A, DLG1, ACTN4, VPS45, TIMM23, NDUFA11, BCAP31, CD36, RAB18, CLIC5, CD81, RAB14, RAB12, TMSB4X, AKAP7, RANGRF, TOMM22, COL1A1, STX5A, AKAP2, SRP9, H47, SEC61G, SERP1, VPS29, DERL2, YWHAZ, SHROOM3, SNX17, COPZ1, SNX2, NFKBIA, SNX1, PPT1, ARF6, SNX3, ARF5, TIMM13, RPL38, CHMP2B, PFN1, TOMM7, TMED2…
GO:0003779~actin binding	40	3.64964	9.7569e-07	MTSS1, ENAH, TLN1, SHROOM3, CNN3, TNNC1, AIF1, TLN2, CALD1, SYNPO2L, TPM3, PFN1, ACTR2, ARPC2, GSN, DMD, ABRA, VPS16, LMOD2, CCDC88A, ACTN4, ACTN1, ACTN2, HOMER2, LSP1, ARPC1B, YWHAH, XIRP1, LASP1, XIRP2, CFL2, LIMCH1, SVIL, EPB4.1, ARPC5L, MARCKS, TMSB4X, WDR1, SNTA1, MYH10
GO:0003743~translation initiation factor activity	16	1.45985	2.19453e-06	EIF4ENIF1, EIF5, EIF1B, DENR, EIF3C, EIF3D, EIF3A, EIF4G3, EIF4E, EIF3H, EIF4A2, EIF3E, EIF2S1, EIF2S2, EIF1, EIF3M
GO:0008092~cytoskeletal protein binding	50	4.56204	2.34657e-06	MTSS1, ENAH, TLN1, AIF1, TLN2, TNNC1, SYNPO2L, HOOK3, ACTR2, FRMD5, MAP1LC3A, GSN, PACSIN2, MAPT, ABRA, VPS16, MSN, LMOD2, CCDC88A, ACTN4, KIF5B, ACTN1, ACTN2, SPAG9, ARPC1B, XIRP1, XIRP2, LIMCH1, CFL2, ARPC5L, TMSB4X, SHROOM3, CNN3, CALD1, TPM3, PFN1, ARPC2, DMD, APC, GABARAPL1, HOMER2, LSP1, YWHAH, LASP1, SVIL, EPB4.1, MARCKS, WDR1, SNTA1, MYH10
GO:0004129~cytochrome-c oxidase activity	10	0.912409	3.1934e-06	COX7A2, COX8B, COX7A1, COX7B, COX6A2, COX6B1, COX6A1, COX7A2L, COX5B, 1810063B05RIK
GO:0016675~oxidoreductase activity, acting on heme group of donors	10	0.912409	3.1934e-06	COX7A2, COX8B, COX7A1, COX7B, COX6A2, COX6B1, COX6A1, COX7A2L, COX5B, 1810063B05RIK
GO:0016676~oxidoreductase activity, acting on heme group of donors, oxygen as acceptor	10	0.912409	3.1934e-06	COX7A2, COX8B, COX7A1, COX7B, COX6A2, COX6B1, COX6A1, COX7A2L, COX5B, 1810063B05RIK
GO:0015002~heme-copper terminal oxidase activity	10	0.912409	3.1934e-06	COX7A2, COX8B, COX7A1, COX7B, COX6A2, COX6B1, COX6A1, COX7A2L, COX5B, 1810063B05RIK
GO:0009152~purine ribonucleotide biosynthetic process	21	1.91606	3.63002e-06	ATP5D, ATP5E, ATP1B1, ATP5J2, ATP5B, ATP5F1, ATP11A, ATP1A1, ATP5G1, GM10039, NME2, ATP6V0E, ATP13A1, ATP2A2, ATP6V1E1, ATP5C1, ATP5L, ATP5O, ATP5A1, ATP5H, ATP5K, ATP5J
GO:0008135~translation factor activity, nucleic acid binding	20	1.82482	3.70636e-06	EIF4ENIF1, EEF1B2, EIF5, EIF1B, EEF2, DENR, EIF3C, EIF3D, EIF4G3, EIF3A, EIF4E, EIF3H, EIF4A2, EIF2S1, EIF3E, EIF2S2, EEF1G, EIF1, PTMS, EIF3M
GO:0009150~purine ribonucleotide metabolic process	22	2.0073	5.41264e-06	ATP5D, ATP5E, ATP1B1, ATP5J2, ATP5B, ATP5F1, ATP11A, ATP1A1, ATP5G1, GM10039, LONP1, NME2, ATP6V0E, ATP13A1, ATP2A2, ATP6V1E1, ATP5C1, ATP5L, ATP5O, ATP5A1, ATP5H, ATP5K, ATP5J
GO:0009260~ribonucleotide biosynthetic process	21	1.91606	6.5069e-06	ATP5D, ATP5E, ATP1B1, ATP5J2, ATP5B, ATP5F1, ATP11A, ATP1A1, ATP5G1, GM10039, NME2, ATP6V0E, ATP13A1, ATP2A2, ATP6V1E1, ATP5C1, ATP5L, ATP5O, ATP5A1, ATP5H, ATP5K, ATP5J
GO:0009259~ribonucleotide metabolic process	22	2.0073	1.19669e-05	ATP5D, ATP5E, ATP1B1, ATP5J2, ATP5B, ATP5F1, ATP11A, ATP1A1, ATP5G1, GM10039, LONP1, NME2, ATP6V0E, ATP13A1, ATP2A2, ATP6V1E1, ATP5C1, ATP5L, ATP5O, ATP5A1, ATP5H, ATP5K, ATP5J
GO:0030036~actin cytoskeleton organization	26	2.37226	1.20516e-05	MTSS1, TLN1, ENAH, SHROOM3, CNN3, AIF1, RHOQ, CALR, ITGB1, PFN1, NISCH, KRAS, GSN, RAC1, DLG1, ACTC1, ACTN4, ACTN1, LPIN1, XIRP1, XIRP2, EPB4.1, LIMCH1, TMSB4X, AKAP2, MYH10
GO:0030029~actin filament-based process	27	2.4635	1.28926e-05	MYL6, MTSS1, TLN1, ENAH, SHROOM3, CNN3, AIF1, RHOQ, CALR, ITGB1, PFN1, KRAS, NISCH, GSN, RAC1, DLG1, ACTC1, ACTN4, ACTN1, LPIN1, XIRP1, XIRP2, EPB4.1, LIMCH1, TMSB4X, AKAP2, MYH10
GO:0070727~cellular macromolecule localization	38	3.46715	1.69321e-05	OXA1L, DERL2, YWHAZ, CLTB, COPZ1, SNX2, NFKBIA, SNX1, RPL38, TIMM13, CLTC, SRP19, PEX7, STAU1, CDC42, TOMM7, MORC3, SH3GLB1, COPB1, ABRA, VPS16, D230025D16RIK, SAR1A, AP2M1, YWHAB, TIMM23, BCAP31, YWHAH, TOM1L2, GSK3B, RAB1, YWHAQ, NOP58, STX5A, H47, SEC61G, SRP9, SSR3
GO:0045333~cellular respiration	14	1.27737	3.00126e-05	NDUFB8, IDH3B, IDH3A, SOD2, SDHA, SDHB, UQCR10, UQCR11, UQCRH, SDHC, DLD, SDHD, MDH2, UQCRB
GO:0034613~cellular protein localization	37	3.37591	3.43853e-05	OXA1L, DERL2, YWHAZ, CLTB, COPZ1, SNX2, NFKBIA, SNX1, RPL38, TIMM13, CLTC, SRP19, PEX7, CDC42, TOMM7, MORC3, SH3GLB1, COPB1, ABRA, VPS16, D230025D16RIK, SAR1A, AP2M1, YWHAB, TIMM23, BCAP31, YWHAH, TOM1L2, GSK3B, RAB1, YWHAQ, NOP58, STX5A, H47, SEC61G, SRP9, SSR3
GO:0007010~cytoskeleton organization	39	3.55839	4.31044e-05	MTSS1, ENAH, TLN1, SHROOM3, AGFG1, CNN3, TLN2, AIF1, RHOQ, CALR, ITGB1, HOOK3, PFN1, KRAS, NISCH, GSN, MAPT, NPM1, RAC1, TUBA1B, DLG1, ACTC1, ACTN4, ACTN1, LPIN1, TACC2, LSP1, TUBA8, YWHAH, XIRP1, SGCG, LASP1, XIRP2, LIMCH1, SVIL, EPB4.1, TMSB4X, AKAP2, MYH10
GO:0042542~response to hydrogen peroxide	9	0.821168	4.40181e-05	GPX1, PXDN, GPX4, GPX3, PRDX2, COL1A1, PRDX3, GLRX2, SOD2
GO:0051082~unfolded protein binding	15	1.36861	4.84242e-05	PTGES3, HSP90AA1, CCT2, CCT3, CALR, CANX, SERPINH1, HSP90B1, CCT5, CCT4, PFDN5, NPM1, CCT8, DNAJC1, DNAJA2
GO:0030865~cortical cytoskeleton organization	7	0.638686	4.90532e-05	TLN1, LASP1, EPB4.1, ACTN1, RHOQ, CALR, DLG1
GO:0006413~translational initiation	11	1.00365	4.94325e-05	EIF3C, EIF3D, EIF3A, EIF4E, EIF3H, EIF3E, EIF2S2, EIF5, EIF1B, EIF1, DENR
GO:0006164~purine nucleotide biosynthetic process	22	2.0073	4.95165e-05	ATP5D, ATP5E, ATP1B1, ATP5J2, ATP5B, ATP5F1, ATP11A, ATP1A1, ATP5G1, GM10039, NME2, ATP6V0E, ATP13A1, ATP2A2, ATP6V1E1, ADK, ATP5C1, ATP5L, ATP5O, ATP5A1, ATP5H, ATP5K, ATP5J
GO:0015980~energy derivation by oxidation of organic compounds	18	1.64234	5.23933e-05	PTGES3, NDUFB8, IDH3B, IDH3A, SOD2, SDHA, SDHB, UQCR10, UQCR11, GBE1, UQCRH, SDHC, DLD, GYG, SDHD, GNAS, MDH2, UQCRB
GO:0046907~intracellular transport	47	4.28832	6.45789e-05	VPS29, MYL6, DERL2, YWHAZ, ENAH, CLTB, COPZ1, SNX2, DSCR3, SNX1, NFKBIA, RPL38, TIMM13, CLTC, SRP19, HOOK3, PEX7, CDC42, APP, TOMM7, COPB1, NPM1, ABRA, VPS16, D230025D16RIK, SAR1A, AP2M1, GABARAPL2, KIF5B, YWHAB, TIMM23, BCAP31, KIF1C, YWHAH, AKTIP, TOM1L2, GSK3B, RAB1, YWHAQ, NOP58, RANGRF, STX5A, H47, SRP9, SEC61G, MYH10, SSR3
GO:0046961~proton-transporting ATPase activity, rotational mechanism	7	0.638686	0.000130689	ATP5D, ATP5E, ATP5B, ATP6V1E1, ATP5C1, ATP5O, ATP5A1
GO:0016684~oxidoreductase activity, acting on peroxide as acceptor	9	0.821168	0.000152888	GPX1, PXDN, GPX4, GPX3, PRDX5, GSTZ1, PRDX2, CYGB, PRDX3
GO:0004601~peroxidase activity	9	0.821168	0.000152888	GPX1, PXDN, GPX4, GPX3, PRDX5, GSTZ1, PRDX2, CYGB, PRDX3
GO:0008121~ubiquinol-cytochrome-c reductase activity	5	0.456204	0.000163922	UQCR10, UQCR11, UQCRH, UQCRQ, UQCRB
GO:0016679~oxidoreductase activity, acting on diphenols and related substances as donors	5	0.456204	0.000163922	UQCR10, UQCR11, UQCRH, UQCRQ, UQCRB
GO:0016681~oxidoreductase activity, acting on diphenols and related substances as donors, cytochrome as acceptor	5	0.456204	0.000163922	UQCR10, UQCR11, UQCRH, UQCRQ, UQCRB
GO:0015405~P-P-bond-hydrolysis-driven transmembrane transporter activity	18	1.64234	0.000165683	ATP5D, ATP5E, ATP1B1, ABCB8, ATP5B, ATP11A, ATP1A1, ATP6V1G1, TIMM23, ATP13A1, TOMM7, ATP2A2, ATP6V1E1, ATP5C1, ATP5L, ATP5O, ATP5A1, SEC61G
GO:0042625~ATPase activity, coupled to transmembrane movement of ions	14	1.27737	0.000169483	ATP5D, ATP5E, ATP1B1, ATP5B, ATP11A, ATP1A1, ATP6V1G1, ATP13A1, ATP2A2, ATP6V1E1, ATP5C1, ATP5L, ATP5O, ATP5A1
GO:0006163~purine nucleotide metabolic process	23	2.09854	0.000172748	ATP5D, ATP5E, ATP1B1, ATP5J2, ATP5B, ATP5F1, ATP11A, ATP1A1, ATP5G1, GM10039, LONP1, NME2, ATP6V0E, ATP13A1, ATP2A2, ATP6V1E1, ADK, ATP5C1, ATP5L, ATP5O, ATP5A1, ATP5H, ATP5K, ATP5J
GO:0015399~primary active transmembrane transporter activity	18	1.64234	0.000186062	ATP5D, ATP5E, ATP1B1, ABCB8, ATP5B, ATP11A, ATP1A1, ATP6V1G1, TIMM23, ATP13A1, TOMM7, ATP2A2, ATP6V1E1, ATP5C1, ATP5L, ATP5O, ATP5A1, SEC61G
GO:0006886~intracellular protein transport	33	3.01095	0.000188106	DERL2, YWHAZ, CLTB, COPZ1, SNX2, SNX1, NFKBIA, RPL38, TIMM13, CLTC, SRP19, PEX7, TOMM7, COPB1, ABRA, VPS16, D230025D16RIK, SAR1A, AP2M1, YWHAB, TIMM23, BCAP31, YWHAH, TOM1L2, GSK3B, RAB1, YWHAQ, NOP58, STX5A, H47, SEC61G, SRP9, SSR3
GO:0019220~regulation of phosphate metabolic process	35	3.19343	0.000197605	HMGB1, GNAI2, CSF1, ZEB2, FKBP1A, PRDX2, APLP2, CDC42, ZFP91, APP, DGKD, NPM1, RAC1, HBB-B1, RAPGEF4, HBB-B2, CDK5RAP1, APC, GHR, DLG1, IRAK2, IRAK1, CCDC88A, MAP2K3, RCAN1, KITL, PKIA, PRKCD, PTPN11, SPAG9, AKTIP, HIPK3, PRKAR1A, CD81, PDGFRB, FABP4
GO:0051174~regulation of phosphorus metabolic process	35	3.19343	0.000197605	HMGB1, GNAI2, CSF1, ZEB2, FKBP1A, PRDX2, APLP2, CDC42, ZFP91, APP, DGKD, NPM1, RAC1, HBB-B1, RAPGEF4, HBB-B2, CDK5RAP1, APC, GHR, DLG1, IRAK2, IRAK1, CCDC88A, MAP2K3, RCAN1, KITL, PKIA, PRKCD, PTPN11, SPAG9, AKTIP, HIPK3, PRKAR1A, CD81, PDGFRB, FABP4
GO:0015031~protein transport	62	5.65693	0.000199548	CLTB, CLTC, SRP19, PEX7, HOOK3, COPB1, ABRA, VPS16, D230025D16RIK, SAR1A, ACTN4, VPS45, TIMM23, NDUFA11, BCAP31, CD36, RAB18, RAB14, RAB12, TOMM22, RANGRF, COL1A1, STX5A, H47, SEC61G, SRP9, SERP1, VPS29, YWHAZ, DERL2, SNX17, COPZ1, SNX2, NFKBIA, SNX1, PPT1, ARF6, SNX3, ARF5, TIMM13, RPL38, CHMP2B, TOMM7, TMED2, SNF8, AP2M1, EIF4ENIF1, GABARAPL2, GDI2, RRBP1, YWHAB, LIN7C, YWHAH, AKTIP, RABEP1, TO…
GO:0042325~regulation of phosphorylation	34	3.10219	0.000212844	HMGB1, GNAI2, CSF1, ZEB2, FKBP1A, PRDX2, APLP2, CDC42, ZFP91, APP, DGKD, NPM1, RAC1, HBB-B1, RAPGEF4, HBB-B2, CDK5RAP1, APC, DLG1, GHR, IRAK2, IRAK1, CCDC88A, MAP2K3, KITL, PKIA, PRKCD, PTPN11, SPAG9, AKTIP, HIPK3, PRKAR1A, CD81, PDGFRB, FABP4
GO:0046933~hydrogen ion transporting ATP synthase activity, rotational mechanism	6	0.547445	0.000241887	ATP5D, ATP5E, ATP5B, ATP5C1, ATP5O, ATP5A1
GO:0045184~establishment of protein localization	62	5.65693	0.000245103	CLTB, CLTC, SRP19, PEX7, HOOK3, COPB1, ABRA, VPS16, D230025D16RIK, SAR1A, ACTN4, VPS45, TIMM23, NDUFA11, BCAP31, CD36, RAB18, RAB14, RAB12, TOMM22, RANGRF, COL1A1, STX5A, H47, SEC61G, SRP9, SERP1, VPS29, YWHAZ, DERL2, SNX17, COPZ1, SNX2, NFKBIA, SNX1, PPT1, ARF6, SNX3, ARF5, TIMM13, RPL38, CHMP2B, TOMM7, TMED2, SNF8, AP2M1, EIF4ENIF1, GABARAPL2, GDI2, RRBP1, YWHAB, LIN7C, YWHAH, AKTIP, RABEP1, TO…
GO:0007517~muscle organ development	24	2.18978	0.000266592	MYL6, MEF2C, MTSS1, ACTC1, ACADM, CRYAB, RCAN1, FKBP1A, MBNL1, TAGLN2, CSRP3, ITGB1, ZFP91, GPX1, APP, EP300, XIRP1, PLN, DMD, PDGFRB, DLG1, SNTA1, SERP1, MYH10
GO:0006084~acetyl-CoA metabolic process	9	0.821168	0.000326872	SDHA, SDHB, MLYCD, SDHC, SDHD, IDH3B, DLAT, IDH3A, MDH2
GO:0042744~hydrogen peroxide catabolic process	6	0.547445	0.000390779	GPX1, PXDN, GPX4, GPX3, PRDX2, PRDX3
GO:0070301~cellular response to hydrogen peroxide	6	0.547445	0.000390779	GPX1, PXDN, GPX4, GPX3, PRDX2, PRDX3
GO:0000166~nucleotide binding	165	15.0547	0.000396698	U2AF2, F13A1, EIF5, CCT2, CCT3, KDM1A, TOP1, DDX17, NT5C3, TARDBP, CLK4, U2AF1, RALA, RAPGEF4, STK39, TLK2, SAR1A, INSR, RBMS1, GNL3, PABPN1, YARS, GM3362, KIF5B, STK25, GTPBP5, MYLK3, HNRNPA2B1, WNK1, UBE2J1, EEF2, MARK3, HNRNPR, SLTM, MAP4K4, GLUL, RBPMS, NME2, RAB18, DLD, RAB14, CELF2, PDGFRB, RAB12, YME1L1, CELF1, ARL8B, GBP3, NEK7, XDH, GPN1, GNAI2, STK11, PABPC4, ARF6, ARF5, ULK4, UBE2D3, K…
GO:0034614~cellular response to reactive oxygen species	7	0.638686	0.00041144	GPX1, PXDN, GPX4, GPX3, PRDX2, PRDX3, SOD2
GO:0016209~antioxidant activity	10	0.912409	0.000431885	GPX1, PXDN, GPX4, GPX3, PRDX5, GSTZ1, PRDX2, CYGB, PRDX3, SOD2
GO:0050840~extracellular matrix binding	8	0.729927	0.000456139	RPSA, BGN, ITGA6, FBLN2, NID1, SPARC, DCN, THBS1
GO:0019829~cation-transporting ATPase activity	8	0.729927	0.000456139	ATP5D, ATP5E, ATP2A2, ATP5B, ATP6V1E1, ATP5C1, ATP5O, ATP5A1
GO:0009165~nucleotide biosynthetic process	23	2.09854	0.000569886	ATP5D, ATP5E, ATP1B1, ATP5J2, ATP5B, ATP5F1, ATP11A, ATP1A1, ATP5G1, RRM2B, GM10039, NME2, ATP6V0E, ATP13A1, ATP2A2, ATP6V1E1, ADK, ATP5C1, ATP5L, ATP5O, ATP5A1, ATP5H, ATP5K, ATP5J
GO:0051338~regulation of transferase activity	25	2.28102	0.000654436	GNAI2, CSF1, PRDX2, ZEB2, APLP2, CDC42, APP, DGKD, SERINC1, RAC1, NPM1, CDK5RAP1, DLG1, APC, IRAK2, IRAK1, CCDC88A, MAP2K3, PKIA, KITL, PTPN11, SPAG9, HIPK3, CD81, FABP4
GO:0042743~hydrogen peroxide metabolic process	7	0.638686	0.000776241	GPX1, PXDN, GPX4, GPX3, CYCS, PRDX2, PRDX3
GO:0034404~nucleobase, nucleoside and nucleotide biosynthetic process	23	2.09854	0.000838284	ATP5D, ATP5E, ATP1B1, ATP5J2, ATP5B, ATP5F1, ATP11A, ATP1A1, ATP5G1, RRM2B, GM10039, NME2, ATP6V0E, ATP13A1, ATP2A2, ATP6V1E1, ADK, ATP5C1, ATP5L, ATP5O, ATP5A1, ATP5H, ATP5K, ATP5J
GO:0034654~nucleobase, nucleoside, nucleotide and nucleic acid biosynthetic process	23	2.09854	0.000838284	ATP5D, ATP5E, ATP1B1, ATP5J2, ATP5B, ATP5F1, ATP11A, ATP1A1, ATP5G1, RRM2B, GM10039, NME2, ATP6V0E, ATP13A1, ATP2A2, ATP6V1E1, ADK, ATP5C1, ATP5L, ATP5O, ATP5A1, ATP5H, ATP5K, ATP5J
GO:0006096~glycolysis	10	0.912409	0.00089299	ALDOA, LDHB, GM5514, LDHA, PFKP, PGAM2, PDHA1, DLAT, PGK1, PDHB, MDH2
GO:0042775~mitochondrial ATP synthesis coupled electron transport	6	0.547445	0.000894793	UQCR10, UQCR11, NDUFB8, UQCRH, DLD, UQCRB
GO:0016310~phosphorylation	64	5.83942	0.000905154	ATP5D, ATP5E, CDK17, NUAK1, ATP5B, PRDX2, APP, UQCR10, UQCR11, CLK4, ATP5L, STK39, ATP5O, TLK2, INSR, ATP5H, ATP5K, ATP5J, AKT2, IRAK2, IRAK1, SRPK2, STK25, MYLK3, WNK1, MARK3, PRKCD, SPAG9, MAP4K4, UQCRH, EIF2S1, HIPK3, DLD, CD81, ATP5C1, PDGFRB, CDK11B, NEK7, UQCRB, GNAI2, NDUFB8, STK11, ULK4, ATP5G1, GM10039, ATP6V0E, SNRK, MORC3, PRKAA2, PDK2, FLT1, ALPK3, TAOK1, MAP2K3, ATP5F1, PTPN11, KDR, …
GO:0043549~regulation of kinase activity	24	2.18978	0.000922223	IRAK2, IRAK1, CCDC88A, GNAI2, CSF1, MAP2K3, PRDX2, ZEB2, PKIA, KITL, APLP2, PTPN11, CDC42, SPAG9, APP, DGKD, HIPK3, RAC1, CD81, NPM1, FABP4, CDK5RAP1, DLG1, APC
GO:0000302~response to reactive oxygen species	9	0.821168	0.000965427	GPX1, PXDN, GPX4, GPX3, PRDX2, COL1A1, PRDX3, GLRX2, SOD2
GO:0060537~muscle tissue development	19	1.73358	0.00102917	MYL6, MEF2C, ACTC1, ACADM, RCAN1, FKBP1A, MBNL1, CSRP3, ITGB1, GPX1, APP, EP300, XIRP1, PLN, DMD, PDGFRB, DLG1, SNTA1, MYH10
GO:0022613~ribonucleoprotein complex biogenesis	19	1.73358	0.00112139	SRPK2, EMG1, LSM6, GNL3L, RPL24, MBNL1, RPS6, EIF3D, EIF3A, RPS14, RPLP0, NPM1, NOP58, CELF2, CELF1, AATF, RPL7A, POP5, NSA2
GO:0006457~protein folding	18	1.64234	0.00123676	FKBP8, HSP90AA1, FKBP4, CCT2, FKBP1A, CCT3, CALR, CANX, PPIF, ERP44, HSP90B1, CCT5, CCT4, SH3GLB1, PFDN5, CCT8, DNAJC1, DNAJA2
GO:0034599~cellular response to oxidative stress	7	0.638686	0.00135056	GPX1, PXDN, GPX4, GPX3, PRDX2, PRDX3, SOD2
GO:0010498~proteasomal protein catabolic process	8	0.729927	0.00147468	USP19, UBE2D3, HSP90B1, DERL2, PPP2R5C, TBL1X, CD2AP, ERLEC1
GO:0043161~proteasomal ubiquitin-dependent protein catabolic process	8	0.729927	0.00147468	USP19, UBE2D3, HSP90B1, DERL2, PPP2R5C, TBL1X, CD2AP, ERLEC1
GO:0043492~ATPase activity, coupled to movement of substances	15	1.36861	0.00160227	ATP5D, ATP5E, ATP1B1, ABCB8, ATP5B, ATP11A, ATP1A1, ATP6V1G1, ATP13A1, ATP2A2, ATP6V1E1, ATP5C1, ATP5L, ATP5O, ATP5A1
GO:0016820~hydrolase activity, acting on acid anhydrides, catalyzing transmembrane movement of substances	15	1.36861	0.00160227	ATP5D, ATP5E, ATP1B1, ABCB8, ATP5B, ATP11A, ATP1A1, ATP6V1G1, ATP13A1, ATP2A2, ATP6V1E1, ATP5C1, ATP5L, ATP5O, ATP5A1
GO:0042626~ATPase activity, coupled to transmembrane movement of substances	15	1.36861	0.00160227	ATP5D, ATP5E, ATP1B1, ABCB8, ATP5B, ATP11A, ATP1A1, ATP6V1G1, ATP13A1, ATP2A2, ATP6V1E1, ATP5C1, ATP5L, ATP5O, ATP5A1
GO:0032271~regulation of protein polymerization	11	1.00365	0.00163832	ARPC1B, PFN1, ARPC2, GSN, ARPC5L, MAPT, RAC1, TMSB4X, KANK1, DLG1, APC
GO:0006099~tricarboxylic acid cycle	7	0.638686	0.00173731	SDHA, SDHB, SDHC, SDHD, IDH3B, IDH3A, MDH2
GO:0006796~phosphate metabolic process	73	6.66058	0.00175721	ATP5D, ATP5E, CDK17, NUAK1, ATP5B, PRDX2, APP, UQCR10, UQCR11, CLK4, ATP5L, STK39, ATP5O, TLK2, INSR, ATP5H, ATP5K, AKT2, ATP5J, IRAK2, IRAK1, SRPK2, STK25, PTPRG, MYLK3, WNK1, MARK3, PRKCD, SPAG9, MAP4K4, UQCRH, EIF2S1, HIPK3, CD81, DLD, ATP5C1, PDGFRB, CDK11B, NEK7, UQCRB, PPP2R3A, GNAI2, NDUFB8, STK11, DUSP11, ATP5G1, ULK4, PPM1B, GM10039, ATP6V0E, SNRK, MORC3, PRKAA2, INPP5A, PTPRB, PDK2, FLT…
GO:0006793~phosphorus metabolic process	73	6.66058	0.00175721	ATP5D, ATP5E, CDK17, NUAK1, ATP5B, PRDX2, APP, UQCR10, UQCR11, CLK4, ATP5L, STK39, ATP5O, TLK2, INSR, ATP5H, ATP5K, AKT2, ATP5J, IRAK2, IRAK1, SRPK2, STK25, PTPRG, MYLK3, WNK1, MARK3, PRKCD, SPAG9, MAP4K4, UQCRH, EIF2S1, HIPK3, CD81, DLD, ATP5C1, PDGFRB, CDK11B, NEK7, UQCRB, PPP2R3A, GNAI2, NDUFB8, STK11, DUSP11, ATP5G1, ULK4, PPM1B, GM10039, ATP6V0E, SNRK, MORC3, PRKAA2, INPP5A, PTPRB, PDK2, FLT…
GO:0030866~cortical actin cytoskeleton organization	5	0.456204	0.00188115	TLN1, EPB4.1, RHOQ, CALR, DLG1
GO:0046356~acetyl-CoA catabolic process	7	0.638686	0.00220257	SDHA, SDHB, SDHC, SDHD, IDH3B, IDH3A, MDH2
GO:0051347~positive regulation of transferase activity	18	1.64234	0.00241544	IRAK2, IRAK1, CCDC88A, GNAI2, CSF1, MAP2K3, PRDX2, ZEB2, KITL, PTPN11, SPAG9, CDC42, DGKD, SERINC1, RAC1, CD81, NPM1, DLG1
GO:0016052~carbohydrate catabolic process	13	1.18613	0.00265391	ALDOA, LDHB, LDHA, GM5514, HYAL2, GM2A, PFKP, PGAM2, DLAT, PDHB, LYVE1, PDHA1, PGK1, MDH2
GO:0032970~regulation of actin filament-based process	11	1.00365	0.00276781	ARPC1B, PFN1, CCDC88A, TNNC1, ARPC2, GSN, ARPC5L, RAC1, TMSB4X, KANK1, DLG1
GO:0042592~homeostatic process	52	4.74453	0.0030373	PDIA3, PRDX5, PRDX2, PRDX3, GPX1, APP, ANK1, SLC2A4, TPP1, 2810407C02RIK, APOE, NKX6-2, GNPAT, DLG1, SLC12A7, TNKS2, RPS19, XIRP1, DLD, NUCB2, PDGFRB, XDH, TMX1, FTL1, STK11, CSF1, PPT1, FKBP1A, APLP2, TRF, FTH1, GLRX2, CD9, DMD, RAC1, NPM1, APC, P4HB, LIPA, RPS6, CSRP3, KDR, SOD2, PTPN11, HBA-A1, ERP44, ATP2A2, TXNDC15, PLN, FABP4, PARP4, IKBKB
GO:0019320~hexose catabolic process	10	0.912409	0.00304278	ALDOA, LDHB, GM5514, LDHA, PFKP, PGAM2, PDHA1, DLAT, PGK1, PDHB, MDH2
GO:0006007~glucose catabolic process	10	0.912409	0.00304278	ALDOA, LDHB, GM5514, LDHA, PFKP, PGAM2, PDHA1, DLAT, PGK1, PDHB, MDH2
GO:0045859~regulation of protein kinase activity	22	2.0073	0.00312488	IRAK2, IRAK1, CCDC88A, GNAI2, CSF1, MAP2K3, PRDX2, ZEB2, PKIA, KITL, APLP2, PTPN11, SPAG9, APP, DGKD, HIPK3, CD81, NPM1, FABP4, CDK5RAP1, DLG1, APC
GO:0045454~cell redox homeostasis	11	1.00365	0.00313005	ERP44, P4HB, TMX1, PDIA3, 2810407C02RIK, TXNDC15, DLD, PRDX5, PRDX2, PRDX3, GLRX2
GO:0019838~growth factor binding	12	1.09489	0.00313023	COL4A1, CTGF, LTBP4, IGF2R, IGFBP7, COL3A1, COL1A2, IL11RA1, COL1A1, API5, IGFBP5, KDR
GO:0042773~ATP synthesis coupled electron transport	6	0.547445	0.00314524	UQCR10, UQCR11, NDUFB8, UQCRH, DLD, UQCRB
GO:0022618~ribonucleoprotein complex assembly	8	0.729927	0.00317435	SRPK2, EIF3D, EIF3A, RPS14, CELF2, RPL24, CELF1, MBNL1
GO:0014706~striated muscle tissue development	17	1.55109	0.00318163	MYL6, MEF2C, ACTC1, ACADM, RCAN1, FKBP1A, MBNL1, ITGB1, CSRP3, GPX1, APP, EP300, XIRP1, PLN, DMD, SNTA1, MYH10
GO:0006397~mRNA processing	28	2.55474	0.00329591	STRAP, TRA2B, U2AF2, LSM6, YBX1, PNN, PRPF19, SF3B1, APP, DDX46, TARDBP, HNRNPF, GPX4, PCBP1, U2AF1, PABPC1, PRPF40A, PABPN1, SRPK2, HNRNPA2B1, MBNL1, PAPOLA, ROD1, THOC7, CELF2, CELF1, HNRNPH1, SNRPG
GO:0008134~transcription factor binding	30	2.73723	0.00342713	EID1, COPS2, LMO4, NFKBIA, ANKRD1, MED21, NR1H2, KDM1A, SUMO1, AES, SQSTM1, MED27, NPM1, SNF8, ABRA, MYCBP, USP16, TCF4, CHD4, KAT2B, ACTN2, IRF2BP2, SKI, PURB, PURA, EP300, RAB18, HIPK3, THRAP3, TBL1X
GO:0016071~mRNA metabolic process	31	2.82847	0.00349649	STRAP, TRA2B, U2AF2, LSM6, YBX1, PNN, ZFP36L1, PRPF19, SF3B1, APP, DDX46, PCBP1, GPX4, TARDBP, HNRNPF, EIF3E, U2AF1, PABPC1, PRPF40A, PABPN1, SRPK2, HNRNPA2B1, MBNL1, HNRPDL, PAPOLA, ROD1, THOC7, CELF2, CELF1, HNRNPH1, SNRPG
GO:0006122~mitochondrial electron transport, ubiquinol to cytochrome c	4	0.364964	0.00355511	UQCR10, UQCR11, UQCRH, UQCRB
GO:0046365~monosaccharide catabolic process	10	0.912409	0.00396069	ALDOA, LDHB, GM5514, LDHA, PFKP, PGAM2, PDHA1, DLAT, PGK1, PDHB, MDH2
GO:0033674~positive regulation of kinase activity	17	1.55109	0.00401986	IRAK2, IRAK1, CCDC88A, GNAI2, CSF1, MAP2K3, PRDX2, ZEB2, KITL, PTPN11, SPAG9, CDC42, DGKD, RAC1, CD81, NPM1, DLG1
GO:0051537~2 iron, 2 sulfur cluster binding	6	0.547445	0.00410098	XDH, SDHB, CISD2, CISD1, AOX1, GLRX2
GO:0009060~aerobic respiration	7	0.638686	0.00416594	SDHA, SDHB, SDHC, SDHD, IDH3B, IDH3A, MDH2
GO:0030833~regulation of actin filament polymerization	9	0.821168	0.004308	ARPC1B, PFN1, ARPC2, GSN, ARPC5L, RAC1, TMSB4X, KANK1, DLG1
GO:0043254~regulation of protein complex assembly	11	1.00365	0.00444762	ARPC1B, PFN1, ARPC2, GSN, ARPC5L, MAPT, RAC1, TMSB4X, KANK1, DLG1, APC
GO:0006979~response to oxidative stress	13	1.18613	0.00482678	PXDN, PRDX2, PRDX3, RRM2B, SOD2, GLRX2, GPX1, APOE, GPX4, GPX3, CYGB, COL1A1, NQO1
GO:0001932~regulation of protein amino acid phosphorylation	16	1.45985	0.00491097	IRAK1, HMGB1, CCDC88A, ZEB2, FKBP1A, PRKCD, KITL, ZFP91, AKTIP, HIPK3, CD81, PRKAR1A, PDGFRB, RAPGEF4, HBB-B1, HBB-B2, GHR
GO:0022904~respiratory electron transport chain	7	0.638686	0.00504286	UQCR10, UQCR11, NDUFB8, UQCRH, DLD, UQCRB, SOD2
GO:0065003~macromolecular complex assembly	33	3.01095	0.0054157	MTSS1, FKBP4, NAP1L1, CALR, TSPYL1, EIF3D, EIF3A, TSPYL2, SET, PICALM, CBR2, GSN, GPX3, NPM1, RTF1, H2AFY, TUBA1A, USP16, INSR, TUBA1B, APC, SRPK2, HIST1H2BC, RPL24, MBNL1, ANXA5, SPAG9, TUBA8, PTRF, RPS14, CELF2, CELF1, H3F3B
GO:0006800~oxygen and reactive oxygen species metabolic process	9	0.821168	0.0056672	GPX1, PXDN, GPX4, GPX3, CYCS, PRDX2, PRDX3, GTF3C2, SOD2
GO:0015662~ATPase activity, coupled to transmembrane movement of ions, phosphorylative mechanism	10	0.912409	0.00580407	ATP5E, ATP1B1, ATP13A1, ATP2A2, ATP5B, ATP6V1E1, ATP5L, ATP11A, ATP1A1, ATP6V1G1
GO:0043933~macromolecular complex subunit organization	35	3.19343	0.00589046	MTSS1, ENAH, FKBP4, NAP1L1, CALR, TSPYL1, EIF3D, EIF3A, TSPYL2, SET, PICALM, CBR2, GSN, APOE, NPM1, GPX3, RTF1, H2AFY, TUBA1A, USP16, INSR, TUBA1B, APC, SRPK2, HIST1H2BC, RPL24, MBNL1, ANXA5, SPAG9, TUBA8, PTRF, RPS14, CELF2, CELF1, H3F3B
GO:0009109~coenzyme catabolic process	7	0.638686	0.00604789	SDHA, SDHB, SDHC, SDHD, IDH3B, IDH3A, MDH2
GO:0032870~cellular response to hormone stimulus	10	0.912409	0.00643488	PHIP, ZFP106, GSK3A, ADIPOR1, RHOQ, INSR, LPIN1, GHR, AKT2, PTPN11
GO:0042623~ATPase activity, coupled	24	2.18978	0.00645179	MYL6, ATP5D, ATP5E, ATP1B1, ABCB8, ATP5B, ATP11A, ATP1A1, ATP6V1G1, LONP1, DDX17, ATP13A1, DDX46, DDX3X, ATP2A2, EIF4A2, ATP6V1E1, DDX3Y, ATP5C1, ATP5L, ATP5O, ATP5A1, CHD4, MYH10
GO:0032535~regulation of cellular component size	19	1.73358	0.00658501	RTN4, DERL2, PPT1, KANK1, ARPC1B, PFN1, APP, LAMB2, GSN, ARPC2, MAPT, ARPC5L, RAC1, CD81, NPM1, TMSB4X, EMP1, SERTAD1, DLG1
GO:0019725~cellular homeostasis	33	3.01095	0.00668566	TMX1, FTL1, PDIA3, PRDX5, FKBP1A, PPT1, PRDX2, PRDX3, APLP2, TRF, FTH1, GLRX2, CD9, APP, APOE, 2810407C02RIK, DMD, NKX6-2, NPM1, GNPAT, APC, DLG1, P4HB, SLC12A7, CSRP3, SOD2, ERP44, ATP2A2, XIRP1, TXNDC15, PLN, NUCB2, DLD
GO:0005539~glycosaminoglycan binding	15	1.36861	0.00713043	HMGB1, FSTL1, POSTN, DCN, RPL29, VEGFB, LYVE1, APP, BGN, RPL22, CTGF, APOE, STAB1, VCAN, THBS1
GO:0005201~extracellular matrix structural constituent	7	0.638686	0.00726291	COL4A2, COL4A1, COL3A1, COL1A2, COL1A1, MFAP5, COL5A2
GO:0008553~hydrogen-exporting ATPase activity, phosphorylative mechanism	5	0.456204	0.0074774	ATP5E, ATP5B, ATP6V1E1, ATP5L, ATP6V1G1
GO:0010035~response to inorganic substance	13	1.18613	0.00756067	XDH, PXDN, MGP, PRDX2, PRDX3, SOD2, GLRX2, GPX1, CPOX, GPX4, GPX3, COL1A1, PDCD6
GO:0008380~RNA splicing	22	2.0073	0.00763235	SRPK2, STRAP, TRA2B, U2AF2, LSM6, HNRNPA2B1, MBNL1, YBX1, PNN, PRPF19, SF3B1, DDX46, TARDBP, HNRNPF, U2AF1, CELF2, THOC7, CELF1, PABPC1, HNRNPH1, PRPF40A, SNRPG
GO:0003727~single-stranded RNA binding	6	0.547445	0.00801933	PABPN1, CNBP, PAIP2, PABPC4, MSI2, PABPC1
GO:0044275~cellular carbohydrate catabolic process	10	0.912409	0.00804857	ALDOA, LDHB, GM5514, LDHA, PFKP, PGAM2, PDHA1, DLAT, PGK1, PDHB, MDH2
GO:0032956~regulation of actin cytoskeleton organization	10	0.912409	0.00804857	ARPC1B, PFN1, CCDC88A, ARPC2, GSN, ARPC5L, RAC1, TMSB4X, KANK1, DLG1
GO:0032268~regulation of cellular protein metabolic process	28	2.55474	0.00806256	HMGB1, ZEB2, FKBP1A, ZFP36L1, ZFP91, APP, RAPGEF4, HBB-B1, PUM2, HBB-B2, DNAJC1, GHR, IRAK1, CCDC88A, PAIP2, KITL, PRKCD, EIF4G3, EIF4E, AKTIP, PIAS3, HIPK3, EIF2S1, CD81, PRKAR1A, PDGFRB, PTMS, SRP9, SERP1
GO:0006006~glucose metabolic process	17	1.55109	0.0082069	PTGES3, ALDOA, PDK2, LDHB, LDHA, GM5514, PFKP, PGAM2, DLAT, PDHB, PGM2, GBE1, NISCH, GYG, PDHA1, PGK1, MDH2, SERP1
GO:0008064~regulation of actin polymerization or depolymerization	9	0.821168	0.0082884	ARPC1B, PFN1, ARPC2, GSN, ARPC5L, RAC1, TMSB4X, KANK1, DLG1
GO:0019901~protein kinase binding	11	1.00365	0.00848046	IRAK1, SPAG9, CCDC88A, CCND2, SQSTM1, LDB3, AKAP7, MARCKS, INSR, GNB2L1, DLG1
GO:0016887~ATPase activity	28	2.55474	0.00855589	MYL6, ATP5D, ATP5E, ABCF3, ATP1B1, ATP5B, ATP6V1G1, DDX17, LONP1, DDX46, DDX3X, 1300010F03RIK, DDX3Y, ATP5L, ATP5O, DYNC1H1, CHD4, ABCB8, ABCA8A, ATP11A, ATP1A1, ATP13A1, ATP2A2, EIF4A2, ATP6V1E1, ATP5C1, ATP5A1, MYH10
GO:0008430~selenium binding	7	0.638686	0.00856656	GPX1, 2810407C02RIK, GPX4, GPX3, PRDX2, SEPP1, H47
GO:0006511~ubiquitin-dependent protein catabolic process	17	1.55109	0.00876873	DERL2, PPP2R5C, SKP1A, PSMA7, CD2AP, ERLEC1, ARIH1, USP19, HSP90B1, UBE2D3, PSMA3, UCHL5, RNF11, USP34, TBL1X, USP16, USP13
GO:0034622~cellular macromolecular complex assembly	23	2.09854	0.00903817	MTSS1, SRPK2, HIST1H2BC, FKBP4, NAP1L1, RPL24, MBNL1, CALR, TSPYL1, EIF3D, EIF3A, TUBA8, TSPYL2, SET, PICALM, GSN, RPS14, H2AFY, CELF2, H3F3B, CELF1, TUBA1A, TUBA1B
GO:0060249~anatomical structure homeostasis	12	1.09489	0.00917845	XDH, LIPA, STK11, TPP1, DMD, CSF1, RAC1, PDGFRB, PARP4, TNKS2, KDR, APC
GO:0030832~regulation of actin filament length	9	0.821168	0.0093371	ARPC1B, PFN1, ARPC2, GSN, ARPC5L, RAC1, TMSB4X, KANK1, DLG1
GO:0034621~cellular macromolecular complex subunit organization	25	2.28102	0.00992633	MTSS1, ENAH, FKBP4, NAP1L1, CALR, TSPYL1, EIF3D, EIF3A, TSPYL2, SET, PICALM, GSN, H2AFY, TUBA1A, TUBA1B, SRPK2, HIST1H2BC, RPL24, MBNL1, TUBA8, PTRF, RPS14, CELF2, H3F3B, CELF1
GO:0051187~cofactor catabolic process	7	0.638686	0.00993262	SDHA, SDHB, SDHC, SDHD, IDH3B, IDH3A, MDH2
GO:0000104~succinate dehydrogenase activity	3	0.273723	0.0100214	SDHA, SDHB, SDHC
GO:0051186~cofactor metabolic process	20	1.82482	0.0108973	ACOT2, IDH3B, PPT1, DLAT, IDH3A, SOD2, SDHA, ISCU, SDHB, CBR2, ANK1, MLYCD, SDHC, CPOX, GPX4, GPX3, SDHD, SCP2, MGST1, MDH2
GO:0044271~nitrogen compound biosynthetic process	29	2.64599	0.0116135	ATP5D, ATP5E, ATP1B1, ATP5B, RRM2B, ATP5G1, GM10039, ATP6V0E, ANK1, CPOX, ATP5L, ATP5O, ATP5H, ATP5K, ATP5J, ATP5J2, HSP90AA1, MAT2A, ATP5F1, ATP11A, ATP1A1, GLUL, NME2, ATP13A1, ATP2A2, ATP6V1E1, ADK, ATP5C1, ATP5A1, SMS
GO:0003697~single-stranded DNA binding	7	0.638686	0.011662	SSBP3, CNBP, LONP1, HNRNPA2B1, YBX1, PURB, PURA
GO:0006631~fatty acid metabolic process	20	1.82482	0.012157	PTGES3, ACAA2, CPT1B, ECH1, ACADM, NDUFAB1, ADIPOR1, LYPLA1, CBR4, CRAT, ACADL, PEX7, PTGDS, ANKRD23, MLYCD, FABP4, PRKAA2, GPAM, 2010111I01RIK, GHR
GO:0001958~endochondral ossification	5	0.456204	0.0122864	MEF2C, IMPAD1, GNAS, COL1A1, PEX7
GO:0048407~platelet-derived growth factor binding	4	0.364964	0.0131432	COL4A1, COL3A1, COL1A2, COL1A1
GO:0016862~intramolecular oxidoreductase activity, interconverting keto- and enol-groups	4	0.364964	0.0131432	ERP44, P4HB, PDIA3, MIF
GO:0051493~regulation of cytoskeleton organization	13	1.18613	0.0132732	CCDC88A, KANK1, PFN1, ARPC1B, GSN, ARPC2, MAPT, ARPC5L, NPM1, RAC1, TMSB4X, APC, DLG1
GO:0050885~neuromuscular process controlling balance	7	0.638686	0.0133451	APP, GM2A, TPP1, CLIC5, NKX6-2, APLP2, MYH10
GO:0046164~alcohol catabolic process	10	0.912409	0.0134207	ALDOA, LDHB, GM5514, LDHA, PFKP, PGAM2, PDHA1, DLAT, PGK1, PDHB, MDH2
GO:0043021~ribonucleoprotein binding	7	0.638686	0.0134729	EIF3C, NPM1, NOP58, HSPA5, RPS21, PTMS, DNAJC1
GO:0043566~structure-specific DNA binding	11	1.00365	0.0134806	KLF6, HMGB1, SSBP3, CNBP, LONP1, HNRNPA2B1, HMG20B, YBX1, PURB, PURA, NFIB
GO:0031032~actomyosin structure organization	6	0.547445	0.0138643	ACTC1, CNN3, XIRP1, LIMCH1, ITGB1, MYH10
GO:0045860~positive regulation of protein kinase activity	15	1.36861	0.0142468	IRAK2, IRAK1, CCDC88A, GNAI2, CSF1, MAP2K3, PRDX2, ZEB2, KITL, PTPN11, SPAG9, DGKD, CD81, NPM1, DLG1
GO:0043022~ribosome binding	5	0.456204	0.0154416	EIF3C, HSPA5, RPS21, PTMS, DNAJC1
GO:0007015~actin filament organization	9	0.821168	0.0161141	MTSS1, ENAH, ACTC1, ACTN4, AIF1, GSN, ACTN1, AKAP2, DLG1
GO:0060349~bone morphogenesis	6	0.547445	0.0163541	MEF2C, IMPAD1, INSIG2, GNAS, COL1A1, PEX7
GO:0017076~purine nucleotide binding	132	12.0438	0.0174882	F13A1, EIF5, CCT2, CCT3, TOP1, KDM1A, DDX17, CLK4, RALA, RAPGEF4, STK39, TLK2, SAR1A, INSR, GNL3, YARS, KIF5B, STK25, GTPBP5, MYLK3, WNK1, UBE2J1, EEF2, MARK3, MAP4K4, GLUL, NME2, RAB18, DLD, RAB14, PDGFRB, RAB12, YME1L1, ARL8B, GBP3, NEK7, XDH, GPN1, GNAI2, STK11, ARF6, ARF5, ULK4, UBE2D3, KRAS, DDX46, DDX3X, 1300010F03RIK, DDX3Y, RAC1, ABCB8, TAOK1, MAP2K3, ATP11A, AARSD1, KDR, CCT5, CCT4, ATP1…
GO:0010927~cellular component assembly involved in morphogenesis	7	0.638686	0.0175019	CD9, ACTC1, AGFG1, XIRP1, GNPAT, ITGB1, MYH10
GO:0008143~poly(A) RNA binding	4	0.364964	0.0179635	PABPN1, PAIP2, PABPC4, PABPC1
GO:0004602~glutathione peroxidase activity	4	0.364964	0.0179635	GPX1, GPX4, GPX3, GSTZ1
GO:0001871~pattern binding	15	1.36861	0.0186783	HMGB1, FSTL1, POSTN, DCN, RPL29, VEGFB, LYVE1, APP, BGN, RPL22, CTGF, APOE, STAB1, VCAN, THBS1
GO:0030247~polysaccharide binding	15	1.36861	0.0186783	HMGB1, FSTL1, POSTN, DCN, RPL29, VEGFB, LYVE1, APP, BGN, RPL22, CTGF, APOE, STAB1, VCAN, THBS1
GO:0030334~regulation of cell migration	12	1.09489	0.0190139	RTN4, HMGB1, NISCH, CLIC4, PTP4A1, CSF1, RAC1, ROBO4, TMSB4X, THBS1, CXCL12, APC
GO:0033043~regulation of organelle organization	17	1.55109	0.0192337	CCDC88A, KANK1, PFN1, ARPC1B, CDC42, YWHAH, GSN, ARPC2, MAPT, ARPC5L, RAC1, NPM1, CDK11B, TMSB4X, TLK2, APC, DLG1
GO:0016655~oxidoreductase activity, acting on NADH or NADPH, quinone or similar compound as acceptor	6	0.547445	0.0192812	NDUFB3, NDUFB4, NDUFA2, NDUFB8, NQO1, NDUFA12
GO:0003712~transcription cofactor activity	19	1.73358	0.0197675	EID1, COPS2, KAT2B, ACTN2, SKI, IRF2BP2, ANKRD1, MED21, EP300, AES, SQSTM1, HIPK3, MED27, THRAP3, ABRA, MYCBP, USP16, TCF4, TBL1X
GO:0008283~cell proliferation	24	2.18978	0.0198751	PTGES3, COPS2, LIPA, GNAI2, PRDX2, ZEB2, FKBP1A, RPS6, APPL1, CXCL12, PRKCD, PURB, TACC2, RPL29, PURA, PRPF19, KDM1A, GPX1, GSK3B, RAC1, PRKAR1A, COL8A1, DLG1, MYH10
GO:0042692~muscle cell differentiation	14	1.27737	0.0200616	MEF2C, ACTC1, ACADM, LGALS1, RCAN1, MBNL1, ITGB1, GPX1, APP, KRAS, XIRP1, MTPN, SNTA1, MYH10
GO:0012501~programmed cell death	40	3.64964	0.0204435	MEF2C, 1810011O10RIK, TMEM85, FKBP8, NFKB1, ARF6, PPT1, ITM2B, PRUNE2, GPX1, APP, NISCH, ECE1, SH3GLB1, SQSTM1, BAG3, MTCH1, API5, IRAK2, CFLAR, ACTC1, PDCD10, TMBIM6, CYCS, RPS6, KITL, PURB, PURA, NAE1, BCAP31, SOD2, SLTM, LSP1, RNF7, AKTIP, RABEP1, HIPK3, CDK11B, PERP, PDCD6
GO:0006732~coenzyme metabolic process	16	1.45985	0.0212167	ACOT2, IDH3B, DLAT, IDH3A, SOD2, SDHA, SDHB, CBR2, MLYCD, SDHC, GPX4, GPX3, SDHD, SCP2, MGST1, MDH2
GO:0019318~hexose metabolic process	18	1.64234	0.0215269	PTGES3, ALDOA, PDK2, LDHB, LDHA, GM5514, PFKP, PGAM2, DLAT, FUCA2, PDHB, PGM2, GBE1, NISCH, GYG, PDHA1, PGK1, MDH2, SERP1
GO:0032273~positive regulation of protein polymerization	5	0.456204	0.0227483	ARPC2, MAPT, RAC1, DLG1, APC
GO:0051270~regulation of cell motion	13	1.18613	0.0233019	RTN4, HMGB1, ACTN4, CSF1, CXCL12, NISCH, CLIC4, PTP4A1, RAC1, ROBO4, TMSB4X, THBS1, APC
GO:0044093~positive regulation of molecular function	28	2.55474	0.0233293	GNAI2, GM2A, CSF1, PRDX2, ZEB2, CDC42, DGKD, SERINC1, RAC1, NPM1, MTCH1, ABRA, DLG1, IRAK2, IRAK1, CCDC88A, MAP2K3, CYCS, KITL, PTPN11, SPAG9, RNF7, AKTIP, HIPK3, CD81, GNAS, IKBKB, PDCD6
GO:0070717~poly-purine tract binding	4	0.364964	0.0236345	PABPN1, PAIP2, PABPC4, PABPC1
GO:0005080~protein kinase C binding	4	0.364964	0.0236345	SQSTM1, LDB3, MARCKS, GNB2L1
GO:0006915~apoptosis	39	3.55839	0.0252292	MEF2C, 1810011O10RIK, TMEM85, FKBP8, NFKB1, ARF6, PPT1, ITM2B, PRUNE2, GPX1, APP, NISCH, ECE1, SH3GLB1, SQSTM1, BAG3, MTCH1, API5, IRAK2, CFLAR, ACTC1, PDCD10, TMBIM6, CYCS, RPS6, PURB, PURA, NAE1, BCAP31, SOD2, SLTM, LSP1, RNF7, AKTIP, RABEP1, HIPK3, CDK11B, PERP, PDCD6
GO:0007346~regulation of mitotic cell cycle	12	1.09489	0.0252865	CDC42, HMGB1, APP, YWHAH, RPL24, CDK11B, AATF, RPS6, PKIA, PURA, DLG1, APC
GO:0016192~vesicle-mediated transport	39	3.55839	0.0258319	VPS29, CLTB, SNX17, COPZ1, ARF6, PPT1, ARF5, ITSN2, CLTC, HOOK3, CD47, CDC42, DAB2, APP, PICALM, TMED2, GSN, PACSIN2, COPB1, RAC1, RAPGEF4, D230025D16RIK, SAR1A, GHR, AP2M1, GABARAPL2, VPS45, LIN7C, MFGE8, SNAPIN, BCAP31, KIF1C, CD36, AKTIP, RABEP1, RAB1, YIPF5, STX5A, MYH10
GO:0001894~tissue homeostasis	8	0.729927	0.0261917	XDH, LIPA, STK11, TPP1, CSF1, RAC1, PDGFRB, KDR
GO:0051536~iron-sulfur cluster binding	8	0.729927	0.0264539	XDH, ISCU, SDHB, CISD2, CISD1, AOX1, CDK5RAP1, GLRX2
GO:0051540~metal cluster binding	8	0.729927	0.0264539	XDH, ISCU, SDHB, CISD2, CISD1, AOX1, CDK5RAP1, GLRX2
GO:0060350~endochondral bone morphogenesis	5	0.456204	0.0271452	MEF2C, IMPAD1, GNAS, COL1A1, PEX7
GO:0046332~SMAD binding	5	0.456204	0.0273304	COL3A1, COL1A2, COL5A2, PURB, PURA
GO:0051726~regulation of cell cycle	21	1.91606	0.0275064	HMGB1, RPL24, RAD9, CALR, RPS6, PKIA, ITGB1, PURA, PTPN11, CDC42, APP, YWHAH, KRAS, CCND2, NPM1, UBA3, AATF, CDK11B, CDK5RAP1, DLG1, APC
GO:0019900~kinase binding	11	1.00365	0.0276115	IRAK1, SPAG9, CCDC88A, CCND2, SQSTM1, LDB3, AKAP7, MARCKS, INSR, GNB2L1, DLG1
GO:0016651~oxidoreductase activity, acting on NADH or NADPH	8	0.729927	0.0291593	NDUFB3, NDUFB4, NDUFA2, NDUFB8, DLD, CBR4, NQO1, NDUFA12
GO:0009055~electron carrier activity	20	1.82482	0.0299074	XDH, COX7A2, ACADM, COX7A1, CYCS, CYC1, COX7A2L, ACADL, NDUFA12, GLRX2, SDHA, KDM1A, SDHB, UQCR11, SDHC, AOX1, DLD, NQO1, ETFB, ETFA
GO:0040014~regulation of multicellular organism growth	10	0.912409	0.0314645	ATXN2, APP, APOE, CSF1, CELF1, GPAM, TNKS2, GHR, DLG1, PTPN11
GO:0051272~positive regulation of cell motion	7	0.638686	0.0315684	HMGB1, ACTN4, PTP4A1, CSF1, THBS1, CXCL12, APC
GO:0042254~ribosome biogenesis	13	1.18613	0.031899	EMG1, LSM6, RPL24, GNL3L, RPS6, RPLP0, RPS14, NPM1, NOP58, AATF, RPL7A, POP5, NSA2
GO:0031399~regulation of protein modification process	17	1.55109	0.0339384	IRAK1, HMGB1, CCDC88A, ZEB2, FKBP1A, KITL, PRKCD, ZFP91, AKTIP, PIAS3, HIPK3, CD81, PRKAR1A, PDGFRB, RAPGEF4, HBB-B1, HBB-B2, GHR
GO:0009725~response to hormone stimulus	17	1.55109	0.0339384	HMGB1, MAT2A, ADIPOR1, RHOQ, MGP, RCAN1, LPIN1, PTPN11, PHIP, ZFP106, GSK3A, FABP4, COL1A1, TBL1X, INSR, AKT2, GHR
GO:0043085~positive regulation of catalytic activity	24	2.18978	0.0347508	IRAK2, IRAK1, CCDC88A, GM2A, GNAI2, MAP2K3, CSF1, CYCS, PRDX2, ZEB2, KITL, PTPN11, CDC42, SPAG9, RNF7, DGKD, SERINC1, RAC1, CD81, NPM1, MTCH1, GNAS, PDCD6, DLG1
GO:0051146~striated muscle cell differentiation	11	1.00365	0.0360118	GPX1, APP, ACTC1, ACADM, KRAS, XIRP1, MTPN, RCAN1, ITGB1, MYH10, SNTA1
GO:0044087~regulation of cellular component biogenesis	11	1.00365	0.0360118	ARPC1B, PFN1, ARPC2, GSN, ARPC5L, MAPT, RAC1, TMSB4X, KANK1, DLG1, APC
GO:0008219~cell death	41	3.74088	0.0360839	MEF2C, 1810011O10RIK, TMEM85, FKBP8, NFKB1, ARF6, PPT1, ITM2B, PRUNE2, GPX1, APP, NISCH, ECE1, SH3GLB1, SQSTM1, BAG3, MTCH1, API5, IRAK2, CFLAR, ACTC1, LYZ2, PDCD10, TMBIM6, CYCS, RPS6, KITL, PURB, PURA, NAE1, BCAP31, SOD2, LSP1, SLTM, RNF7, AKTIP, RABEP1, HIPK3, CDK11B, PERP, PDCD6
GO:0015669~gas transport	4	0.364964	0.0373244	HBA-A1, RPS19, CYGB, HBB-B1, HBB-B2
GO:0002026~regulation of the force of heart contraction	4	0.364964	0.0373244	ATP2A2, PLN, ATP1A1, CSRP3
GO:0055002~striated muscle cell development	8	0.729927	0.0380107	GPX1, APP, ACTC1, XIRP1, RCAN1, ITGB1, MYH10, SNTA1
GO:0006575~cellular amino acid derivative metabolic process	15	1.36861	0.0382072	SAT1, P4HB, ACADM, MAT2A, SOD2, P4HA1, MTPN, GPX4, GPX3, PCYT1A, PCYOX1, PTMS, SMS, MGST1, GHR
GO:0003729~mRNA binding	8	0.729927	0.0383764	ZFP36L1, PABPN1, PAIP2, GPX4, PABPC4, PABPC1, CALR, PURB
GO:0045785~positive regulation of cell adhesion	7	0.638686	0.0388004	ITGA6, FBLN2, CSF1, NID1, THBS1, COL8A1, APC
GO:0032869~cellular response to insulin stimulus	7	0.638686	0.0388004	PHIP, ZFP106, GSK3A, RHOQ, INSR, LPIN1, AKT2
GO:0051235~maintenance of location	6	0.547445	0.0421529	PFN1, TLN1, TLN2, APOE, MORC3, TMSB4X
GO:0030554~adenyl nucleotide binding	107	9.76277	0.0439276	F13A1, CCT2, CCT3, TOP1, KDM1A, DDX17, CLK4, STK39, RAPGEF4, TLK2, INSR, YARS, KIF5B, STK25, MYLK3, UBE2J1, WNK1, MARK3, MAP4K4, GLUL, NME2, RAB18, DLD, PDGFRB, YME1L1, NEK7, GPN1, XDH, STK11, ULK4, UBE2D3, DDX46, DDX3X, 1300010F03RIK, DDX3Y, ABCB8, TAOK1, MAP2K3, ATP11A, AARSD1, KDR, CCT5, CCT4, ATP13A1, ATP2A2, PRKAR1A, UBA3, CCT8, PSMC1, IKBKB, MYH10, CDK17, ABCF3, NUAK1, UBE2G1, ATP5B, PEX6, …
GO:0042159~lipoprotein catabolic process	3	0.273723	0.0443195	CD36, APOE, PPT1
GO:0006891~intra-Golgi vesicle-mediated transport	3	0.273723	0.0443195	GABARAPL2, COPB1, COPZ1
GO:0042274~ribosomal small subunit biogenesis	3	0.273723	0.0443195	RPS14, NPM1, RPS6
GO:0045927~positive regulation of growth	8	0.729927	0.0450509	DERL2, MAPT, CSF1, CD81, CELF1, GPAM, DLG1, SERP1
GO:0046579~positive regulation of Ras protein signal transduction	4	0.364964	0.0454794	KRAS, CSF1, ABRA, KITL
GO:0007033~vacuole organization	6	0.547445	0.0471197	MAP1LC3A, AKTIP, TPP1, CTSD, PPT1, HOOK3
GO:0016265~death	41	3.74088	0.0487786	MEF2C, 1810011O10RIK, TMEM85, FKBP8, NFKB1, ARF6, PPT1, ITM2B, PRUNE2, GPX1, APP, NISCH, ECE1, SH3GLB1, SQSTM1, BAG3, MTCH1, API5, IRAK2, CFLAR, ACTC1, LYZ2, PDCD10, TMBIM6, CYCS, RPS6, KITL, PURB, PURA, NAE1, BCAP31, SOD2, LSP1, SLTM, RNF7, AKTIP, RABEP1, HIPK3, CDK11B, PERP, PDCD6
GO:0048738~cardiac muscle tissue development	8	0.729927	0.0488646	ACTC1, ACADM, XIRP1, PLN, FKBP1A, ITGB1, CSRP3, MYH10
GO:0032553~ribonucleotide binding	123	11.2226	0.0490241	F13A1, EIF5, CCT2, CCT3, TOP1, DDX17, CLK4, RALA, RAPGEF4, STK39, TLK2, SAR1A, INSR, GNL3, YARS, KIF5B, STK25, GTPBP5, MYLK3, WNK1, UBE2J1, EEF2, MARK3, MAP4K4, GLUL, NME2, RAB18, RAB14, PDGFRB, RAB12, YME1L1, ARL8B, GBP3, NEK7, GPN1, GNAI2, STK11, ARF6, ARF5, ULK4, UBE2D3, DDX46, KRAS, DDX3X, 1300010F03RIK, DDX3Y, RAC1, ABCB8, TAOK1, MAP2K3, ATP11A, AARSD1, KDR, CCT5, CCT4, ATP13A1, ATP2A2, RAB1…
GO:0032555~purine ribonucleotide binding	123	11.2226	0.0490241	F13A1, EIF5, CCT2, CCT3, TOP1, DDX17, CLK4, RALA, RAPGEF4, STK39, TLK2, SAR1A, INSR, GNL3, YARS, KIF5B, STK25, GTPBP5, MYLK3, WNK1, UBE2J1, EEF2, MARK3, MAP4K4, GLUL, NME2, RAB18, RAB14, PDGFRB, RAB12, YME1L1, ARL8B, GBP3, NEK7, GPN1, GNAI2, STK11, ARF6, ARF5, ULK4, UBE2D3, DDX46, KRAS, DDX3X, 1300010F03RIK, DDX3Y, RAC1, ABCB8, TAOK1, MAP2K3, ATP11A, AARSD1, KDR, CCT5, CCT4, ATP13A1, ATP2A2, RAB1…
GO:0001882~nucleoside binding	108	9.85401	0.0493869	F13A1, CCT2, CCT3, TOP1, KDM1A, DDX17, CLK4, STK39, RAPGEF4, TLK2, INSR, YARS, KIF5B, STK25, MYLK3, UBE2J1, WNK1, MARK3, MAP4K4, GLUL, NME2, RAB18, DLD, PDGFRB, YME1L1, NEK7, GPN1, XDH, STK11, ULK4, UBE2D3, DDX46, DDX3X, 1300010F03RIK, DDX3Y, SLC28A2, ABCB8, TAOK1, MAP2K3, ATP11A, AARSD1, KDR, CCT5, CCT4, ATP13A1, ATP2A2, PSMC1, PRKAR1A, UBA3, CCT8, IKBKB, MYH10, CDK17, ABCF3, NUAK1, UBE2G1, ATP5…
GO:0006790~sulfur metabolic process	11	1.00365	0.0494517	IMPAD1, BGN, MAT2A, SULF2, GPX4, GPX3, SEPP1, DCN, MGST1, GHR, SOD2
GO:0030155~regulation of cell adhesion	11	1.00365	0.0494517	PGP, ITGA6, FBLN2, ATP5B, PODXL, CSF1, NID1, COL1A1, THBS1, COL8A1, APC
GO:0031334~positive regulation of protein complex assembly	5	0.456204	0.0495007	ARPC2, MAPT, RAC1, DLG1, APC
GO:0045834~positive regulation of lipid metabolic process	5	0.456204	0.0495007	CDC42, APOE, RAC1, CD81, PNPLA2
GO:0006605~protein targeting	14	1.27737	0.04961	YWHAZ, YWHAB, NFKBIA, TIMM13, RPL38, SRP19, PEX7, GSK3B, YWHAQ, NOP58, ABRA, SRP9, SEC61G, SSR3
GO:0008137~NADH dehydrogenase (ubiquinone) activity	5	0.456204	0.0498199	NDUFB3, NDUFB4, NDUFA2, NDUFB8, NDUFA12
GO:0050136~NADH dehydrogenase (quinone) activity	5	0.456204	0.0498199	NDUFB3, NDUFB4, NDUFA2, NDUFB8, NDUFA12
GO:0003954~NADH dehydrogenase activity	5	0.456204	0.0498199	NDUFB3, NDUFB4, NDUFA2, NDUFB8, NDUFA12
