# Supplementary material for: Single cardiomyocyte nuclear transcriptomes reveal a lincRNA-regulated de-differentiation and cell cycle stress-response in vivo
Source: Nat Commun. 2017 Aug 9;8:225. doi: 10.1038/s41467-017-00319-8 (PMC5548780; doi:10.1038/s41467-017-00319-8)
Supplement: Supplementary file 6 — Dataset 2 [file 41467_2017_319_MOESM6_ESM.xlsx]

## Sheet: pooled CM nuclei replicate 1 
Supplementary Data 5. Differential expression between Sham and TAC (pooled nuclei) Replicate 1
id	baseMean	baseMean Sham	baseMean TAC	foldChange	log2FoldChange	pval	padj	Remarks
ENSMUSG00000079065	198.621	397.225	0.0164429	4.13945e-05	-14.5602	0	0
ENSMUSG00000040658	123.637	247.257	0.0166253	6.72389e-05	-13.8603	0	0
ENSMUSG00000040717	147.426	294.819	0.0329927	0.000111908	-13.1254	0	0
ENSMUSG00000078716	60.0386	120.061	0.0165409	0.000137772	-12.8254	0	0
ENSMUSG00000082580	108.511	216.989	0.0333942	0.000153898	-12.6657	0	0
ENSMUSG00000006526	83.0294	166.025	0.0332996	0.000200569	-12.2836	0	0
ENSMUSG00000086644	96.3261	192.586	0.0664096	0.000344831	-11.5018	0	0
ENSMUSG00000031901	88.8205	177.558	0.0831406	0.000468245	-11.0604	0	0
ENSMUSG00000029650	16.4806	32.9448	0.0164429	0.000499105	-10.9684	0	0
ENSMUSG00000060843	108.203	216.291	0.115313	0.00053314	-10.8732	0	0
ENSMUSG00000031230	13.9153	27.8139	0.016653	0.000598729	-10.7058	0	0
ENSMUSG00000033728	22.7739	45.5144	0.033479	0.000735569	-10.4089	0	0
ENSMUSG00000053825	43.0404	85.9978	0.0830543	0.000965773	-10.016	0	0
ENSMUSG00000081208	208.914	417.415	0.413058	0.000989561	-9.98092	0	0
ENSMUSG00000017664	13.476	26.9186	0.0333258	0.00123802	-9.65775	0	0
ENSMUSG00000031109	66.2152	132.264	0.165912	0.00125439	-9.63879	0	0
ENSMUSG00000032352	53.9069	107.664	0.149806	0.00139142	-9.48923	0	0
ENSMUSG00000003604	11.0972	22.161	0.0333942	0.0015069	-9.37421	0	0
ENSMUSG00000022941	47.7621	95.3744	0.149744	0.00157007	-9.31496	0	0
ENSMUSG00000033166	9.9908	19.9485	0.0330576	0.00165715	-9.23708	0	0
ENSMUSG00000067336	29.2294	58.3591	0.0997796	0.00170975	-9.192	0	0
ENSMUSG00000040363	24.2859	48.4887	0.082995	0.00171164	-9.19041	0	0
ENSMUSG00000037085	28.7972	57.4955	0.0989239	0.00172055	-9.18291	0	0
ENSMUSG00000009828	30.1313	60.1465	0.116074	0.00192985	-9.01729	0	0
NONMMUT027626	19.7045	39.3261	0.0830267	0.00211124	-8.88769	0	0
ENSMUSG00000009640	27.0138	53.9112	0.116429	0.00215964	-8.85499	0	0
ENSMUSG00000025237	45.5113	90.807	0.215574	0.00237398	-8.71848	0	0
ENSMUSG00000041012	61.1079	121.917	0.298396	0.00244752	-8.67446	0	0
ENSMUSG00000075549	59.7335	119.168	0.299244	0.00251111	-8.63746	0	0
ENSMUSG00000060224	12.9822	25.898	0.0663011	0.00256008	-8.60959	0	0
ENSMUSG00000030752	9.4417	18.8336	0.0498484	0.00264679	-8.56154	0	0
ENSMUSG00000044768	9.27684	18.5035	0.0501531	0.00271046	-8.52724	0	0
ENSMUSG00000040061	11.6815	23.2963	0.0666234	0.00285982	-8.44986	0	0
ENSMUSG00000049321	14.1548	28.2268	0.0828018	0.00293344	-8.41319	0	0
ENSMUSG00000001065	40.4196	80.5899	0.249292	0.00309334	-8.33662	0	0
ENSMUSG00000018923	10.688	21.3094	0.0665605	0.00312353	-8.32261	0	0
ENSMUSG00000024947	10.5372	21.0081	0.0663464	0.00315814	-8.30671	0	0
ENSMUSG00000024235	93.6211	186.596	0.646292	0.00346359	-8.17351	0	0
ENSMUSG00000026491	14.3175	28.5356	0.099307	0.00348011	-8.16665	0	0
ENSMUSG00000024420	155.345	309.512	1.17735	0.00380391	-8.0383	0	0
ENSMUSG00000074861	43.7386	87.1128	0.364318	0.00418214	-7.90154	0	0
ENSMUSG00000029056	101.423	201.883	0.963375	0.00477195	-7.7112	0	0
ENSMUSG00000026211	25.3582	50.4674	0.248991	0.00493369	-7.66312	0	0
ENSMUSG00000007041	251.512	500.52	2.5051	0.005005	-7.64241	0	0
ENSMUSG00000026786	38.8231	77.2475	0.398578	0.00515975	-7.59848	0	0
ENSMUSG00000066842	47.6453	94.7923	0.498408	0.00525789	-7.5713	0	0
ENSMUSG00000050288	9.39797	18.6965	0.0994839	0.005321	-7.55409	0	0
ENSMUSG00000013584	9.31511	18.5304	0.0998631	0.00538916	-7.53572	0	0
ENSMUSG00000058881	145.159	288.76	1.55886	0.00539846	-7.53324	0	0
ENSMUSG00000045795	10.698	21.2794	0.116563	0.00547776	-7.5122	0	0
ENSMUSG00000050373	13.6574	27.1649	0.149853	0.00551641	-7.50205	0	0
ENSMUSG00000005087	90.1767	179.359	0.994786	0.00554635	-7.49425	0	0
ENSMUSG00000021456	93.0342	185.039	1.02893	0.00556062	-7.49054	0	0
ENSMUSG00000005481	17.8922	35.5861	0.198221	0.00557017	-7.48806	0	0
ENSMUSG00000025487	39.5182	78.5866	0.449762	0.00572314	-7.44898	0	0
ENSMUSG00000028914	13.0204	25.8909	0.149807	0.00578608	-7.4332	0	0
ENSMUSG00000030421	18.7559	37.2955	0.216303	0.0057997	-7.42981	0	0
ENSMUSG00000025742	10.1091	20.1015	0.116692	0.00580513	-7.42846	0	0
ENSMUSG00000020412	64.3164	127.886	0.746525	0.00583741	-7.42046	0	0
ENSMUSG00000056209	20.0253	39.8179	0.232779	0.00584611	-7.41831	0	0
ENSMUSG00000023988	55.4658	110.281	0.650041	0.00589438	-7.40644	0	0
ENSMUSG00000028461	158.529	315.166	1.89265	0.00600524	-7.37956	0	0
ENSMUSG00000024790	43.7699	87.0089	0.530841	0.00610099	-7.35674	0	0
ENSMUSG00000027692	86.1661	171.269	1.06277	0.00620528	-7.33229	0	0
ENSMUSG00000049044	191.705	381.021	2.38885	0.0062696	-7.31741	0	0
ENSMUSG00000037410	57.221	113.728	0.713806	0.00627642	-7.31584	0	0
ENSMUSG00000033931	25.2564	50.1976	0.315069	0.00627657	-7.31581	0	0
ENSMUSG00000025269	11.6985	23.2485	0.148519	0.00638832	-7.29035	0	0
ENSMUSG00000042010	81.2585	161.371	1.1458	0.00710043	-7.13788	0	0
ENSMUSG00000023991	21.1633	42.0272	0.299349	0.00712276	-7.13335	0	0
ENSMUSG00000037098	66.1313	131.318	0.944642	0.00719355	-7.11908	0	0
ENSMUSG00000050229	13.8224	27.4288	0.215899	0.00787123	-6.98919	0	0
ENSMUSG00000000001	262.778	521.372	4.18406	0.00802509	-6.96127	0	0
ENSMUSG00000019261	29.0266	57.588	0.465182	0.00807776	-6.95183	0	0
ENSMUSG00000085881	37.0917	73.5863	0.596981	0.00811266	-6.94561	0	0
ENSMUSG00000089788	11.8888	23.5782	0.199408	0.00845728	-6.88559	0	0
ENSMUSG00000013646	15.5892	30.9125	0.265859	0.00860037	-6.86139	0	0
ENSMUSG00000053286	73.9354	146.609	1.26194	0.00860753	-6.86018	0	0
ENSMUSG00000048720	96.8536	192.032	1.67511	0.00872307	-6.84095	0	0
ENSMUSG00000043090	14.3484	28.4485	0.24825	0.00872627	-6.84042	0	0
ENSMUSG00000026657	17.1488	33.999	0.298623	0.00878328	-6.83102	0	0
ENSMUSG00000026111	58.0279	115.027	1.02889	0.0089448	-6.80473	0	0
ENSMUSG00000005621	71.6515	142.024	1.27862	0.0090028	-6.79541	0	0
ENSMUSG00000045237	21.2131	42.0445	0.38165	0.00907728	-6.78352	0	0
ENSMUSG00000085947	97.9573	194.135	1.77955	0.00916654	-6.76941	0	0
ENSMUSG00000090110	13.4895	26.73	0.249112	0.00931958	-6.74552	0	0
ENSMUSG00000031156	26.0447	51.6067	0.482785	0.00935509	-6.74003	0	0
ENSMUSG00000038342	51.7143	102.466	0.962435	0.0093927	-6.73424	0	0
ENSMUSG00000064210	14.0577	27.8494	0.265953	0.00954969	-6.71033	0	0
ENSMUSG00000030680	21.7722	43.1285	0.415868	0.00964254	-6.69637	0	0
ENSMUSG00000064289	56.0658	111.021	1.11108	0.0100079	-6.64272	0	0
ENSMUSG00000032198	125.551	248.595	2.50668	0.0100834	-6.63187	0	0
ENSMUSG00000015850	32.9004	65.1365	0.664304	0.0101986	-6.61548	0	0
ENSMUSG00000053841	14.7962	29.2933	0.298992	0.0102068	-6.61432	0	0
ENSMUSG00000020455	56.6478	112.115	1.18097	0.0105336	-6.56886	0	0
ENSMUSG00000002372	22.9362	45.3748	0.497589	0.0109662	-6.51079	0	0
NONMMUG015145	14.0522	27.7899	0.31458	0.0113199	-6.46499	0	0
ENSMUSG00000037740	238.292	471.068	5.51606	0.0117097	-6.41615	0	0
ENSMUSG00000054072	172.824	341.633	4.01523	0.011753	-6.41082	0	0
ENSMUSG00000032456	15.5672	30.7699	0.364424	0.0118435	-6.39976	0	0
ENSMUSG00000086813	18.4244	36.4004	0.448333	0.0123167	-6.34324	0	0
ENSMUSG00000028307	30.0078	59.285	0.730628	0.012324	-6.34239	0	0
ENSMUSG00000032652	28.4099	56.1062	0.713605	0.0127188	-6.29689	0	0
ENSMUSG00000032202	11.5997	22.9003	0.299023	0.0130576	-6.25897	0	0
ENSMUSG00000025656	20.2719	40.0145	0.529385	0.0132298	-6.24006	0	0
ENSMUSG00000021895	40.4596	79.8583	1.0608	0.0132835	-6.23422	0	0
ENSMUSG00000034255	20.6453	40.7419	0.548715	0.0134681	-6.21431	0	0
ENSMUSG00000004891	59.5998	117.607	1.59285	0.0135439	-6.20622	0	0
ENSMUSG00000020657	15.9111	31.392	0.430148	0.0137025	-6.18942	0	0
ENSMUSG00000068966	49.1294	96.9304	1.32834	0.0137041	-6.18925	0	0
ENSMUSG00000031714	54.8856	108.278	1.49292	0.0137878	-6.18046	0	0
ENSMUSG00000032763	22.8777	45.1084	0.646948	0.0143421	-6.1236	0	0
ENSMUSG00000025579	82.8579	163.343	2.37257	0.014525	-6.10531	0	0
ENSMUSG00000021384	32.8507	64.7556	0.945852	0.0146065	-6.09725	0	0
ENSMUSG00000027351	377.256	743.623	10.8899	0.0146444	-6.09351	0	0
ENSMUSG00000020471	48.1923	94.9739	1.41075	0.0148541	-6.07299	0	0
ENSMUSG00000035279	13.0115	25.6405	0.38247	0.0149166	-6.06694	0	0
ENSMUSG00000017417	31.7669	62.5889	0.945016	0.0150988	-6.04942	0	0
ENSMUSG00000031548	78.364	154.356	2.37174	0.0153654	-6.02417	0	0
ENSMUSG00000031976	22.3131	43.9463	0.680004	0.0154735	-6.01405	0	0
ENSMUSG00000002550	50.4086	99.2719	1.54523	0.0155656	-6.00549	0	0
ENSMUSG00000002910	23.228	45.7103	0.745684	0.0163133	-5.93781	0	0
ENSMUSG00000031504	24.5298	48.2635	0.796134	0.0164956	-5.92178	0	0
ENSMUSG00000037583	24.9809	49.1482	0.813561	0.0165532	-5.91675	0	0
ENSMUSG00000026821	27.2562	53.5992	0.913298	0.0170394	-5.87498	0	0
ENSMUSG00000040809	20.1257	39.5703	0.681013	0.0172102	-5.86059	0	0
ENSMUSG00000034761	53.7399	105.653	1.82678	0.0172904	-5.85389	0	0
ENSMUSG00000020894	61.2771	120.461	2.09268	0.0173722	-5.84707	0	0
ENSMUSG00000038482	12.1304	23.8453	0.415554	0.0174271	-5.84253	0	0
ENSMUSG00000036980	14.9943	29.4746	0.514032	0.0174398	-5.84147	0	0
ENSMUSG00000004788	116.794	229.549	4.03863	0.0175938	-5.82879	0	0
NONMMUT056166	12.9135	25.3787	0.448236	0.0176619	-5.82322	0	0
ENSMUSG00000043311	122.225	240.199	4.25028	0.0176948	-5.82053	0	0
ENSMUSG00000035206	14.285	28.0724	0.497508	0.0177223	-5.81829	0	0
ENSMUSG00000027963	19.0437	37.4236	0.663837	0.0177385	-5.81698	0	0
ENSMUSG00000053199	41.3664	81.2903	1.44261	0.0177464	-5.81633	0	0
ENSMUSG00000000320	15.1026	29.6727	0.532581	0.0179486	-5.79999	0	0
ENSMUSG00000031103	28.6064	56.2	1.0128	0.0180214	-5.79415	0	0
ENSMUSG00000041921	13.3395	26.1981	0.480996	0.01836	-5.76729	0	0
ENSMUSG00000032044	119.786	235.252	4.31952	0.0183612	-5.76719	0	0
ENSMUSG00000024604	73.6281	144.504	2.75228	0.0190464	-5.71434	0	0
ENSMUSG00000002319	118.557	232.651	4.46277	0.0191823	-5.70408	0	0
ENSMUSG00000025962	37.9959	74.5609	1.43098	0.0191921	-5.70334	0	0
ENSMUSG00000028341	12.7643	25.0474	0.48115	0.0192096	-5.70203	0	0
ENSMUSG00000030022	201.757	395.86	7.65444	0.0193362	-5.69255	0	0
ENSMUSG00000019173	28.4919	55.8731	1.11067	0.0198785	-5.65265	0	0
ENSMUSG00000004896	41.5064	81.337	1.67591	0.0206045	-5.6009	0	0
ENSMUSG00000022426	107.454	210.526	4.38161	0.0208127	-5.58639	0	0
ENSMUSG00000042446	25.4941	49.9435	1.04461	0.0209157	-5.57927	0	0
ENSMUSG00000018541	16.2002	31.7363	0.664144	0.020927	-5.57849	0	0
ENSMUSG00000028189	23.8445	46.7109	0.977993	0.0209371	-5.57779	0	0
ENSMUSG00000036820	52.6543	103.12	2.1889	0.0212268	-5.55797	0	0
ENSMUSG00000022389	38.4386	75.2687	1.60848	0.0213698	-5.54828	0	0
ENSMUSG00000021423	104.315	204.245	4.385	0.0214693	-5.54158	0	0
ENSMUSG00000004266	22.8005	44.6386	0.962338	0.0215584	-5.5356	0	0
ENSMUSG00000059878	46.3174	90.6782	1.95655	0.0215769	-5.53437	0	0
ENSMUSG00000013465	67.7895	132.691	2.88776	0.021763	-5.52198	0	0
ENSMUSG00000027222	15.5513	30.4368	0.665756	0.0218734	-5.51468	0	0
ENSMUSG00000022623	29.6007	57.9093	1.29209	0.0223122	-5.48602	0	0
NONMMUG036413	18.6429	36.4559	0.829826	0.0227625	-5.4572	0	0
ENSMUSG00000037531	55.4875	108.502	2.47306	0.0227927	-5.45528	0	0
ENSMUSG00000020532	32.4465	63.4336	1.45947	0.0230078	-5.44173	0	0
ENSMUSG00000028329	17.4988	34.2027	0.794982	0.0232433	-5.42704	0	0
ENSMUSG00000041440	35.1494	68.6739	1.62484	0.0236603	-5.40139	0	0
ENSMUSG00000045039	19.1274	37.3603	0.894501	0.0239426	-5.38428	0	0
ENSMUSG00000031993	12.7389	24.881	0.59679	0.0239857	-5.38168	0	0
ENSMUSG00000029919	75.625	147.7	3.54975	0.0240335	-5.37881	0	0
ENSMUSG00000036992	24.765	48.3668	1.16328	0.0240512	-5.37775	0	0
ENSMUSG00000054619	14.4545	28.2268	0.682286	0.0241716	-5.37054	0	0
ENSMUSG00000055320	41.6882	81.4017	1.97481	0.0242601	-5.36527	0	0
ENSMUSG00000021928	22.4381	43.8131	1.0631	0.0242645	-5.36501	0	0
ENSMUSG00000082820	10.4737	20.4484	0.49892	0.0243989	-5.35704	0	0
ENSMUSG00000038346	12.0979	23.6135	0.582247	0.0246573	-5.34184	0	0
ENSMUSG00000020173	60.4873	118.055	2.91987	0.0247331	-5.33741	0	0
ENSMUSG00000009555	45.5848	88.9269	2.24282	0.025221	-5.30923	0	0
ENSMUSG00000008384	19.5796	38.1782	0.980903	0.0256927	-5.28249	0	0
ENSMUSG00000038991	33.7291	65.7656	1.69255	0.0257362	-5.28006	0	0
ENSMUSG00000041718	34.0543	66.3994	1.70928	0.0257423	-5.27971	0	0
NONMMUG017448	40.9361	79.8132	2.05892	0.0257968	-5.27667	0	0
ENSMUSG00000025223	55.2959	107.787	2.80514	0.0260249	-5.26396	0	0
NONMMUG015346	79.1229	154.193	4.05255	0.0262823	-5.24977	0	0
ENSMUSG00000029372	226.706	441.747	11.6638	0.0264039	-5.24311	0	0
ENSMUSG00000025921	14.3827	28.0161	0.74931	0.0267457	-5.22455	0	0
ENSMUSG00000038658	31.2211	60.8154	1.62681	0.02675	-5.22432	0	0
ENSMUSG00000022701	141.871	276.168	7.5745	0.0274271	-5.18825	0	0
ENSMUSG00000038855	130.437	253.774	7.10024	0.0279786	-5.15953	0	0
ENSMUSG00000035575	60.2904	117.281	3.29987	0.0281364	-5.15142	0	0
ENSMUSG00000046201	36.6956	71.3644	2.02677	0.0284002	-5.13795	0	0
ENSMUSG00000078862	12.1482	23.6157	0.680697	0.028824	-5.11659	0	0
ENSMUSG00000075419	14.5015	28.1874	0.815538	0.0289327	-5.11116	0	0
ENSMUSG00000033790	37.0555	72.0009	2.11003	0.0293056	-5.09268	0	0
ENSMUSG00000031295	20.3598	39.5581	1.16144	0.0293604	-5.08998	0	0
ENSMUSG00000027667	16.1456	31.3608	0.930384	0.0296671	-5.07499	0	0
ENSMUSG00000031134	33.0102	64.1123	1.90814	0.0297625	-5.07036	0	0
ENSMUSG00000051335	14.6036	28.3619	0.845317	0.0298046	-5.06832	0	0
ENSMUSG00000036186	58.3632	113.29	3.436	0.0303291	-5.04315	0	0
ENSMUSG00000026739	102.326	198.625	6.02785	0.0303479	-5.04226	0	0
ENSMUSG00000056870	25.647	49.7815	1.51255	0.0303837	-5.04056	0	0
ENSMUSG00000039081	63.3591	122.949	3.76963	0.0306602	-5.02749	0	0
ENSMUSG00000021234	144.564	280.513	8.61502	0.0307117	-5.02507	0	0
ENSMUSG00000016520	19.1929	37.2407	1.14511	0.0307488	-5.02333	0	0
ENSMUSG00000055491	23.8568	46.2864	1.42717	0.0308335	-5.01936	0	0
ENSMUSG00000074562	24.1618	46.8626	1.46092	0.0311745	-5.00349	0	0
ENSMUSG00000040331	30.9798	60.0831	1.8765	0.0312318	-5.00084	0	0
ENSMUSG00000022359	18.8212	36.4973	1.14511	0.0313752	-4.99423	0	0
ENSMUSG00000036158	101.102	196.013	6.19104	0.0315848	-4.98463	0	0
ENSMUSG00000029084	44.2836	85.8303	2.737	0.0318885	-4.97082	0	0
ENSMUSG00000040648	19.6002	37.9879	1.21239	0.0319152	-4.96961	0	0
ENSMUSG00000020935	49.5873	96.0563	3.11837	0.032464	-4.94501	0	0
ENSMUSG00000027339	31.2993	60.6221	1.97653	0.0326041	-4.9388	0	0
ENSMUSG00000004221	143.798	278.348	9.24817	0.0332253	-4.91157	0	0
ENSMUSG00000009418	215.648	417.276	14.0203	0.0335997	-4.89541	0	0
ENSMUSG00000019944	15.9175	30.7894	1.04565	0.0339614	-4.87996	0	0
ENSMUSG00000061666	44.8075	86.6613	2.95378	0.0340842	-4.87475	0	0
ENSMUSG00000006392	46.0803	89.0075	3.15298	0.0354237	-4.81914	0	0
ENSMUSG00000022967	12.7736	24.6497	0.897416	0.0364068	-4.77965	0	0
ENSMUSG00000086290	56.0801	108.208	3.95199	0.0365221	-4.77509	0	0
ENSMUSG00000003559	73.8841	142.524	5.24375	0.0367919	-4.76447	0	0
ENSMUSG00000054874	43.9062	84.6909	3.12145	0.036857	-4.76192	0	0
ENSMUSG00000020329	67.357	129.854	4.85981	0.0374251	-4.73985	0	0
ENSMUSG00000018415	240.487	463.591	17.3841	0.0374988	-4.73701	0	0
ENSMUSG00000046814	123.876	238.79	8.96249	0.0375329	-4.7357	0	0
ENSMUSG00000028898	33.7576	65.0615	2.45366	0.0377129	-4.7288	0	0
ENSMUSG00000075015	222.536	428.867	16.2039	0.037783	-4.72612	0	0
ENSMUSG00000029587	26.4224	50.9202	1.92471	0.0377986	-4.72552	0	0
ENSMUSG00000025404	46.8056	90.1909	3.42022	0.037922	-4.72082	0	0
ENSMUSG00000020792	81.0996	156.227	5.9727	0.038231	-4.70911	0	0
ENSMUSG00000028059	22.9697	44.2457	1.69369	0.0382791	-4.7073	0	0
ENSMUSG00000055065	145.602	280.458	10.7466	0.038318	-4.70584	0	0
ENSMUSG00000032802	39.9674	76.9627	2.97207	0.038617	-4.69462	0	0
ENSMUSG00000030314	28.6982	55.2053	2.19103	0.0396888	-4.65512	0	0
ENSMUSG00000017418	20.7586	39.9235	1.59364	0.0399174	-4.64684	0	0
ENSMUSG00000005802	43.9959	84.5884	3.40338	0.0402346	-4.63542	0	0
ENSMUSG00000073489	20.5238	39.4377	1.60993	0.0408221	-4.6145	0	0
ENSMUSG00000021235	107.857	207.091	8.62292	0.0416383	-4.58594	0	0
ENSMUSG00000044921	29.1663	55.9915	2.34107	0.0418111	-4.57997	0	0
ENSMUSG00000040383	43.3985	83.2945	3.50254	0.0420501	-4.57175	0	0
ENSMUSG00000022016	30.8436	59.1955	2.49174	0.0420934	-4.57026	0	0
ENSMUSG00000021686	18.9907	36.4376	1.54383	0.042369	-4.56085	0	0
ENSMUSG00000026705	79.3443	152.149	6.53963	0.0429817	-4.54013	0	0
NONMMUG012900	12.9677	24.857	1.07848	0.0433874	-4.52658	0	0
ENSMUSG00000024231	170.923	327.285	14.5606	0.044489	-4.49041	0	0
ENSMUSG00000021518	118.47	226.66	10.2793	0.0453511	-4.46272	0	0
ENSMUSG00000021830	31.004	59.3167	2.6914	0.0453735	-4.46201	0	0
ENSMUSG00000028957	40.2798	77.0557	3.50399	0.0454735	-4.45883	0	0
ENSMUSG00000040430	179.995	344.234	15.7554	0.0457693	-4.44947	0	0
ENSMUSG00000037270	46.1148	88.1623	4.06724	0.0461336	-4.43804	0	0
ENSMUSG00000034543	26.4122	50.4827	2.34162	0.0463846	-4.43021	0	0
ENSMUSG00000026883	90.2115	172.388	8.03508	0.0466105	-4.4232	0	0
ENSMUSG00000016933	69.5148	132.818	6.21116	0.0467643	-4.41845	0	0
ENSMUSG00000024283	73.5935	140.601	6.58585	0.0468407	-4.41609	0	0
ENSMUSG00000025410	205.644	392.864	18.4236	0.0468955	-4.41441	0	0
ENSMUSG00000030188	50.4918	96.4184	4.5651	0.0473468	-4.40059	0	0
ENSMUSG00000014907	17.3339	33.0913	1.5765	0.0476408	-4.39166	0	0
ENSMUSG00000017132	84.2924	160.859	7.72565	0.0480274	-4.38	0	0
ENSMUSG00000053935	23.1583	44.1892	2.12728	0.0481403	-4.37661	0	0
ENSMUSG00000049672	67.6073	128.996	6.21889	0.04821	-4.37452	0	0
ENSMUSG00000056216	49.1582	93.7387	4.5777	0.0488347	-4.35595	0	0
ENSMUSG00000034459	23.8494	45.4747	2.22416	0.0489098	-4.35373	0	0
ENSMUSG00000040479	13.4987	25.7358	1.26165	0.0490233	-4.35039	0	0
ENSMUSG00000086324	203.411	387.701	19.1202	0.0493167	-4.34178	0	0
ENSMUSG00000039285	142.311	270.976	13.6454	0.0503565	-4.31168	0	0
ENSMUSG00000062300	17.7768	33.8458	1.70776	0.050457	-4.3088	0	0
ENSMUSG00000039509	17.8067	33.9025	1.71083	0.0504634	-4.30862	0	0
ENSMUSG00000061589	19.0221	36.2164	1.82788	0.0504711	-4.3084	0	0
ENSMUSG00000033705	30.879	58.7849	2.97313	0.0505764	-4.30539	0	0
ENSMUSG00000028729	27.6138	52.554	2.6736	0.0508733	-4.29695	0	0
NONMMUG043650	39.3106	74.8002	3.82096	0.0510822	-4.29103	0	0
ENSMUSG00000013701	19.5242	37.1412	1.9073	0.0513526	-4.28342	0	0
ENSMUSG00000032744	42.1816	80.2291	4.13404	0.0515279	-4.2785	0	0
ENSMUSG00000074922	47.5936	90.5217	4.66542	0.0515392	-4.27819	0	0
ENSMUSG00000055932	112.72	214.383	11.0566	0.0515739	-4.27722	0	0
ENSMUSG00000031767	214.096	407.055	21.1367	0.051926	-4.2674	0	0
ENSMUSG00000032601	176.103	334.785	17.4219	0.052039	-4.26426	0	0
ENSMUSG00000022680	32.6413	62.0442	3.23828	0.052193	-4.26	0	0
ENSMUSG00000027610	65.3402	124.108	6.57208	0.0529544	-4.23911	0	0
ENSMUSG00000048756	33.5833	63.7474	3.41916	0.053636	-4.22065	0	0
ENSMUSG00000032497	229.073	434.449	23.6967	0.0545444	-4.19642	0	0
ENSMUSG00000035762	48.2795	91.5327	5.0262	0.0549116	-4.18675	0	0
ENSMUSG00000087580	74.9564	141.951	7.96174	0.0560879	-4.15617	0	0
ENSMUSG00000026687	17.7637	33.6349	1.89251	0.0562663	-4.15158	0	0
ENSMUSG00000029715	21.4922	40.6799	2.3045	0.0566496	-4.14179	0	0
ENSMUSG00000044337	96.5477	182.666	10.4292	0.0570941	-4.13051	0	0
ENSMUSG00000038244	18.9711	35.8838	2.05832	0.0573607	-4.12379	0	0
ENSMUSG00000024644	22.9457	43.4006	2.49071	0.0573888	-4.12309	0	0
ENSMUSG00000042045	92.6456	175.198	10.0928	0.0576081	-4.11758	0	0
ENSMUSG00000005893	25.0535	47.3698	2.73718	0.0577831	-4.11321	0	0
ENSMUSG00000050904	35.0128	66.193	3.83265	0.0579012	-4.11026	0	0
ENSMUSG00000058594	47.1282	89.0925	5.16389	0.057961	-4.10877	0	0
ENSMUSG00000041769	31.7838	60.0524	3.51521	0.0585357	-4.09454	0	0
ENSMUSG00000027175	28.5787	53.9709	3.18654	0.0590418	-4.08212	0	0
ENSMUSG00000022407	49.5756	93.6235	5.52774	0.0590422	-4.08211	0	0
ENSMUSG00000020019	31.5744	59.5943	3.55443	0.0596438	-4.06748	0	0
ENSMUSG00000006800	242.33	457.064	27.5959	0.0603766	-4.04987	0	0
ENSMUSG00000024082	49.0602	92.5291	5.59134	0.060428	-4.04864	0	0
ENSMUSG00000022228	152.144	286.91	17.3777	0.0605686	-4.04529	0	0
ENSMUSG00000024712	233.242	439.738	26.7462	0.0608231	-4.03924	0	0
ENSMUSG00000039183	82.0278	154.573	9.48248	0.0613462	-4.02688	0	0
ENSMUSG00000044475	16.6645	31.3909	1.93821	0.0617442	-4.01755	0	0
ENSMUSG00000026667	22.3693	42.1312	2.60735	0.0618865	-4.01423	0	0
ENSMUSG00000029578	37.4125	70.4114	4.41364	0.0626835	-3.99577	0	0
ENSMUSG00000025145	29.389	55.2763	3.50175	0.0633499	-3.98051	0	0
ENSMUSG00000030881	22.1243	41.61	2.63854	0.0634113	-3.97912	0	0
ENSMUSG00000026860	29.1864	54.8549	3.51793	0.0641315	-3.96282	0	0
ENSMUSG00000020929	14.8791	27.9489	1.80938	0.0647391	-3.94922	0	0
ENSMUSG00000021428	15.1139	28.3809	1.84697	0.0650779	-3.94169	0	0
ENSMUSG00000020469	104.308	195.834	12.7821	0.06527	-3.93744	0	0
ENSMUSG00000059810	22.7875	42.7181	2.85697	0.0668796	-3.90229	0	0
ENSMUSG00000022965	321.182	601.94	40.4231	0.0671547	-3.89637	0	0
ENSMUSG00000015846	17.0645	31.9734	2.15564	0.0674197	-3.89069	0	0
ENSMUSG00000028035	122.595	229.701	15.4887	0.06743	-3.89046	0	0
ENSMUSG00000030733	50.1329	93.9309	6.33494	0.0674426	-3.8902	0	0
ENSMUSG00000052406	61.2968	114.81	7.78404	0.0677996	-3.88258	0	0
ENSMUSG00000062373	183.505	343.551	23.4585	0.0682825	-3.87234	0	0
ENSMUSG00000063060	32.8418	61.4506	4.233	0.0688846	-3.85967	0	0
ENSMUSG00000059436	153.266	286.714	19.8181	0.0691214	-3.85472	0	0
ENSMUSG00000057596	102.812	191.992	13.6318	0.0710021	-3.81599	0	0
ENSMUSG00000022505	54.6494	102.011	7.2881	0.0714445	-3.80703	0	0
ENSMUSG00000079426	38.1638	71.2223	5.10533	0.0716817	-3.80225	0	0
ENSMUSG00000022906	35.9384	67.065	4.81188	0.0717495	-3.80089	0	0
ENSMUSG00000024542	35.5758	66.3743	4.77731	0.0719753	-3.79635	0	0
ENSMUSG00000039449	90.4764	168.718	12.2352	0.072519	-3.7855	0	0
ENSMUSG00000063889	112.522	209.808	15.2368	0.0726229	-3.78343	0	0
ENSMUSG00000030224	69.8625	130.251	9.47402	0.0727366	-3.78117	0	0
ENSMUSG00000031386	38.8966	72.4662	5.32703	0.0735105	-3.76591	0	0
ENSMUSG00000074088	25.1542	46.8558	3.45258	0.0736851	-3.76248	0	0
ENSMUSG00000031627	113.943	212.174	15.7125	0.0740551	-3.75526	0	0
ENSMUSG00000054057	44.3322	82.5415	6.12282	0.0741787	-3.75285	0	0
ENSMUSG00000027217	21.7671	40.5147	3.01941	0.0745261	-3.74611	0	0
ENSMUSG00000020952	81.1658	151.059	11.2725	0.0746229	-3.74424	0	0
ENSMUSG00000027007	64.9771	120.889	9.06525	0.0749883	-3.73719	0	0
ENSMUSG00000032232	77.2491	143.704	10.7944	0.0751153	-3.73475	0	0
ENSMUSG00000006205	55.7899	103.74	7.83954	0.0755689	-3.72606	0	0
ENSMUSG00000020677	19.6321	36.4562	2.80787	0.0770204	-3.69862	0	0
ENSMUSG00000020463	27.5138	51.0756	3.95198	0.0773751	-3.69199	0	0
ENSMUSG00000039168	87.3776	162.134	12.6212	0.0778445	-3.68326	0	0
ENSMUSG00000031754	22.3923	41.5456	3.23895	0.0779613	-3.6811	0	0
ENSMUSG00000018322	33.14	61.4655	4.81444	0.0783274	-3.67434	0	0
ENSMUSG00000027088	14.8212	27.4693	2.17318	0.0791131	-3.65994	0	0
NONMMUT005159	27.1349	50.2893	3.98042	0.0791505	-3.65926	0	0
ENSMUSG00000021607	285.735	529.357	42.1128	0.0795546	-3.65191	0	0
ENSMUSG00000030034	16.4688	30.4983	2.43921	0.0799783	-3.64425	0	0
ENSMUSG00000037197	18.9924	35.1646	2.82014	0.0801984	-3.64028	0	0
ENSMUSG00000038055	41.9584	77.6752	6.2415	0.0803538	-3.63749	0	0
ENSMUSG00000041215	15.1383	28.0163	2.26031	0.0806783	-3.63168	0	0
ENSMUSG00000035297	146.444	270.946	21.9412	0.0809799	-3.62629	0	0
ENSMUSG00000037348	25.5597	47.2825	3.83693	0.0811491	-3.62328	0	0
ENSMUSG00000002679	22.3461	41.3071	3.38514	0.0819506	-3.6091	0	0
ENSMUSG00000027067	85.6792	158.279	13.0794	0.0826351	-3.5971	0	0
ENSMUSG00000030275	79.7415	147.179	12.3037	0.0835968	-3.58041	0	0
ENSMUSG00000038828	49.1347	90.6834	7.586	0.0836537	-3.57943	0	0
ENSMUSG00000051339	40.3504	74.4453	6.25545	0.0840275	-3.57299	0	0
ENSMUSG00000056973	64.1141	118.27	9.9581	0.0841979	-3.57007	0	0
ENSMUSG00000075014	1102.25	2032.32	172.184	0.0847228	-3.56111	0	0
ENSMUSG00000001942	28.6927	52.901	4.48439	0.0847695	-3.56031	0	0
ENSMUSG00000024620	108.707	200.419	16.9959	0.084802	-3.55976	0	0
ENSMUSG00000024068	23.3018	42.917	3.68671	0.0859033	-3.54114	0	0
ENSMUSG00000021003	17.6878	32.5597	2.81601	0.0864877	-3.53136	0	0
ENSMUSG00000001383	146.874	270.063	23.6851	0.0877022	-3.51124	0	0
ENSMUSG00000037957	32.9175	60.4876	5.34734	0.0884038	-3.49975	0	0
ENSMUSG00000056071	77.0208	141.478	12.5631	0.0887989	-3.49331	0	0
ENSMUSG00000015852	64.8842	119.144	10.6239	0.0891679	-3.48733	0	0
ENSMUSG00000022553	76.4423	140.298	12.5867	0.0897137	-3.47853	0	0
ENSMUSG00000025934	100.314	183.977	16.6519	0.0905108	-3.46577	0	0
ENSMUSG00000045999	27.6224	50.6461	4.59879	0.0908025	-3.46112	0	0
ENSMUSG00000057497	157.473	288.635	26.3113	0.0911577	-3.45549	0	0
ENSMUSG00000017858	19.8745	36.4102	3.33872	0.0916974	-3.44698	0	0
ENSMUSG00000016349	67.462	123.587	11.3372	0.091735	-3.44638	0	0
ENSMUSG00000025278	36.1841	66.2431	6.12514	0.0924645	-3.43496	0	0
ENSMUSG00000005881	51.6719	94.5964	8.74733	0.09247	-3.43487	0	0
ENSMUSG00000037885	21.1421	38.7001	3.58417	0.092614	-3.43263	0	0
ENSMUSG00000025898	47.2505	86.4708	8.0302	0.092866	-3.42871	0	0
ENSMUSG00000068036	167.909	307.265	28.552	0.092923	-3.42782	0	0
ENSMUSG00000057914	160.153	292.974	27.3307	0.0932869	-3.42218	0	0
ENSMUSG00000020220	18.2715	33.3715	3.17149	0.0950359	-3.39538	0	0
ENSMUSG00000029148	57.6322	105.224	10.0407	0.0954229	-3.38952	0	0
ENSMUSG00000024869	253.92	463.589	44.2506	0.0954522	-3.38908	0	0
ENSMUSG00000022514	26.1329	47.6875	4.57829	0.0960062	-3.38073	0	0
ENSMUSG00000027746	54.4599	99.364	9.55585	0.0961701	-3.37827	0	0
ENSMUSG00000037364	77.1905	140.835	13.5464	0.0961869	-3.37802	0	0
ENSMUSG00000037013	165.785	302.426	29.1452	0.0963716	-3.37525	0	0
ENSMUSG00000028256	15.7577	28.7434	2.77206	0.0964416	-3.3742	0	0
ENSMUSG00000029406	25.6393	46.7637	4.51485	0.0965461	-3.37264	0	0
ENSMUSG00000026000	27.3728	49.8499	4.89578	0.0982103	-3.34798	0	0
ENSMUSG00000033020	313.723	571.099	56.346	0.0986624	-3.34136	0	0
ENSMUSG00000059923	73.7541	134.229	13.2792	0.0989297	-3.33745	0	0
ENSMUSG00000000804	25.4824	46.3678	4.59702	0.0991425	-3.33435	0	0
ENSMUSG00000040865	26.4124	48.0436	4.78124	0.0995187	-3.32889	0	0
ENSMUSG00000022663	92.2764	167.83	16.7226	0.0996402	-3.32713	0	0
ENSMUSG00000027598	33.8554	61.5682	6.14266	0.0997701	-3.32525	0	0
ENSMUSG00000024454	15.9623	29.0193	2.90532	0.100117	-3.32025	0	0
ENSMUSG00000060073	38.1042	69.2652	6.94319	0.100241	-3.31846	0	0
ENSMUSG00000039765	25.6569	46.6166	4.69734	0.100766	-3.31093	0	0
ENSMUSG00000038497	53.7119	97.5692	9.85466	0.101002	-3.30755	0	0
ENSMUSG00000064023	26.814	48.6953	4.9326	0.101295	-3.30336	0	0
ENSMUSG00000021392	116.205	210.978	21.4314	0.101581	-3.2993	0	0
ENSMUSG00000062077	42.8153	77.7341	7.89655	0.101584	-3.29925	0	0
ENSMUSG00000092837	23.3331	42.3194	4.34675	0.102713	-3.28331	0	0
ENSMUSG00000024866	22.476	40.7491	4.20287	0.10314	-3.27732	0	0
ENSMUSG00000028343	35.5033	64.364	6.64265	0.103204	-3.27642	0	0
ENSMUSG00000021699	27.1091	49.1399	5.07822	0.103342	-3.2745	0	0
ENSMUSG00000005625	145.612	263.827	27.3978	0.103847	-3.26746	0	0
ENSMUSG00000029577	31.0232	56.1905	5.85595	0.104216	-3.26235	0	0
ENSMUSG00000063275	46.3917	84.0038	8.77954	0.104514	-3.25824	0	0
ENSMUSG00000017119	154.506	279.675	29.3359	0.104893	-3.25301	0	0
ENSMUSG00000039148	46.7453	84.6053	8.88537	0.105022	-3.25124	0	0
ENSMUSG00000021993	73.3953	132.812	13.9786	0.105251	-3.2481	0	0
ENSMUSG00000022751	30.6073	55.3717	5.84295	0.105522	-3.24438	0	0
ENSMUSG00000002812	123.887	224.039	23.7355	0.105944	-3.23863	0	0
ENSMUSG00000021832	284.109	512.757	55.46	0.10816	-3.20876	0	0
ENSMUSG00000030682	20.3965	36.807	3.98594	0.108293	-3.20699	0	0
ENSMUSG00000006127	28.0908	50.6842	5.49738	0.108463	-3.20472	0	0
ENSMUSG00000026670	99.6691	179.707	19.6316	0.109243	-3.19439	0	0
ENSMUSG00000020859	212.783	383.559	42.0081	0.109522	-3.19071	0	0
ENSMUSG00000026565	29.8633	53.8152	5.91138	0.109846	-3.18645	0	0
ENSMUSG00000019659	158.793	286.098	31.489	0.110064	-3.18359	0	0
ENSMUSG00000035093	23.5244	42.3694	4.67933	0.110441	-3.17865	0	0
ENSMUSG00000031875	67.7338	121.941	13.5268	0.110929	-3.17229	0	0
ENSMUSG00000026074	72.0473	129.614	14.4801	0.111716	-3.16209	0	0
ENSMUSG00000028195	30.9203	55.5279	6.31265	0.113684	-3.1369	0	0
ENSMUSG00000040483	97.499	175.004	19.9942	0.11425	-3.12973	0	0
ENSMUSG00000028552	88.2312	158.353	18.1096	0.114362	-3.12831	0	0
ENSMUSG00000025935	33.3965	59.9063	6.88679	0.114959	-3.1208	0	0
ENSMUSG00000018398	21.8599	39.2048	4.51497	0.115164	-3.11824	0	0
ENSMUSG00000027074	171.172	306.919	35.4259	0.115424	-3.11498	0	0
ENSMUSG00000037649	27.5085	49.3191	5.69782	0.11553	-3.11367	0	0
ENSMUSG00000039671	22.6781	40.6415	4.7146	0.116005	-3.10775	0	0
ENSMUSG00000041685	238.047	426.52	49.5737	0.116228	-3.10497	0	0
ENSMUSG00000091028	25.3511	45.4189	5.2833	0.116324	-3.10378	0	0
ENSMUSG00000015943	99.0099	177.281	20.7387	0.116982	-3.09564	0	0
ENSMUSG00000058655	140.174	250.967	29.382	0.117075	-3.09449	0	0
ENSMUSG00000032418	72.4585	129.661	15.2559	0.11766	-3.0873	0	0
ENSMUSG00000022414	31.3597	56.083	6.63641	0.118332	-3.07909	0	0
ENSMUSG00000004393	45.8485	81.9366	9.76028	0.11912	-3.06951	0	0
ENSMUSG00000068267	51.8003	92.5278	11.0728	0.11967	-3.06287	0	0
ENSMUSG00000022681	46.0567	82.2655	9.84791	0.119709	-3.0624	0	0
ENSMUSG00000021508	58.5603	104.561	12.5592	0.120114	-3.05753	0	0
ENSMUSG00000022035	45.9718	82.0602	9.88337	0.12044	-3.05361	0	0
ENSMUSG00000028096	23.9496	42.7187	5.18037	0.121267	-3.04374	0	0
ENSMUSG00000067787	19.7294	35.1747	4.28421	0.121798	-3.03744	0	0
ENSMUSG00000043510	55.9781	99.7535	12.2026	0.122327	-3.03118	0	0
ENSMUSG00000074794	32.0545	57.1031	7.00585	0.122688	-3.02694	0	0
ENSMUSG00000022761	96.9104	172.624	21.197	0.122793	-3.0257	0	0
ENSMUSG00000001016	21.2693	37.8775	4.66116	0.123059	-3.02258	0	0
ENSMUSG00000072640	171.794	305.869	37.7195	0.123319	-3.01953	0	0
ENSMUSG00000031636	50.3964	89.6064	11.1864	0.124839	-3.00186	0	0
ENSMUSG00000012640	47.8502	85.0656	10.6347	0.125018	-2.9998	0	0
ENSMUSG00000086040	94.3033	167.631	20.9761	0.125133	-2.99847	0	0
ENSMUSG00000051586	34.4946	61.3	7.6892	0.125436	-2.99498	0	0
ENSMUSG00000062906	19.0314	33.8169	4.24578	0.125552	-2.99364	0	0
ENSMUSG00000041757	32.0791	57.0006	7.15748	0.125568	-2.99345	0	0
ENSMUSG00000037071	19.0421	33.8193	4.26484	0.126106	-2.98729	0	0
ENSMUSG00000030872	68.0033	120.772	15.2343	0.12614	-2.9869	0	0
ENSMUSG00000078134	30.7239	54.5589	6.88886	0.126265	-2.98548	0	0
ENSMUSG00000031691	40.8181	72.4723	9.16393	0.126447	-2.98339	0	0
ENSMUSG00000051671	45.0621	79.9065	10.2177	0.127871	-2.96724	0	0
ENSMUSG00000073469	35.0303	62.0404	8.02024	0.129274	-2.95149	0	0
ENSMUSG00000021072	61.3767	108.606	14.147	0.130259	-2.94054	0	0
ENSMUSG00000038371	22.8824	40.4676	5.29718	0.130899	-2.93347	0	0
ENSMUSG00000043162	182.278	322.299	42.2563	0.131109	-2.93116	0	0
ENSMUSG00000020708	97.707	172.56	22.8545	0.132444	-2.91654	0	0
ENSMUSG00000001930	127.533	225.195	29.8703	0.132642	-2.91439	0	0
ENSMUSG00000050812	153.874	271.589	36.1581	0.133135	-2.90904	0	0
ENSMUSG00000071708	25.2688	44.5459	5.9917	0.134506	-2.89426	0	0
ENSMUSG00000019857	172.918	304.787	41.0499	0.134684	-2.89235	0	0
ENSMUSG00000016344	51.7387	91.1192	12.3582	0.135627	-2.88229	0	0
ENSMUSG00000035198	113.44	199.693	27.1874	0.136146	-2.87677	0	0
ENSMUSG00000031392	117.708	206.92	28.4953	0.137712	-2.86028	0	0
ENSMUSG00000055148	126.391	222.132	30.6506	0.137984	-2.85743	0	0
ENSMUSG00000017817	41.7317	73.3371	10.1264	0.13808	-2.85643	0	0
ENSMUSG00000031965	47.2609	83.0349	11.4869	0.138338	-2.85373	0	0
ENSMUSG00000056501	25.0319	43.9709	6.09284	0.138565	-2.85136	0	0
ENSMUSG00000066880	52.2967	91.7943	12.799	0.139432	-2.84237	0	0
ENSMUSG00000033039	62.3685	109.44	15.297	0.139776	-2.83881	0	0
ENSMUSG00000063296	61.5891	107.921	15.2572	0.141374	-2.82241	0	0
ENSMUSG00000049792	37.8242	66.2583	9.39011	0.14172	-2.81889	0	0
ENSMUSG00000002957	61.0943	106.85	15.3383	0.143549	-2.80038	0	0
ENSMUSG00000036932	55.5934	97.0575	14.1294	0.145577	-2.78014	0	0
ENSMUSG00000017309	59.5433	103.951	15.1353	0.1456	-2.77992	0	0
ENSMUSG00000036214	53.72	93.7758	13.6642	0.145711	-2.77882	0	0
ENSMUSG00000022774	43.7244	76.3104	11.1384	0.145962	-2.77634	0	0
ENSMUSG00000020166	30.0409	52.3617	7.72019	0.14744	-2.7618	0	0
ENSMUSG00000004105	24.5747	42.8293	6.32004	0.147563	-2.76059	0	0
ENSMUSG00000021693	62.4035	108.673	16.1342	0.148466	-2.75179	0	0
ENSMUSG00000021288	23.9293	41.6705	6.188	0.148498	-2.75148	0	0
ENSMUSG00000031012	73.4176	127.847	18.9884	0.148524	-2.75123	0	0
ENSMUSG00000022365	30.6045	53.2899	7.91908	0.148604	-2.75046	0	0
ENSMUSG00000052751	24.8417	43.2473	6.43606	0.14882	-2.74836	0	0
ENSMUSG00000016481	28.6867	49.9207	7.45271	0.149291	-2.7438	0	0
ENSMUSG00000068699	52.5403	91.306	13.7746	0.150861	-2.7287	0	0
ENSMUSG00000010047	55.4444	96.2302	14.6586	0.152328	-2.71474	0	0
ENSMUSG00000056054	56.6466	98.2987	14.9945	0.15254	-2.71274	0	0
ENSMUSG00000031441	54.1379	93.9153	14.3605	0.152909	-2.70925	0	0
ENSMUSG00000027170	62.1193	107.76	16.4788	0.152921	-2.70914	0	0
ENSMUSG00000039461	47.4158	82.2325	12.5992	0.153214	-2.70638	0	0
ENSMUSG00000024914	61.7169	106.938	16.4956	0.154253	-2.69663	0	0
ENSMUSG00000052296	28.1881	48.7902	7.58601	0.155482	-2.68518	0	0
ENSMUSG00000021102	119.85	207.444	32.257	0.155498	-2.68504	0	0
ENSMUSG00000041203	91.9278	159.074	24.7815	0.155786	-2.68236	0	0
ENSMUSG00000039831	34.2818	59.3169	9.24666	0.155886	-2.68144	0	0
ENSMUSG00000024955	25.6752	44.4116	6.93888	0.15624	-2.67816	0	0
ENSMUSG00000064326	26.4491	45.7479	7.15024	0.156296	-2.67764	0	0
ENSMUSG00000040552	43.1113	74.5308	11.6918	0.156872	-2.67234	0	0
ENSMUSG00000068742	35.1127	60.6805	9.54491	0.157298	-2.66843	0	0
ENSMUSG00000075054	90.3133	156.071	24.5559	0.157338	-2.66806	0	0
ENSMUSG00000055737	218.506	377.587	59.4257	0.157383	-2.66765	0	0
ENSMUSG00000018196	32.6045	56.3123	8.89661	0.157987	-2.66212	0	0
ENSMUSG00000029657	73.6915	127.25	20.1326	0.158213	-2.66006	0	0
ENSMUSG00000090867	71.3143	123.145	19.484	0.15822	-2.65999	0	0
ENSMUSG00000033237	26.7071	46.096	7.31814	0.158759	-2.65509	0	0
ENSMUSG00000028093	29.8267	51.4592	8.19423	0.159237	-2.65075	0	0
ENSMUSG00000031312	344.901	594.707	95.0948	0.159902	-2.64474	0	0
ENSMUSG00000047996	43.5424	75.0559	12.0288	0.160264	-2.64148	0	0
ENSMUSG00000001288	57.1707	98.5369	15.8044	0.160391	-2.64033	0	0
ENSMUSG00000032126	52.7828	90.9555	14.6101	0.160629	-2.6382	0	0
ENSMUSG00000036046	34.6621	59.7131	9.61106	0.160954	-2.63528	0	0
ENSMUSG00000016528	116.81	201.205	32.4157	0.161108	-2.6339	0	0
ENSMUSG00000019923	422.26	726.889	117.632	0.16183	-2.62745	0	0
ENSMUSG00000034641	50.7951	87.4283	14.1618	0.161982	-2.6261	0	0
ENSMUSG00000039043	31.4694	54.1605	8.77837	0.162081	-2.62521	0	0
ENSMUSG00000074064	78.0823	134.368	21.7968	0.162217	-2.624	0	0
ENSMUSG00000020029	131.928	227.027	36.8293	0.162224	-2.62394	0	0
ENSMUSG00000032480	56.3914	97.0282	15.7546	0.162371	-2.62263	0	0
ENSMUSG00000030120	83.2251	143.177	23.2727	0.162544	-2.62109	0	0
ENSMUSG00000020132	132.713	228.026	37.4004	0.164018	-2.60807	0	0
ENSMUSG00000020547	286.048	491.187	80.9084	0.16472	-2.60191	0	0
ENSMUSG00000030876	168.853	289.892	47.8139	0.164937	-2.60001	0	0
ENSMUSG00000002496	47.4859	81.4764	13.4955	0.165637	-2.5939	0	0
ENSMUSG00000075528	97.0002	166.409	27.5916	0.165806	-2.59243	0	0
ENSMUSG00000022175	29.7034	50.9571	8.44971	0.16582	-2.59231	0	0
ENSMUSG00000020717	23.3331	40.0084	6.65775	0.166409	-2.58719	0	0
ENSMUSG00000050315	86.4189	147.922	24.9161	0.168441	-2.56968	0	0
ENSMUSG00000039771	71.5576	122.463	20.6521	0.16864	-2.56798	0	0
ENSMUSG00000041035	25.182	43.0558	7.30824	0.169739	-2.55861	0	0
ENSMUSG00000024587	59.545	101.76	17.3298	0.1703	-2.55385	0	0
ENSMUSG00000030805	32.6588	55.7537	9.56378	0.171536	-2.54342	0	0
ENSMUSG00000041560	73.7305	125.75	21.7113	0.172655	-2.53404	0	0
ENSMUSG00000006412	55.1211	93.9666	16.2755	0.173205	-2.52944	0	0
ENSMUSG00000027428	60.2763	102.565	17.9874	0.175375	-2.51148	0	0
ENSMUSG00000049680	43.6387	74.2278	13.0496	0.175804	-2.50796	0	0
ENSMUSG00000029145	54.3356	92.4093	16.2618	0.175976	-2.50655	0	0
ENSMUSG00000015980	26.1714	44.4903	7.85257	0.176501	-2.50225	0	0
ENSMUSG00000052684	26.2484	44.6023	7.89448	0.176997	-2.4982	0	0
ENSMUSG00000078348	65.2701	110.908	19.6323	0.177014	-2.49806	0	0
ENSMUSG00000038518	45.1232	76.6338	13.6125	0.177631	-2.49305	0	0
ENSMUSG00000036632	31.6059	53.637	9.57487	0.178512	-2.4859	0	0
ENSMUSG00000044221	63.338	107.421	19.2548	0.179245	-2.47999	0	0
ENSMUSG00000029176	42.0151	71.1556	12.8746	0.180936	-2.46645	0	0
ENSMUSG00000055319	68.593	116.125	21.0614	0.181369	-2.463	0	0
ENSMUSG00000027882	42.9517	72.6138	13.2896	0.183018	-2.44994	0	0
ENSMUSG00000006058	49.6426	83.8807	15.4045	0.183648	-2.44499	0	0
ENSMUSG00000021096	210.328	355.354	65.3026	0.183768	-2.44404	0	0
ENSMUSG00000037523	144.657	244.346	44.9672	0.18403	-2.44198	0	0
ENSMUSG00000032334	254.832	430.222	79.4426	0.184655	-2.4371	0	0
ENSMUSG00000038174	28.1127	47.4303	8.7952	0.185434	-2.43102	0	0
ENSMUSG00000026374	82.2386	138.683	25.7938	0.185991	-2.4267	0	0
ENSMUSG00000028601	37.634	63.4305	11.8375	0.186622	-2.42181	0	0
ENSMUSG00000004264	77.8769	131.253	24.5011	0.186671	-2.42143	0	0
ENSMUSG00000057604	42.4108	71.4719	13.3497	0.186783	-2.42057	0	0
ENSMUSG00000023367	44.8634	75.4183	14.3085	0.189722	-2.39804	0	0
ENSMUSG00000044167	33.5594	56.4119	10.7069	0.189799	-2.39746	0	0
ENSMUSG00000002500	276.491	464.728	88.2548	0.189906	-2.39664	0	0
ENSMUSG00000024319	32.9772	55.3653	10.589	0.191256	-2.38642	0	0
ENSMUSG00000000711	29.4921	49.4588	9.52546	0.192594	-2.37637	0	0
ENSMUSG00000038403	195.449	327.683	63.2147	0.192914	-2.37397	0	0
ENSMUSG00000004952	47.2418	79.1466	15.3369	0.193779	-2.36752	0	0
ENSMUSG00000021460	90.3472	151.311	29.3832	0.194191	-2.36445	0	0
ENSMUSG00000058690	214.46	359.125	69.7951	0.194348	-2.36329	0	0
ENSMUSG00000025521	30.6561	51.2896	10.0225	0.195411	-2.35542	0	0
ENSMUSG00000036352	31.2536	52.2759	10.2313	0.195717	-2.35316	0	0
ENSMUSG00000058291	38.518	64.4048	12.6312	0.196123	-2.35017	0	0
ENSMUSG00000006262	27.3822	45.7344	9.02994	0.197443	-2.34049	0	0
ENSMUSG00000014859	68.1486	113.8	22.4975	0.197694	-2.33866	0	0
ENSMUSG00000021785	38.5964	64.4344	12.7584	0.198006	-2.33639	0	0
ENSMUSG00000027852	26.7305	44.6172	8.84372	0.198213	-2.33488	0	0
ENSMUSG00000039686	48.3557	80.6449	16.0665	0.199225	-2.32753	0	0
ENSMUSG00000024856	59.093	98.5414	19.6446	0.199354	-2.3266	0	0
ENSMUSG00000020570	185.539	309.336	61.7428	0.199598	-2.32483	0	0
ENSMUSG00000025283	195.856	326.119	65.5927	0.201131	-2.31379	0	0
ENSMUSG00000035585	60.8956	101.389	20.4021	0.201225	-2.31312	0	0
ENSMUSG00000031917	83.7286	139.263	28.1946	0.202457	-2.30432	0	0
ENSMUSG00000034520	38.8118	64.5426	13.081	0.202672	-2.30278	0	0
ENSMUSG00000050552	95.466	158.736	32.1956	0.202824	-2.3017	0	0
ENSMUSG00000039529	27.531	45.7657	9.2962	0.203126	-2.29955	0	0
ENSMUSG00000055436	131.332	217.767	44.8977	0.206174	-2.27807	0	0
ENSMUSG00000040694	124.186	205.61	42.7621	0.207976	-2.26551	0	0
ENSMUSG00000001158	230.624	381.653	79.5961	0.208557	-2.26149	0	0
ENSMUSG00000006576	72.9247	120.415	25.434	0.211219	-2.24319	0	0
ENSMUSG00000014402	73.8522	121.818	25.8867	0.212503	-2.23444	0	0
ENSMUSG00000020585	88.8654	146.556	31.1744	0.212712	-2.23302	0	0
ENSMUSG00000002455	34.384	56.6998	12.0683	0.212845	-2.23212	0	0
ENSMUSG00000039068	59.3391	97.8177	20.8605	0.213259	-2.22932	0	0
ENSMUSG00000032679	165.303	272.454	58.152	0.213438	-2.22811	0	0
ENSMUSG00000041231	28.1707	46.401	9.9405	0.21423	-2.22277	0	0
ENSMUSG00000052957	133.829	220.313	47.3448	0.214898	-2.21828	0	0
ENSMUSG00000030795	35.1373	57.8065	12.4681	0.215686	-2.21299	0	0
ENSMUSG00000031762	75.6484	124.359	26.9378	0.216614	-2.2068	0	0
ENSMUSG00000039997	74.9612	123.067	26.8551	0.218214	-2.19618	0	0
ENSMUSG00000067924	34.5476	56.7132	12.3821	0.218328	-2.19543	0	0
ENSMUSG00000021286	101.2	166.104	36.2965	0.218517	-2.19418	0	0
ENSMUSG00000026615	205.898	337.832	73.9639	0.218937	-2.19141	0	0
ENSMUSG00000049225	38.459	63.0879	13.83	0.219218	-2.18956	0	0
ENSMUSG00000039163	59.7586	97.9615	21.5557	0.220042	-2.18415	0	0
ENSMUSG00000085218	40.1638	65.7865	14.5411	0.221035	-2.17765	0	0
ENSMUSG00000060475	66.5503	108.998	24.1024	0.221127	-2.17705	0	0
ENSMUSG00000062931	61.8392	101.147	22.531	0.222754	-2.16648	0	0
ENSMUSG00000001552	68.2197	111.474	24.965	0.223953	-2.15873	0	0
ENSMUSG00000024302	128.118	209.281	46.9547	0.224362	-2.1561	0	0
ENSMUSG00000026921	46.2561	75.4794	17.0327	0.225661	-2.14777	0	0
ENSMUSG00000002010	850.967	1388.52	313.415	0.225719	-2.1474	0	0
ENSMUSG00000026727	123.214	201.005	45.4229	0.225979	-2.14574	0	0
ENSMUSG00000024782	94.7367	154.467	35.0059	0.226623	-2.14163	0	0
ENSMUSG00000078153	129.294	210.717	47.8706	0.22718	-2.13809	0	0
ENSMUSG00000032051	70.1014	114.229	25.9744	0.22739	-2.13676	0	0
ENSMUSG00000021143	30.8971	50.3432	11.4511	0.227461	-2.13631	0	0
ENSMUSG00000053898	1214.27	1977.84	450.701	0.227876	-2.13368	0	0
ENSMUSG00000033379	112.296	182.699	41.8917	0.229293	-2.12474	0	0
ENSMUSG00000032575	67.8066	110.259	25.3538	0.229947	-2.12063	0	0
ENSMUSG00000060904	78.8938	128.244	29.5438	0.230372	-2.11796	0	0
ENSMUSG00000004040	27.7122	45.0007	10.4237	0.231635	-2.11008	0	0
ENSMUSG00000026495	35.3803	57.4132	13.3474	0.23248	-2.10482	0	0
ENSMUSG00000002661	130.833	212.305	49.3614	0.232502	-2.10469	0	0
ENSMUSG00000048478	43.0516	69.8134	16.2898	0.233334	-2.09953	0	0
ENSMUSG00000038132	163.077	264.356	61.7991	0.233773	-2.09682	0	0
ENSMUSG00000034453	30.0842	48.7549	11.4135	0.234101	-2.0948	0	0
ENSMUSG00000024140	468.611	759.171	178.051	0.234534	-2.09213	0	0
ENSMUSG00000075279	279.432	452.628	106.237	0.234711	-2.09104	0	0
ENSMUSG00000022201	38.3742	62.1391	14.6092	0.235105	-2.08862	0	0
ENSMUSG00000091210	87.2351	141.103	33.3668	0.236471	-2.08027	0	0
ENSMUSG00000028861	126.344	204.307	48.3821	0.236811	-2.07819	0	0
ENSMUSG00000043822	36.8266	59.5224	14.1308	0.237403	-2.07459	0	0
ENSMUSG00000039218	34.7539	56.1712	13.3366	0.237427	-2.07444	0	0
ENSMUSG00000031715	30.0221	48.487	11.5573	0.238358	-2.0688	0	0
ENSMUSG00000002871	76.7639	123.874	29.6537	0.239386	-2.06259	0	0
ENSMUSG00000024515	133.945	215.821	52.0684	0.241258	-2.05135	0	0
ENSMUSG00000004096	167.54	269.944	65.1366	0.241297	-2.05112	0	0
NONMMUT032043	59.4957	95.7881	23.2034	0.242237	-2.04551	0	0
ENSMUSG00000004044	257.339	413.851	100.827	0.243631	-2.03723	0	0
ENSMUSG00000024413	31.5224	50.5928	12.452	0.246123	-2.02255	0	0
ENSMUSG00000036748	72.1653	115.756	28.5748	0.246854	-2.01827	0	0
ENSMUSG00000024871	177.124	284.108	70.1392	0.246875	-2.01815	0	0
ENSMUSG00000022442	130.881	209.88	51.8827	0.247202	-2.01624	0	0
ENSMUSG00000000787	143.925	230.288	57.5619	0.249956	-2.00025	0	0
ENSMUSG00000024483	58.8424	94.1418	23.543	0.25008	-1.99954	0	0
ENSMUSG00000029310	45.8652	73.3771	18.3532	0.250122	-1.9993	0	0
ENSMUSG00000025862	56.3747	90.1692	22.5803	0.250421	-1.99757	0	0
ENSMUSG00000030452	71.5244	114.391	28.6574	0.250521	-1.997	0	0
ENSMUSG00000001909	42.9858	68.6582	17.3133	0.252167	-1.98755	0	0
ENSMUSG00000003226	33.656	53.7307	13.5813	0.252766	-1.98412	0	0
ENSMUSG00000027011	54.0664	86.2681	21.8646	0.253449	-1.98023	0	0
ENSMUSG00000017466	113.096	180.01	46.1816	0.256549	-1.96269	0	0
ENSMUSG00000021595	57.4294	91.382	23.4768	0.256908	-1.96068	0	0
ENSMUSG00000042485	77.0879	122.603	31.5729	0.257522	-1.95723	0	0
ENSMUSG00000077450	109.326	173.611	45.0418	0.259441	-1.94652	0	0
ENSMUSG00000061032	60.3677	95.724	25.0114	0.261286	-1.9363	0	0
ENSMUSG00000026095	76.486	121.248	31.7243	0.261649	-1.9343	0	0
ENSMUSG00000051343	48.1094	76.2515	19.9674	0.261862	-1.93312	0	0
ENSMUSG00000024038	2995.15	4744.73	1245.58	0.262519	-1.92951	0	0
ENSMUSG00000030357	225.965	357.929	94.0012	0.262626	-1.92892	0	0
ENSMUSG00000006998	131.71	208.283	55.1373	0.264724	-1.91744	0	0
ENSMUSG00000030007	89.0746	140.743	37.406	0.265775	-1.91172	0	0
ENSMUSG00000030342	197.734	312.277	83.1899	0.266398	-1.90835	0	0
ENSMUSG00000027247	46.0002	72.5306	19.4697	0.268435	-1.89736	0	0
ENSMUSG00000090846	87.082	137.185	36.9789	0.269555	-1.89135	0	0
ENSMUSG00000057531	125.068	196.918	53.2186	0.270258	-1.88759	0	0
ENSMUSG00000021959	76.1867	119.943	32.4307	0.270385	-1.88691	0	0
ENSMUSG00000029701	35.1109	55.2637	14.9581	0.270667	-1.88541	0	0
ENSMUSG00000005312	62.5028	98.3719	26.6337	0.270745	-1.88499	0	0
ENSMUSG00000024845	51.3896	80.8025	21.9768	0.271982	-1.87842	0	0
ENSMUSG00000019960	112.995	177.424	48.5663	0.27373	-1.86917	0	0
ENSMUSG00000022272	40.8966	64.1823	17.611	0.27439	-1.8657	0	0
ENSMUSG00000019577	64.2248	100.686	27.7637	0.275746	-1.85859	0	0
ENSMUSG00000042650	54.9193	86.0842	23.7545	0.275945	-1.85755	0	0
ENSMUSG00000038370	81.4787	127.572	35.3849	0.277371	-1.85011	0	0
ENSMUSG00000022443	163.534	255.59	71.4772	0.279656	-1.83828	0	0
ENSMUSG00000082935	121.951	190.412	53.4888	0.28091	-1.83182	0	0
ENSMUSG00000047714	105.021	163.933	46.1087	0.281265	-1.83	0	0
ENSMUSG00000036181	43.0082	67.13	18.8864	0.281341	-1.82961	0	0
ENSMUSG00000008540	142.03	221.685	62.3751	0.281368	-1.82947	0	0
ENSMUSG00000086863	604.657	943.325	265.989	0.28197	-1.82639	0	0
ENSMUSG00000030341	67.043	104.545	29.5412	0.28257	-1.82332	0	0
ENSMUSG00000036850	120.321	187.566	53.0748	0.282965	-1.8213	0	0
ENSMUSG00000001794	465.794	726.099	205.489	0.283003	-1.82111	0	0
ENSMUSG00000032602	87.9773	137.112	38.8426	0.283291	-1.81964	0	0
ENSMUSG00000024063	140.179	217.814	62.5439	0.287143	-1.80016	0	0
ENSMUSG00000038612	186.989	290.313	83.6664	0.288194	-1.79489	0	0
ENSMUSG00000026436	84.7318	131.547	37.9165	0.288236	-1.79468	0	0
ENSMUSG00000025234	91.3128	141.764	40.8616	0.288237	-1.79467	0	0
ENSMUSG00000025940	135.679	210.601	60.7565	0.288491	-1.7934	0	0
ENSMUSG00000030688	43.7429	67.798	19.6878	0.290389	-1.78394	0	0
ENSMUSG00000033306	46.5652	72.1671	20.9632	0.290482	-1.78348	0	0
ENSMUSG00000029110	47.9884	74.353	21.6238	0.290826	-1.78177	0	0
NONMMUT043302	66.3436	102.576	30.1116	0.293556	-1.76829	0	0
ENSMUSG00000001211	101.383	156.142	46.6238	0.298599	-1.74372	0	0
ENSMUSG00000019804	307.261	472.719	141.802	0.299972	-1.7371	0	0
ENSMUSG00000003031	82.0321	126.202	37.8617	0.300008	-1.73693	0	0
ENSMUSG00000026576	99.5717	153.137	46.0064	0.300426	-1.73492	0	0
ENSMUSG00000030399	357.515	549.763	165.268	0.300616	-1.73401	0	0
ENSMUSG00000049422	611.406	939.9	282.912	0.301002	-1.73216	0	0
ENSMUSG00000006931	95.8586	147.268	44.4492	0.301825	-1.72822	0	0
ENSMUSG00000046768	96.0742	147.48	44.6681	0.302875	-1.72321	0	0
ENSMUSG00000000538	109.011	167.221	50.7999	0.303789	-1.71886	0	0
ENSMUSG00000000058	52.3178	80.0733	24.5623	0.306748	-1.70488	0	0
ENSMUSG00000037075	179.417	274.503	84.3305	0.307212	-1.70269	0	0
ENSMUSG00000057388	152.904	233.666	72.1417	0.308738	-1.69554	0	0
ENSMUSG00000025066	162.814	248.486	77.1425	0.31045	-1.68757	0	0
ENSMUSG00000030317	60.2564	91.9398	28.5731	0.310781	-1.68603	0	0
ENSMUSG00000026814	67.9167	103.504	32.3297	0.312353	-1.67875	0	0
ENSMUSG00000026112	88.1355	134.265	42.0061	0.31286	-1.67641	0	0
ENSMUSG00000029066	210.693	320.067	101.319	0.316555	-1.65947	0	0
ENSMUSG00000038535	44.9295	68.1887	21.6704	0.3178	-1.65381	0	0
ENSMUSG00000037958	47.427	71.7925	23.0616	0.321225	-1.63834	0	0
ENSMUSG00000028821	53.2385	80.2799	26.1972	0.326323	-1.61563	0	0
ENSMUSG00000030934	170.571	256.875	84.2669	0.328046	-1.60803	0	0
ENSMUSG00000038239	250.361	376.405	124.317	0.330275	-1.59826	0	0
ENSMUSG00000022820	76.9823	115.664	38.3004	0.331134	-1.59451	0	0
ENSMUSG00000060377	59.1975	88.8509	29.5442	0.332514	-1.58851	0	0
ENSMUSG00000025525	60.4605	90.5789	30.3421	0.33498	-1.57785	0	0
ENSMUSG00000021537	135.807	203.348	68.267	0.335716	-1.57469	0	0
ENSMUSG00000001604	97.5621	146.016	49.1087	0.336325	-1.57207	0	0
ENSMUSG00000044763	82.3059	123.102	41.5093	0.337193	-1.56835	0	0
ENSMUSG00000000253	67.8522	101.39	34.3145	0.338441	-1.56302	0	0
ENSMUSG00000027452	100.097	149.566	50.6278	0.338497	-1.56278	0	0
ENSMUSG00000065990	148.035	221.042	75.0293	0.339435	-1.55879	0	0
ENSMUSG00000061518	726.822	1084.35	369.29	0.340563	-1.55401	0	0
ENSMUSG00000004665	63.4958	94.6573	32.3343	0.341593	-1.54965	0	0
ENSMUSG00000021248	101.65	151.273	52.0265	0.343925	-1.53983	0	0
ENSMUSG00000038506	64.7213	96.3139	33.1288	0.343967	-1.53966	0	0
ENSMUSG00000019791	252.888	375.757	130.018	0.346017	-1.53109	0	0
ENSMUSG00000030189	161.578	239.729	83.4263	0.348002	-1.52283	0	0
ENSMUSG00000027698	157.348	233.41	81.2854	0.348252	-1.5218	0	0
ENSMUSG00000037814	58.7277	87.071	30.3845	0.348962	-1.51886	0	0
ENSMUSG00000022564	56.9815	84.4084	29.5546	0.350138	-1.514	0	0
ENSMUSG00000090258	108.45	160.23	56.6694	0.353675	-1.4995	0	0
ENSMUSG00000040359	146.696	216.724	76.6675	0.353757	-1.49917	0	0
ENSMUSG00000029221	116.839	172.238	61.4391	0.35671	-1.48718	0	0
ENSMUSG00000051236	73.9808	108.923	39.0384	0.358403	-1.48035	0	0
ENSMUSG00000057738	90.8174	133.592	48.0425	0.35962	-1.47545	0	0
ENSMUSG00000032479	72.6067	106.523	38.6904	0.363212	-1.46112	0	0
ENSMUSG00000063200	118.266	173.36	63.1717	0.364396	-1.45642	0	0
ENSMUSG00000024603	83.954	122.942	44.9659	0.365748	-1.45108	0	0
ENSMUSG00000044330	577.45	844.349	310.552	0.3678	-1.44301	0	0
ENSMUSG00000031622	88.2401	129.007	47.4731	0.367988	-1.44227	0	0
ENSMUSG00000028797	89.8641	131.379	48.3491	0.368012	-1.44218	0	0
ENSMUSG00000031950	69.2474	101.017	37.4776	0.371002	-1.4305	0	0
ENSMUSG00000007877	267.14	389.517	144.763	0.371647	-1.428	0	0
ENSMUSG00000028607	254.71	371.305	138.114	0.371969	-1.42675	0	0
ENSMUSG00000026887	78.5894	114.359	42.8202	0.374438	-1.4172	0	0
ENSMUSG00000005683	543.028	789.738	296.318	0.375211	-1.41423	0	0
ENSMUSG00000055762	106.579	154.958	58.2004	0.375588	-1.41278	0	0
ENSMUSG00000044502	130.047	189.06	71.0336	0.375721	-1.41227	0	0
ENSMUSG00000056412	94.7097	137.606	51.8132	0.376533	-1.40915	0	0
ENSMUSG00000022708	261.764	379.955	143.573	0.377867	-1.40405	0	0
ENSMUSG00000022437	71.0406	102.84	39.2412	0.381575	-1.38996	0	0
ENSMUSG00000055027	173.94	251.705	96.1747	0.382093	-1.38801	0	0
ENSMUSG00000018326	259.252	374.793	143.711	0.383441	-1.38292	0	0
ENSMUSG00000073411	324.563	469.034	180.093	0.383966	-1.38095	0	0
ENSMUSG00000025745	250.755	361.886	139.624	0.385824	-1.37399	0	0
ENSMUSG00000033047	69.4701	100.204	38.736	0.38657	-1.3712	0	0
ENSMUSG00000035458	5331.24	7686.73	2975.75	0.387129	-1.36911	0	0
ENSMUSG00000042444	90.8615	130.891	50.8325	0.388358	-1.36454	0	0
ENSMUSG00000024132	324.945	467.685	182.205	0.389589	-1.35998	0	0
ENSMUSG00000047419	116.277	167.238	65.3161	0.390558	-1.35639	0	0
ENSMUSG00000039670	65.326	93.8153	36.8367	0.392651	-1.34868	0	0
ENSMUSG00000026817	270.305	387.598	153.013	0.394772	-1.34091	0	0
ENSMUSG00000020153	952.459	1362.78	542.137	0.397816	-1.32983	0	0
ENSMUSG00000021236	78.5899	112.305	44.8745	0.399576	-1.32346	0	0
ENSMUSG00000015092	172.377	246.237	98.5181	0.400095	-1.32159	0	0
ENSMUSG00000028649	105.162	150.19	60.1347	0.400392	-1.32052	0	0
ENSMUSG00000055322	155.819	222.516	89.1219	0.400519	-1.32006	0	0
ENSMUSG00000020241	168.172	239.382	96.9634	0.405058	-1.3038	0	0
ENSMUSG00000027559	78.797	112.159	45.4348	0.405092	-1.30368	0	0
ENSMUSG00000024646	362.883	516.424	209.342	0.405368	-1.30269	0	0
ENSMUSG00000034880	119.764	170.214	69.3143	0.407218	-1.29613	0	0
ENSMUSG00000006221	175.069	248.591	101.547	0.408492	-1.29162	0	0
ENSMUSG00000041168	78.5716	111.551	45.5918	0.408706	-1.29086	0	0
ENSMUSG00000071172	202.34	286.919	117.761	0.410433	-1.28478	0	0
ENSMUSG00000034088	244.427	345.577	143.276	0.4146	-1.27021	0	0
ENSMUSG00000021606	1086.6	1535.92	637.292	0.414926	-1.26907	0	0
ENSMUSG00000071654	262.869	370.99	154.748	0.417123	-1.26146	0	0
ENSMUSG00000021178	136.836	192.912	80.7601	0.418637	-1.25623	0	0
ENSMUSG00000049881	87.1921	122.914	51.47	0.418747	-1.25585	0	0
ENSMUSG00000065954	70.0384	98.7128	41.364	0.419034	-1.25486	0	0
ENSMUSG00000022370	98.2858	138.509	58.0621	0.419192	-1.25432	0	0
ENSMUSG00000013593	655.182	922.351	388.013	0.420678	-1.24921	0	0
ENSMUSG00000005354	101.812	143.193	60.4317	0.422031	-1.24458	0	0
ENSMUSG00000020390	514.029	722.909	305.149	0.422112	-1.2443	0	0
ENSMUSG00000039601	183.53	257.699	109.361	0.424374	-1.23659	0	0
ENSMUSG00000031448	554.101	777.935	330.268	0.424544	-1.23601	0	0
ENSMUSG00000032381	276.84	388.459	165.221	0.425323	-1.23337	0	0
ENSMUSG00000026202	376.672	528.482	224.861	0.425485	-1.23282	0	0
ENSMUSG00000073676	187.412	262.927	111.897	0.425582	-1.23249	0	0
ENSMUSG00000022462	112.61	157.365	67.8539	0.431188	-1.21361	0	0
ENSMUSG00000029020	171.99	240.265	103.715	0.431667	-1.21201	0	0
ENSMUSG00000068566	127.848	178.059	77.6371	0.436019	-1.19754	0	0
ENSMUSG00000014633	89.4585	124.544	54.3732	0.436578	-1.19569	0	0
ENSMUSG00000018102	124.854	173.513	76.1953	0.439133	-1.18727	0	0
ENSMUSG00000005779	101.573	141.05	62.096	0.440242	-1.18363	0	0
ENSMUSG00000083854	191.399	265.762	117.037	0.440382	-1.18317	0	0
ENSMUSG00000005583	110.756	153.763	67.7497	0.440612	-1.18242	0	0
ENSMUSG00000031490	113.841	157.99	69.6918	0.441116	-1.18077	0	0
ENSMUSG00000022803	306.091	423.765	188.416	0.444624	-1.16934	0	0
ENSMUSG00000002416	170.999	236.684	105.315	0.444961	-1.16825	0	0
ENSMUSG00000046727	173.537	239.575	107.5	0.448709	-1.15615	0	0
ENSMUSG00000040824	85.678	118.278	53.078	0.448756	-1.156	0	0
ENSMUSG00000038170	361.624	498.306	224.941	0.451412	-1.14748	0	0
ENSMUSG00000040048	1280.71	1763.83	797.599	0.452198	-1.14497	0	0
ENSMUSG00000068391	158.912	218.846	98.9772	0.452268	-1.14475	0	0
ENSMUSG00000049760	222.259	305.774	138.744	0.453746	-1.14004	0	0
ENSMUSG00000029076	181.276	248.856	113.695	0.45687	-1.13014	0	0
ENSMUSG00000005610	740.93	1017.07	464.787	0.456985	-1.12978	0	0
ENSMUSG00000020048	296.946	406.634	187.258	0.460508	-1.1187	0	0
ENSMUSG00000024091	221.44	302.466	140.414	0.46423	-1.10709	0	0
ENSMUSG00000085779	123.489	168.182	78.7952	0.468511	-1.09385	0	0
ENSMUSG00000031672	160.284	217.762	102.806	0.472105	-1.08282	0	0
ENSMUSG00000092341	2477.06	3365.12	1589	0.472197	-1.08254	0	0
ENSMUSG00000033174	143.652	195.043	92.2608	0.473028	-1.08	0	0
ENSMUSG00000006057	1355.63	1838.53	872.736	0.474691	-1.07494	0	0
ENSMUSG00000017421	130.334	176.727	83.9415	0.474979	-1.07406	0	0
ENSMUSG00000032279	349.105	473.313	224.897	0.475155	-1.07353	0	0
ENSMUSG00000030785	7126.97	9622.02	4631.91	0.481386	-1.05473	0	0
ENSMUSG00000036905	159.406	215.144	103.669	0.481859	-1.05332	0	0
ENSMUSG00000060675	224.409	302.285	146.534	0.484755	-1.04467	0	0
ENSMUSG00000010376	296.436	396.533	196.34	0.495142	-1.01408	0	0
ENSMUSG00000023944	661.978	885.132	438.824	0.495772	-1.01225	0	0
ENSMUSG00000063696	223.745	299.063	148.427	0.496305	-1.0107	0	0
ENSMUSG00000016252	2973.4	3973.19	1973.61	0.496732	-1.00946	0	0
ENSMUSG00000025613	134.744	180.032	89.4564	0.496892	-1.009	0	0
ENSMUSG00000047675	154.514	206.21	102.817	0.498602	-1.00404	0	0
ENSMUSG00000022312	177.114	236.372	117.856	0.498604	-1.00403	0	0
ENSMUSG00000020368	251.23	334.62	167.839	0.501582	-0.995444	0	0
ENSMUSG00000006494	201.014	267.32	134.708	0.503921	-0.98873	0	0
ENSMUSG00000041028	472.833	628.588	317.078	0.504429	-0.987278	0	0
ENSMUSG00000001175	737.168	977.61	496.725	0.508102	-0.97681	0	0
ENSMUSG00000053477	185.112	245.48	124.745	0.508169	-0.976619	0	0
ENSMUSG00000026260	453.902	601.664	306.141	0.508824	-0.974762	0	0
ENSMUSG00000029017	151.491	200.779	102.203	0.509032	-0.974172	0	0
ENSMUSG00000015656	389.891	515.9	263.883	0.511502	-0.967189	0	0
ENSMUSG00000038690	3219.34	4257.11	2181.57	0.512454	-0.964507	0	0
ENSMUSG00000034566	436.494	576.301	296.688	0.514814	-0.957877	0	0
ENSMUSG00000022477	665.759	878.947	452.571	0.514902	-0.957632	0	0
ENSMUSG00000028745	133.24	175.737	90.7426	0.516356	-0.953562	0	0
ENSMUSG00000018585	371.936	489.733	254.139	0.518933	-0.946379	0	0
ENSMUSG00000016308	248.594	326.551	170.637	0.522543	-0.936378	0	0
ENSMUSG00000037710	484.54	636.432	332.649	0.522678	-0.936006	0	0
ENSMUSG00000028223	228.046	299.507	156.586	0.522813	-0.935633	0	0
ENSMUSG00000000399	325.958	427.069	224.848	0.526491	-0.925519	0	0
ENSMUSG00000074218	4104.88	5365	2844.75	0.530242	-0.915277	0	0
ENSMUSG00000024962	231.023	301.864	160.182	0.530645	-0.914182	0	0
ENSMUSG00000030869	168.557	219.157	117.957	0.538232	-0.893701	0	0
ENSMUSG00000025488	2421.2	3147.37	1695.03	0.538554	-0.892838	0	0
ENSMUSG00000062515	2019.63	2624.75	1414.51	0.538914	-0.891872	0	0
ENSMUSG00000036241	184.023	238.802	129.244	0.54122	-0.885712	0	0
ENSMUSG00000031765	1075.49	1395.16	755.824	0.541748	-0.884307	0	0
ENSMUSG00000018286	335.33	434.944	235.716	0.541947	-0.883777	0	0
ENSMUSG00000024049	222.079	286.701	157.457	0.549203	-0.864589	0	0
ENSMUSG00000037062	310.317	400.243	220.392	0.550645	-0.860804	0	0
ENSMUSG00000037815	324.177	418.05	230.305	0.550901	-0.860134	0	0
ENSMUSG00000025651	347.215	446.931	247.5	0.553777	-0.852624	0	0
ENSMUSG00000059734	418.284	538.263	298.304	0.554197	-0.851529	0	0
ENSMUSG00000022205	372.215	478.354	266.075	0.55623	-0.846246	0	0
ENSMUSG00000024236	237.816	305.523	170.109	0.556779	-0.844823	0	0
ENSMUSG00000059447	448.131	575.562	320.7	0.557194	-0.843748	0	0
ENSMUSG00000032294	231.686	297.487	165.885	0.557622	-0.84264	0	0
ENSMUSG00000029580	1875.8	2405.54	1346.06	0.559565	-0.837621	0	0
ENSMUSG00000069682	381.136	488.315	273.958	0.561029	-0.833854	0	0
ENSMUSG00000050953	214.421	274.431	154.412	0.562664	-0.829655	0	0
ENSMUSG00000013936	10853.8	13865.3	7842.18	0.565596	-0.822157	0	0
ENSMUSG00000032047	195.889	249.248	142.53	0.571839	-0.806318	0	0
ENSMUSG00000067274	269.276	342.252	196.3	0.573553	-0.802002	0	0
ENSMUSG00000026728	543.209	689.686	396.732	0.575236	-0.797775	0	0
ENSMUSG00000021520	2024.74	2564.36	1485.12	0.579138	-0.78802	0	0
ENSMUSG00000069972	264.865	335.107	194.624	0.580781	-0.783934	0	0
ENSMUSG00000022037	413.98	523.086	304.874	0.582836	-0.778837	0	0
ENSMUSG00000050856	1242.29	1563.27	921.316	0.589351	-0.7628	0	0
ENSMUSG00000003429	885.148	1113.64	656.654	0.589646	-0.76208	0	0
ENSMUSG00000062580	209.735	263.767	155.702	0.590303	-0.760472	0	0
ENSMUSG00000031708	243.975	305.616	182.334	0.59661	-0.74514	0	0
ENSMUSG00000020456	483.559	605.455	361.663	0.597341	-0.743374	0	0
ENSMUSG00000022956	1475.55	1846.14	1104.95	0.598517	-0.740536	0	0
ENSMUSG00000079941	1399.18	1749.09	1049.28	0.599899	-0.737208	0	0
ENSMUSG00000022551	635.057	793.663	476.45	0.600317	-0.736203	0	0
ENSMUSG00000059741	8205.3	10216.7	6193.86	0.606247	-0.722022	0	0
ENSMUSG00000062981	1379.08	1711.74	1046.43	0.611327	-0.709985	0	0
ENSMUSG00000048758	473.011	587.017	359.004	0.611574	-0.709402	0	0
ENSMUSG00000031633	5440.09	6746.85	4133.33	0.612631	-0.706911	0	0
ENSMUSG00000005161	651.135	806.236	496.034	0.615247	-0.700762	0	0
ENSMUSG00000021622	1405.71	1737.93	1073.49	0.61768	-0.695068	0	0
ENSMUSG00000035674	2055.51	2524.57	1586.44	0.628399	-0.670247	0	0
ENSMUSG00000025781	2289.71	2810.89	1768.53	0.629171	-0.668475	0	0
ENSMUSG00000014313	2878.91	3519.38	2238.44	0.636033	-0.652826	0	0
ENSMUSG00000067344	437.613	532.745	342.482	0.642863	-0.637418	0	0
ENSMUSG00000020402	314.667	382.83	246.504	0.6439	-0.635092	0	0
ENSMUSG00000040752	929.111	1130.07	728.155	0.644347	-0.634091	0	0
ENSMUSG00000032366	9974.02	12110	7838.07	0.647241	-0.627625	0	0
ENSMUSG00000025393	2160.38	2621.87	1698.89	0.647967	-0.626008	0	0
ENSMUSG00000044894	2262.41	2741.01	1783.81	0.650784	-0.61975	0	0
ENSMUSG00000036570	557.726	675.05	440.401	0.652398	-0.616176	0	0
ENSMUSG00000041881	940.075	1137.81	742.337	0.652424	-0.616119	0	0
ENSMUSG00000026568	590.299	711.645	468.954	0.658972	-0.601712	0	0
ENSMUSG00000008348	295.213	355.607	234.819	0.660333	-0.598735	0	0
ENSMUSG00000020022	448.435	534.957	361.913	0.676528	-0.563779	0	0
ENSMUSG00000036880	485.98	578.997	392.963	0.678696	-0.559163	0	0
ENSMUSG00000009863	1134.82	1342.83	926.808	0.690189	-0.534936	0	0
ENSMUSG00000004610	499.431	590.774	408.089	0.690771	-0.53372	0	0
ENSMUSG00000036751	3078.67	3635.13	2522.22	0.693845	-0.527314	0	0
ENSMUSG00000070493	542.528	639.601	445.456	0.696459	-0.521889	0	0
ENSMUSG00000027406	541.98	638.755	445.205	0.696988	-0.520794	0	0
ENSMUSG00000021577	532.13	621.424	442.836	0.712615	-0.488806	0	0
ENSMUSG00000031231	3184.7	3706.5	2662.89	0.718438	-0.477065	0	0
ENSMUSG00000062908	474.858	552.001	397.715	0.720497	-0.472937	0	0
ENSMUSG00000031059	1139.09	1319.66	958.509	0.726328	-0.461307	0	0
ENSMUSG00000028116	1319.19	1526.51	1111.88	0.728378	-0.457241	0	0
ENSMUSG00000015568	1720.31	1982.08	1458.53	0.735856	-0.442505	0	0
ENSMUSG00000030695	2356.72	2703.88	2009.56	0.743215	-0.428149	0	0
ENSMUSG00000020163	1325.88	1514.14	1137.62	0.751331	-0.412479	0	0
ENSMUSG00000032060	2325.49	2617.27	2033.7	0.77703	-0.363959	0	0
ENSMUSG00000091478	1891.9	2100.8	1683	0.801123	-0.319904	0	0
ENSMUSG00000026414	4695.51	5109.69	4281.33	0.837885	-0.255175	0	0
ENSMUSG00000002379	1878.16	2036.27	1720.06	0.844713	-0.243466	0	0
ENSMUSG00000051747	2258.09	2439.56	2076.62	0.851228	-0.232383	0	0
ENSMUSG00000044080	2458.21	2252.75	2663.66	1.1824	0.24172	0	0
ENSMUSG00000029632	2708.98	2384.48	3033.48	1.27218	0.347299	0	0
ENSMUSG00000024099	1040.45	911.626	1169.28	1.28263	0.359102	0	0
ENSMUSG00000024661	3119.71	2712.11	3527.32	1.30058	0.37916	0	0
ENSMUSG00000022450	1216.8	1048.8	1384.8	1.32037	0.400942	0	0
ENSMUSG00000068614	7069.53	6051.56	8087.5	1.33643	0.418388	0	0
ENSMUSG00000084319	1422.99	1217.89	1628.08	1.3368	0.418782	0	0
ENSMUSG00000074800	924.685	782.627	1066.74	1.36303	0.446816	0	0
ENSMUSG00000061904	1458.22	1225.15	1691.29	1.38048	0.465168	0	0
ENSMUSG00000081051	890.459	745.431	1035.49	1.38911	0.474164	0	0
ENSMUSG00000068706	1013.3	843.709	1182.9	1.40202	0.487506	0	0
ENSMUSG00000038583	2787.41	2313.19	3261.62	1.41001	0.495704	0	0
ENSMUSG00000002100	761.65	620.401	902.899	1.45535	0.541363	0	0
ENSMUSG00000052374	420.492	341.515	499.469	1.46251	0.548446	0	0
ENSMUSG00000020267	348.651	277.189	420.112	1.51561	0.599903	0	0
ENSMUSG00000006717	684.661	542.916	826.405	1.52216	0.606121	0	0
ENSMUSG00000054312	357.595	282.546	432.644	1.53123	0.614695	0	0
ENSMUSG00000028234	483.508	379.673	587.343	1.54697	0.629449	0	0
ENSMUSG00000030744	661.391	517.756	805.025	1.55483	0.63676	0	0
ENSMUSG00000026664	288.27	222.776	353.764	1.58798	0.667193	0	0
ENSMUSG00000026688	463.519	357.419	569.619	1.5937	0.672382	0	0
ENSMUSG00000026385	259.207	197.397	321.017	1.62625	0.701548	0	0
ENSMUSG00000059534	1235.02	939.727	1530.31	1.62846	0.703508	0	0
ENSMUSG00000040952	350.816	265.849	435.783	1.63922	0.713006	0	0
ENSMUSG00000030470	1659.25	1254.47	2064.02	1.64533	0.718381	0	0
ENSMUSG00000039103	394.558	295.551	493.565	1.66998	0.739834	0	0
ENSMUSG00000025967	270.589	201.634	339.543	1.68395	0.751854	0	0
ENSMUSG00000031812	237.465	176.615	298.315	1.68907	0.756227	0	0
ENSMUSG00000060802	824.811	611.121	1038.5	1.69934	0.764971	0	0
ENSMUSG00000037706	230.696	170.07	291.321	1.71294	0.776479	0	0
ENSMUSG00000006360	617.289	454.3	780.277	1.71754	0.78034	0	0
ENSMUSG00000061848	289.38	212.893	365.866	1.71854	0.781187	0	0
ENSMUSG00000060019	233.807	171.978	295.636	1.71904	0.781603	0	0
ENSMUSG00000050608	610.388	446.625	774.151	1.73334	0.793551	0	0
ENSMUSG00000063882	1610.51	1173.73	2047.3	1.74427	0.802621	0	0
ENSMUSG00000027809	188.428	137.038	239.818	1.75002	0.807368	0	0
ENSMUSG00000050621	462.544	334.361	590.726	1.76673	0.821083	0	0
ENSMUSG00000055093	209.74	151.6	267.88	1.76702	0.821319	0	0
ENSMUSG00000081406	354.225	254.904	453.547	1.77929	0.831298	0	0
ENSMUSG00000067194	169.256	121.176	217.337	1.79357	0.842837	0	0
ENSMUSG00000003380	148.259	106.117	190.4	1.79424	0.843373	0	0
ENSMUSG00000028691	321.975	230.165	413.785	1.79778	0.846216	0	0
ENSMUSG00000063787	195.747	139.472	252.022	1.80697	0.853571	0	0
ENSMUSG00000072407	173.401	123.081	223.721	1.81768	0.862095	0	0
ENSMUSG00000080921	165.919	117.325	214.513	1.82836	0.87055	0	0
ENSMUSG00000058927	275.332	189.835	360.829	1.90075	0.926572	0	0
ENSMUSG00000009013	212.709	145.615	279.803	1.92153	0.942253	0	0
ENSMUSG00000037242	154.239	105.514	202.964	1.92357	0.943785	0	0
ENSMUSG00000027447	1324.19	904.222	1744.17	1.92891	0.947787	0	0
ENSMUSG00000022665	140.999	95.7277	186.271	1.94584	0.960394	0	0
ENSMUSG00000023004	141.688	96.0412	187.334	1.95056	0.963888	0	0
ENSMUSG00000024608	477.958	323.433	632.483	1.95553	0.967557	0	0
ENSMUSG00000027187	181.329	121.982	240.677	1.97306	0.980432	0	0
ENSMUSG00000084384	142.565	95.4887	189.642	1.98602	0.989878	0	0
ENSMUSG00000070343	168.488	112.434	224.543	1.99712	0.99792	0	0
ENSMUSG00000043483	281.216	187.26	375.171	2.00348	1.00251	0	0
ENSMUSG00000038375	156.51	103.309	209.71	2.02992	1.02142	0	0
ENSMUSG00000049775	1826.5	1196.03	2456.98	2.05428	1.03863	0	0
ENSMUSG00000026526	101.216	65.8948	136.536	2.07204	1.05105	0	0
ENSMUSG00000062382	117.067	76.1484	157.986	2.07471	1.05291	0	0
ENSMUSG00000021798	483.412	313.928	652.895	2.07976	1.05642	0	0
ENSMUSG00000016319	215.719	139.653	291.784	2.08935	1.06305	0	0
ENSMUSG00000038462	434.984	281.43	588.537	2.09124	1.06436	0	0
ENSMUSG00000045954	177.332	113.884	240.781	2.11426	1.08015	0	0
ENSMUSG00000031954	118.378	74.8416	161.913	2.16341	1.11331	0	0
ENSMUSG00000019362	148.453	93.783	203.123	2.16589	1.11496	0	0
ENSMUSG00000028998	289.965	180.928	399.001	2.2053	1.14097	0	0
ENSMUSG00000052738	148.572	92.5954	204.548	2.20906	1.14343	0	0
ENSMUSG00000022040	115.308	71.8218	158.795	2.21096	1.14467	0	0
ENSMUSG00000021748	178.279	110.612	245.946	2.22351	1.15284	0	0
ENSMUSG00000071014	134.122	83.1217	185.122	2.22712	1.15518	0	0
ENSMUSG00000064373	384.396	237.71	531.083	2.23416	1.15974	0	0
ENSMUSG00000057841	688.964	425.273	952.655	2.2401	1.16356	0	0
ENSMUSG00000028161	88.075	54.3289	121.821	2.24229	1.16497	0	0
ENSMUSG00000063427	89.392	55.0791	123.705	2.24595	1.16733	0	0
ENSMUSG00000004535	99.9191	61.4819	138.356	2.25036	1.17015	0	0
ENSMUSG00000025810	97.1493	59.6621	134.637	2.25665	1.17418	0	0
ENSMUSG00000026276	121.505	74.4328	168.577	2.26482	1.17939	0	0
ENSMUSG00000036781	290.824	177.599	404.049	2.27506	1.18591	0	0
ENSMUSG00000092072	92.9451	56.7497	129.141	2.27562	1.18626	0	0
ENSMUSG00000036438	161.303	98.0337	224.571	2.29076	1.19582	0	0
ENSMUSG00000027712	125.671	76.3736	174.969	2.29096	1.19595	0	0
ENSMUSG00000024610	100.732	61.0568	140.408	2.29962	1.2014	0	0
ENSMUSG00000078566	156.447	94.8175	218.077	2.29996	1.20161	0	0
ENSMUSG00000040850	102.831	62.2023	143.46	2.30635	1.20561	0	0
ENSMUSG00000006304	127.022	76.811	177.233	2.30739	1.20626	0	0
ENSMUSG00000032766	248.584	149.213	347.955	2.33194	1.22153	0	0
ENSMUSG00000079018	212.025	126.799	297.251	2.34427	1.22914	0	0
ENSMUSG00000071415	109.152	65.1514	153.153	2.35073	1.23311	0	0
ENSMUSG00000049960	102.731	61.2632	144.199	2.35376	1.23497	0	0
ENSMUSG00000068823	171.841	101.814	241.867	2.37557	1.24827	0	0
ENSMUSG00000063684	160.537	95.012	226.063	2.37931	1.25054	0	0
ENSMUSG00000028273	363.821	214.683	512.96	2.38939	1.25664	0	0
ENSMUSG00000054889	151.016	88.6975	213.334	2.40519	1.26615	0	0
ENSMUSG00000014769	162.113	94.8927	229.334	2.41677	1.27308	0	0
ENSMUSG00000035885	228.477	133.573	323.381	2.421	1.2756	0	0
ENSMUSG00000078126	150.836	87.9553	213.716	2.42983	1.28085	0	0
ENSMUSG00000020152	94.2921	54.847	133.737	2.43837	1.28592	0	0
ENSMUSG00000017707	123.528	71.7976	175.259	2.44101	1.28748	0	0
ENSMUSG00000061816	81.126	46.9563	115.296	2.45538	1.29595	0	0
ENSMUSG00000025968	124.758	71.9176	177.598	2.46947	1.3042	0	0
ENSMUSG00000016541	135.332	77.7987	192.865	2.47903	1.30977	0	0
ENSMUSG00000060591	200.905	114.993	286.817	2.49422	1.31859	0	0
ENSMUSG00000045160	154.586	88.1668	221.006	2.50668	1.32578	0	0
ENSMUSG00000080776	135.955	77.0694	194.841	2.52813	1.33807	0	0
ENSMUSG00000019877	138.699	78.3828	199.015	2.53901	1.34427	0	0
ENSMUSG00000021576	81.6156	46.0611	117.17	2.5438	1.34698	0	0
ENSMUSG00000022337	150.208	84.6012	215.814	2.55096	1.35104	0	0
ENSMUSG00000048164	93.0304	52.1532	133.908	2.56758	1.36041	0	0
ENSMUSG00000030541	462.503	258.282	666.723	2.58138	1.36814	0	0
ENSMUSG00000003970	384.35	214.485	554.214	2.58392	1.36956	0	0
ENSMUSG00000022579	126.399	70.3217	182.475	2.59487	1.37566	0	0
ENSMUSG00000018593	392.688	218.131	567.245	2.60048	1.37878	0	0
ENSMUSG00000029767	89.005	49.1429	128.867	2.62229	1.39083	0	0
ENSMUSG00000029661	125.586	68.7452	182.426	2.65366	1.40798	0	0
ENSMUSG00000022884	78.0225	42.6027	113.442	2.66279	1.41294	0	0
ENSMUSG00000054428	269.804	146.797	392.811	2.67588	1.42001	0	0
ENSMUSG00000035642	121.512	65.5682	177.455	2.70642	1.43639	0	0
ENSMUSG00000019929	769.626	415.053	1124.2	2.70857	1.43753	0	0
ENSMUSG00000022010	93.6895	50.4168	136.962	2.7166	1.4418	0	0
ENSMUSG00000072946	76.6462	41.245	112.047	2.71663	1.44182	0	0
ENSMUSG00000073002	102.396	55.0792	149.712	2.71813	1.44262	0	0
ENSMUSG00000028367	116.096	62.1924	170	2.73346	1.45073	0	0
ENSMUSG00000073155	183.893	98.5045	269.281	2.73369	1.45085	0	0
ENSMUSG00000019851	56.0172	29.9604	82.0739	2.73941	1.45387	0	0
ENSMUSG00000043716	106.668	57.0116	156.325	2.74199	1.45522	0	0
ENSMUSG00000027861	197.254	105.344	289.164	2.74496	1.45679	0	0
ENSMUSG00000024048	532.255	284.059	780.452	2.7475	1.45812	0	0
ENSMUSG00000030879	55.5152	29.5374	81.4929	2.75897	1.46413	0	0
ENSMUSG00000020949	88.9474	47.1486	130.746	2.77307	1.47148	0	0
ENSMUSG00000030662	83.4033	44.1794	122.627	2.77567	1.47284	0	0
ENSMUSG00000029713	54.5737	28.7788	80.3686	2.79263	1.48162	0	0
ENSMUSG00000027620	91.7201	48.0589	135.381	2.81699	1.49415	0	0
ENSMUSG00000019997	51.6105	26.8737	76.3472	2.84096	1.50638	0	0	Ctgf
ENSMUSG00000020580	79.6734	41.433	117.914	2.84589	1.50888	0	0
ENSMUSG00000042032	68.2835	35.433	101.134	2.85424	1.5131	0	0
ENSMUSG00000012848	529.518	274.351	784.686	2.86015	1.51609	0	0
ENSMUSG00000032002	74.2301	38.2887	110.172	2.87739	1.52476	0	0
ENSMUSG00000033845	56.1471	28.8928	83.4013	2.88658	1.52936	0	0
ENSMUSG00000054091	82.6287	42.5126	122.745	2.88726	1.5297	0	0
ENSMUSG00000069917	3278.25	1686	4870.51	2.8888	1.53047	0	0
ENSMUSG00000019132	124.524	63.941	185.107	2.89497	1.53355	0	0
ENSMUSG00000068396	210.946	108.242	313.649	2.89767	1.53489	0	0
ENSMUSG00000032902	81.1477	41.4419	120.854	2.91622	1.5441	0	0
ENSMUSG00000043683	55.3914	28.2454	82.5374	2.92215	1.54703	0	0
ENSMUSG00000047721	62.1798	31.5869	92.7727	2.93707	1.55438	0	0
ENSMUSG00000019528	189.479	95.5923	283.365	2.96431	1.56769	0	0
ENSMUSG00000028383	81.7609	41.1801	122.342	2.9709	1.5709	0	0
ENSMUSG00000006333	361.028	181.546	540.509	2.97725	1.57398	0	0
ENSMUSG00000020326	308.272	154.898	461.647	2.98033	1.57547	0	0	Ccng1
ENSMUSG00000091018	436.607	218.314	654.9	2.99981	1.58487	0	0
ENSMUSG00000031987	116.709	57.8211	175.597	3.0369	1.6026	0	0
ENSMUSG00000024359	145.879	72.2347	219.523	3.03902	1.6036	0	0
ENSMUSG00000023010	60.9199	30.1191	91.7207	3.04527	1.60657	0	0
ENSMUSG00000039891	152.176	74.3776	229.974	3.09198	1.62853	0	0
ENSMUSG00000031782	93.62	45.606	141.634	3.10559	1.63487	0	0
ENSMUSG00000027274	111.97	54.3068	169.634	3.12362	1.64322	0	0
ENSMUSG00000029309	166.916	80.9059	252.926	3.12618	1.6444	0	0
ENSMUSG00000032324	100.003	48.4373	151.568	3.12917	1.64578	0	0
ENSMUSG00000040370	57.6222	27.6553	87.5891	3.16718	1.6632	0	0
ENSMUSG00000078297	63.2641	30.3502	96.178	3.16894	1.664	0	0
ENSMUSG00000018446	49.394	23.6013	75.1867	3.1857	1.67161	0	0
ENSMUSG00000041476	478.122	228.146	728.097	3.19136	1.67417	0	0
ENSMUSG00000042747	81.7925	38.6712	124.914	3.23015	1.6916	0	0
ENSMUSG00000040128	102.982	48.6353	157.329	3.23487	1.69371	0	0
ENSMUSG00000001025	227.366	107.337	347.396	3.2365	1.69443	0	0
ENSMUSG00000079477	61.1503	28.853	93.4477	3.23875	1.69544	0	0
ENSMUSG00000027111	47.9618	22.5996	73.324	3.24449	1.69799	0	0
ENSMUSG00000020612	161.094	75.6361	246.552	3.25971	1.70474	0	0
ENSMUSG00000027519	75.8073	35.4255	116.189	3.27982	1.71362	0	0
ENSMUSG00000031352	48.4235	22.6247	74.2223	3.28059	1.71396	0	0
ENSMUSG00000036854	820.2	381.622	1258.78	3.29849	1.72181	0	0
ENSMUSG00000021040	119.174	55.3724	182.977	3.30448	1.72442	0	0
ENSMUSG00000020415	75.2637	34.9046	115.623	3.31254	1.72794	0	0
ENSMUSG00000049832	132.287	61.1148	203.458	3.32912	1.73514	0	0
ENSMUSG00000024474	44.68	20.5571	68.8028	3.34692	1.74283	0	0
ENSMUSG00000027133	204.923	94.1132	315.733	3.35482	1.74623	0	0
ENSMUSG00000000581	52.4661	24.0149	80.9172	3.36946	1.75252	0	0
ENSMUSG00000053931	55.8159	25.5471	86.0846	3.36964	1.7526	0	0
ENSMUSG00000025068	87.5026	39.8652	135.14	3.38992	1.76125	0	0
ENSMUSG00000046756	45.1168	20.5224	69.7111	3.39683	1.76419	0	0
ENSMUSG00000023959	70.9401	32.1913	109.689	3.40741	1.76867	0	0
ENSMUSG00000051695	84.0924	38.1432	130.042	3.4093	1.76948	0	0
ENSMUSG00000063856	249.39	113.026	385.755	3.41296	1.77103	0	0
ENSMUSG00000007891	127.851	57.6692	198.033	3.43394	1.77987	0	0
ENSMUSG00000051355	88.8575	40.0047	137.71	3.44236	1.7834	0	0
ENSMUSG00000004558	315.822	141.395	490.249	3.46723	1.79378	0	0
ENSMUSG00000021838	57.7496	25.6924	89.8068	3.49546	1.80548	0	0
ENSMUSG00000039630	103.447	45.9256	160.967	3.50496	1.8094	0	0
ENSMUSG00000028577	65.2608	28.859	101.663	3.52273	1.81669	0	0
ENSMUSG00000028140	53.2684	23.5163	83.0205	3.53035	1.81981	0	0
ENSMUSG00000049299	38.5201	16.983	60.0571	3.53631	1.82225	0	0
ENSMUSG00000036256	105.991	46.5653	165.417	3.55237	1.82878	0	0
ENSMUSG00000083022	37.0882	16.2698	57.9066	3.55915	1.83153	0	0
ENSMUSG00000086922	59.836	26.0954	93.5765	3.58593	1.84235	0	0
ENSMUSG00000070394	218.283	94.9783	341.588	3.59648	1.84659	0	0
ENSMUSG00000040666	85.3343	37.098	133.571	3.60048	1.84819	0	0
ENSMUSG00000062929	223.062	96.8559	349.269	3.60607	1.85043	0	0
ENSMUSG00000020219	74.0693	32.1458	115.993	3.60833	1.85133	0	0
ENSMUSG00000032966	140.179	60.7981	219.56	3.6113	1.85252	0	0
ENSMUSG00000055239	66.1296	28.6723	103.587	3.61278	1.85311	0	0
ENSMUSG00000032740	60.9455	26.3575	95.5334	3.62452	1.85779	0	0
ENSMUSG00000031696	90.0839	38.9406	141.227	3.62674	1.85867	0	0
ENSMUSG00000042541	456.949	197.186	716.712	3.6347	1.86184	0	0
ENSMUSG00000030842	50.6702	21.8585	79.4818	3.63619	1.86243	0	0
ENSMUSG00000024346	204.865	88.3479	321.381	3.63768	1.86302	0	0
ENSMUSG00000020458	81.3521	35.0605	127.644	3.64067	1.8642	0	0
ENSMUSG00000024659	74.9967	32.2726	117.721	3.64771	1.86699	0	0
ENSMUSG00000059751	124.33	53.5009	195.16	3.64778	1.86702	0	0
ENSMUSG00000019818	50.6923	21.7336	79.6511	3.66488	1.87377	0	0
ENSMUSG00000058835	42.2865	18.1295	66.4434	3.66494	1.87379	0	0
ENSMUSG00000031799	126.092	53.7218	198.463	3.69426	1.88529	0	0
ENSMUSG00000032666	38.5027	16.3662	60.6391	3.70513	1.88953	0	0
ENSMUSG00000062078	126.561	53.6854	199.437	3.71492	1.89333	0	0
ENSMUSG00000022336	51.3315	21.721	80.942	3.72644	1.8978	0	0
ENSMUSG00000075704	39.5255	16.6766	62.3743	3.74023	1.90313	0	0
ENSMUSG00000028692	73.1237	30.8419	115.405	3.74184	1.90375	0	0
ENSMUSG00000011148	44.9661	18.9601	70.9722	3.74324	1.90429	0	0
ENSMUSG00000032475	33.9853	14.3141	53.6564	3.74849	1.90631	0	0
ENSMUSG00000078652	52.3098	21.9686	82.6509	3.76223	1.91159	0	0
ENSMUSG00000032231	213.115	89.4616	336.769	3.76439	1.91242	0	0
ENSMUSG00000024902	36.7021	15.3975	58.0067	3.76727	1.91352	0	0
ENSMUSG00000064181	34.7674	14.5655	54.9693	3.77393	1.91607	0	0
ENSMUSG00000019210	50.2123	21.0048	79.4198	3.78104	1.91878	0	0
ENSMUSG00000059263	46.2594	19.2868	73.232	3.797	1.92486	0	0
ENSMUSG00000038014	40.4272	16.8478	64.0065	3.7991	1.92566	0	0
ENSMUSG00000020954	65.493	27.2797	103.706	3.80159	1.9266	0	0
ENSMUSG00000040269	59.1563	24.6011	93.7115	3.80924	1.9295	0	0
ENSMUSG00000020572	68.7319	28.5558	108.908	3.81387	1.93126	0	0
ENSMUSG00000030704	42.8852	17.7893	67.9812	3.82147	1.93413	0	0
ENSMUSG00000024844	89.9377	37.2541	142.621	3.82833	1.93672	0	0
ENSMUSG00000027777	68.195	28.0685	108.322	3.85919	1.9483	0	0
ENSMUSG00000003617	78.4185	32.1365	124.7	3.88034	1.95618	0	0
ENSMUSG00000025085	83.8642	34.2143	133.514	3.90229	1.96432	0	0
ENSMUSG00000069919	7349.08	2997.89	11700.3	3.90284	1.96452	0	0
ENSMUSG00000000168	109.951	44.7479	175.154	3.91424	1.96873	0	0
ENSMUSG00000044258	119.533	48.3685	190.698	3.94261	1.97915	0	0
ENSMUSG00000028249	143.905	58.1121	229.699	3.95269	1.98283	0	0
ENSMUSG00000020088	39.4845	15.899	63.07	3.96691	1.98802	0	0
ENSMUSG00000027012	41.886	16.8066	66.9653	3.98446	1.99439	0	0
ENSMUSG00000036299	46.9459	18.798	75.0937	3.99477	1.99811	0	0
ENSMUSG00000079562	43.1266	17.1066	69.1466	4.04211	2.01511	0	0
ENSMUSG00000031198	113.24	44.8001	181.68	4.05534	2.01982	0	0
ENSMUSG00000025795	32.1047	12.6844	51.525	4.06209	2.02222	0	0
ENSMUSG00000034290	48.5949	19.1412	78.0487	4.07753	2.0277	0	0
ENSMUSG00000039016	163.314	64.3234	262.305	4.07791	2.02783	0	0
ENSMUSG00000020444	106.482	41.9389	171.025	4.07796	2.02785	0	0
ENSMUSG00000006050	67.2612	26.4905	108.032	4.07814	2.02791	0	0
ENSMUSG00000025860	46.1558	18.1168	74.1947	4.09535	2.03399	0	0
ENSMUSG00000017843	58.1302	22.7578	93.5027	4.1086	2.03865	0	0
ENSMUSG00000027288	103.682	40.3929	166.971	4.13368	2.04743	0	0
ENSMUSG00000049233	44.9915	17.4734	72.5095	4.14971	2.05301	0	0
ENSMUSG00000030983	39.934	15.4224	64.4456	4.1787	2.06306	0	0
ENSMUSG00000081824	161.885	62.1073	261.662	4.21306	2.07487	0	0
ENSMUSG00000048222	45.3819	17.38	73.3838	4.22232	2.07804	0	0
ENSMUSG00000027165	42.0979	16.0981	68.0976	4.23016	2.08071	0	0
ENSMUSG00000052681	55.0965	20.9955	89.1975	4.24841	2.08692	0	0
ENSMUSG00000027082	43.893	16.7158	71.0702	4.25168	2.08803	0	0
ENSMUSG00000063229	138.77	52.803	224.736	4.25612	2.08954	0	0
ENSMUSG00000029993	58.7045	22.2888	95.1202	4.26762	2.09343	0	0
ENSMUSG00000015357	42.8048	16.163	69.4466	4.29663	2.1032	0	0
ENSMUSG00000009907	32.3742	12.2241	52.5244	4.2968	2.10326	0	0
ENSMUSG00000028013	45.1849	17.0438	73.326	4.3022	2.10507	0	0
ENSMUSG00000057113	70.7442	26.6224	114.866	4.31464	2.10924	0	0
ENSMUSG00000022174	141.78	53.2434	230.317	4.32574	2.11295	0	0
ENSMUSG00000047514	60.2394	22.501	97.9777	4.35437	2.12246	0	0
ENSMUSG00000056492	57.76	21.5449	93.9751	4.36181	2.12493	0	0
ENSMUSG00000034932	73.2287	27.283	119.174	4.36808	2.127	0	0
ENSMUSG00000073664	54.1681	20.1172	88.219	4.38526	2.13266	0	0
ENSMUSG00000024395	37.0349	13.6316	60.4382	4.43369	2.14851	0	0
ENSMUSG00000021218	220.563	81.0653	360.062	4.44162	2.15109	0	0
ENSMUSG00000037664	32.3494	11.8784	52.8203	4.44674	2.15275	0	0
ENSMUSG00000033863	38.8435	14.1953	63.4917	4.47272	2.16115	0	0
ENSMUSG00000017969	36.5454	13.3375	59.7534	4.48009	2.16353	0	0
ENSMUSG00000026879	444.856	162.237	727.476	4.48404	2.1648	0	0
ENSMUSG00000020571	48.8239	17.7885	79.8594	4.48938	2.16652	0	0
ENSMUSG00000032526	132.697	48.1593	217.235	4.51076	2.17337	0	0
ENSMUSG00000026269	56.8822	20.5898	93.1745	4.52527	2.178	0	0
ENSMUSG00000003721	49.7234	17.9932	81.4537	4.52693	2.17853	0	0
ENSMUSG00000051234	53.3382	19.0917	87.5847	4.58757	2.19773	0	0
ENSMUSG00000019795	30.7293	10.99	50.4685	4.5922	2.19919	0	0
ENSMUSG00000073940	1571.22	560.374	2582.07	4.60775	2.20406	0	0
ENSMUSG00000036860	152.707	54.4571	250.957	4.60835	2.20425	0	0
ENSMUSG00000037072	74.3879	26.4531	122.323	4.62414	2.20919	0	0
ENSMUSG00000058838	67.7178	23.9847	111.451	4.64674	2.21622	0	0
ENSMUSG00000000420	33.0788	11.6365	54.5211	4.68535	2.22816	0	0
ENSMUSG00000016833	57.3233	20.1515	94.4951	4.68925	2.22936	0	0
ENSMUSG00000022024	86.5871	30.3237	142.851	4.71085	2.23599	0	0
ENSMUSG00000028261	42.6259	14.9232	70.3285	4.71269	2.23655	0	0
ENSMUSG00000042198	58.4645	20.452	96.477	4.71725	2.23795	0	0
ENSMUSG00000042323	48.1367	16.8264	79.447	4.72157	2.23927	0	0
ENSMUSG00000033917	35.833	12.4981	59.168	4.73417	2.24311	0	0
ENSMUSG00000019715	42.324	14.7479	69.9002	4.73966	2.24478	0	0
ENSMUSG00000022895	35.6691	12.4096	58.9287	4.74864	2.24751	0	0
ENSMUSG00000014504	91.9329	31.8828	151.983	4.76693	2.25306	0	0
ENSMUSG00000035847	28.0931	9.74105	46.4452	4.76799	2.25338	0	0
ENSMUSG00000032299	29.1742	10.1105	48.2379	4.77108	2.25432	0	0
ENSMUSG00000055723	47.4704	16.3778	78.5631	4.79694	2.26211	0	0
ENSMUSG00000040883	78.1302	26.4795	129.781	4.90119	2.29313	0	0
ENSMUSG00000022951	29.9211	10.1113	49.731	4.91836	2.29818	0	0
ENSMUSG00000024143	35.1595	11.8393	58.4798	4.93948	2.30436	0	0
ENSMUSG00000007739	103.93	34.9359	172.924	4.94975	2.30736	0	0
ENSMUSG00000027010	40.4086	13.5673	67.2499	4.95676	2.3094	0	0
ENSMUSG00000043801	155.833	52.1157	259.551	4.98029	2.31623	0	0
ENSMUSG00000024308	32.8573	10.9789	54.7358	4.98555	2.31775	0	0
ENSMUSG00000033685	46.732	15.6089	77.8551	4.98787	2.31842	0	0
NONMMUG021327	65.3177	21.7502	108.885	5.00616	2.3237	0	0
ENSMUSG00000058715	80.6386	26.8417	134.436	5.00846	2.32437	0	0
ENSMUSG00000025103	37.9196	12.6024	63.2368	5.01784	2.32707	0	0
ENSMUSG00000081281	87.2816	28.9055	145.658	5.03909	2.33316	0	0
ENSMUSG00000027499	41.7814	13.81	69.7529	5.05089	2.33654	0	0
ENSMUSG00000061111	63.5708	20.9317	106.21	5.0741	2.34315	0	0
ENSMUSG00000048170	33.2715	10.8906	55.6523	5.11011	2.35335	0	0
ENSMUSG00000025239	47.3573	15.3175	79.3971	5.18342	2.3739	0	0
ENSMUSG00000021477	86.2419	27.7701	144.714	5.21114	2.3816	0	0
ENSMUSG00000032216	51.1538	16.3994	85.9082	5.2385	2.38916	0	0
ENSMUSG00000030557	39.4229	12.6043	66.2416	5.25549	2.39382	0	0
ENSMUSG00000030218	1147.81	366.727	1928.9	5.25976	2.395	0	0
ENSMUSG00000023460	38.5661	12.2738	64.8584	5.28428	2.40171	0	0
ENSMUSG00000024580	51.0931	16.1241	86.0621	5.33749	2.41616	0	0
ENSMUSG00000049521	24.7465	7.8076	41.6854	5.33907	2.41659	0	0
ENSMUSG00000018171	39.9661	12.5251	67.407	5.38175	2.42807	0	0
ENSMUSG00000001833	106.093	33.2148	178.971	5.3883	2.42983	0	0
ENSMUSG00000022893	48.8613	15.2291	82.4934	5.41682	2.43745	0	0
ENSMUSG00000038722	33.8793	10.4902	57.2683	5.45921	2.44869	0	0
ENSMUSG00000040904	85.052	26.3009	143.803	5.46762	2.45091	0	0
ENSMUSG00000067722	48.485	14.9853	81.9847	5.47101	2.45181	0	0
ENSMUSG00000031029	124.093	38.1015	210.084	5.51379	2.46305	0	0
ENSMUSG00000005198	44.6462	13.6697	75.6228	5.53214	2.46784	0	0
ENSMUSG00000033004	40.6635	12.4423	68.8847	5.53634	2.46893	0	0
ENSMUSG00000022500	25.8765	7.8656	43.8874	5.57966	2.48018	0	0
ENSMUSG00000040731	41.1981	12.4916	69.9046	5.59611	2.48442	0	0
ENSMUSG00000029094	38.415	11.6429	65.1871	5.59888	2.48514	0	0
ENSMUSG00000036564	90.1209	26.956	153.286	5.68652	2.50754	0	0
ENSMUSG00000037234	28.2915	8.41495	48.1681	5.72412	2.51705	0	0
ENSMUSG00000024803	1393.92	409.229	2378.61	5.8124	2.53914	0	0	Ankrd1
ENSMUSG00000023307	48.84	14.2748	83.4053	5.84284	2.54667	0	0
ENSMUSG00000007655	119.647	34.6261	204.668	5.9108	2.56335	0	0
ENSMUSG00000022969	23.0617	6.58867	39.5347	6.00041	2.58506	0	0
ENSMUSG00000032562	33.6211	9.60435	57.6379	6.00123	2.58526	0	0
ENSMUSG00000032786	63.0037	17.914	108.093	6.03403	2.59312	0	0
ENSMUSG00000031534	21.9763	6.23591	37.7167	6.04832	2.59653	0	0
ENSMUSG00000029019	754.326	213.127	1295.52	6.07865	2.60375	0	0	Nppb
ENSMUSG00000022285	90.2493	25.4551	155.043	6.09086	2.60665	0	0
ENSMUSG00000093661	29.5802	8.31048	50.8498	6.11876	2.61324	0	0
NONMMUG012048	22.1134	6.13951	38.0873	6.20364	2.63311	0	0
ENSMUSG00000043154	38.6608	10.7136	66.608	6.21717	2.63626	0	0
ENSMUSG00000017776	29.704	8.22861	51.1795	6.2197	2.63684	0	0
ENSMUSG00000027423	29.5169	8.17402	50.8598	6.22213	2.63741	0	0
ENSMUSG00000006941	29.3327	8.04805	50.6174	6.2894	2.65292	0	0
ENSMUSG00000071180	22.3388	6.12711	38.5505	6.29179	2.65347	0	0
ENSMUSG00000021200	64.5291	17.6942	111.364	6.29383	2.65394	0	0
ENSMUSG00000014956	208.341	57.0961	359.587	6.29792	2.65488	0	0
ENSMUSG00000029472	57.5431	15.657	99.4293	6.35045	2.66686	0	0
ENSMUSG00000052419	41.8394	11.3785	72.3003	6.35409	2.66769	0	0
ENSMUSG00000015002	45.8476	12.4077	79.2874	6.39016	2.67585	0	0
ENSMUSG00000021149	25.2479	6.81669	43.6791	6.40767	2.6798	0	0
ENSMUSG00000046916	24.0706	6.48259	41.6585	6.42622	2.68397	0	0
ENSMUSG00000020124	45.2927	12.158	78.4274	6.45066	2.68945	0	0
ENSMUSG00000059249	98.0986	26.2796	169.918	6.46575	2.69282	0	0
ENSMUSG00000025232	34.646	9.26418	60.0279	6.47957	2.6959	0	0
ENSMUSG00000024085	24.8577	6.62808	43.0874	6.50074	2.7006	0	0
ENSMUSG00000055553	79.0193	21.0678	136.971	6.50144	2.70076	0	0
ENSMUSG00000029761	94.9822	25.3185	164.646	6.50299	2.7011	0	0
ENSMUSG00000016382	115.275	30.6475	199.902	6.52262	2.70545	0	0
ENSMUSG00000021156	39.6796	10.5191	68.8401	6.5443	2.71024	0	0
ENSMUSG00000090262	28.5478	7.50165	49.594	6.61108	2.72489	0	0
ENSMUSG00000084957	60.1948	15.7813	104.608	6.62862	2.72871	0	0
ENSMUSG00000025228	32.3475	8.40511	56.2899	6.6971	2.74354	0	0
ENSMUSG00000030116	150.972	38.9051	263.038	6.76102	2.75724	0	0
ENSMUSG00000032580	20.3035	5.21983	35.3871	6.77936	2.76115	0	0
ENSMUSG00000033307	32.6019	8.37319	56.8305	6.7872	2.76282	0	0
ENSMUSG00000046402	80.9412	20.7834	141.099	6.78902	2.7632	0	0
ENSMUSG00000031502	139.99	35.873	244.108	6.80478	2.76655	0	0
ENSMUSG00000055128	53.7048	13.7481	93.6615	6.81267	2.76822	0	0
ENSMUSG00000052534	44.7359	11.404	78.0678	6.84562	2.77518	0	0
ENSMUSG00000075701	42.7552	10.8991	74.6112	6.84563	2.77518	0	0
ENSMUSG00000041697	531.119	135.387	926.851	6.84594	2.77525	0	0
ENSMUSG00000037260	22.6627	5.77297	39.5524	6.85131	2.77638	0	0
ENSMUSG00000037058	82.4077	20.9086	143.907	6.88264	2.78296	0	0
ENSMUSG00000020978	48.8435	12.387	85.3	6.88623	2.78372	0	0
ENSMUSG00000022234	69.2796	17.5691	120.99	6.88654	2.78378	0	0
ENSMUSG00000080824	24.8629	6.28914	43.4366	6.9066	2.78798	0	0
ENSMUSG00000005397	33.1468	8.33582	57.9577	6.95285	2.7976	0	0
ENSMUSG00000035158	32.6199	8.18979	57.0501	6.96601	2.80033	0	0
ENSMUSG00000018965	27.7891	6.93204	48.6462	7.01759	2.81098	0	0
ENSMUSG00000037049	41.1166	10.2001	72.0332	7.06202	2.82008	0	0
ENSMUSG00000028348	43.7618	10.8241	76.6994	7.08596	2.82496	0	0
ENSMUSG00000038733	31.4587	7.73014	55.1872	7.13922	2.83577	0	0
ENSMUSG00000020775	26.169	6.3991	45.939	7.17898	2.84378	0	0
ENSMUSG00000033940	74.3762	18.1449	130.607	7.19804	2.8476	0	0
ENSMUSG00000017781	50.3897	12.2488	88.5305	7.22768	2.85353	0	0
ENSMUSG00000002107	151.524	36.6491	266.398	7.26889	2.86174	0	0
ENSMUSG00000048960	39.0252	9.39841	68.6519	7.30463	2.86881	0	0
ENSMUSG00000026043	167.872	40.4132	295.33	7.30777	2.86943	0	0
ENSMUSG00000074227	19.1074	4.59254	33.6222	7.32104	2.87205	0	0
ENSMUSG00000032412	24.7775	5.91277	43.6422	7.38101	2.88382	0	0
ENSMUSG00000046721	214.151	50.8862	377.415	7.41684	2.8908	0	0
ENSMUSG00000031851	28.1528	6.63854	49.667	7.48162	2.90335	0	0
ENSMUSG00000021701	25.1527	5.88147	44.4239	7.55319	2.91709	0	0
ENSMUSG00000030286	30.9577	7.22003	54.6954	7.57552	2.92134	0	0
ENSMUSG00000029213	22.4681	5.2141	39.722	7.6182	2.92945	0	0
ENSMUSG00000028409	47.0274	10.8798	83.1751	7.64494	2.93451	0	0
ENSMUSG00000006095	23.9685	5.54269	42.3944	7.64871	2.93522	0	0
ENSMUSG00000031878	43.9084	10.13	77.6867	7.66893	2.93903	0	0
ENSMUSG00000028798	36.3736	8.38186	64.3654	7.67913	2.94094	0	0
ENSMUSG00000037104	50.4361	11.6069	89.2653	7.6907	2.94312	0	0
ENSMUSG00000015290	47.0269	10.7987	83.255	7.70973	2.94668	0	0
ENSMUSG00000027665	37.7124	8.53371	66.891	7.83845	2.97057	0	0
ENSMUSG00000036446	115.151	26.018	204.284	7.85165	2.973	0	0
ENSMUSG00000042807	28.7872	6.50262	51.0718	7.85404	2.97343	0	0
ENSMUSG00000021814	62.9416	14.106	111.777	7.92408	2.98624	0	0
ENSMUSG00000019820	30.898	6.91878	54.8772	7.93163	2.98762	0	0
ENSMUSG00000021877	40.3785	9.00247	71.7546	7.97055	2.99468	0	0
ENSMUSG00000035104	19.8734	4.41192	35.3349	8.00895	3.00161	0	0
ENSMUSG00000032423	28.7111	6.36829	51.054	8.0169	3.00304	0	0
ENSMUSG00000024997	128.181	28.4195	227.943	8.02067	3.00372	0	0
ENSMUSG00000022377	29.9904	6.64467	53.3362	8.02692	3.00485	0	0
ENSMUSG00000024998	29.6882	6.56511	52.8113	8.04423	3.00795	0	0
ENSMUSG00000029426	37.8703	8.34921	67.3914	8.0716	3.01285	0	0
ENSMUSG00000020993	39.6741	8.73898	70.6092	8.07979	3.01432	0	0
ENSMUSG00000026365	349.926	77.0117	622.84	8.0876	3.01571	0	0
ENSMUSG00000060923	44.5825	9.75721	79.4078	8.13836	3.02474	0	0
ENSMUSG00000032540	19.4188	4.16933	34.6683	8.31508	3.05573	0	0
ENSMUSG00000024286	69.2567	14.8229	123.69	8.34454	3.06083	0	0
ENSMUSG00000029064	89.8859	19.2293	160.542	8.34882	3.06157	0	0
ENSMUSG00000025208	34.1004	7.29109	60.9097	8.35399	3.06247	0	0
ENSMUSG00000027022	134.05	28.6002	239.5	8.37408	3.06593	0	0
ENSMUSG00000010911	67.6311	14.3795	120.883	8.40662	3.07153	0	0
ENSMUSG00000017428	22.7644	4.83597	40.6928	8.4146	3.07289	0	0
ENSMUSG00000070544	17.0731	3.61566	30.5306	8.444	3.07793	0	0
ENSMUSG00000025791	72.0255	15.2438	128.807	8.44979	3.07892	0	0
ENSMUSG00000024294	23.5273	4.97663	42.078	8.45513	3.07983	0	0
ENSMUSG00000074364	26.4726	5.55841	47.3868	8.52526	3.09174	0	0
ENSMUSG00000036503	33.1633	6.95681	59.3697	8.53404	3.09323	0	0
ENSMUSG00000023830	50.5514	10.5157	90.5871	8.61446	3.10676	0	0
ENSMUSG00000020496	17.7401	3.67377	31.8064	8.6577	3.11398	0	0
ENSMUSG00000054733	35.1817	7.27748	63.0858	8.66864	3.1158	0	0
ENSMUSG00000052305	8057.02	1660.99	14453	8.70146	3.12126	0	0
ENSMUSG00000028648	55.9068	11.4844	100.329	8.73614	3.127	0	0
ENSMUSG00000034297	20.2313	4.15372	36.309	8.74131	3.12785	0	0
ENSMUSG00000033083	51.8052	10.6318	92.9787	8.74536	3.12852	0	0
ENSMUSG00000002147	45.9261	9.40339	82.4489	8.768	3.13225	0	0
ENSMUSG00000024678	50.6778	10.3141	91.0416	8.82691	3.14191	0	0
ENSMUSG00000031310	50.7795	10.3307	91.2283	8.83077	3.14254	0	0
ENSMUSG00000039361	83.2166	16.8027	149.63	8.90517	3.15464	0	0
ENSMUSG00000028382	22.9412	4.56962	41.3128	9.04076	3.17644	0	0
ENSMUSG00000035296	21.0181	4.15257	37.8837	9.12295	3.1895	0	0
ENSMUSG00000037487	47.8916	9.43592	86.3473	9.15092	3.19392	0	0
ENSMUSG00000025132	47.751	9.4001	86.1019	9.15968	3.1953	0	0
ENSMUSG00000035247	31.3624	6.15039	56.5743	9.1985	3.2014	0	0
ENSMUSG00000045636	111.615	21.8866	201.344	9.19943	3.20154	0	0
ENSMUSG00000032374	21.6548	4.23323	39.0764	9.23087	3.20647	0	0
ENSMUSG00000024414	21.8452	4.24491	39.4455	9.29244	3.21606	0	0
ENSMUSG00000028672	24.6828	4.79563	44.5699	9.29385	3.21628	0	0
ENSMUSG00000064215	42.1808	8.19298	76.1687	9.29682	3.21674	0	0
ENSMUSG00000030255	52.8615	10.2505	95.4726	9.31396	3.21939	0	0
ENSMUSG00000009549	144.48	28.0085	260.952	9.3169	3.21985	0	0
ENSMUSG00000025893	17.6045	3.40931	31.7997	9.32732	3.22146	0	0
ENSMUSG00000022858	34.4297	6.65883	62.2006	9.34108	3.22359	0	0
ENSMUSG00000039067	45.582	8.74783	82.4162	9.42134	3.23593	0	0
ENSMUSG00000028029	87.5445	16.7901	158.299	9.42811	3.23697	0	0
ENSMUSG00000021996	78.2283	14.9693	141.487	9.4518	3.24059	0	0
ENSMUSG00000085939	36.0746	6.88369	65.2654	9.48117	3.24507	0	0
ENSMUSG00000019797	55.8043	10.6218	100.987	9.50748	3.24906	0	0
ENSMUSG00000006369	47.0384	8.94897	85.1278	9.51257	3.24984	0	0
ENSMUSG00000029030	91.7444	17.4517	166.037	9.51407	3.25006	0	0
ENSMUSG00000058833	17.7913	3.37693	32.2057	9.53699	3.25353	0	0
ENSMUSG00000042605	26.9288	5.10839	48.7493	9.54299	3.25444	0	0
ENSMUSG00000019802	33.5404	6.35322	60.7275	9.55854	3.25679	0	0
ENSMUSG00000055044	59.0069	11.1731	106.841	9.56237	3.25737	0	0
ENSMUSG00000042737	26.4101	4.99044	47.8298	9.58429	3.26067	0	0
ENSMUSG00000001506	44.9774	8.48087	81.4738	9.60678	3.26405	0	0
ENSMUSG00000020349	153.702	28.9459	278.457	9.61992	3.26602	0	0
ENSMUSG00000028683	16.1583	3.00584	29.3107	9.75124	3.28559	0	0
ENSMUSG00000022048	42.4602	7.81822	77.1022	9.86186	3.30186	0	0
ENSMUSG00000023092	81.547	14.9772	148.117	9.8895	3.3059	0	0
ENSMUSG00000029328	46.6606	8.54228	84.779	9.92463	3.31101	0	0
ENSMUSG00000021114	51.2431	9.36491	93.1213	9.94364	3.31377	0	0
ENSMUSG00000020376	32.5995	5.94743	59.2515	9.96254	3.31651	0	0
ENSMUSG00000032845	22.0833	4.01925	40.1474	9.98877	3.32031	0	0
ENSMUSG00000018363	23.8895	4.29246	43.4865	10.1309	3.34069	0	0
ENSMUSG00000083844	27.321	4.89989	49.7421	10.1517	3.34364	0	0
ENSMUSG00000033429	136.796	24.4764	249.115	10.1778	3.34735	0	0
ENSMUSG00000021420	31.133	5.56746	56.6986	10.1839	3.34822	0	0
ENSMUSG00000021745	51.0007	9.11839	92.8831	10.1863	3.34856	0	0
ENSMUSG00000001289	155.493	27.797	283.188	10.1877	3.34876	0	0
ENSMUSG00000030621	20.4012	3.63812	37.1644	10.2153	3.35265	0	0
ENSMUSG00000082420	21.784	3.87856	39.6895	10.233	3.35516	0	0
ENSMUSG00000028127	50.1856	8.91093	91.4602	10.2638	3.3595	0	0
ENSMUSG00000050965	37.7196	6.65253	68.7866	10.3399	3.37015	0	0
ENSMUSG00000027349	19.8592	3.49514	36.2233	10.3639	3.3735	0	0
ENSMUSG00000020077	48.9682	8.60878	89.3275	10.3763	3.37522	0	0
ENSMUSG00000031375	256.359	44.9953	467.723	10.3949	3.37781	0	0
ENSMUSG00000029705	41.7058	7.3016	76.1099	10.4237	3.3818	0	0
ENSMUSG00000087260	79.4018	13.8484	144.955	10.4673	3.38782	0	0
ENSMUSG00000063358	48.4057	8.30114	88.5102	10.6624	3.41446	0	0
ENSMUSG00000003420	22.5178	3.86012	41.1755	10.6669	3.41507	0	0
ENSMUSG00000027763	125.037	21.4168	228.657	10.6766	3.41638	0	0
ENSMUSG00000038811	36.6174	6.26886	66.966	10.6823	3.41715	0	0
ENSMUSG00000008035	19.2686	3.29526	35.2419	10.6947	3.41883	0	0
ENSMUSG00000059552	69.7474	11.9211	127.574	10.7015	3.41974	0	0
ENSMUSG00000084817	41.7494	7.13091	76.3679	10.7094	3.42081	0	0
ENSMUSG00000026034	33.3765	5.69078	61.0621	10.73	3.42358	0	0
ENSMUSG00000029817	23.0906	3.9247	42.2564	10.7668	3.42852	0	0
ENSMUSG00000023977	16.9987	2.88881	31.1086	10.7686	3.42876	0	0
ENSMUSG00000052253	24.0414	4.07726	44.0056	10.7929	3.43201	0	0
ENSMUSG00000091896	23.6525	4.00914	43.2959	10.7993	3.43287	0	0
ENSMUSG00000071072	93.2431	15.7848	170.701	10.8143	3.43487	0	0
ENSMUSG00000038502	21.4134	3.60399	39.2228	10.8832	3.44402	0	0
ENSMUSG00000038604	29.1686	4.88212	53.4551	10.9491	3.45275	0	0
ENSMUSG00000058267	177.23	29.5683	324.891	10.9878	3.45783	0	0
ENSMUSG00000026672	53.0812	8.83874	97.3236	11.011	3.46088	0	0
ENSMUSG00000018666	18.9274	3.13478	34.72	11.0757	3.46933	0	0
ENSMUSG00000040723	17.4044	2.87474	31.9341	11.1085	3.47359	0	0
ENSMUSG00000020514	30.9382	5.06068	56.8157	11.2269	3.48889	0	0
ENSMUSG00000006024	69.5087	11.3469	127.671	11.2515	3.49205	0	0
ENSMUSG00000040407	19.3135	3.15086	35.4761	11.2592	3.49303	0	0
ENSMUSG00000046470	56.9657	9.28644	104.645	11.2686	3.49424	0	0
NONMMUG003666	47.6218	7.72392	87.5196	11.331	3.5022	0	0
ENSMUSG00000020783	26.4794	4.28121	48.6775	11.37	3.50716	0	0
ENSMUSG00000018379	47.3443	7.63652	87.0521	11.3995	3.51089	0	0
ENSMUSG00000024576	82.0405	13.2147	150.866	11.4165	3.51305	0	0
ENSMUSG00000024067	56.0311	9.00893	103.053	11.439	3.51589	0	0
ENSMUSG00000021124	16.3311	2.60344	30.0587	11.5457	3.52929	0	0
ENSMUSG00000000355	35.6722	5.68445	65.6599	11.5508	3.52992	0	0
ENSMUSG00000030629	20.8966	3.32625	38.467	11.5647	3.53165	0	0
ENSMUSG00000035992	31.1212	4.94498	57.2973	11.587	3.53443	0	0
ENSMUSG00000001280	84.1164	13.3636	154.869	11.5889	3.53467	0	0
ENSMUSG00000043091	14.8244	2.34411	27.3047	11.6482	3.54203	0	0
ENSMUSG00000006219	15.5491	2.4568	28.6413	11.658	3.54325	0	0
ENSMUSG00000032253	44.0321	6.91215	81.1521	11.7405	3.55342	0	0
ENSMUSG00000062381	64.7282	10.0634	119.393	11.8641	3.56853	0	0
ENSMUSG00000000184	168.104	25.9019	310.305	11.98	3.58256	0	0	Ccnd2
ENSMUSG00000046573	19.028	2.92775	35.1283	11.9984	3.58477	0	0
ENSMUSG00000047213	30.7946	4.73462	56.8546	12.0083	3.58596	0	0
ENSMUSG00000031972	881.633	134.909	1628.36	12.07	3.59336	0	0
ENSMUSG00000026489	89.4871	13.6727	165.301	12.0899	3.59573	0	0
ENSMUSG00000024197	89.2701	13.6078	164.932	12.1204	3.59936	0	0
ENSMUSG00000062901	15.0176	2.27822	27.757	12.1836	3.60687	0	0
ENSMUSG00000058587	36.2174	5.48756	66.9471	12.1998	3.60879	0	0
ENSMUSG00000045962	128.945	19.5325	238.358	12.2031	3.60918	0	0
ENSMUSG00000038299	14.368	2.16549	26.5705	12.27	3.61706	0	0
ENSMUSG00000043733	42.1978	6.3532	78.0424	12.284	3.6187	0	0
ENSMUSG00000015112	30.701	4.61941	56.7826	12.2922	3.61967	0	0
ENSMUSG00000037750	30.5985	4.59092	56.606	12.33	3.6241	0	0
ENSMUSG00000030846	35.2629	5.28517	65.2406	12.3441	3.62575	0	0
ENSMUSG00000070697	14.691	2.18451	27.1976	12.4502	3.63809	0	0
ENSMUSG00000038848	17.9564	2.65926	33.2535	12.5048	3.64441	0	0
ENSMUSG00000031382	53.4787	7.88435	99.073	12.5658	3.65143	0	0
ENSMUSG00000027573	28.0045	4.12626	51.8827	12.5738	3.65235	0	0
ENSMUSG00000064080	95.307	13.9049	176.709	12.7084	3.66771	0	0
ENSMUSG00000067925	18.5807	2.68856	34.4729	12.8221	3.68056	0	0
ENSMUSG00000006699	84.709	12.2522	157.166	12.8275	3.68117	0	0
ENSMUSG00000034254	14.3325	2.06626	26.5987	12.8729	3.68626	0	0
ENSMUSG00000000441	24.4862	3.52481	45.4476	12.8936	3.68858	0	0
ENSMUSG00000052428	35.543	5.10836	65.9775	12.9156	3.69104	0	0
ENSMUSG00000090553	31.2494	4.45917	58.0397	13.0158	3.70219	0	0
ENSMUSG00000031246	44.6621	6.33175	82.9924	13.1073	3.7123	0	0
ENSMUSG00000020386	85.6953	12.1462	159.244	13.1106	3.71266	0	0
ENSMUSG00000026185	56.7067	8.01659	105.397	13.1473	3.7167	0	0
ENSMUSG00000027435	36.3847	5.13881	67.6306	13.1608	3.71817	0	0
ENSMUSG00000021772	26.5715	3.74767	49.3954	13.1803	3.72031	0	0
ENSMUSG00000079017	47.9405	6.76082	89.1202	13.1819	3.72048	0	0
ENSMUSG00000022816	62.6139	8.76714	116.461	13.2838	3.73159	0	0
ENSMUSG00000054302	33.5552	4.63962	62.4708	13.4646	3.7511	0	0
ENSMUSG00000063015	53.5906	7.38944	99.7917	13.5046	3.75538	0	0
ENSMUSG00000041959	127.345	17.5323	237.157	13.5268	3.75775	0	0
ENSMUSG00000031176	67.1405	9.22855	125.052	13.5506	3.76029	0	0
ENSMUSG00000020459	17.0793	2.34223	31.8163	13.5838	3.76381	0	0
ENSMUSG00000091498	191.134	26.1888	356.08	13.5966	3.76518	0	0
ENSMUSG00000034424	53.6678	7.30399	100.032	13.6955	3.77563	0	0
ENSMUSG00000091026	15.3227	2.08154	28.5639	13.7225	3.77847	0	0
ENSMUSG00000019868	23.9842	3.24491	44.7234	13.7826	3.78478	0	0
ENSMUSG00000023942	22.7302	3.06873	42.3916	13.8141	3.78806	0	0
ENSMUSG00000031402	18.7882	2.53421	35.0422	13.8277	3.78949	0	0
NONMMUG038646	28.2393	3.79988	52.6786	13.8632	3.79319	0	0
ENSMUSG00000018882	27.8223	3.73525	51.9094	13.8972	3.79672	0	0
ENSMUSG00000038538	15.8641	2.1191	29.6091	13.9725	3.80452	0	0
ENSMUSG00000025130	44.1452	5.89638	82.394	13.9737	3.80464	0	0
ENSMUSG00000026548	16.5736	2.21206	30.9352	13.9848	3.80579	0	0
ENSMUSG00000021243	26.1025	3.4233	48.7818	14.2499	3.83288	0	0
ENSMUSG00000032026	60.2747	7.87301	112.676	14.3117	3.83913	0	0
ENSMUSG00000079677	30.64	3.99637	57.2836	14.3339	3.84136	0	0
ENSMUSG00000091512	19.3384	2.52204	36.1547	14.3355	3.84152	0	0
ENSMUSG00000017188	118.417	15.2577	221.576	14.5223	3.86019	0	0
ENSMUSG00000028221	28.3706	3.6522	53.089	14.5362	3.86158	0	0
ENSMUSG00000028843	40.9368	5.2213	76.6523	14.6807	3.87585	0	0
ENSMUSG00000044408	22.9701	2.92609	43.0141	14.7002	3.87777	0	0
ENSMUSG00000073421	25.0296	3.18732	46.872	14.7058	3.87831	0	0
ENSMUSG00000019738	35.117	4.44204	65.7919	14.8112	3.88862	0	0
ENSMUSG00000041828	36.9285	4.65175	69.2052	14.8772	3.89503	0	0
ENSMUSG00000024668	20.6931	2.60231	38.7839	14.9036	3.89759	0	0
ENSMUSG00000040242	23.6488	2.9583	44.3394	14.9881	3.90575	0	0
ENSMUSG00000025732	23.3816	2.92447	43.8387	14.9903	3.90596	0	0
ENSMUSG00000047867	31.8717	3.98041	59.763	15.0143	3.90826	0	0
ENSMUSG00000071533	35.3392	4.4067	66.2718	15.0389	3.91062	0	0
ENSMUSG00000044067	15.2557	1.89133	28.62	15.1322	3.91955	0	0
ENSMUSG00000025060	57.265	7.04932	107.481	15.2469	3.93045	0	0
ENSMUSG00000033184	39.1112	4.79897	73.4235	15.2998	3.93544	0	0
ENSMUSG00000067851	19.3756	2.37485	36.3763	15.3173	3.93709	0	0
ENSMUSG00000037533	28.6032	3.49642	53.7099	15.3614	3.94124	0	0
ENSMUSG00000026970	54.0113	6.58181	101.441	15.4123	3.94601	0	0
ENSMUSG00000005981	20.1988	2.43817	37.9594	15.5688	3.96059	0	0
ENSMUSG00000067121	15.4254	1.85882	28.992	15.597	3.9632	0	0
ENSMUSG00000039050	13.0156	1.56547	24.4658	15.6284	3.9661	0	0
ENSMUSG00000002718	14.6823	1.76307	27.6016	15.6554	3.96859	0	0
ENSMUSG00000008730	29.4841	3.53825	55.4299	15.6659	3.96956	0	0
ENSMUSG00000028478	58.1769	6.97115	109.383	15.6908	3.97184	0	0
ENSMUSG00000024949	14.7891	1.76179	27.8164	15.7887	3.98082	0	0
ENSMUSG00000029777	51.9016	6.15778	97.6453	15.8572	3.98707	0	0
ENSMUSG00000055401	21.9285	2.59945	41.2576	15.8716	3.98838	0	0
ENSMUSG00000040997	21.5262	2.55166	40.5006	15.8723	3.98844	0	0
ENSMUSG00000031537	14.5708	1.71492	27.4266	15.993	3.99937	0	0
ENSMUSG00000078578	89.3362	10.498	168.174	16.0197	4.00177	0	0
ENSMUSG00000045316	27.9234	3.26772	52.579	16.0904	4.00813	0	0
ENSMUSG00000001127	13.666	1.58638	25.7455	16.2291	4.02051	0	0
ENSMUSG00000037373	38.5938	4.47177	72.7158	16.2611	4.02335	0	0
ENSMUSG00000031221	20.5224	2.37769	38.6672	16.2625	4.02348	0	0
ENSMUSG00000026918	15.8498	1.82301	29.8765	16.3886	4.03462	0	0
ENSMUSG00000025609	69.2286	7.90042	130.557	16.5253	4.0466	0	0
ENSMUSG00000026586	28.3053	3.21351	53.3971	16.6164	4.05454	0	0
ENSMUSG00000027770	28.0717	3.18429	52.9591	16.6314	4.05584	0	0
ENSMUSG00000042599	14.8084	1.6651	27.9517	16.7868	4.06925	0	0
ENSMUSG00000029804	19.1414	2.15073	36.132	16.7999	4.07038	0	0
ENSMUSG00000031519	20.3917	2.26309	38.5203	17.0211	4.08926	0	0
ENSMUSG00000041763	15.0028	1.66177	28.3438	17.0564	4.09225	0	0
ENSMUSG00000025545	40.6885	4.50674	76.8702	17.0567	4.09227	0	0
ENSMUSG00000025903	18.3715	1.97274	34.7703	17.6254	4.13959	0	0
ENSMUSG00000044792	24.9699	2.67979	47.26	17.6357	4.14043	0	0
ENSMUSG00000030868	20.6015	2.19913	39.0038	17.736	4.14861	0	0
ENSMUSG00000029782	23.5564	2.46972	44.643	18.0761	4.17601	0	0
ENSMUSG00000016559	76.2183	7.96145	144.475	18.1468	4.18165	0	0
ENSMUSG00000078812	49.9571	5.1409	94.7732	18.4351	4.20439	0	0
ENSMUSG00000027684	41.788	4.28043	79.2956	18.5252	4.21141	0	0
ENSMUSG00000028820	61.1261	6.19886	116.053	18.7217	4.22664	0	0
ENSMUSG00000028559	19.142	1.92535	36.3587	18.8842	4.23911	0	0
ENSMUSG00000032673	29.3484	2.94129	55.7556	18.9562	4.2446	0	0
ENSMUSG00000032458	33.4972	3.35065	63.6437	18.9944	4.2475	0	0
ENSMUSG00000060467	37.5744	3.74955	71.3992	19.0421	4.25112	0	0
ENSMUSG00000031740	54.5137	5.39011	103.637	19.2273	4.26508	0	0
ENSMUSG00000031556	18.171	1.79607	34.5458	19.2341	4.2656	0	0
ENSMUSG00000031328	35.5664	3.47593	67.6569	19.4644	4.28277	0	0
ENSMUSG00000023224	109.266	10.675	207.858	19.4715	4.28329	0	0
ENSMUSG00000000708	35.9064	3.50704	68.3057	19.4768	4.28368	0	0
ENSMUSG00000025790	32.1311	3.13358	61.1286	19.5076	4.28596	0	0
ENSMUSG00000031353	37.7468	3.67259	71.821	19.556	4.28954	0	0
ENSMUSG00000026889	28.6367	2.77907	54.4944	19.6089	4.29343	0	0
ENSMUSG00000084416	120.53	11.6859	229.374	19.6282	4.29486	0	0
ENSMUSG00000020705	13.2409	1.27644	25.2054	19.7467	4.30354	0	0
ENSMUSG00000027678	19.6874	1.89027	37.4845	19.8302	4.30962	0	0
ENSMUSG00000075486	32.642	3.13329	62.1507	19.8356	4.31002	0	0
ENSMUSG00000037851	44.6219	4.23734	85.0065	20.0613	4.32634	0	0
ENSMUSG00000024875	39.4383	3.72031	75.1564	20.2016	4.3364	0	0
ENSMUSG00000027204	14.8299	1.39085	28.269	20.3249	4.34518	0	0
ENSMUSG00000024687	13.2516	1.24219	25.261	20.3358	4.34595	0	0
ENSMUSG00000025630	51.077	4.77088	97.383	20.412	4.35134	0	0
ENSMUSG00000000078	17.8844	1.62791	34.1408	20.9722	4.39041	0	0
ENSMUSG00000003435	22.0984	2.00254	42.1943	21.0704	4.39714	0	0
ENSMUSG00000040118	34.6197	3.13535	66.1041	21.0835	4.39804	0	0
ENSMUSG00000022973	18.9643	1.71647	36.2122	21.0968	4.39896	0	0
ENSMUSG00000026027	22.9218	2.06785	43.7757	21.1697	4.40393	0	0
ENSMUSG00000033543	49.8406	4.49272	95.1885	21.1873	4.40513	0	0
ENSMUSG00000029642	39.8732	3.58885	76.1576	21.2206	4.40739	0	0
ENSMUSG00000017485	39.0738	3.50542	74.6422	21.2934	4.41233	0	0
ENSMUSG00000039456	19.129	1.71544	36.5426	21.3021	4.41293	0	0
ENSMUSG00000034647	40.5024	3.62338	77.3815	21.3562	4.41658	0	0
ENSMUSG00000002963	12.8824	1.14748	24.6173	21.4533	4.42313	0	0
ENSMUSG00000025040	17.3643	1.52047	33.2081	21.8408	4.44895	0	0
ENSMUSG00000042712	100.259	8.67644	191.841	22.1106	4.46667	0	0
ENSMUSG00000027309	24.5318	2.11554	46.9481	22.192	4.47197	0	0
ENSMUSG00000074781	15.035	1.27601	28.7941	22.5657	4.49606	0	0
ENSMUSG00000069792	79.5873	6.71993	152.455	22.687	4.50379	0	0
ENSMUSG00000060098	18.8296	1.58548	36.0738	22.7525	4.50796	0	0
ENSMUSG00000029484	30.7888	2.58517	58.9924	22.8196	4.5122	0	0
ENSMUSG00000027742	13.9528	1.16639	26.7393	22.9248	4.51884	0	0
ENSMUSG00000053062	84.5637	7.06554	162.062	22.9369	4.5196	0	0
ENSMUSG00000028062	21.2918	1.77852	40.8051	22.9433	4.52	0	0
ENSMUSG00000021255	13.3337	1.11306	25.5542	22.9585	4.52096	0	0
ENSMUSG00000030711	13.8705	1.14503	26.596	23.2274	4.53775	0	0
ENSMUSG00000015749	14.7168	1.19757	28.236	23.5778	4.55936	0	0
ENSMUSG00000037210	35.0858	2.84507	67.3266	23.6643	4.56464	0	0
ENSMUSG00000031438	28.5876	2.30988	54.8653	23.7525	4.57001	0	0
ENSMUSG00000030663	21.0102	1.69695	40.3234	23.7623	4.5706	0	0
ENSMUSG00000039914	91.0518	7.35129	174.752	23.7716	4.57117	0	0
ENSMUSG00000051428	45.8676	3.70107	88.0341	23.7861	4.57205	0	0
ENSMUSG00000022018	42.0569	3.39183	80.7219	23.7989	4.57283	0	0
ENSMUSG00000022471	25.2843	2.03451	48.534	23.8554	4.57624	0	0
ENSMUSG00000038763	59.6899	4.78382	114.596	23.9549	4.58225	0	0
ENSMUSG00000028070	21.9514	1.759	42.1438	23.959	4.58249	0	0
ENSMUSG00000026820	17.6107	1.38764	33.8337	24.3822	4.60776	0	0
ENSMUSG00000051116	59.9331	4.70368	115.163	24.4835	4.61374	0	0
ENSMUSG00000038708	85.8354	6.65765	165.013	24.7855	4.63143	0	0
ENSMUSG00000033610	16.4606	1.27442	31.6467	24.8321	4.63414	0	0
ENSMUSG00000029538	20.7012	1.59855	39.8039	24.9	4.63807	0	0
ENSMUSG00000043079	17.0476	1.31049	32.7848	25.0173	4.64485	0	0
ENSMUSG00000015837	84.5725	6.47193	162.673	25.1352	4.65164	0	0
ENSMUSG00000090841	34.0465	2.59033	65.5027	25.2874	4.66035	0	0
ENSMUSG00000022528	41.9702	3.18286	80.7576	25.3726	4.6652	0	0
ENSMUSG00000038679	35.8936	2.7021	69.085	25.5672	4.67622	0	0
ENSMUSG00000029499	24.6926	1.84356	47.5417	25.788	4.68863	0	0
ENSMUSG00000031820	11.7629	0.87296	22.6528	25.9494	4.69763	0	0
ENSMUSG00000029152	14.7344	1.08203	28.3867	26.2347	4.7134	0	0
ENSMUSG00000003458	18.0709	1.32458	34.8173	26.2855	4.7162	0	0
ENSMUSG00000063888	47.3899	3.45984	91.3199	26.3943	4.72215	0	0
ENSMUSG00000031796	18.3728	1.33861	35.4069	26.4505	4.72522	0	0
ENSMUSG00000038773	21.1118	1.53511	40.6886	26.5053	4.72821	0	0
ENSMUSG00000027091	24.6845	1.79312	47.5758	26.5324	4.72968	0	0
ENSMUSG00000054405	65.2701	4.71953	125.821	26.6596	4.73658	0	0
ENSMUSG00000032382	14.1399	1.0174	27.2624	26.7962	4.74396	0	0
ENSMUSG00000022265	38.9117	2.79526	75.0282	26.8412	4.74638	0	0
ENSMUSG00000076432	40.7598	2.87437	78.6453	27.3609	4.77404	0	0
ENSMUSG00000060373	85.9881	6.02026	165.956	27.5663	4.78483	0	0
ENSMUSG00000040681	47.9247	3.34539	92.504	27.6512	4.78927	0	0
ENSMUSG00000001017	53.8782	3.75426	104.002	27.7024	4.79194	0	0
ENSMUSG00000054509	11.8732	0.826211	22.9203	27.7414	4.79397	0	0
ENSMUSG00000027940	25.5333	1.74458	49.3221	28.2716	4.82128	0	0
ENSMUSG00000049327	36.8593	2.50603	71.2125	28.4165	4.82866	0	0
ENSMUSG00000053565	89.0466	6.04359	172.05	28.4681	4.83128	0	0
ENSMUSG00000040188	14.0853	0.955664	27.2149	28.4774	4.83175	0	0
ENSMUSG00000083041	14.1899	0.95375	27.4261	28.7561	4.84579	0	0
ENSMUSG00000030536	16.0592	1.07891	31.0394	28.7693	4.84646	0	0
ENSMUSG00000024258	20.0079	1.34126	38.6746	28.8346	4.84973	0	0
ENSMUSG00000025221	30.0472	1.98731	58.1071	29.2392	4.86983	0	0
ENSMUSG00000029911	19.3736	1.24405	37.5032	30.146	4.91389	0	0
ENSMUSG00000069744	14.8868	0.954444	28.8192	30.1948	4.91623	0	0
ENSMUSG00000024614	56.9785	3.65161	110.305	30.2073	4.91683	0	0
ENSMUSG00000004270	19.6667	1.25947	38.074	30.2301	4.91791	0	0
ENSMUSG00000032925	25.539	1.63333	49.4446	30.2724	4.91993	0	0
ENSMUSG00000025151	40.9211	2.58403	79.2582	30.6724	4.93887	0	0
ENSMUSG00000091264	15.2315	0.954494	29.5085	30.9154	4.95025	0	0
ENSMUSG00000051285	47.8889	2.98594	92.7918	31.0762	4.95774	0	0
ENSMUSG00000020268	14.8433	0.92206	28.7645	31.1959	4.96328	0	0
ENSMUSG00000048578	56.1811	3.45742	108.905	31.4989	4.97723	0	0
ENSMUSG00000075700	34.7264	2.11781	67.335	31.7947	4.99071	0	0
ENSMUSG00000038143	23.0384	1.40282	44.674	31.8459	4.99304	0	0
ENSMUSG00000038515	18.752	1.132	36.3721	32.1308	5.00588	0	0
ENSMUSG00000003131	15.3046	0.922051	29.6871	32.1968	5.00884	0	0
ENSMUSG00000027792	32.2518	1.93718	62.5663	32.2976	5.01335	0	0
ENSMUSG00000049494	38.0918	2.27539	73.9081	32.4816	5.02155	0	0
ENSMUSG00000040459	41.7531	2.46925	81.0369	32.8184	5.03643	0	0
ENSMUSG00000024146	101.859	5.97822	197.739	33.0766	5.04774	0	0
ENSMUSG00000022757	31.9146	1.87149	61.9578	33.1061	5.04902	0	0
ENSMUSG00000005220	34.7316	2.02538	67.4379	33.2964	5.0573	0	0
ENSMUSG00000039680	31.1716	1.79703	60.5461	33.6923	5.07435	0	0
ENSMUSG00000052310	16.6884	0.954474	32.4223	33.9688	5.08614	0	0
ENSMUSG00000058624	29.3402	1.67752	57.0028	33.9804	5.08663	0	0
ENSMUSG00000021094	38.1926	2.18179	74.2033	34.0103	5.0879	0	0
ENSMUSG00000027109	41.8829	2.35964	81.4061	34.4993	5.1085	0	0
ENSMUSG00000020075	72.7854	4.07765	141.493	34.6997	5.11685	0	0
ENSMUSG00000086635	22.5109	1.25894	43.7628	34.7615	5.11942	0	0
ENSMUSG00000032437	25.9605	1.44054	50.4804	35.0428	5.13105	0	0
ENSMUSG00000078713	69.8464	3.86557	135.827	35.1377	5.13495	0	0
ENSMUSG00000039428	13.3944	0.739472	26.0493	35.2268	5.1386	0	0
ENSMUSG00000021759	22.8813	1.24526	44.5174	35.7493	5.15984	0	0
ENSMUSG00000001020	11.0484	0.597964	21.4987	35.9532	5.16805	0	0
ENSMUSG00000071655	71.3812	3.82542	138.937	36.3194	5.18267	0	0
ENSMUSG00000073599	18.1068	0.968799	35.2448	36.3798	5.18507	0	0
ENSMUSG00000025981	15.0991	0.807235	29.3909	36.4093	5.18624	0	0
ENSMUSG00000025381	29.519	1.5687	57.4693	36.635	5.19515	0	0
ENSMUSG00000028991	15.8105	0.838987	30.7819	36.6894	5.19729	0	0
ENSMUSG00000090150	26.0258	1.37429	50.6774	36.8754	5.20459	0	0
ENSMUSG00000030835	28.94	1.52072	56.3593	37.0609	5.21183	0	0
ENSMUSG00000042197	28.9576	1.51905	56.3962	37.1259	5.21436	0	0
ENSMUSG00000039239	11.7539	0.613556	22.8942	37.3139	5.22164	0	0
ENSMUSG00000032459	22.6223	1.17781	44.0667	37.4141	5.22551	0	0
ENSMUSG00000001123	36.3342	1.87683	70.7915	37.7186	5.2372	0	0
ENSMUSG00000020366	10.9469	0.565084	21.3286	37.7442	5.23818	0	0
ENSMUSG00000017291	29.5853	1.51814	57.6524	37.9756	5.247	0	0
ENSMUSG00000079243	18.9552	0.971306	36.9391	38.0303	5.24908	0	0
ENSMUSG00000023861	12.6211	0.645096	24.5971	38.1293	5.25283	0	0
ENSMUSG00000028443	82.369	4.20558	160.533	38.1714	5.25442	0	0
ENSMUSG00000091580	16.8596	0.857096	32.8622	38.3413	5.26083	0	0
ENSMUSG00000027900	61.0815	3.10127	119.062	38.3913	5.26271	0	0
ENSMUSG00000032435	29.083	1.47033	56.6957	38.5598	5.26903	0	0
ENSMUSG00000020641	24.6706	1.24464	48.0966	38.643	5.27214	0	0
ENSMUSG00000074001	13.1443	0.662745	25.6258	38.6661	5.273	0	0
NONMMUT015347	32.2633	1.61477	62.9119	38.9603	5.28393	0	0
ENSMUSG00000010607	22.0689	1.10039	43.0374	39.1109	5.2895	0	0
ENSMUSG00000067818	22.1548	1.1016	43.2081	39.223	5.29363	0	0
ENSMUSG00000038776	16.2932	0.808121	31.7783	39.3237	5.29733	0	0
ENSMUSG00000053332	200.812	9.84778	391.775	39.7831	5.31408	0	0
ENSMUSG00000020467	13.9418	0.678621	27.205	40.0886	5.32512	0	0
ENSMUSG00000024158	73.8992	3.58388	144.214	40.2397	5.33055	0	0
ENSMUSG00000026663	18.7024	0.906701	36.4981	40.2537	5.33105	0	0
ENSMUSG00000060935	20.3685	0.986051	39.751	40.3133	5.33318	0	0
ENSMUSG00000086316	17.0852	0.824609	33.3458	40.4383	5.33765	0	0
ENSMUSG00000031555	13.7877	0.662232	26.9131	40.6399	5.34483	0	0
ENSMUSG00000047146	20.834	0.986767	40.6812	41.2268	5.36551	0	0
ENSMUSG00000022193	41.2923	1.93992	80.6447	41.5712	5.37751	0	0
ENSMUSG00000014776	17.5995	0.823362	34.3757	41.7504	5.38372	0	0
ENSMUSG00000028228	25.9042	1.19545	50.6129	42.338	5.40388	0	0
ENSMUSG00000059363	18.9046	0.872351	36.9369	42.3418	5.40401	0	0
ENSMUSG00000040212	20.0141	0.920217	39.1079	42.4986	5.40934	0	0
ENSMUSG00000030199	18.3452	0.839441	35.851	42.7081	5.41644	0	0
ENSMUSG00000038975	24.7853	1.13084	48.4398	42.8353	5.42073	0	0
ENSMUSG00000024404	15.9759	0.726237	31.2255	42.9962	5.42614	0	0
ENSMUSG00000082998	16.7952	0.758642	32.8317	43.277	5.43553	0	0
ENSMUSG00000032712	56.5265	2.55233	110.501	43.2941	5.4361	0	0
ENSMUSG00000004032	17.3237	0.776851	33.8705	43.5998	5.44625	0	0
ENSMUSG00000002728	46.8067	2.08546	91.528	43.8886	5.45578	0	0
ENSMUSG00000006273	21.8446	0.969681	42.7195	44.0552	5.46124	0	0
ENSMUSG00000038366	37.5274	1.66564	73.3891	44.0605	5.46141	0	0
ENSMUSG00000048332	66.2575	2.92741	129.588	44.267	5.46816	0	0
ENSMUSG00000020432	32.3919	1.42108	63.3627	44.5878	5.47858	0	0
ENSMUSG00000026464	18.1512	0.79175	35.5106	44.8508	5.48706	0	0
ENSMUSG00000057411	17.8531	0.775622	34.9305	45.0355	5.49299	0	0
ENSMUSG00000025144	33.0433	1.42126	64.6653	45.4984	5.50774	0	0
ENSMUSG00000028937	13.5781	0.580746	26.5755	45.761	5.51605	0	0
ENSMUSG00000045519	18.2194	0.776069	35.6626	45.9529	5.52208	0	0
ENSMUSG00000041740	13.4468	0.565652	26.3279	46.5443	5.54053	0	0
ENSMUSG00000036934	13.1126	0.55121	25.6741	46.5776	5.54157	0	0
ENSMUSG00000026558	10.5408	0.437214	20.6444	47.2182	5.56127	0	0
ENSMUSG00000034248	27.6728	1.14778	54.1978	47.2195	5.56131	0	0
ENSMUSG00000005973	10.5471	0.436376	20.6579	47.3396	5.56498	0	0
ENSMUSG00000031367	46.6203	1.92235	91.3183	47.5035	5.56996	0	0
ENSMUSG00000022307	26.675	1.09916	52.2509	47.5373	5.57099	0	0
ENSMUSG00000021368	24.3165	1.00034	47.6327	47.6165	5.57339	0	0
ENSMUSG00000029381	13.3727	0.548718	26.1967	47.7417	5.57718	0	0
ENSMUSG00000015733	73.0154	2.97225	143.059	48.1314	5.58891	0	0
ENSMUSG00000047407	15.5439	0.630722	30.4571	48.2893	5.59363	0	0
ENSMUSG00000021870	104.815	4.25006	205.38	48.3239	5.59467	0	0
ENSMUSG00000025225	11.218	0.453464	21.9826	48.4772	5.59923	0	0
ENSMUSG00000045092	41.6576	1.67797	81.6373	48.6523	5.60444	0	0
ENSMUSG00000021973	89.0112	3.57361	174.449	48.8159	5.60928	0	0
ENSMUSG00000032578	15.7183	0.6289	30.8077	48.9866	5.61432	0	0
ENSMUSG00000033732	16.5359	0.661223	32.4106	49.0161	5.61518	0	0
ENSMUSG00000030061	30.032	1.19556	58.8685	49.2393	5.62174	0	0
ENSMUSG00000036894	11.0216	0.437654	21.6055	49.3666	5.62546	0	0
ENSMUSG00000053119	19.219	0.761237	37.6768	49.4941	5.62918	0	0
ENSMUSG00000044951	24.9436	0.986065	48.9012	49.5923	5.63204	0	0
ENSMUSG00000042814	18.0324	0.71237	35.3524	49.6265	5.63304	0	0
ENSMUSG00000021876	72.9815	2.84305	143.12	50.3402	5.65364	0	0
ENSMUSG00000034610	13.6882	0.533164	26.8433	50.3471	5.65384	0	0
ENSMUSG00000022200	27.6381	1.04838	54.2277	51.7253	5.6928	0	0
ENSMUSG00000068184	33.4246	1.26112	65.5882	52.0078	5.70066	0	0
ENSMUSG00000074743	14.6367	0.549258	28.7242	52.2964	5.70864	0	0
ENSMUSG00000015365	21.1454	0.79138	41.4993	52.4392	5.71257	0	0
ENSMUSG00000029390	10.6441	0.388942	20.8993	53.7338	5.74776	0	0
ENSMUSG00000010045	12.3845	0.452169	24.3168	53.778	5.74894	0	0
ENSMUSG00000038213	14.7453	0.534782	28.9559	54.1453	5.75876	0	0
ENSMUSG00000041445	62.4626	2.25956	122.666	54.2873	5.76254	0	0
ENSMUSG00000030605	21.5279	0.777045	42.2788	54.4098	5.76579	0	0
ENSMUSG00000067873	21.1506	0.760032	41.5411	54.6571	5.77234	0	0
ENSMUSG00000058317	13.5368	0.484804	26.5888	54.8443	5.77727	0	0
ENSMUSG00000024277	45.3126	1.61733	89.0079	55.0338	5.78225	0	0
ENSMUSG00000021702	76.4798	2.72891	150.231	55.0515	5.78271	0	0
ENSMUSG00000025289	47.151	1.68146	92.6205	55.0835	5.78355	0	0
ENSMUSG00000052033	23.3171	0.825436	45.8087	55.4964	5.79432	0	0
ENSMUSG00000038039	11.4096	0.402798	22.4164	55.6518	5.79836	0	0
ENSMUSG00000028977	20.1697	0.711145	39.6283	55.7247	5.80024	0	0
ENSMUSG00000024218	10.5625	0.371856	20.7531	55.8097	5.80244	0	0
ENSMUSG00000022800	44.1105	1.55203	86.669	55.8424	5.80329	0	0
ENSMUSG00000025503	20.7308	0.727274	40.7343	56.0095	5.8076	0	0
ENSMUSG00000041143	11.1655	0.388299	21.9428	56.5099	5.82043	0	0
ENSMUSG00000001630	13.4884	0.468831	26.508	56.5406	5.82122	0	0
ENSMUSG00000074643	19.7301	0.678387	38.7819	57.1677	5.83713	0	0
ENSMUSG00000038069	31.3427	1.06569	61.6197	57.8214	5.85353	0	0
ENSMUSG00000071653	43.8146	1.48561	86.1436	57.9854	5.85762	0	0
ENSMUSG00000031634	14.3438	0.486251	28.2014	57.9976	5.85792	0	0
ENSMUSG00000018263	16.6574	0.564203	32.7505	58.0474	5.85916	0	0
ENSMUSG00000062014	18.6654	0.628137	36.7026	58.4309	5.86866	0	0
ENSMUSG00000037416	37.5415	1.25855	73.8245	58.6585	5.87427	0	0
ENSMUSG00000031701	86.8372	2.91091	170.763	58.6633	5.87439	0	0
ENSMUSG00000022223	10.6271	0.3559	20.8983	58.7197	5.87577	0	0
ENSMUSG00000003062	13.9662	0.467403	27.465	58.7609	5.87678	0	0
ENSMUSG00000029033	32.5316	1.08406	63.9791	59.018	5.88308	0	0
ENSMUSG00000038002	14.2525	0.466818	28.0381	60.0621	5.90838	0	0
ENSMUSG00000033111	13.4747	0.43671	26.5128	60.7102	5.92387	0	0
ENSMUSG00000020189	87.8156	2.8421	172.789	60.7962	5.92591	0	0
ENSMUSG00000041734	14.0271	0.452295	27.6019	61.0263	5.93136	0	0
ENSMUSG00000028779	26.5971	0.841762	52.3524	62.1938	5.9587	0	0
ENSMUSG00000031825	43.9789	1.38972	86.568	62.2915	5.96096	0	0
ENSMUSG00000066568	16.4756	0.516959	32.4342	62.7403	5.97132	0	0
ENSMUSG00000024985	30.6767	0.95284	60.4005	63.39	5.98618	0	0
ENSMUSG00000043991	25.7385	0.790952	50.6861	64.0825	6.00186	0	0
ENSMUSG00000026603	27.4416	0.838478	54.0447	64.4557	6.01024	0	0
ENSMUSG00000020290	18.7072	0.565999	36.8483	65.1031	6.02465	0	0
ENSMUSG00000026737	14.4852	0.437243	28.5333	65.2572	6.02806	0	0
ENSMUSG00000036023	15.1069	0.45266	29.7611	65.7472	6.03886	0	0
ENSMUSG00000063558	13.4804	0.403536	26.5572	65.8113	6.04026	0	0
ENSMUSG00000020076	11.3905	0.339832	22.4412	66.0361	6.04518	0	0
ENSMUSG00000029616	22.3868	0.662834	44.1108	66.5488	6.05634	0	0
ENSMUSG00000024750	82.9898	2.42332	163.556	67.4926	6.07666	0	0
ENSMUSG00000004085	91.3041	2.63287	179.975	68.357	6.09502	0	0
ENSMUSG00000075010	75.9334	2.16972	149.697	68.9939	6.1084	0	0
ENSMUSG00000026640	20.4124	0.581679	40.2432	69.1845	6.11238	0	0
ENSMUSG00000061603	18.8911	0.534063	37.2482	69.745	6.12402	0	0
ENSMUSG00000068921	31.0171	0.872815	61.1613	70.0736	6.1308	0	0
ENSMUSG00000001119	76.4949	2.14932	150.84	70.1805	6.133	0	0
ENSMUSG00000090723	16.7046	0.468722	32.9405	70.2771	6.13498	0	0
NONMMUG036864	17.5571	0.485392	34.6289	71.3421	6.15668	0	0
ENSMUSG00000074212	10.003	0.275689	19.7303	71.5672	6.16123	0	0
ENSMUSG00000021585	94.2144	2.58392	185.845	71.9237	6.16839	0	0
ENSMUSG00000002797	18.3892	0.500774	36.2777	72.4433	6.17878	0	0
ENSMUSG00000062070	22.9828	0.616138	45.3495	73.6029	6.20169	0	0
ENSMUSG00000037822	50.9209	1.35812	100.484	73.9873	6.2092	0	0
ENSMUSG00000020642	11.0027	0.291292	21.7142	74.5444	6.22003	0	0
ENSMUSG00000041229	32.6437	0.856034	64.4313	75.2673	6.23395	0	0
ENSMUSG00000083669	29.0084	0.743641	57.2732	77.0173	6.26711	0	0
ENSMUSG00000030579	91.832	2.34213	181.322	77.4177	6.27459	0	0
NONMMUT062264	12.1689	0.308021	24.0298	78.0135	6.28565	0	0
ENSMUSG00000016664	40.3464	1.01657	79.6762	78.3772	6.29236	0	0
ENSMUSG00000061273	30.7552	0.744363	60.7659	81.6349	6.35111	0	0
ENSMUSG00000073616	112.211	2.69797	221.724	82.1816	6.36074	0	0
ENSMUSG00000038127	21.5694	0.518532	42.6202	82.194	6.36096	0	0
ENSMUSG00000029250	12.1219	0.290841	23.953	82.3576	6.36383	0	0
ENSMUSG00000042254	55.3287	1.32451	109.333	82.5458	6.36712	0	0
ENSMUSG00000016087	57.4058	1.35863	113.453	83.5052	6.38379	0	0
ENSMUSG00000036655	24.11	0.56646	47.6536	84.1253	6.39447	0	0
ENSMUSG00000028107	25.6252	0.595798	50.6547	85.0199	6.40973	0	0
ENSMUSG00000024810	9.75103	0.225287	19.2768	85.5653	6.41895	0	0
ENSMUSG00000052926	23.8464	0.55057	47.1421	85.6243	6.41995	0	0
ENSMUSG00000004771	127.402	2.92781	251.876	86.0289	6.42675	0	0
ENSMUSG00000054435	16.2894	0.372873	32.2059	86.3723	6.4325	0	0
ENSMUSG00000029070	17.7602	0.405269	35.1151	86.6466	6.43707	0	0
ENSMUSG00000038150	13.4987	0.307499	26.6899	86.7966	6.43957	0	0
ENSMUSG00000026193	52.2846	1.1807	103.389	87.5657	6.45229	0	0
ENSMUSG00000028034	19.4927	0.438715	38.5468	87.8628	6.45718	0	0
ENSMUSG00000009687	35.5324	0.77575	70.289	90.6078	6.50156	0	0
ENSMUSG00000025647	24.7437	0.534787	48.9526	91.5367	6.51628	0	0
ENSMUSG00000007872	53.936	1.16436	106.708	91.6448	6.51798	0	0
ENSMUSG00000044783	12.0775	0.258701	23.8964	92.3708	6.52936	0	0
ENSMUSG00000020288	20.3812	0.436226	40.3261	92.4431	6.53049	0	0
ENSMUSG00000066705	23.9435	0.502165	47.3848	94.361	6.56012	0	0
ENSMUSG00000038056	44.8036	0.936426	88.6707	94.6906	6.56515	0	0
ENSMUSG00000063659	14.9112	0.30809	29.5143	95.7976	6.58192	0	0
ENSMUSG00000054519	19.8772	0.40438	39.3501	97.3098	6.60451	0	0
ENSMUSG00000027506	19.5321	0.386343	38.6778	100.112	6.64548	0	0
ENSMUSG00000068039	56.0099	1.09727	110.922	101.089	6.65948	0	0
ENSMUSG00000053510	94.8251	1.84242	187.808	101.935	6.67151	0	0
ENSMUSG00000020923	20.8413	0.404542	41.2781	102.037	6.67294	0	0
ENSMUSG00000029672	18.0166	0.34005	35.6931	104.964	6.71375	0	0
ENSMUSG00000017493	51.3243	0.968504	101.68	104.987	6.71406	0	0
ENSMUSG00000039952	27.4679	0.517478	54.4184	105.161	6.71645	0	0
ENSMUSG00000027605	12.18	0.226581	24.1334	106.511	6.73486	0	0
ENSMUSG00000032757	21.0825	0.388712	41.7763	107.474	6.74784	0	0
ENSMUSG00000032116	24.9836	0.451823	49.5153	109.59	6.77597	0	0
ENSMUSG00000039108	14.3775	0.257958	28.4971	110.472	6.78753	0	0
ENSMUSG00000001687	36.912	0.662071	73.162	110.505	6.78797	0	0
ENSMUSG00000029649	67.355	1.196	133.514	111.634	6.80263	0	0
ENSMUSG00000030291	50.4083	0.888624	99.928	112.453	6.81317	0	0
ENSMUSG00000060657	21.9238	0.386454	43.4612	112.461	6.81329	0	0
ENSMUSG00000058355	27.0344	0.469331	53.5995	114.204	6.83547	0	0
ENSMUSG00000068328	11.3261	0.194352	22.4579	115.553	6.85241	0	0
ENSMUSG00000048175	33.8755	0.581133	67.17	115.585	6.8528	0	0
ENSMUSG00000024805	18.1555	0.307704	36.0034	117.006	6.87044	0	0
ENSMUSG00000021760	23.0983	0.388277	45.8084	117.979	6.88238	0	0
ENSMUSG00000022629	9.64575	0.161505	19.13	118.448	6.88811	0	0
ENSMUSG00000031540	10.6223	0.177812	21.0667	118.477	6.88847	0	0
ENSMUSG00000001416	28.0098	0.468818	55.5508	118.491	6.88864	0	0
ENSMUSG00000041278	12.6412	0.210306	25.0722	119.217	6.89745	0	0
ENSMUSG00000041720	10.7862	0.178872	21.3936	119.603	6.90211	0	0
ENSMUSG00000025153	12.6758	0.209161	25.1424	120.206	6.90937	0	0
ENSMUSG00000022747	25.5762	0.420153	50.7323	120.747	6.91584	0	0
ENSMUSG00000040351	20.7738	0.337928	41.2096	121.948	6.93012	0	0
ENSMUSG00000028811	14.0706	0.225786	27.9153	123.636	6.94996	0	0
ENSMUSG00000025939	53.8133	0.857738	106.769	124.477	6.95974	0	0
ENSMUSG00000028150	14.591	0.22596	28.956	128.146	7.00165	0	0
ENSMUSG00000067158	17.894	0.274353	35.5136	129.445	7.01619	0	0
ENSMUSG00000044934	9.55152	0.14582	18.9572	130.004	7.02241	0	0
ENSMUSG00000019822	12.7948	0.193494	25.3961	131.25	7.03617	0	0
ENSMUSG00000028138	20.3048	0.307005	40.3027	131.277	7.03647	0	0
ENSMUSG00000085438	103.59	1.52	205.66	135.303	7.08005	0	0
ENSMUSG00000042520	13.3143	0.194854	26.4338	135.659	7.08385	0	0
ENSMUSG00000067279	80.7365	1.17708	160.296	136.18	7.08938	0	0
ENSMUSG00000034981	20.4806	0.291212	40.67	139.658	7.12575	0	0
ENSMUSG00000020114	15.9708	0.226878	31.7146	139.787	7.12709	0	0
ENSMUSG00000041361	117.478	1.66419	233.291	140.183	7.13117	0	0
ENSMUSG00000008305	10.2964	0.145403	20.4473	140.625	7.13571	0	0
ENSMUSG00000029729	13.802	0.19395	27.41	141.325	7.14287	0	0
ENSMUSG00000028339	10.3891	0.1455	20.6327	141.805	7.14777	0	0
ENSMUSG00000021944	16.2621	0.225559	32.2987	143.194	7.16183	0	0
ENSMUSG00000040152	12.8729	0.177194	25.5685	144.297	7.1729	0	0
ENSMUSG00000000340	20.3186	0.274071	40.3631	147.272	7.20234	0	0
ENSMUSG00000021619	13.258	0.1783	26.3377	147.716	7.20668	0	0
ENSMUSG00000049470	48.6864	0.646059	96.7268	149.718	7.2261	0	0
ENSMUSG00000059422	11.0412	0.145577	21.9369	150.689	7.23543	0	0
ENSMUSG00000051864	14.8334	0.193642	29.4731	152.204	7.24986	0	0
ENSMUSG00000021550	40.9045	0.533378	81.2755	152.379	7.25152	0	0
ENSMUSG00000022634	45.9178	0.598581	91.237	152.422	7.25193	0	0
ENSMUSG00000028412	40.0409	0.518692	79.5631	153.392	7.26108	0	0
ENSMUSG00000025408	13.7951	0.178054	27.4122	153.954	7.26636	0	0
ENSMUSG00000029772	18.8378	0.242278	37.4332	154.505	7.27151	0	0
ENSMUSG00000000959	24.069	0.306845	47.8312	155.881	7.2843	0	0
ENSMUSG00000028086	11.7587	0.145011	23.3723	161.176	7.3325	0	0
ENSMUSG00000021796	11.9456	0.146281	23.745	162.325	7.34274	0	0
ENSMUSG00000041616	149.787	1.82643	297.747	163.021	7.34892	0	0	Nppa
ENSMUSG00000021716	37.1692	0.453217	73.8852	163.024	7.34894	0	0
ENSMUSG00000031930	13.2884	0.161831	26.415	163.226	7.35073	0	0
ENSMUSG00000004798	10.7379	0.128782	21.347	165.76	7.37295	0	0
ENSMUSG00000061104	28.2654	0.337679	56.193	166.41	7.3786	0	0
ENSMUSG00000007867	16.338	0.194889	32.4812	166.665	7.38081	0	0
ENSMUSG00000033538	9.55953	0.112958	19.0061	168.259	7.39454	0	0
ENSMUSG00000030082	19.2807	0.227775	38.3337	168.296	7.39486	0	0
ENSMUSG00000030089	33.8435	0.388514	67.2984	173.22	7.43646	0	0
ENSMUSG00000032372	14.3974	0.162266	28.6325	176.454	7.46315	0	0
ENSMUSG00000062352	41.8862	0.467485	83.305	178.198	7.47734	0	0
ENSMUSG00000032186	47.9438	0.533804	95.3538	178.631	7.48084	0	0
ENSMUSG00000034327	26.461	0.291329	52.6307	180.657	7.49711	0	0
ENSMUSG00000024487	38.3684	0.420359	76.3165	181.551	7.50423	0	0
ENSMUSG00000020610	108.991	1.19385	216.787	181.587	7.50452	0	0
ENSMUSG00000034910	14.7636	0.161465	29.3658	181.87	7.50677	0	0
ENSMUSG00000039899	38.5403	0.420855	76.6598	182.152	7.509	0	0
ENSMUSG00000024767	38.8983	0.420734	77.3758	183.907	7.52283	0	0
ENSMUSG00000090213	12.1006	0.129984	24.0712	185.186	7.53283	0	0
ENSMUSG00000025006	24.1752	0.25903	48.0915	185.66	7.53652	0	0
ENSMUSG00000030095	16.696	0.177768	33.2142	186.841	7.54567	0	0
ENSMUSG00000041126	21.5327	0.226741	42.8387	188.932	7.56173	0	0
ENSMUSG00000024168	54.009	0.566585	107.451	189.647	7.56718	0	0
ENSMUSG00000028759	23.0937	0.24225	45.9451	189.66	7.56727	0	0
ENSMUSG00000059495	34.4937	0.354777	68.6326	193.453	7.59584	0	0
ENSMUSG00000061838	66.2597	0.678215	131.841	194.394	7.60284	0	0
ENSMUSG00000042115	22.1855	0.227061	44.144	194.414	7.60299	0	0
ENSMUSG00000031078	18.9674	0.193213	37.7417	195.337	7.60982	0	0
ENSMUSG00000026281	15.9756	0.161285	31.79	197.104	7.62282	0	0
ENSMUSG00000001829	80.5958	0.806511	160.385	198.863	7.63563	0	0
ENSMUSG00000042772	23.0048	0.226393	45.7832	202.229	7.65985	0	0
ENSMUSG00000047866	26.7212	0.258731	53.1836	205.556	7.68339	0	0
ENSMUSG00000071253	40.3469	0.388597	80.3053	206.654	7.69107	0	0
ENSMUSG00000028988	15.072	0.145021	29.999	206.859	7.6925	0	0
ENSMUSG00000019494	56.5075	0.533804	112.481	210.716	7.71916	0	0
ENSMUSG00000027999	17.2149	0.162008	34.2677	211.518	7.72464	0	0
ENSMUSG00000037286	20.6503	0.193702	41.1069	212.217	7.7294	0	0
ENSMUSG00000020716	10.4901	0.0972204	20.8829	214.799	7.74685	0	0
ENSMUSG00000031545	10.4125	0.0961497	20.7289	215.59	7.75214	0	0
ENSMUSG00000053012	57.4919	0.517756	114.466	221.081	7.78843	0	0
ENSMUSG00000030208	43.9756	0.389045	87.5621	225.069	7.81423	0	0
ENSMUSG00000035227	36.7254	0.322192	73.1286	226.972	7.82637	0	0
ENSMUSG00000037111	11.0868	0.0966841	22.0769	228.34	7.83504	0	0
ENSMUSG00000066979	28.4107	0.242766	56.5786	233.058	7.86455	0	0
ENSMUSG00000024077	9.45665	0.0805696	18.8327	233.745	7.86879	0	0
ENSMUSG00000073481	9.70429	0.0813065	19.3273	237.709	7.89305	0	0
ENSMUSG00000020109	9.68003	0.081081	19.279	237.774	7.89345	0	0
ENSMUSG00000001089	15.4625	0.129138	30.7959	238.472	7.89768	0	0
ENSMUSG00000075232	13.5696	0.11328	27.0258	238.575	7.8983	0	0
ENSMUSG00000029635	13.7948	0.113592	27.4761	241.885	7.91818	0	0
ENSMUSG00000047735	29.4599	0.242352	58.6774	242.117	7.91956	0	0
ENSMUSG00000046879	49.4779	0.403341	98.5524	244.34	7.93275	0	0
ENSMUSG00000045414	32.464	0.259181	64.6688	249.512	7.96296	0	0
ENSMUSG00000006169	12.1452	0.0968216	24.1937	249.879	7.96508	0	0
ENSMUSG00000029068	18.5377	0.144625	36.9308	255.355	7.99636	0	0
ENSMUSG00000026914	37.8789	0.290562	75.4672	259.728	8.02086	0	0
ENSMUSG00000037573	21.6276	0.163118	43.0922	264.177	8.04536	0	0
ENSMUSG00000034252	17.2941	0.130351	34.4578	264.347	8.04629	0	0
ENSMUSG00000030201	10.9054	0.0814714	21.7293	266.711	8.05913	0	0
ENSMUSG00000005102	11.239	0.0809209	22.3971	276.778	8.11259	0	0
ENSMUSG00000026222	13.6529	0.0976339	27.2081	278.675	8.12244	0	0
ENSMUSG00000040550	11.3652	0.0805828	22.6498	281.075	8.13481	0	0
ENSMUSG00000042590	18.2614	0.12868	36.3941	282.827	8.14378	0	0
ENSMUSG00000051154	52.7065	0.370858	105.042	283.241	8.14589	0	0
ENSMUSG00000045103	11.6169	0.0806315	23.1532	287.148	8.16565	0	0
ENSMUSG00000029440	25.7227	0.177577	51.2678	288.708	8.17347	0	0
ENSMUSG00000003032	32.9326	0.226445	65.6388	289.867	8.17925	0	0
ENSMUSG00000019726	9.53757	0.0651303	19.01	291.876	8.18921	0	0
ENSMUSG00000027408	11.9555	0.0815205	23.8295	292.313	8.19137	0	0
ENSMUSG00000072941	17.1795	0.113514	34.2456	301.687	8.23691	0	0
ENSMUSG00000046010	12.7274	0.081068	25.3737	312.992	8.28998	0	0
ENSMUSG00000030917	22.8812	0.145637	45.6167	313.221	8.29104	0	0
ENSMUSG00000074874	12.9619	0.0813793	25.8423	317.554	8.31086	0	0
ENSMUSG00000028879	54.3686	0.338704	108.398	320.039	8.3221	0	0
ENSMUSG00000027404	92.1861	0.563579	183.809	326.146	8.34937	0	0
ENSMUSG00000040738	15.9459	0.0973883	31.7944	326.471	8.35081	0	0
ENSMUSG00000035325	29.1672	0.177948	58.1564	326.817	8.35234	0	0
ENSMUSG00000027357	60.9853	0.371162	121.599	327.618	8.35587	0	0
ENSMUSG00000007589	16.019	0.0969286	31.941	329.531	8.36427	0	0
ENSMUSG00000049164	29.3963	0.177726	58.6148	329.804	8.36547	0	0
ENSMUSG00000026915	21.615	0.12902	43.101	334.065	8.38399	0	0
ENSMUSG00000038301	16.3565	0.0972642	32.6158	335.332	8.38945	0	0
ENSMUSG00000024006	13.7357	0.0807436	27.3906	339.229	8.40612	0	0
ENSMUSG00000020375	14.0553	0.0803974	28.0302	348.646	8.44562	0	0
ENSMUSG00000014232	22.7139	0.129431	45.2984	349.981	8.45113	0	0
ENSMUSG00000006715	34.1556	0.193369	68.1179	352.269	8.46053	0	0
ENSMUSG00000034037	28.9559	0.162725	57.7491	354.887	8.47121	0	0
ENSMUSG00000021196	14.5735	0.0813496	29.0656	357.292	8.48096	0	0
ENSMUSG00000055681	34.9488	0.192968	69.7047	361.223	8.49675	0	0
ENSMUSG00000045973	20.5421	0.112383	40.9718	364.572	8.51006	0	0
[truncated: 7,526 more rows]

## Sheet: pooled CM nuclei replicate 2
Supplementary Data 5. Differential expression between Sham and TAC (pooled nuclei) Replicate 2
id	baseMean	baseMean Sham	baseMean TAC	foldChange	log2FoldChange	pval	padj	Remarks
ENSMUSG00000000001	15.0456	1.34019	28.7511	21.453	4.42311	0	0
ENSMUSG00000000127	11.9317	23.7084	0.154911	0.00653399	-7.25782	0	0
ENSMUSG00000000149	58.4231	115.859	0.987406	0.00852249	-6.87451	0	0
ENSMUSG00000000171	28.2824	5.9734	50.5915	8.46945	3.08227	0	0
ENSMUSG00000000184	58.1531	8.71219	107.594	12.3498	3.62642	0	0	Ccnd2
ENSMUSG00000000295	24.4333	2.82866	46.0379	16.2755	4.02463	0	0
ENSMUSG00000000326	152.446	224.344	80.5477	0.359036	-1.4778	0	0
ENSMUSG00000000355	67.3551	101.45	33.2601	0.327847	-1.60891	0	0
ENSMUSG00000000399	88.6986	136.837	40.56	0.296411	-1.75433	0	0
ENSMUSG00000000441	24.8243	49.4936	0.154916	0.00313002	-8.31961	0	0
ENSMUSG00000000567	29.524	0.615224	58.4329	94.9782	6.56952	0	0
ENSMUSG00000000605	116.763	10.7246	222.802	20.7749	4.37677	0	0
ENSMUSG00000000708	101.26	49.0558	153.464	3.12835	1.6454	0	0
ENSMUSG00000000776	15.3033	28.3809	2.22564	0.0784205	-3.67263	0	0
ENSMUSG00000000827	137.469	86.0781	188.859	2.19405	1.1336	0	0
ENSMUSG00000000901	16.7994	33.5989	0	0	#NAME?	0	0
ENSMUSG00000000948	43.0529	80.9168	5.18907	0.0641285	-3.96289	0	0
ENSMUSG00000000959	73.0211	103.15	42.8919	0.415819	-1.26597	0	0
ENSMUSG00000001100	17.6961	3.32072	32.0715	9.65798	3.27172	0	0
ENSMUSG00000001127	68.7253	129.431	8.01951	0.0619597	-4.01253	0	0
ENSMUSG00000001150	18.1227	36.1298	0.115591	0.00319933	-8.28802	0	0
ENSMUSG00000001175	161.782	112.283	211.282	1.88169	0.912028	0	0
ENSMUSG00000001248	68.2845	0.889336	135.68	152.563	7.25326	0	0
ENSMUSG00000001366	61.4243	19.3709	103.478	5.34191	2.41736	0	0
ENSMUSG00000001376	82.4424	163.257	1.62775	0.00997046	-6.64812	0	0
ENSMUSG00000001383	65.4654	29.2431	101.688	3.47733	1.79798	0	0
ENSMUSG00000001441	55.3774	92.5242	18.2305	0.197035	-2.34348	0	0
ENSMUSG00000001525	114.044	10.1947	217.893	21.3731	4.41773	0	0
ENSMUSG00000001604	37.1906	60.4309	13.9503	0.230848	-2.11499	0	0
ENSMUSG00000001663	20.1294	3.74621	36.5126	9.74653	3.28489	0	0
ENSMUSG00000001750	62.6668	115.398	9.93512	0.086094	-3.53794	0	0
ENSMUSG00000001768	17.3596	32.0873	2.63192	0.0820238	-3.60781	0	0
ENSMUSG00000001773	21.4017	42.7645	0.0388717	0.000908971	-10.1035	0	0
ENSMUSG00000001794	43.3387	10.7345	75.943	7.0747	2.82267	0	0
ENSMUSG00000001909	22.0061	43.527	0.485232	0.0111478	-6.48709	0	0
ENSMUSG00000001918	42.227	8.05089	76.4031	9.49002	3.24641	0	0
ENSMUSG00000001930	37.7315	71.5539	3.90898	0.0546298	-4.19417	0	0
ENSMUSG00000002007	14.7277	29.3	0.155318	0.00530094	-7.55954	0	0
ENSMUSG00000002107	218.927	318.771	119.083	0.373569	-1.42055	0	0
ENSMUSG00000002147	48.8958	96.6507	1.14092	0.0118045	-6.40451	0	0
ENSMUSG00000002222	31.1458	6.03089	56.2608	9.32878	3.22169	0	0
ENSMUSG00000002265	10.7985	0.0413203	21.5556	521.672	9.027	0	0
ENSMUSG00000002325	39.848	0.204993	79.491	387.774	8.59907	0	0
ENSMUSG00000002329	13.7162	26.1336	1.2988	0.0496986	-4.33065	0	0
ENSMUSG00000002342	37.2318	73.1063	1.35731	0.0185662	-5.75118	0	0
ENSMUSG00000002379	98.9587	56.0813	141.836	2.52911	1.33863	0	0
ENSMUSG00000002413	14.2602	0.191485	28.3289	147.943	7.2089	0	0
ENSMUSG00000002428	18.4697	35.2132	1.72617	0.0490205	-4.35047	0	0
ENSMUSG00000002504	23.2568	6.15589	40.3577	6.55595	2.7128	0	0
ENSMUSG00000002565	33.587	67.1161	0.0579472	0.000863388	-10.1777	0	0
ENSMUSG00000002602	34.2531	60.1396	8.36668	0.139121	-2.84559	0	0
ENSMUSG00000002617	29.231	56.4313	2.0307	0.0359853	-4.79645	0	0
ENSMUSG00000002660	17.4978	34.1051	0.890573	0.0261126	-5.25911	0	0
ENSMUSG00000002732	73.853	132.89	14.8159	0.11149	-3.16501	0	0
ENSMUSG00000002748	82.6555	25.2669	140.044	5.54259	2.47056	0	0
ENSMUSG00000002845	25.0582	6.03948	44.0769	7.29813	2.86753	0	0
ENSMUSG00000002885	26.0699	48.9998	3.13987	0.0640792	-3.964	0	0
ENSMUSG00000002944	557.467	316.538	798.397	2.52228	1.33473	0	0
ENSMUSG00000002948	16.6626	0.872393	32.4529	37.1998	5.21722	0	0
ENSMUSG00000002996	47.2989	74.0008	20.5971	0.278336	-1.8451	0	0
ENSMUSG00000003032	56.1862	21.4375	90.9349	4.24187	2.0847	0	0
ENSMUSG00000003038	28.9729	1.84374	56.102	30.4284	4.92735	0	0
ENSMUSG00000003119	53.9378	92.3145	15.5611	0.168566	-2.56862	0	0
ENSMUSG00000003123	18.5779	3.09218	34.0637	11.0161	3.46154	0	0
ENSMUSG00000003226	57.8422	103.252	12.4324	0.120409	-3.05399	0	0
ENSMUSG00000003316	28.0368	5.30451	50.7691	9.57092	3.25866	0	0
ENSMUSG00000003421	19.3927	38.6302	0.155137	0.00401595	-7.96004	0	0
ENSMUSG00000003435	21.3635	36.9335	5.79357	0.156865	-2.6724	0	0
ENSMUSG00000003437	50.8275	101.558	0.097321	0.000958283	-10.0273	0	0
ENSMUSG00000003464	109.71	192.366	27.0545	0.14064	-2.82992	0	0
ENSMUSG00000003534	14.3484	28.0397	0.657055	0.023433	-5.41531	0	0
ENSMUSG00000003662	17.699	4.0477	31.3503	7.74522	2.95331	0	0
ENSMUSG00000003721	79.9152	125.755	34.0759	0.270972	-1.88379	0	0
ENSMUSG00000003731	28.0419	52.388	3.69584	0.0705475	-3.82526	0	0
ENSMUSG00000003746	68.547	124.621	12.4732	0.100089	-3.32064	0	0
ENSMUSG00000003778	118.281	32.2775	204.285	6.32902	2.66198	0	0
ENSMUSG00000003847	58.2194	102.242	14.197	0.138858	-2.84832	0	0
ENSMUSG00000003970	198.314	248.8	147.827	0.59416	-0.751076	0	0
ENSMUSG00000004043	26.8705	53.605	0.135962	0.00253637	-8.62302	0	0
ENSMUSG00000004085	95.8315	137.314	54.3491	0.395802	-1.33715	0	0
ENSMUSG00000004098	14.5147	28.2138	0.815539	0.0289057	-5.1125	0	0
ENSMUSG00000004451	11.0855	0.096054	22.075	229.818	7.84435	0	0
ENSMUSG00000004568	11.7632	22.8678	0.658602	0.0288004	-5.11777	0	0
ENSMUSG00000004591	38.0478	63.201	12.8946	0.204025	-2.29318	0	0
ENSMUSG00000004633	112.01	222.739	1.28056	0.00574913	-7.44244	0	0
ENSMUSG00000004667	17.6346	0.423949	34.8453	82.1922	6.36093	0	0
ENSMUSG00000004677	15.7809	1.6807	29.8811	17.7789	4.1521	0	0
ENSMUSG00000004771	20.3036	4.0858	36.5214	8.93863	3.16005	0	0
ENSMUSG00000004788	49.3799	98.3716	0.388236	0.00394663	-7.98516	0	0
ENSMUSG00000004880	37.5287	7.42435	67.633	9.10962	3.18739	0	0
ENSMUSG00000004980	216.773	139.977	293.57	2.09728	1.06852	0	0
ENSMUSG00000004988	66.9721	133.906	0.038534	0.00028777	-11.7628	0	0
ENSMUSG00000005034	45.3092	69.5718	21.0467	0.302517	-1.72491	0	0
ENSMUSG00000005045	55.169	110.338	0	0	#NAME?	0	0
ENSMUSG00000005078	82.5785	33.5114	131.646	3.92839	1.97394	0	0
ENSMUSG00000005103	75.1729	38.551	111.795	2.89992	1.53601	0	0
ENSMUSG00000005198	45.4574	68.2972	22.6177	0.331166	-1.59437	0	#NUM!
ENSMUSG00000005362	57.1063	24.7793	89.4333	3.60919	1.85167	0	0
ENSMUSG00000005397	81.8778	15.3927	148.363	9.63849	3.26881	0	0
ENSMUSG00000005483	25.3707	50.1408	0.600572	0.0119777	-6.3835	0	0
ENSMUSG00000005583	62.0987	29.5301	94.6673	3.20578	1.68068	0	0
ENSMUSG00000005609	38.1383	71.3699	4.90666	0.0687497	-3.8625	0	0
ENSMUSG00000005610	261.084	182.657	339.511	1.85874	0.894324	0	0
ENSMUSG00000005621	38.625	77.25	0	0	#NAME?	0	0
ENSMUSG00000005683	170.493	225.191	115.794	0.514204	-0.959588	0	0
ENSMUSG00000005687	36.9401	62.0658	11.8144	0.190353	-2.39325	0	0
ENSMUSG00000005698	35.0345	67.9374	2.13173	0.0313779	-4.99411	0	0
ENSMUSG00000005813	22.969	1.66662	44.2714	26.5636	4.73138	0	0
ENSMUSG00000005846	161.793	307.683	15.9027	0.0516853	-4.2741	0	0
ENSMUSG00000005871	15.7696	1.50218	30.037	19.9956	4.32161	0	0
ENSMUSG00000005873	79.894	6.03359	153.754	25.4831	4.67147	0	0
ENSMUSG00000005899	25.7655	43.2573	8.27363	0.191266	-2.38635	0	0
ENSMUSG00000005947	31.0794	62.0434	0.115364	0.00185941	-9.07094	0	0
ENSMUSG00000005986	10.0168	0.368937	19.6647	53.3009	5.73609	0	0
ENSMUSG00000006005	207.502	304.231	110.774	0.364111	-1.45755	0	0
ENSMUSG00000006024	90.4187	177.041	3.79681	0.021446	-5.54315	0	0
ENSMUSG00000006057	102.166	52.6418	151.69	2.88156	1.52685	0	0
ENSMUSG00000006134	16.9078	33.8156	0	0	#NAME?	0	0
ENSMUSG00000006191	15.5839	30.2179	0.949923	0.0314358	-4.99145	0	0
ENSMUSG00000006219	82.0535	27.1181	136.989	5.05157	2.33673	0	0
ENSMUSG00000006221	36.8821	5.00405	68.7601	13.7409	3.7804	0	0
ENSMUSG00000006304	58.7268	5.82604	111.628	19.1601	4.26003	0	0
ENSMUSG00000006315	150.351	265.921	34.7805	0.130792	-2.93465	0	0
ENSMUSG00000006344	22.0753	44.112	0.0385923	0.00087487	-10.1586	0	0
ENSMUSG00000006356	250.698	171.123	330.274	1.93004	0.94863	0	0
ENSMUSG00000006412	19.3497	36.8007	1.89868	0.0515937	-4.27666	0	0
ENSMUSG00000006586	45.5953	13.56	77.6306	5.72498	2.51727	0	0
ENSMUSG00000006711	45.5538	91.1077	0	0	#NAME?	0	0
ENSMUSG00000006728	59.7789	114.541	5.01661	0.0437974	-4.51301	0	0
ENSMUSG00000006818	97.557	21.404	173.71	8.11578	3.02073	0	0
ENSMUSG00000006998	142.716	45.3594	240.072	5.29266	2.40399	0	0
ENSMUSG00000007080	74.0356	13.7041	134.367	9.80493	3.29351	0	0
ENSMUSG00000007415	24.7148	43.1401	6.28962	0.145795	-2.77798	0	0
ENSMUSG00000007812	21.6404	42.6412	0.639557	0.0149986	-6.05903	0	0
ENSMUSG00000007836	28.2479	9.44725	47.0485	4.98012	2.31618	0	0
ENSMUSG00000007850	315.46	395.5	235.419	0.595244	-0.748448	0	0
ENSMUSG00000007891	46.1872	23.2102	69.1642	2.97991	1.57527	0	0
ENSMUSG00000008200	151.208	20.9188	281.498	13.4567	3.75026	0	0
ENSMUSG00000008206	64.5181	12.3498	116.686	9.44843	3.24007	0	0
ENSMUSG00000008305	134.374	175.186	93.5627	0.534076	-0.904884	0	0
ENSMUSG00000008475	23.3366	40.361	6.31229	0.156396	-2.67673	0	0
ENSMUSG00000008575	301.446	210.478	392.415	1.8644	0.898715	0	0
ENSMUSG00000008683	81.9259	42.6353	121.216	2.8431	1.50746	0	0
ENSMUSG00000008958	43.5258	81.7898	5.26176	0.0643327	-3.9583	0	0
ENSMUSG00000009013	63.9879	35.3187	92.6571	2.62346	1.39147	0	0
ENSMUSG00000009079	56.8611	28.7533	84.9689	2.9551	1.56321	0	0
ENSMUSG00000009090	98.4535	11.498	185.409	16.1253	4.01125	0	0
ENSMUSG00000009535	18.5646	36.3917	0.73761	0.0202686	-5.62461	0	0
ENSMUSG00000009549	22.1586	1.29887	43.0183	33.1199	5.04963	0	0
ENSMUSG00000009633	30.6297	53.5738	7.68569	0.14346	-2.80128	0	0
ENSMUSG00000009681	10.4015	20.706	0.0969724	0.00468329	-7.73826	0	0
ENSMUSG00000009863	239.919	319.398	160.441	0.502323	-0.993314	0	0
ENSMUSG00000009907	14.9715	1.35496	28.588	21.0988	4.39909	0	0
ENSMUSG00000009995	26.3398	50.7996	1.88	0.037008	-4.75602	0	0
ENSMUSG00000010054	44.7017	79.1623	10.2411	0.129368	-2.95044	0	0
ENSMUSG00000010064	35.4137	62.4798	8.34757	0.133604	-2.90396	0	0
ENSMUSG00000010097	155.454	242.639	68.2686	0.281359	-1.82951	0	0
ENSMUSG00000010122	9.88064	19.7419	0.0193393	0.000979606	-9.99551	0	0
ENSMUSG00000010290	10.0935	0.545651	19.6413	35.9961	5.16977	0	0
ENSMUSG00000010342	18.1765	36.2369	0.116159	0.00320554	-8.28522	0	0
ENSMUSG00000010453	55.3454	29.0517	81.639	2.81013	1.49064	0	0
ENSMUSG00000010517	27.8028	1.25924	54.3463	43.158	5.43155	0	0
ENSMUSG00000010608	352.007	544.26	159.754	0.293526	-1.76844	0	0
ENSMUSG00000010660	24.3619	48.7045	0.0192299	0.000394828	-11.3065	0	0
ENSMUSG00000011114	61.8594	122.441	1.27793	0.0104371	-6.58214	0	0
ENSMUSG00000011179	51.597	1.53145	101.663	66.3833	6.05275	0	0
ENSMUSG00000011305	17.8318	34.9841	0.679546	0.0194244	-5.68598	0	0
ENSMUSG00000011960	102.757	193.511	12.0033	0.0620287	-4.01092	0	0
ENSMUSG00000012405	33.4079	1.89856	64.9172	34.1929	5.09562	0	0
ENSMUSG00000012422	11.2038	0.643216	21.7643	33.8367	5.08052	0	0
ENSMUSG00000012535	27.1399	9.9789	44.3008	4.43945	2.15038	0	0
ENSMUSG00000012848	96.1909	50.9054	141.476	2.7792	1.47467	0	0
ENSMUSG00000013076	17.8228	3.63751	32.008	8.79943	3.13741	0	0
ENSMUSG00000013236	62.0612	97.4984	26.624	0.273071	-1.87265	0	0
ENSMUSG00000013418	23.2665	46.533	0	0	#NAME?	0	0
ENSMUSG00000013663	99.9632	155.819	44.1078	0.283072	-1.82076	0	0
ENSMUSG00000013736	84.3564	143.879	24.8339	0.172603	-2.53447	0	0
ENSMUSG00000013878	43.3456	85.178	1.51323	0.0177655	-5.81478	0	0
ENSMUSG00000014294	220.112	135.014	305.21	2.26057	1.17669	0	0
ENSMUSG00000014313	287.146	359.191	215.102	0.598851	-0.739731	0	0
ENSMUSG00000014353	35.391	59.8512	10.9308	0.182632	-2.45299	0	0
ENSMUSG00000014355	22.9096	6.90268	38.9165	5.63788	2.49515	0	0
ENSMUSG00000014426	28.4876	56.9753	0	0	#NAME?	0	0
ENSMUSG00000014592	85.8618	130.672	41.0516	0.314158	-1.67044	0	0
ENSMUSG00000014668	51.873	103.533	0.213266	0.00205989	-8.92321	0	0
ENSMUSG00000014763	19.8839	37.9463	1.82154	0.048003	-4.38073	0	0
ENSMUSG00000014850	12.1378	24.198	0.077557	0.00320511	-8.28541	0	0
ENSMUSG00000014856	14.8537	28.7764	0.930895	0.0323492	-4.95012	0	0
ENSMUSG00000014873	34.4255	68	0.851004	0.0125148	-6.32022	0	0
ENSMUSG00000014905	17.4089	1.77845	33.0393	18.5775	4.21549	0	0
ENSMUSG00000015002	90.6994	146.863	34.5354	0.235153	-2.08833	0	0
ENSMUSG00000015023	47.2373	9.21545	85.2591	9.25176	3.20973	0	0
ENSMUSG00000015112	13.6272	2.0627	25.1916	12.2129	3.61034	0	0
ENSMUSG00000015143	51.6903	83.9781	19.4025	0.231043	-2.11377	0	0
ENSMUSG00000015176	20.7832	1.20341	40.3629	33.5405	5.06783	0	0
ENSMUSG00000015189	26.5286	51.4698	1.58744	0.0308421	-5.01895	0	0
ENSMUSG00000015341	89.0039	166.949	11.0582	0.066237	-3.91622	0	0
ENSMUSG00000015536	73.338	10.2419	136.434	13.3212	3.73565	0	0
ENSMUSG00000015568	1439.11	1157.32	1720.9	1.48697	0.572375	0	0
ENSMUSG00000015671	28.4624	48.0956	8.82919	0.183576	-2.44555	0	0
ENSMUSG00000015711	43.6548	86.4962	0.813408	0.00940397	-6.73251	0	0
ENSMUSG00000015733	35.9058	5.81058	66.0011	11.3588	3.50574	0	0
ENSMUSG00000015749	24.3954	5.57592	43.215	7.75028	2.95425	0	0
ENSMUSG00000015755	51.1375	10.0985	92.1766	9.12778	3.19026	0	0
ENSMUSG00000015757	40.5796	3.26955	77.8897	23.8228	4.57427	0	0
ENSMUSG00000015759	114.496	158.301	70.6918	0.446567	-1.16305	0	0
ENSMUSG00000015889	31.2053	61.6366	0.774107	0.0125592	-6.31511	0	0
ENSMUSG00000015932	53.8028	7.4227	100.183	13.4968	3.75455	0	0	Dstn
ENSMUSG00000015980	21.696	41.9959	1.39617	0.0332454	-4.9107	0	0
ENSMUSG00000016128	14.9644	29.7353	0.193529	0.00650838	-7.26349	0	0
ENSMUSG00000016262	14.413	28.5157	0.310333	0.0108829	-6.5218	0	0
ENSMUSG00000016319	29.6739	9.4912	49.8565	5.25292	2.39312	0	0
ENSMUSG00000016487	42.7992	5.74138	79.8571	13.909	3.79795	0	0
ENSMUSG00000016495	78.0212	138.043	17.9996	0.130392	-2.93908	0	0
ENSMUSG00000016541	45.7431	6.57946	84.9067	12.9048	3.68984	0	0
ENSMUSG00000016559	214.011	114.755	313.268	2.7299	1.44885	0	0
ENSMUSG00000016921	174.712	54.0384	295.385	5.4662	2.45054	0	0
ENSMUSG00000017204	23.9684	47.9368	0	0	#NAME?	0	0
ENSMUSG00000017210	22.4758	42.6474	2.3042	0.0540291	-4.21012	0	0
ENSMUSG00000017221	12.6664	24.4219	0.910832	0.0372957	-4.74485	0	0
ENSMUSG00000017344	32.6938	65.3875	0	0	#NAME?	0	0
ENSMUSG00000017404	126.029	185.159	66.8996	0.361309	-1.46869	0	0
ENSMUSG00000017421	104.73	187.3	22.1594	0.11831	-3.07936	0	0
ENSMUSG00000017428	45.2904	72.6198	17.9609	0.247328	-2.0155	0	0
ENSMUSG00000017485	21.5351	5.11292	37.9573	7.42379	2.89216	0	0
ENSMUSG00000017550	37.4005	74.7814	0.0194946	0.000260688	-11.9054	0	0
ENSMUSG00000017588	14.1801	28.3214	0.0388187	0.00137065	-9.51093	0	0
ENSMUSG00000017677	98.3078	139.256	57.3595	0.411899	-1.27964	0	0
ENSMUSG00000017707	101.864	39.2942	164.434	4.1847	2.06512	0	0
ENSMUSG00000017756	44.7309	10.5254	78.9364	7.49963	2.90682	0	0
ENSMUSG00000017760	38.5752	66.401	10.7495	0.161888	-2.62694	0	0
ENSMUSG00000017774	34.9855	61.3668	8.60414	0.140208	-2.83436	0	0
ENSMUSG00000017801	28.9242	57.7705	0.0778995	0.00134843	-9.5345	0	0
ENSMUSG00000017858	29.9809	59.7489	0.212892	0.00356311	-8.13265	0	0
ENSMUSG00000018042	23.4535	4.85339	42.0537	8.6648	3.11517	0	0
ENSMUSG00000018068	13.4016	25.9695	0.83369	0.0321027	-4.96116	0	0
ENSMUSG00000018102	34.4968	5.41533	63.5782	11.7404	3.55341	0	0
ENSMUSG00000018171	30.9507	0.506957	61.3944	121.104	6.9201	0	0
ENSMUSG00000018189	29.5619	7.42082	51.7029	6.96728	2.8006	0	0
ENSMUSG00000018217	91.7703	29.2695	154.271	5.27071	2.398	0	0
ENSMUSG00000018363	26.0182	46.8852	5.15122	0.109869	-3.18615	0	0
ENSMUSG00000018372	25.1178	50.197	0.0385682	0.000768337	-10.346	0	0
ENSMUSG00000018377	47.1578	81.9517	12.3639	0.150869	-2.72864	0	0
ENSMUSG00000018395	117.685	53.6427	181.728	3.38774	1.76032	0	0
ENSMUSG00000018398	24.266	5.75522	42.7768	7.43271	2.89389	0	0
ENSMUSG00000018476	18.961	34.7062	3.21588	0.0926601	-3.43191	0	0
ENSMUSG00000018507	29.8528	51.3159	8.38964	0.16349	-2.61272	0	0
ENSMUSG00000018572	67.2865	21.9186	112.654	5.13966	2.36167	0	0
ENSMUSG00000018583	45.5228	11.1308	79.9148	7.1796	2.8439	0	0
ENSMUSG00000018593	81.8006	36.8893	126.712	3.43492	1.78028	0	0
ENSMUSG00000018770	272.153	192.092	352.214	1.83357	0.874653	0	0
ENSMUSG00000018820	39.5554	76.0135	3.09736	0.0407475	-4.61714	0	0
ENSMUSG00000018844	12.8166	25.6332	0	0	#NAME?	0	0
ENSMUSG00000018900	17.0374	33.2425	0.832216	0.0250347	-5.31993	0	0
ENSMUSG00000019054	78.8773	111.112	46.6422	0.419775	-1.25231	0	0
ENSMUSG00000019087	107.388	16.6958	198.08	11.864	3.56852	0	0
ENSMUSG00000019254	25.185	47.8538	2.5161	0.0525788	-4.24938	0	0
ENSMUSG00000019326	16.966	32.3653	1.56662	0.0484044	-4.36872	0	0
ENSMUSG00000019428	24.635	0.751682	48.5183	64.5464	6.01226	0	0
ENSMUSG00000019433	13.115	25.4173	0.812628	0.0319714	-4.96707	0	0
ENSMUSG00000019487	44.0813	80.6523	7.51026	0.0931189	-3.42478	0	0
ENSMUSG00000019528	53.6199	21.7729	85.4668	3.92537	1.97283	0	0
ENSMUSG00000019590	12.5456	25.033	0.0581543	0.00232311	-8.74973	0	0
ENSMUSG00000019647	76.4617	115.561	37.3624	0.323314	-1.62899	0	0
ENSMUSG00000019715	56.9734	95.127	18.8199	0.197839	-2.3376	0	0
ENSMUSG00000019731	28.0558	50.6312	5.48049	0.108243	-3.20765	0	0
ENSMUSG00000019738	16.2165	29.5071	2.92586	0.0991577	-3.33413	0	0
ENSMUSG00000019777	14.8043	0.0549963	29.5536	537.375	9.06979	0	0
ENSMUSG00000019782	17.0675	31.384	2.75111	0.0876598	-3.51194	0	0
ENSMUSG00000019823	19.705	39.4101	0	0	#NAME?	0	0
ENSMUSG00000019838	45.7678	0.956343	90.5792	94.7141	6.56551	0	0
ENSMUSG00000019841	41.8356	82.9747	0.696497	0.00839409	-6.89641	0	0
ENSMUSG00000019851	15.102	0.737776	29.4663	39.9394	5.31974	0	0
ENSMUSG00000019866	16.7044	33.3895	0.0192815	0.000577472	-10.758	0	0
ENSMUSG00000019876	45.7373	69.5129	21.9617	0.315937	-1.66229	0	0
ENSMUSG00000019877	169.92	47.9273	291.913	6.09074	2.60662	0	0
ENSMUSG00000019899	45.3	13.8214	76.7785	5.55503	2.47379	0	0
ENSMUSG00000019907	81.1592	122.914	39.4044	0.320585	-1.64122	0	0
ENSMUSG00000019916	44.9398	10.1579	79.7218	7.84826	2.97237	0	0
ENSMUSG00000019927	46.8473	15.0276	78.6671	5.23485	2.38815	0	0
ENSMUSG00000019929	667.378	325.204	1009.55	3.10436	1.6343	0	0
ENSMUSG00000019943	100.146	148.18	52.1128	0.351686	-1.50764	0	0
ENSMUSG00000019947	36.9646	70.1203	3.80892	0.0543199	-4.20238	0	0
ENSMUSG00000019966	119.044	60.0585	178.029	2.96426	1.56767	0	0
ENSMUSG00000019971	24.0511	48.044	0.0581058	0.00120943	-9.69146	0	0
ENSMUSG00000019977	11.9016	1.06555	22.7377	21.3389	4.41541	0	0
ENSMUSG00000019978	22.5121	43.8646	1.15965	0.0264369	-5.2413	0	0
ENSMUSG00000020044	58.9984	116.951	1.04557	0.00894026	-6.80547	0	0
ENSMUSG00000020053	145.399	8.40673	282.391	33.5911	5.07001	0	0
ENSMUSG00000020063	111.405	1.21738	221.592	182.023	7.50798	0	0
ENSMUSG00000020072	25.3758	45.2147	5.53684	0.122457	-3.02966	0	0
ENSMUSG00000020074	129.456	207.089	51.8238	0.250249	-1.99856	0	0
ENSMUSG00000020077	63.0356	98.89	27.1811	0.274862	-1.86322	0	0
ENSMUSG00000020088	191.503	4.22416	378.782	89.6705	6.48656	0	0
ENSMUSG00000020101	11.4302	22.4137	0.446706	0.0199301	-5.64891	0	0
ENSMUSG00000020122	54.4584	108.704	0.213019	0.00195962	-8.99521	0	0
ENSMUSG00000020128	60.1778	7.26107	113.094	15.5754	3.9612	0	0
ENSMUSG00000020140	54.5408	106.076	3.00567	0.0283351	-5.14127	0	0
ENSMUSG00000020152	231.363	137.51	325.216	2.36503	1.24186	0	0
ENSMUSG00000020153	68.0514	109.494	26.609	0.243018	-2.04087	0	0
ENSMUSG00000020181	25.2948	46.3102	4.27938	0.092407	-3.43585	0	0
ENSMUSG00000020189	71.6082	128.093	15.1233	0.118065	-3.08235	0	0
ENSMUSG00000020220	45.049	73.6868	16.4111	0.222715	-2.16673	0	0
ENSMUSG00000020257	67.8876	135.04	0.735231	0.00544455	-7.52097	0	0
ENSMUSG00000020265	45.9631	82.6285	9.29771	0.112524	-3.15169	0	0
ENSMUSG00000020282	41.5963	82.4962	0.696378	0.00844133	-6.88831	0	0
ENSMUSG00000020286	19.5492	39.0791	0.0192742	0.000493209	-10.9855	0	0
ENSMUSG00000020290	37.1816	63.3589	11.0042	0.17368	-2.5255	0	0
ENSMUSG00000020315	827.45	1046.03	608.872	0.58208	-0.780711	0	0
ENSMUSG00000020326	180.14	128.435	231.844	1.80515	0.852117	0	0	Ccng1
ENSMUSG00000020328	26.3208	0.63082	52.0107	82.4494	6.36544	0	0
ENSMUSG00000020363	17.6005	34.3101	0.890973	0.0259682	-5.26711	0	0
ENSMUSG00000020368	173.789	245.923	101.655	0.413363	-1.27452	0	0
ENSMUSG00000020372	64.4568	24.2515	104.662	4.31569	2.10959	0	0
ENSMUSG00000020375	47.7779	93.0964	2.45947	0.0264186	-5.2423	0	0
ENSMUSG00000020390	343.147	506.97	179.324	0.353718	-1.49933	0	0
ENSMUSG00000020400	59.3403	114.464	4.21679	0.0368395	-4.7626	0	0
ENSMUSG00000020427	61.6342	108.993	14.2757	0.130979	-2.9326	0	0
ENSMUSG00000020439	34.9118	65.9095	3.9141	0.059386	-4.07373	0	0
ENSMUSG00000020444	86.4961	161.666	11.3266	0.070062	-3.83522	0	0
ENSMUSG00000020454	28.4384	51.6073	5.26954	0.102108	-3.29183	0	0
ENSMUSG00000020456	184.576	236.987	132.164	0.557684	-0.84248	0	0
ENSMUSG00000020457	27.5147	46.2575	8.77198	0.189634	-2.39871	0	0
ENSMUSG00000020458	30.3672	5.87867	54.8557	9.33131	3.22208	0	0
ENSMUSG00000020469	11.408	22.7966	0.0194639	0.000853805	-10.1938	0	0
ENSMUSG00000020474	13.6351	27.2702	0	0	#NAME?	0	0
ENSMUSG00000020519	34.8535	68.8553	0.851729	0.0123698	-6.33703	0	0
ENSMUSG00000020522	37.4201	74.1052	0.735104	0.00991974	-6.65548	0	0
ENSMUSG00000020528	22.515	41.7959	3.23419	0.0773806	-3.69188	0	0
ENSMUSG00000020542	25.3287	48.6068	2.05048	0.0421849	-4.56713	0	0
ENSMUSG00000020544	80.3591	144.664	16.0538	0.110973	-3.17172	0	0
ENSMUSG00000020547	70.3536	99.6665	41.0406	0.41178	-1.28006	0	0
ENSMUSG00000020564	26.2822	6.05128	46.5132	7.68651	2.94233	0	0
ENSMUSG00000020577	145.179	198.246	92.112	0.464635	-1.10583	0	0
ENSMUSG00000020580	128.645	185.135	72.1541	0.389737	-1.35943	0	0
ENSMUSG00000020585	95.5394	10.7478	180.331	16.7784	4.06853	0	0
ENSMUSG00000020594	80.9332	16.0212	145.845	9.10328	3.18639	0	0
ENSMUSG00000020601	76.2333	0.328342	152.138	463.354	8.85597	0	0
ENSMUSG00000020607	28.6459	57.253	0.0388187	0.00067802	-10.5264	0	0
ENSMUSG00000020608	31.1959	6.36917	56.0226	8.79591	3.13683	0	0
ENSMUSG00000020610	99.594	196.014	3.17363	0.0161908	-5.94868	0	0
ENSMUSG00000020612	119.404	35.5419	203.266	5.71905	2.51578	0	0
ENSMUSG00000020620	34.0736	59.0869	9.06021	0.153337	-2.70522	0	0
ENSMUSG00000020641	18.6832	0.259936	37.1064	142.752	7.15737	0	0
ENSMUSG00000020647	120.968	239.071	2.86494	0.0119836	-6.38279	0	0
ENSMUSG00000020651	15.4911	30.9821	0	0	#NAME?	0	0
ENSMUSG00000020669	12.2342	24.4683	0	0	#NAME?	0	0
ENSMUSG00000020677	84.2445	165.93	2.55865	0.01542	-6.01905	0	0
ENSMUSG00000020709	18.3169	35.337	1.29688	0.0367002	-4.76807	0	0
ENSMUSG00000020716	61.8891	24.0625	99.7157	4.14402	2.05103	0	0
ENSMUSG00000020719	615.013	812.359	417.667	0.514141	-0.959764	0	0
ENSMUSG00000020738	86.5192	25.4899	147.549	5.7885	2.53319	0	0
ENSMUSG00000020745	70.8482	109.612	32.0845	0.29271	-1.77246	0	0
ENSMUSG00000020755	109.886	0.780949	218.99	280.415	8.13142	0	0
ENSMUSG00000020777	57.6108	7.61117	107.611	14.1385	3.82156	0	0
ENSMUSG00000020785	19.917	38.8835	0.950559	0.0244464	-5.35424	0	0
ENSMUSG00000020803	47.3797	0.478381	94.2811	197.084	7.62267	0	0
ENSMUSG00000020807	11.1925	0.341824	22.0433	64.4873	6.01094	0	0
ENSMUSG00000020821	64.7082	32.2904	97.126	3.00789	1.58875	0	0
ENSMUSG00000020836	171.286	87.0422	255.531	2.93571	1.55371	0	0
ENSMUSG00000020841	37.0973	0.957922	73.2366	76.4536	6.25651	0	0
ENSMUSG00000020863	129.833	185.663	74.0032	0.398588	-1.32703	0	0
ENSMUSG00000020864	49.2755	75.9264	22.6246	0.297981	-1.74671	0	0
ENSMUSG00000020868	38.4161	76.8321	0	0	#NAME?	0	0
ENSMUSG00000020889	15.3505	29.655	1.04603	0.0352734	-4.82528	0	0
ENSMUSG00000020899	32.1124	59.463	4.76175	0.0800792	-3.64243	0	0
ENSMUSG00000020900	91.4888	39.8511	143.126	3.59153	1.8446	0	0
ENSMUSG00000020902	21.5865	4.005	39.168	9.77977	3.2898	0	0
ENSMUSG00000020914	18.3149	0.449868	36.18	80.4236	6.32955	0	0
ENSMUSG00000020949	65.9313	26.7513	105.111	3.9292	1.97424	0	0
ENSMUSG00000020988	16.5589	32.2069	0.910882	0.0282822	-5.14396	0	0
ENSMUSG00000021012	17.9052	32.5001	3.31028	0.101855	-3.29542	0	0
ENSMUSG00000021022	25.7172	50.138	1.29647	0.025858	-5.27324	0	0
ENSMUSG00000021024	85.6821	14.1901	157.174	11.0763	3.4694	0	0
ENSMUSG00000021033	22.361	6.13714	38.5849	6.28711	2.6524	0	0
ENSMUSG00000021038	13.9557	27.3109	0.600523	0.0219884	-5.50712	0	0
ENSMUSG00000021057	14.32	27.9434	0.696486	0.0249248	-5.32627	0	0
ENSMUSG00000021066	14.749	0.710783	28.7872	40.5006	5.33987	0	0
ENSMUSG00000021067	17.6998	33.5975	1.80216	0.0536396	-4.22056	0	0
ENSMUSG00000021109	48.1967	81.0157	15.3777	0.189811	-2.39736	0	0
ENSMUSG00000021111	45.175	73.7697	16.5804	0.224759	-2.15355	0	0
ENSMUSG00000021112	66.8131	9.04107	124.585	13.7799	3.78449	0	0
ENSMUSG00000021116	43.4468	76.2842	10.6094	0.139077	-2.84604	0	0
ENSMUSG00000021133	18.257	33.8652	2.64883	0.0782169	-3.67638	0	0
ENSMUSG00000021140	66.5311	126.398	6.66393	0.0527217	-4.24546	0	0
ENSMUSG00000021147	43.7906	1.43406	86.1472	60.0723	5.90863	0	0
ENSMUSG00000021178	18.5322	3.70455	33.3598	9.0051	3.17074	0	0
ENSMUSG00000021190	65.634	128.714	2.55405	0.0198428	-5.65524	0	0
ENSMUSG00000021193	18.3329	2.54032	34.1255	13.4335	3.74777	0	0
ENSMUSG00000021200	64.7936	106.24	23.3467	0.219754	-2.18604	0	0
ENSMUSG00000021218	43.5298	7.19032	79.8693	11.1079	3.47351	0	0
ENSMUSG00000021224	39.9802	10.4721	69.4883	6.63555	2.73022	0	0
ENSMUSG00000021242	28.9746	2.66601	55.2831	20.7363	4.37409	0	0
ENSMUSG00000021243	30.0229	56.7939	3.25187	0.0572573	-4.1264	0	0
ENSMUSG00000021254	11.7186	23.4372	0	0	#NAME?	0	0
ENSMUSG00000021268	34.8146	68.6035	1.02567	0.0149508	-6.06364	0	0
ENSMUSG00000021270	87.2634	27.2661	147.261	5.40088	2.43319	0	0
ENSMUSG00000021273	37.3117	74.6234	0	0	#NAME?	0	0
ENSMUSG00000021282	88.4397	20.149	156.73	7.77858	2.95951	0	0
ENSMUSG00000021285	14.454	27.4174	1.49052	0.0543639	-4.20121	0	0
ENSMUSG00000021288	34.4978	60.1667	8.82885	0.14674	-2.76867	0	0
ENSMUSG00000021290	182.502	77.7229	287.281	3.69623	1.88605	0	0
ENSMUSG00000021306	51.2125	4.60767	97.8173	21.2292	4.40798	0	0
ENSMUSG00000021313	417.007	620.12	213.894	0.344924	-1.53565	0	0
ENSMUSG00000021327	61.1776	102.587	19.7682	0.192696	-2.3756	0	0
ENSMUSG00000021359	20.3263	0.451887	40.2007	88.962	6.47512	0	0
ENSMUSG00000021374	19.9526	1.54538	38.3597	24.8222	4.63356	0	0
ENSMUSG00000021375	54.0732	86.7848	21.3617	0.246146	-2.02241	0	0
ENSMUSG00000021390	100.717	36.919	164.515	4.4561	2.15578	0	0
ENSMUSG00000021408	32.9695	7.31548	58.6235	8.01362	3.00245	0	0
ENSMUSG00000021413	58.1856	112.555	3.81585	0.0339019	-4.88249	0	0
ENSMUSG00000021427	40.9836	14.3994	67.5678	4.6924	2.23032	0	0
ENSMUSG00000021431	19.3886	1.72302	37.0541	21.5053	4.42662	0	0
ENSMUSG00000021457	77.1395	45.2585	109.021	2.40884	1.26834	0	0
ENSMUSG00000021458	40.9913	67.7364	14.2462	0.210319	-2.24935	0	0
ENSMUSG00000021461	45.2027	7.9067	82.4987	10.434	3.38322	0	0
ENSMUSG00000021483	32.4651	64.7751	0.155032	0.00239338	-8.70673	0	0
ENSMUSG00000021494	25.9209	49.5377	2.30402	0.0465104	-4.4263	0	0
ENSMUSG00000021500	83.6856	153.719	13.6522	0.0888125	-3.49309	0	0
ENSMUSG00000021514	22.3846	44.7305	0.0385682	0.000862234	-10.1796	0	0
ENSMUSG00000021519	33.093	10.736	55.45	5.16488	2.36873	0	0
ENSMUSG00000021537	19.1116	3.89641	34.3267	8.80981	3.13911	0	0
ENSMUSG00000021546	120.667	34.5444	206.79	5.9862	2.58164	0	0
ENSMUSG00000021549	53.5026	11.8651	95.1401	8.01845	3.00332	0	0
ENSMUSG00000021553	20.967	40.7531	1.18077	0.0289736	-5.10912	0	0
ENSMUSG00000021583	45.812	90.9858	0.63812	0.00701341	-7.15567	0	0
ENSMUSG00000021595	35.2315	62.2646	8.19839	0.13167	-2.925	0	0
ENSMUSG00000021646	28.6093	55.9384	1.28012	0.0228844	-5.44949	0	0
ENSMUSG00000021666	29.399	58.3736	0.424438	0.00727106	-7.10362	0	0
ENSMUSG00000021671	10.9023	21.8045	0	0	#NAME?	0	0
ENSMUSG00000021684	24.5164	48.9938	0.0390862	0.000797778	-10.2917	0	0
ENSMUSG00000021692	24.3957	48.7913	0	0	#NAME?	0	0
ENSMUSG00000021704	12.6899	25.3218	0.0579757	0.00228956	-8.77071	0	0
ENSMUSG00000021738	51.6092	26.0601	77.1582	2.96078	1.56598	0	0
ENSMUSG00000021754	19.0791	0.766086	37.3921	48.8093	5.60908	0	0
ENSMUSG00000021798	346.158	158.06	534.255	3.38007	1.75705	0	0
ENSMUSG00000021806	14.2696	28.4615	0.0776302	0.00272755	-8.51818	0	0
ENSMUSG00000021816	72.1474	7.6512	136.644	17.8591	4.15859	0	0
ENSMUSG00000021819	14.8394	29.6789	0	0	#NAME?	0	0
ENSMUSG00000021824	41.531	19.0979	63.9642	3.34929	1.74385	0	0
ENSMUSG00000021832	62.1849	27.0083	97.3614	3.60487	1.84995	0	0
ENSMUSG00000021838	51.9637	23.2712	80.6561	3.46592	1.79324	0	0
ENSMUSG00000021843	105.355	150.361	60.35	0.401368	-1.317	0	0
ENSMUSG00000021870	124.669	71.5338	177.803	2.48558	1.31358	0	0
ENSMUSG00000021877	50.6185	81.1758	20.0611	0.247131	-2.01665	0	0
ENSMUSG00000021895	28.2102	51.354	5.06646	0.0986576	-3.34143	0	0
ENSMUSG00000021901	23.0613	46.0066	0.115961	0.00252052	-8.63206	0	0
ENSMUSG00000021903	91.0655	181.627	0.503827	0.00277396	-8.49384	0	0
ENSMUSG00000021905	21.3469	4.52697	38.1669	8.43099	3.0757	0	0
ENSMUSG00000021916	32.5449	63.871	1.21886	0.0190831	-5.71156	0	0
ENSMUSG00000021932	11.161	22.2828	0.0392156	0.00175991	-9.15029	0	0
ENSMUSG00000021958	17.8247	1.4491	34.2002	23.601	4.56078	0	0
ENSMUSG00000021972	26.9885	52.6223	1.35471	0.0257439	-5.27962	0	0
ENSMUSG00000021975	18.7123	36.1465	1.27801	0.0353564	-4.82189	0	0
ENSMUSG00000021996	21.5855	38.4286	4.74236	0.123407	-3.01851	0	0
ENSMUSG00000022035	15.7895	29.2745	2.30442	0.0787177	-3.66717	0	0
ENSMUSG00000022037	93.6317	137.021	50.243	0.366682	-1.4474	0	0
ENSMUSG00000022040	94.4925	154.264	34.7204	0.225071	-2.15155	0	0
ENSMUSG00000022048	96.7946	157.545	36.0447	0.228791	-2.1279	0	0
ENSMUSG00000022051	29.1387	6.90607	51.3713	7.43857	2.89503	0	0
ENSMUSG00000022052	50.9165	25.7584	76.0747	2.9534	1.56238	0	0
ENSMUSG00000022053	16.6557	33.0981	0.213349	0.00644595	-7.27739	0	0
ENSMUSG00000022064	11.8844	23.3239	0.444857	0.019073	-5.71232	0	0
ENSMUSG00000022090	13.4254	1.60112	25.2498	15.7701	3.97912	0	0
ENSMUSG00000022108	159.974	60.3595	259.588	4.30069	2.10457	0	0
ENSMUSG00000022110	151.844	289.576	14.1124	0.0487347	-4.35891	0	0
ENSMUSG00000022136	45.2135	14.1347	76.2923	5.39754	2.4323	0	0
ENSMUSG00000022146	37.0244	11.1149	62.9339	5.66209	2.50134	0	0
ENSMUSG00000022150	48.0049	10.0202	85.9896	8.58161	3.10125	0	0
ENSMUSG00000022159	15.8152	31.2813	0.349137	0.0111612	-6.48537	0	0
ENSMUSG00000022160	21.7896	38.348	5.23126	0.136416	-2.87392	0	0
ENSMUSG00000022205	33.5084	53.269	13.7478	0.258083	-1.95409	0	0
ENSMUSG00000022214	84.6988	123.221	46.1767	0.374747	-1.41601	0	0
ENSMUSG00000022220	16.7981	1.08049	32.5157	30.0935	4.91138	0	0
ENSMUSG00000022228	45.5186	85.3857	5.65137	0.0661864	-3.91732	0	0
ENSMUSG00000022262	20.0672	36.1289	4.00548	0.110866	-3.17311	0	0
ENSMUSG00000022270	114.53	173.054	56.0055	0.323631	-1.62758	0	0
ENSMUSG00000022283	153.958	73.0812	234.835	3.21334	1.68407	0	0
ENSMUSG00000022285	122.216	36.0273	208.404	5.78461	2.53222	0	0
ENSMUSG00000022297	21.8048	43.5321	0.0774521	0.00177919	-9.13456	0	0
ENSMUSG00000022365	68.7518	133.574	3.92946	0.0294178	-5.08717	0	0
ENSMUSG00000022370	65.5695	19.7029	111.436	5.65582	2.49974	0	0
ENSMUSG00000022377	41.1101	78.2133	4.00683	0.0512294	-4.28688	0	0
ENSMUSG00000022383	28.4737	56.8121	0.135208	0.00237991	-8.71488	0	0
ENSMUSG00000022389	38.7184	74.6662	2.77059	0.0371063	-4.75219	0	0
ENSMUSG00000022391	14.9196	27.7501	2.08902	0.0752798	-3.73159	0	0
ENSMUSG00000022403	132.811	218.133	47.4902	0.217712	-2.19951	0	0
ENSMUSG00000022425	47.5402	94.6356	0.444753	0.00469964	-7.73323	0	0
ENSMUSG00000022427	84.6296	4.11241	165.147	40.1582	5.32762	0	0
ENSMUSG00000022432	12.6051	25.2102	0	0	#NAME?	0	0
ENSMUSG00000022443	94.7065	141.586	47.8273	0.337798	-1.56577	0	0
ENSMUSG00000022452	70.3262	34.2271	106.425	3.10939	1.63663	0	0
ENSMUSG00000022475	19.3275	5.20536	33.4495	6.42599	2.68392	0	0
ENSMUSG00000022505	35.2976	2.94097	67.6542	23.0041	4.52382	0	0
ENSMUSG00000022533	71.806	121.462	22.1499	0.18236	-2.45514	0	0
ENSMUSG00000022540	16.0533	30.2505	1.85604	0.0613558	-4.02666	0	0
ENSMUSG00000022558	15.3089	28.7809	1.8368	0.0638199	-3.96985	0	0
ENSMUSG00000022560	28.6349	56.804	0.465751	0.00819925	-6.93029	0	0
ENSMUSG00000022564	70.1713	100.692	39.6504	0.393778	-1.34454	0	0
ENSMUSG00000022565	16.9998	1.50375	32.4958	21.6098	4.43361	0	0
ENSMUSG00000022571	10.8829	0.109626	21.6562	197.546	7.62605	0	0
ENSMUSG00000022587	70.1319	14.0526	126.211	8.98135	3.16693	0	0
ENSMUSG00000022604	151.543	301.808	1.27783	0.00423392	-7.88379	0	0
ENSMUSG00000022607	15.7455	28.7959	2.69517	0.0935956	-3.41741	0	0
ENSMUSG00000022617	52.3164	96.2855	8.34727	0.0866929	-3.52794	0	0
ENSMUSG00000022619	189.564	379.07	0.0575124	0.00015172	-12.6863	0	0
ENSMUSG00000022634	10.3794	20.5076	0.251127	0.0122455	-6.3516	0	0
ENSMUSG00000022672	12.2176	0.32787	24.1074	73.5274	6.20021	0	0
ENSMUSG00000022677	111.244	9.95478	212.534	21.35	4.41616	0	0
ENSMUSG00000022678	103.78	205.084	2.47672	0.0120766	-6.37164	0	0
ENSMUSG00000022701	31.0163	60.1715	1.86105	0.030929	-5.01489	0	0
ENSMUSG00000022715	14.5551	29.1102	0	0	#NAME?	0	0
ENSMUSG00000022721	12.5993	24.8878	0.310846	0.0124899	-6.32309	0	0
ENSMUSG00000022770	132.356	34.6978	230.014	6.62908	2.72881	0	0
ENSMUSG00000022774	60.3295	117.771	2.88761	0.0245187	-5.34997	0	0
ENSMUSG00000022788	223.739	368.765	78.7118	0.213447	-2.22805	0	0
ENSMUSG00000022800	27.5856	2.33865	52.8326	22.5911	4.49768	0	0
ENSMUSG00000022803	186.829	354.147	19.511	0.0550929	-4.18199	0	0
ENSMUSG00000022811	60.9179	114.639	7.19688	0.0627786	-3.99358	0	0
ENSMUSG00000022820	97.148	134.812	59.4843	0.44124	-1.18036	0	0
ENSMUSG00000022892	134.684	25.3288	244.039	9.63483	3.26826	0	0
ENSMUSG00000022893	35.9807	12.1298	59.8315	4.93261	2.30235	0	0
ENSMUSG00000022906	45.0438	87.1262	2.96132	0.0339889	-4.87879	0	0
ENSMUSG00000022913	30.6336	60.4926	0.774617	0.0128051	-6.28713	0	0
ENSMUSG00000022960	42.7115	83.8127	1.61033	0.0192134	-5.70174	0	0
ENSMUSG00000022961	668.235	810.815	525.654	0.648303	-0.62526	0	0
ENSMUSG00000022974	65.5805	30.3783	100.783	3.31759	1.73013	0	0
ENSMUSG00000022987	11.8062	23.6123	0	0	#NAME?	0	0
ENSMUSG00000022992	120.48	185.726	55.2343	0.297397	-1.74954	0	0
ENSMUSG00000023015	67.8784	123.38	12.3769	0.100315	-3.31739	0	0
ENSMUSG00000023044	44.2047	74.7924	13.6169	0.182063	-2.45749	0	0
ENSMUSG00000023092	126.495	182.491	70.4981	0.386309	-1.37217	0	0
ENSMUSG00000023150	769.129	1132	406.263	0.358891	-1.47838	0	0
ENSMUSG00000023156	13.5369	0.820532	26.2533	31.9954	4.99979	0	0
ENSMUSG00000023175	162.356	115.95	208.761	1.80044	0.848346	0	0
ENSMUSG00000023186	48.3723	88.5943	8.1502	0.0919946	-3.44231	0	0
ENSMUSG00000023224	78.1646	13.3796	142.95	10.6842	3.4174	0	0
ENSMUSG00000023452	16.7554	31.6139	1.89687	0.0600013	-4.05886	0	0
ENSMUSG00000023456	103.323	60.749	145.897	2.40163	1.26401	0	0
ENSMUSG00000023755	70.1948	140.331	0.0582259	0.000414918	-11.2349	0	0
ENSMUSG00000023764	67.1021	105.698	28.506	0.269692	-1.89061	0	0
ENSMUSG00000023795	18.6005	34.6637	2.53717	0.0731938	-3.77213	0	0
ENSMUSG00000023805	54.203	108.328	0.0775461	0.000715843	-10.4481	0	0
ENSMUSG00000023809	79.3974	151.079	7.71578	0.0510711	-4.29135	0	0
ENSMUSG00000023846	26.4027	4.30518	48.5003	11.2656	3.49385	0	0
ENSMUSG00000023861	29.4389	0.38273	58.4951	152.836	7.25584	0	0
ENSMUSG00000023886	30.3829	5.7699	54.9959	9.53152	3.25271	0	0
ENSMUSG00000023904	97.6539	62.217	133.091	2.13914	1.09703	0	0
ENSMUSG00000023921	71.1089	130.874	11.3436	0.0866754	-3.52823	0	0
ENSMUSG00000023951	160.942	205.497	116.386	0.566366	-0.820194	0	0
ENSMUSG00000023959	122.434	34.2861	210.581	6.14188	2.61868	0	0
ENSMUSG00000023977	79.6422	145.298	13.9861	0.0962578	-3.37695	0	0
ENSMUSG00000024002	15.7118	2.81733	28.6062	10.1537	3.34393	0	0
ENSMUSG00000024006	91.1608	175.353	6.96823	0.0397382	-4.65333	0	0
ENSMUSG00000024038	92.7817	37.8628	147.701	3.90094	1.96382	0	0
ENSMUSG00000024045	394.055	178.848	609.262	3.40658	1.76833	0	0
ENSMUSG00000024048	225.619	287.256	163.982	0.570856	-0.808801	0	0
ENSMUSG00000024055	18.252	36.504	0	0	#NAME?	0	0
ENSMUSG00000024059	51.3709	14.572	88.1698	6.05063	2.59708	0	0
ENSMUSG00000024073	212.565	298.977	126.152	0.421945	-1.24487	0	0
ENSMUSG00000024096	18.127	1.61384	34.6401	21.4644	4.42387	0	0
ENSMUSG00000024098	23.4982	3.89546	43.1009	11.0644	3.46785	0	0
ENSMUSG00000024104	44.3665	82.0223	6.71069	0.0818154	-3.61148	0	0
ENSMUSG00000024127	34.7769	67.2913	2.26252	0.0336228	-4.89442	0	0
ENSMUSG00000024145	27.3309	53.1338	1.52801	0.0287579	-5.1199	0	0
ENSMUSG00000024164	91.0852	150.235	31.9352	0.212568	-2.234	0	0
ENSMUSG00000024188	130.342	231.023	29.661	0.12839	-2.96139	0	0
ENSMUSG00000024193	27.6803	53.735	1.62562	0.0302524	-5.0468	0	0
ENSMUSG00000024197	111.495	185.26	37.7306	0.203664	-2.29574	0	0
ENSMUSG00000024220	43.0869	82.2637	3.91008	0.047531	-4.39499	0	0
ENSMUSG00000024236	182.436	259.275	105.597	0.407277	-1.29592	0	0
ENSMUSG00000024248	89.6801	13.4887	165.871	12.2971	3.62024	0	0
ENSMUSG00000024251	38.9454	77.7748	0.115997	0.00149144	-9.38907	0	0
ENSMUSG00000024277	24.1825	1.27156	47.0935	37.036	5.21086	0	0
ENSMUSG00000024283	95.1818	177.196	13.168	0.0743131	-3.75024	0	0
ENSMUSG00000024287	219.865	407.013	32.7164	0.0803818	-3.63699	0	0
ENSMUSG00000024290	107.714	165.832	49.5972	0.299082	-1.74139	0	0
ENSMUSG00000024293	162.489	66.5021	258.476	3.88673	1.95856	0	0
ENSMUSG00000024298	21.662	4.92291	38.401	7.80046	2.96356	0	0
ENSMUSG00000024308	34.4343	7.36651	61.502	8.34887	3.06158	0	0
ENSMUSG00000024317	27.8575	51.3963	4.31857	0.084025	-3.57304	0	0
ENSMUSG00000024360	53.3648	16.9767	89.753	5.28683	2.4024	0	0
ENSMUSG00000024371	13.0374	26.0748	0	0	#NAME?	0	0
ENSMUSG00000024383	14.1076	26.8793	1.33597	0.0497027	-4.33053	0	0
ENSMUSG00000024400	102.645	203.629	1.66208	0.00816232	-6.9368	0	0
ENSMUSG00000024456	20.4862	40.2744	0.697888	0.0173283	-5.85073	0	0
ENSMUSG00000024462	13.1517	26.3034	0	0	#NAME?	0	0
ENSMUSG00000024471	124.642	9.96596	239.318	24.0135	4.58578	0	0
ENSMUSG00000024483	63.4719	93.5861	33.3578	0.35644	-1.48827	0	0
ENSMUSG00000024487	87.4022	146.78	28.0242	0.190927	-2.38891	0	0
ENSMUSG00000024491	91.0075	145.371	36.644	0.252072	-1.98809	0	0
ENSMUSG00000024511	26.3745	2.76405	49.9849	18.0839	4.17664	0	0
ENSMUSG00000024535	127.506	254.992	0.0197044	7.72747e-05	-13.6596	0	0
ENSMUSG00000024542	99.6515	198.393	0.910379	0.00458878	-7.76767	0	0
ENSMUSG00000024563	46.706	93.2956	0.116391	0.00124756	-9.64668	0	0
ENSMUSG00000024576	85.7162	130.169	41.2632	0.316997	-1.65746	0	0
ENSMUSG00000024581	51.5666	96.7885	6.34473	0.0655525	-3.93121	0	0
ENSMUSG00000024608	220.875	131.159	310.59	2.36803	1.24369	0	0
ENSMUSG00000024614	47.979	22.7488	73.2092	3.21816	1.68624	0	0
ENSMUSG00000024642	16.4015	32.7838	0.0193041	0.000588831	-10.7299	0	0
ENSMUSG00000024646	38.4947	67.7717	9.21765	0.13601	-2.87821	0	0
ENSMUSG00000024659	95.7605	1.8597	189.661	101.985	6.67222	0	0
ENSMUSG00000024672	56.1984	4.40144	107.995	24.5364	4.61685	0	0
ENSMUSG00000024675	18.0701	36.1403	0	0	#NAME?	0	0
ENSMUSG00000024687	19.2131	2.58229	35.844	13.8807	3.79501	0	0
ENSMUSG00000024726	82.7235	124.716	40.7309	0.326588	-1.61445	0	0
ENSMUSG00000024750	295.862	381.698	210.027	0.550242	-0.861862	0	0
ENSMUSG00000024778	11.7276	22.9703	0.484985	0.0211136	-5.56569	0	0
ENSMUSG00000024781	31.287	5.43986	57.1341	10.5029	3.39271	0	0
ENSMUSG00000024803	845.406	452.336	1238.48	2.73795	1.4531	0	0	Ankrd1
ENSMUSG00000024817	37.6032	1.026	74.1804	72.3004	6.17593	0	0
ENSMUSG00000024845	92.3679	17.41	167.326	9.6109	3.26467	0	0
ENSMUSG00000024851	14.717	29.3758	0.0581543	0.00197967	-8.98053	0	0
ENSMUSG00000024900	40.3779	76.4998	4.25613	0.0556359	-4.16784	0	0
ENSMUSG00000024924	191.606	330.529	52.6834	0.159391	-2.64936	0	0
ENSMUSG00000024940	76.2751	150.631	1.91909	0.0127403	-6.29445	0	0
ENSMUSG00000024969	13.4347	26.7929	0.0766183	0.00285965	-8.44994	0	0
ENSMUSG00000024974	35.2644	69.0743	1.45462	0.0210588	-5.56943	0	0
ENSMUSG00000024985	38.471	63.5873	13.3547	0.210021	-2.2514	0	0
ENSMUSG00000024991	65.1527	36.5526	93.7528	2.56487	1.35889	0	0
ENSMUSG00000025006	130.565	43.8171	217.314	4.95957	2.31021	0	0
ENSMUSG00000025040	47.4886	94.6282	0.348934	0.00368742	-8.08317	0	0
ENSMUSG00000025060	136.793	227.906	45.6807	0.200437	-2.31878	0	0
ENSMUSG00000025083	36.1715	72.3236	0.0194639	0.000269122	-11.8595	0	0
ENSMUSG00000025085	86.422	134.57	38.2745	0.284422	-1.8139	0	0
ENSMUSG00000025104	91.0839	130.843	51.3243	0.392257	-1.35013	0	0
ENSMUSG00000025130	36.6813	2.48873	70.8738	28.4779	4.83177	0	0
ENSMUSG00000025134	30.455	50.4507	10.4593	0.207318	-2.27008	0	0
ENSMUSG00000025137	24.8523	2.85748	46.8471	16.3945	4.03514	0	0
ENSMUSG00000025156	28.4269	5.49321	51.3607	9.34984	3.22494	0	0
ENSMUSG00000025224	40.149	71.7722	8.52589	0.118791	-3.0735	0	0
ENSMUSG00000025228	16.9878	33.8595	0.116085	0.00342843	-8.18823	0	0
ENSMUSG00000025234	23.9018	1.05116	46.7523	44.4767	5.47498	0	0
ENSMUSG00000025326	59.4871	19.1655	99.8087	5.20772	2.38065	0	0
ENSMUSG00000025337	80.3263	2.56954	158.083	61.522	5.94303	0	0
ENSMUSG00000025340	20.6291	41.2582	0	0	#NAME?	0	0
ENSMUSG00000025348	40.9651	78.7383	3.19187	0.0405378	-4.62459	0	0
ENSMUSG00000025350	10.1503	20.3006	0	0	#NAME?	0	0
ENSMUSG00000025373	10.0348	20.011	0.0586795	0.00293237	-8.41372	0	0
ENSMUSG00000025393	258.625	182.582	334.668	1.83298	0.874188	0	0
ENSMUSG00000025396	13.1989	26.3977	0	0	#NAME?	0	0
ENSMUSG00000025404	31.1438	7.85898	54.4286	6.92565	2.79195	0	0
ENSMUSG00000025428	393.953	278.742	509.165	1.82665	0.869202	0	0
ENSMUSG00000025453	159.96	206.935	112.985	0.545993	-0.873046	0	0
ENSMUSG00000025485	42.7896	1.95425	83.625	42.7914	5.41925	0	0
ENSMUSG00000025488	153.446	202.748	104.145	0.513668	-0.961091	0	0
ENSMUSG00000025492	136.465	47.7064	225.224	4.72104	2.2391	0	0
ENSMUSG00000025558	62.4793	106.168	18.7908	0.176992	-2.49825	0	0
ENSMUSG00000025575	11.2491	22.1499	0.348263	0.015723	-5.99098	0	0
ENSMUSG00000025613	35.9346	9.7766	62.0926	6.35115	2.66702	0	0
ENSMUSG00000025733	27.0296	7.2871	46.772	6.41846	2.68223	0	0
ENSMUSG00000025745	157.911	236.572	79.2508	0.334997	-1.57778	0	0
ENSMUSG00000025766	24.4502	44.0039	4.89648	0.111274	-3.16781	0	0
ENSMUSG00000025777	21.2662	42.4743	0.0581543	0.00136916	-9.51249	0	0
ENSMUSG00000025794	162.533	238.991	86.0754	0.360161	-1.47329	0	0
ENSMUSG00000025873	27.7703	54.3194	1.22129	0.0224835	-5.47499	0	0
ENSMUSG00000025878	28.2863	54.5579	2.0148	0.0369296	-4.75908	0	0
ENSMUSG00000025887	35.6696	64.0572	7.28195	0.113679	-3.13696	0	0
ENSMUSG00000025893	42.9866	74.4917	11.4815	0.154132	-2.69777	0	0
ENSMUSG00000025894	30.363	56.3068	4.41908	0.0784821	-3.67149	0	0
ENSMUSG00000025907	104.195	163.542	44.8474	0.274226	-1.86656	0	0
ENSMUSG00000025950	180.217	358.126	2.30807	0.00644487	-7.27763	0	0
ENSMUSG00000025956	11.5826	23.1651	0	0	#NAME?	0	0
ENSMUSG00000025967	65.3737	34.8027	95.9446	2.75681	1.463	0	0
ENSMUSG00000025979	214.047	382.783	45.3102	0.11837	-3.07862	0	0
ENSMUSG00000026000	43.3798	85.3661	1.39339	0.0163225	-5.93699	0	0
ENSMUSG00000026003	299.212	194.633	403.791	2.07463	1.05285	0	0
ENSMUSG00000026004	61.5609	115.989	7.13252	0.0614929	-4.02344	0	0
ENSMUSG00000026027	29.618	8.99557	50.2404	5.58501	2.48156	0	0
ENSMUSG00000026028	69.7414	6.65509	132.828	19.9588	4.31895	0	0
ENSMUSG00000026037	11.9558	0.218216	23.6935	108.578	6.76259	0	0
ENSMUSG00000026043	93.329	57.6475	129.011	2.23792	1.16216	0	0
ENSMUSG00000026064	50.0892	2.67852	97.4999	36.4007	5.18589	0	0
ENSMUSG00000026072	14.5753	28.8982	0.252475	0.00873671	-6.83869	0	0
ENSMUSG00000026074	56.9669	24.038	89.8958	3.73974	1.90294	0	0
ENSMUSG00000026083	43.6849	66.2122	21.1575	0.319541	-1.64593	0	0
ENSMUSG00000026087	74.5764	43.2583	105.895	2.44796	1.29158	0	0
ENSMUSG00000026096	40.5107	80.501	0.520457	0.00646522	-7.27308	0	0
ENSMUSG00000026107	16.5311	30.7598	2.30242	0.0748515	-3.73983	0	0
ENSMUSG00000026110	19.8652	34.9306	4.79976	0.137409	-2.86346	0	0
ENSMUSG00000026116	39.0681	3.77254	74.3637	19.7118	4.30099	0	0
ENSMUSG00000026123	46.9335	10.552	83.315	7.89564	2.98106	0	0
ENSMUSG00000026135	17.1735	34.0172	0.32981	0.00969541	-6.68848	0	0
ENSMUSG00000026193	98.0729	164.968	31.178	0.188994	-2.40358	0	0
ENSMUSG00000026213	40.2739	80.2569	0.290967	0.00362544	-8.10763	0	0
ENSMUSG00000026219	58.0487	94.0677	22.0296	0.234189	-2.09426	0	0
ENSMUSG00000026229	90.3211	127.756	52.8864	0.413965	-1.27242	0	0
ENSMUSG00000026260	115.684	70.0627	161.304	2.30228	1.20307	0	0
ENSMUSG00000026274	12.3113	24.2346	0.387916	0.0160067	-5.96518	0	0
ENSMUSG00000026305	40.4373	8.37795	72.4967	8.65328	3.11325	0	0
ENSMUSG00000026309	18.1543	2.18813	34.1204	15.5934	3.96286	0	0
ENSMUSG00000026319	63.1118	118.123	8.10075	0.068579	-3.86609	0	0
ENSMUSG00000026327	35.5988	71.1977	0	0	#NAME?	0	0
ENSMUSG00000026349	223.059	388.668	57.4499	0.147812	-2.75816	0	0
ENSMUSG00000026353	57.1051	15.9915	98.2188	6.14195	2.6187	0	0
ENSMUSG00000026356	63.078	32.6589	93.497	2.86283	1.51744	0	0
ENSMUSG00000026393	16.5633	3.0723	30.0543	9.78235	3.29018	0	0
ENSMUSG00000026398	22.1212	44.2424	0	0	#NAME?	0	0
ENSMUSG00000026414	1410.87	1915.62	906.112	0.473012	-1.08005	0	0
ENSMUSG00000026417	43.2128	69.2954	17.1303	0.247207	-2.01621	0	0
ENSMUSG00000026425	58.4806	109.074	7.88727	0.0723112	-3.78964	0	0
ENSMUSG00000026427	17.7631	1.09334	34.4329	31.4935	4.97698	0	0
ENSMUSG00000026456	90.7207	168.597	12.844	0.0761813	-3.71442	0	0
ENSMUSG00000026463	22.7843	43.0503	2.51833	0.0584974	-4.09548	0	0
ENSMUSG00000026464	51.4362	82.0685	20.8038	0.253494	-1.97998	0	0
ENSMUSG00000026473	79.9837	25.7644	134.203	5.20886	2.38097	0	0
ENSMUSG00000026478	36.8755	12.223	61.5281	5.0338	2.33165	0	0
ENSMUSG00000026480	28.613	56.78	0.446036	0.00785552	-6.99208	0	0
ENSMUSG00000026495	87.0944	165.004	9.18453	0.0556624	-4.16715	0	0
ENSMUSG00000026497	50.4999	100.864	0.135832	0.00134668	-9.53637	0	0
ENSMUSG00000026509	39.9207	11.0089	68.8326	6.25245	2.64442	0	0
ENSMUSG00000026516	19.8493	39.4848	0.213749	0.00541344	-7.52924	0	0
ENSMUSG00000026526	51.5068	21.763	81.2505	3.73343	1.9005	0	0
ENSMUSG00000026532	43.5028	78.833	8.17267	0.103671	-3.26992	0	0
ENSMUSG00000026566	37.1593	74.2414	0.0771731	0.00103949	-9.90991	0	0
ENSMUSG00000026571	138.62	234.992	42.2478	0.179784	-2.47566	0	0
ENSMUSG00000026577	48.7063	96.9461	0.46646	0.00481154	-7.69928	0	0
ENSMUSG00000026586	46.3906	5.51239	87.2688	15.8314	3.98472	0	0
ENSMUSG00000026604	22.6842	3.6224	41.746	11.5244	3.52662	0	0
ENSMUSG00000026615	33.3129	11.4397	55.1861	4.82407	2.27025	0	0
ENSMUSG00000026623	15.518	1.25844	29.7777	23.6623	4.56452	0	0
ENSMUSG00000026634	158.62	314.471	2.76831	0.00880306	-6.82778	0	0
ENSMUSG00000026664	219.279	335.968	102.589	0.305355	-1.71144	0	0
ENSMUSG00000026670	37.678	73.2464	2.10962	0.0288017	-5.1177	0	0
ENSMUSG00000026674	28.9787	2.39024	55.5672	23.2475	4.53901	0	0
ENSMUSG00000026678	114.272	58.95	169.594	2.8769	1.52452	0	0
ENSMUSG00000026687	94.0412	163.546	24.5366	0.150029	-2.73669	0	0
ENSMUSG00000026688	31.528	5.89218	57.1639	9.70164	3.27823	0	0
ENSMUSG00000026696	46.4763	1.75149	91.201	52.0704	5.70239	0	0
ENSMUSG00000026712	61.9286	0.683994	123.173	180.079	7.49249	0	0
ENSMUSG00000026723	20.0296	39.9624	0.096728	0.00242047	-8.6905	0	0
ENSMUSG00000026748	43.8935	6.21957	81.5674	13.1146	3.7131	0	0
ENSMUSG00000026750	26.0104	51.6712	0.349501	0.00676394	-7.20792	0	0
ENSMUSG00000026775	174.816	222.084	127.548	0.574321	-0.80007	0	0
ENSMUSG00000026784	25.3705	50.6064	0.13467	0.00266113	-8.55374	0	0
ENSMUSG00000026788	77.2673	153.663	0.871547	0.00567181	-7.46198	0	0
ENSMUSG00000026811	43.4869	85.5201	1.45372	0.0169986	-5.87844	0	0
ENSMUSG00000026817	160.327	54.4885	266.165	4.8848	2.2883	0	0
ENSMUSG00000026853	46.604	17.7877	75.4202	4.24003	2.08407	0	0
ENSMUSG00000026854	53.2627	102.014	4.51104	0.0442197	-4.49917	0	0
ENSMUSG00000026858	35.9054	71.7332	0.0776493	0.00108247	-9.85145	0	0
ENSMUSG00000026864	215.05	76.0727	354.027	4.65379	2.21841	0	0
ENSMUSG00000026879	234.925	132.857	336.994	2.53651	1.34285	0	0
ENSMUSG00000026889	27.5607	49.097	6.02447	0.122705	-3.02673	0	0
ENSMUSG00000026896	27.9046	50.1567	5.65244	0.112696	-3.1495	0	0
ENSMUSG00000026915	32.9194	62.8958	2.94302	0.0467921	-4.41759	0	0
ENSMUSG00000026924	11.2278	22.1462	0.309489	0.0139748	-6.16103	0	0
ENSMUSG00000026960	95.6599	179.742	11.5777	0.0644126	-3.95651	0	0
ENSMUSG00000026966	20.325	40.5723	0.0776562	0.00191402	-9.02918	0	0
ENSMUSG00000026987	96.7822	30.4589	163.105	5.35494	2.42087	0	0
ENSMUSG00000027011	26.6564	3.82929	49.4835	12.9224	3.6918	0	0
ENSMUSG00000027012	87.6273	143.059	32.1958	0.225053	-2.15167	0	0
ENSMUSG00000027018	21.9085	43.4121	0.404845	0.00932563	-6.74458	0	0
ENSMUSG00000027022	725.919	423.067	1028.77	2.43169	1.28196	0	0
ENSMUSG00000027067	49.405	95.2713	3.53876	0.0371441	-4.75073	0	0
ENSMUSG00000027082	19.1791	0.630566	37.7276	59.8313	5.90283	0	0
ENSMUSG00000027091	37.2775	71.3641	3.19095	0.0447137	-4.48314	0	0
ENSMUSG00000027104	44.0709	5.22208	82.9197	15.8787	3.98902	0	0
ENSMUSG00000027108	39.2368	11.4859	66.9876	5.83215	2.54403	0	0
ENSMUSG00000027170	48.8772	0.465214	97.2892	209.128	7.70824	0	0
ENSMUSG00000027173	45.2203	90.4406	0	0	#NAME?	0	0
ENSMUSG00000027177	76.96	11.565	142.355	12.3091	3.62165	0	0
ENSMUSG00000027180	41.6546	6.47695	76.8323	11.8624	3.56833	0	0
ENSMUSG00000027187	45.2827	3.44651	87.1188	25.2774	4.65978	0	0
ENSMUSG00000027193	36.5617	68.3813	4.742	0.0693464	-3.85004	0	0
ENSMUSG00000027200	26.3698	43.7151	9.02444	0.206437	-2.27622	0	0
ENSMUSG00000027204	41.4764	17.3355	65.6174	3.78515	1.92035	0	0
ENSMUSG00000027207	114.028	227.184	0.872499	0.0038405	-8.02449	0	0
ENSMUSG00000027238	14.2806	0.109018	28.4521	260.985	8.02783	0	0
ENSMUSG00000027253	49.9829	99.8889	0.076886	0.000769715	-10.3434	0	0
ENSMUSG00000027257	35.9957	68.3337	3.6578	0.0535285	-4.22355	0	0
ENSMUSG00000027272	148.37	76.2038	220.537	2.89404	1.53308	0	0
ENSMUSG00000027276	145.773	280.672	10.8747	0.038745	-4.68984	0	0
ENSMUSG00000027291	28.5821	56.699	0.465163	0.00820409	-6.92944	0	0
ENSMUSG00000027293	53.2492	18.9889	87.5096	4.60845	2.20428	0	0
ENSMUSG00000027346	103.061	138.29	67.8323	0.490506	-1.02766	0	0
ENSMUSG00000027357	25.9108	6.69076	45.1309	6.74526	2.75387	0	0
ENSMUSG00000027363	98.9135	195.658	2.16923	0.0110869	-6.495	0	0
ENSMUSG00000027365	283.017	504.192	61.8416	0.122655	-3.02732	0	0
ENSMUSG00000027366	35.0623	63.7143	6.41034	0.100611	-3.31315	0	0
ENSMUSG00000027367	94.1354	136.925	51.3462	0.374997	-1.41505	0	0
ENSMUSG00000027394	136.254	250.748	21.7605	0.0867823	-3.52646	0	0
ENSMUSG00000027395	11.0536	21.9728	0.134484	0.00612048	-7.35214	0	0
ENSMUSG00000027406	94.1454	182.561	5.72986	0.031386	-4.99373	0	0
ENSMUSG00000027447	107.428	63.3816	151.474	2.38988	1.25694	0	0
ENSMUSG00000027452	38.1642	64.0886	12.2397	0.190981	-2.3885	0	0
ENSMUSG00000027465	18.032	35.5784	0.485597	0.0136486	-6.1951	0	0
ENSMUSG00000027466	28.5662	55.6233	1.50904	0.0271296	-5.20399	0	0
ENSMUSG00000027472	46.4776	71.2452	21.71	0.304723	-1.71443	0	0
ENSMUSG00000027474	49.96	90.9138	9.00613	0.0990623	-3.33552	0	0
ENSMUSG00000027485	19.2346	38.4692	0	0	#NAME?	0	0
ENSMUSG00000027499	77.2064	42.4245	111.988	2.63971	1.40038	0	0
ENSMUSG00000027533	16.4865	31.7528	1.22013	0.038426	-4.70177	0	0
ENSMUSG00000027534	22.7698	41.9961	3.54346	0.0843759	-3.56702	0	0
ENSMUSG00000027550	46.8595	75.6713	18.0476	0.2385	-2.06794	0	0
ENSMUSG00000027589	175.016	340.808	9.22395	0.027065	-5.20743	0	0
ENSMUSG00000027605	158.268	312.973	3.56306	0.0113846	-6.45678	0	0
ENSMUSG00000027615	44.7324	70.8961	18.5688	0.261915	-1.93283	0	0
ENSMUSG00000027620	228.949	346.214	111.684	0.322587	-1.63224	0	0
ENSMUSG00000027639	83.7243	140.435	27.0137	0.192357	-2.37814	0	0
ENSMUSG00000027652	28.0515	50.0409	6.06216	0.121144	-3.0452	0	0
ENSMUSG00000027667	29.6861	58.6967	0.675585	0.0115098	-6.441	0	0
ENSMUSG00000027669	121.535	71.3772	171.692	2.40542	1.26629	0	0
ENSMUSG00000027677	44.6364	73.4149	15.8579	0.216003	-2.21088	0	0
ENSMUSG00000027706	69.7722	112.104	27.44	0.244772	-2.03049	0	0
ENSMUSG00000027750	92.3152	7.87551	176.755	22.4436	4.48823	0	0
ENSMUSG00000027763	164.399	109.361	219.438	2.00655	1.00472	0	0
ENSMUSG00000027770	212.759	394.011	31.5064	0.0799633	-3.64452	0	0
ENSMUSG00000027787	38.6868	77.0628	0.310692	0.00403168	-7.9544	0	0
ENSMUSG00000027804	84.2121	3.52677	164.897	46.756	5.54708	0	0
ENSMUSG00000027808	105.022	0.643834	209.4	325.239	8.34536	0	0
ENSMUSG00000027809	79.7717	152.686	6.85788	0.0449151	-4.47666	0	0
ENSMUSG00000027810	107.418	207.771	7.06527	0.0340051	-4.87811	0	0
ENSMUSG00000027828	50.3915	11.5362	89.2467	7.7362	2.95162	0	0
ENSMUSG00000027829	99.5254	183.718	15.3326	0.083457	-3.58282	0	0
ENSMUSG00000027852	282.206	357.577	206.836	0.578437	-0.789768	0	0
ENSMUSG00000027861	313.031	123.71	502.353	4.06074	2.02174	0	0
ENSMUSG00000027865	12.2797	24.0368	0.522542	0.0217392	-5.52355	0	0
ENSMUSG00000027879	44.2697	12.0975	76.4419	6.31884	2.65966	0	0
ENSMUSG00000027893	68.0152	27.0029	109.028	4.03763	2.01351	0	0
ENSMUSG00000027896	18.0364	35.9953	0.0775695	0.00215499	-8.8581	0	0
ENSMUSG00000027900	64.0804	123.692	4.46838	0.0361249	-4.79086	0	0
ENSMUSG00000027951	39.4989	78.4159	0.581999	0.00742195	-7.07399	0	0
ENSMUSG00000027966	12.9242	25.7322	0.116243	0.00451744	-7.79028	0	0
ENSMUSG00000027993	26.3132	51.9672	0.659163	0.0126842	-6.30082	0	0
ENSMUSG00000028034	21.3965	1.96938	40.8236	20.7292	4.37359	0	0
ENSMUSG00000028035	39.9559	4.37774	75.5341	17.2541	4.10887	0	0
ENSMUSG00000028053	43.8823	81.7065	6.05806	0.0741442	-3.75352	0	0
ENSMUSG00000028057	30.9855	61.9129	0.0581502	0.000939226	-10.0562	0	0
ENSMUSG00000028081	355.593	249.222	461.964	1.85362	0.890347	0	0
ENSMUSG00000028085	19.7266	0.806693	38.6466	47.9074	5.58218	0	0
ENSMUSG00000028093	31.2177	62.4354	0	0	#NAME?	0	0
ENSMUSG00000028099	30.5402	61.0225	0.0580297	0.000950957	-10.0383	0	0
ENSMUSG00000028101	28.0361	55.1612	0.910923	0.0165138	-5.92018	0	0
ENSMUSG00000028109	11.963	23.926	0	0	#NAME?	0	0
ENSMUSG00000028116	213.955	49.1656	378.744	7.70344	2.9455	0	0
ENSMUSG00000028124	54.0393	88.5402	19.5385	0.220673	-2.18002	0	0
ENSMUSG00000028127	33.728	55.5285	11.9275	0.214799	-2.21894	0	0
ENSMUSG00000028149	68.5479	133.125	3.97076	0.0298273	-5.06722	0	0
ENSMUSG00000028156	55.3549	20.8483	89.8615	4.31026	2.10777	0	0
ENSMUSG00000028165	20.9086	0.766084	41.051	53.5855	5.74377	0	0
ENSMUSG00000028212	27.2864	53.857	0.715664	0.0132882	-6.23371	0	0
ENSMUSG00000028221	24.7611	1.27365	48.2486	37.8823	5.24345	0	0
ENSMUSG00000028223	64.7544	109.254	20.255	0.185394	-2.43133	0	0
ENSMUSG00000028243	68.7571	136.818	0.696287	0.00508915	-7.61836	0	0
ENSMUSG00000028248	159.762	112.885	206.639	1.83053	0.872264	0	0
ENSMUSG00000028261	85.374	133.353	37.3944	0.280416	-1.83436	0	0
ENSMUSG00000028273	393.987	258.337	529.636	2.05017	1.03575	0	0
ENSMUSG00000028277	64.7869	123.222	6.35143	0.0515444	-4.27804	0	0
ENSMUSG00000028282	15.0612	1.55929	28.5631	18.3181	4.19519	0	0
ENSMUSG00000028284	16.2185	29.4368	3.00022	0.101921	-3.29448	0	0
ENSMUSG00000028348	66.3107	109.403	23.2185	0.212229	-2.2363	0	0
ENSMUSG00000028367	37.3436	1.49056	73.1966	49.1067	5.61785	0	0
ENSMUSG00000028382	34.7248	9.14455	60.3051	6.59465	2.7213	0	0
ENSMUSG00000028385	19.6236	39.0148	0.232326	0.00595481	-7.39173	0	0
ENSMUSG00000028407	24.145	41.0515	7.2385	0.176327	-2.50367	0	0
ENSMUSG00000028411	26.2914	3.9249	48.6578	12.3972	3.63194	0	0
ENSMUSG00000028423	65.0239	126.272	3.77566	0.029901	-5.06366	0	0
ENSMUSG00000028433	51.1716	94.871	7.47225	0.0787622	-3.66635	0	0
ENSMUSG00000028443	27.5227	52.3338	2.71153	0.0518121	-4.27057	0	0
ENSMUSG00000028447	43.6286	78.8211	8.43618	0.107029	-3.22392	0	0
ENSMUSG00000028465	47.2418	83.6427	10.8409	0.129609	-2.94776	0	0
ENSMUSG00000028483	43.3987	68.2129	18.5845	0.272448	-1.87594	0	0
ENSMUSG00000028484	19.6987	36.163	3.23428	0.0894361	-3.483	0	0
ENSMUSG00000028514	41.67	69.4918	13.8481	0.199277	-2.32715	0	0
ENSMUSG00000028517	163.458	72.1587	254.757	3.53051	1.81988	0	0
ENSMUSG00000028559	142.007	5.81275	278.201	47.8605	5.58076	0	0
ENSMUSG00000028565	152.611	60.4701	244.752	4.04749	2.01703	0	0
ENSMUSG00000028577	18.2358	3.52732	32.9443	9.33974	3.22338	0	0
ENSMUSG00000028601	33.2553	65.1908	1.31986	0.0202461	-5.62621	0	0
ENSMUSG00000028603	126.005	31.6591	220.35	6.96008	2.7991	0	0
ENSMUSG00000028609	15.8288	30.0319	1.62575	0.0541341	-4.20732	0	0
ENSMUSG00000028613	18.2466	36.0295	0.46379	0.0128725	-6.27956	0	0
ENSMUSG00000028617	17.8751	35.6542	0.0961047	0.00269547	-8.53525	0	0
ENSMUSG00000028618	29.7826	2.31096	57.2542	24.7751	4.63082	0	0
ENSMUSG00000028622	105.768	5.11089	206.426	40.3895	5.33591	0	0
ENSMUSG00000028633	22.8865	43.7791	1.9939	0.0455445	-4.45658	0	0
ENSMUSG00000028639	564.876	355.111	774.642	2.18141	1.12526	0	0
ENSMUSG00000028648	89.1705	134.361	43.9799	0.327326	-1.6112	0	0
ENSMUSG00000028649	208.464	330.179	86.7501	0.262737	-1.92831	0	0
ENSMUSG00000028653	56.0778	112.156	0	0	#NAME?	0	0
ENSMUSG00000028673	33.1992	6.56237	59.836	9.11804	3.18872	0	0
ENSMUSG00000028675	305.933	163.992	447.873	2.73107	1.44947	0	0
ENSMUSG00000028676	115.587	45.2511	185.922	4.10869	2.03868	0	0
ENSMUSG00000028698	17.0158	33.915	0.116525	0.0034358	-8.18514	0	0
ENSMUSG00000028790	38.5387	72.8775	4.20002	0.0576312	-4.11701	0	0
ENSMUSG00000028797	50.9834	18.0717	83.8951	4.64234	2.21485	0	0
ENSMUSG00000028798	12.1271	24.0421	0.21198	0.00881702	-6.82549	0	0
ENSMUSG00000028809	119.054	200.461	37.6478	0.187806	-2.41268	0	0
ENSMUSG00000028830	29.2598	52.8418	5.67782	0.107449	-3.21827	0	0
ENSMUSG00000028837	16.4927	31.8821	1.10329	0.0346052	-4.85287	0	0
ENSMUSG00000028886	30.8503	60.6915	1.00906	0.016626	-5.91041	0	0
ENSMUSG00000028906	34.3226	6.97317	61.6721	8.84419	3.14473	0	0
ENSMUSG00000028932	72.3639	129.801	14.9267	0.114997	-3.12034	0	0
ENSMUSG00000028936	78.0245	43.2151	112.834	2.61098	1.38459	0	0
ENSMUSG00000028973	64.4542	126.527	2.38178	0.0188243	-5.73126	0	0
ENSMUSG00000028995	37.7054	58.8939	16.5169	0.280451	-1.83418	0	0
ENSMUSG00000028996	52.0362	12.2374	91.8349	7.50446	2.90775	0	0
ENSMUSG00000029004	227.859	170.918	284.8	1.6663	0.736646	0	0
ENSMUSG00000029007	33.2934	1.75268	64.8341	36.9913	5.20912	0	0
ENSMUSG00000029019	280.173	62.3506	497.996	7.98703	2.99766	0	0	Nppb
ENSMUSG00000029056	19.8261	36.9596	2.69254	0.0728508	-3.77891	0	0
ENSMUSG00000029076	36.8504	58.6173	15.0835	0.257322	-1.95835	0	0
ENSMUSG00000029101	33.2639	65.0556	1.47218	0.0226296	-5.46565	0	0
ENSMUSG00000029103	57.044	106.36	7.72777	0.0726565	-3.78276	0	0
ENSMUSG00000029134	36.1368	59.8642	12.4094	0.207292	-2.27026	0	0
ENSMUSG00000029144	73.2778	34.5123	112.043	3.24647	1.69887	0	0
ENSMUSG00000029146	35.4868	2.48866	68.485	27.5188	4.78235	0	0
ENSMUSG00000029162	14.0741	28.1483	0	0	#NAME?	0	0
ENSMUSG00000029163	46.821	82.5657	11.0763	0.134151	-2.89807	0	0
ENSMUSG00000029199	26.9761	4.38789	49.5642	11.2957	3.4977	0	0
ENSMUSG00000029201	45.1721	72.411	17.9331	0.247657	-2.01358	0	0
ENSMUSG00000029202	27.4509	1.95509	52.9466	27.0814	4.75923	0	0
ENSMUSG00000029203	70.045	127.736	12.3544	0.0967183	-3.37007	0	0
ENSMUSG00000029207	26.7034	4.81432	48.5925	10.0933	3.33533	0	0
ENSMUSG00000029221	66.2806	108.012	24.5495	0.227286	-2.13742	0	0
ENSMUSG00000029238	116.526	21.8601	211.192	9.66107	3.27218	0	0
ENSMUSG00000029265	27.3713	51.9973	2.74523	0.0527956	-4.24344	0	0
ENSMUSG00000029283	64.102	105.236	22.9676	0.218248	-2.19596	0	0
ENSMUSG00000029287	30.685	8.21797	53.152	6.46777	2.69327	0	0
ENSMUSG00000029291	52.0145	8.54297	95.4861	11.1772	3.48248	0	0
ENSMUSG00000029319	125.93	238.919	12.9412	0.0541654	-4.20648	0	0
ENSMUSG00000029373	45.3028	86.0345	4.57099	0.0531297	-4.23434	0	0
ENSMUSG00000029384	32.5037	65.0074	0	0	#NAME?	0	0
ENSMUSG00000029403	19.9411	37.5203	2.36186	0.0629488	-3.98968	0	0
ENSMUSG00000029427	26.8138	53.5113	0.116219	0.00217185	-8.84686	0	0
ENSMUSG00000029428	35.0097	1.21646	68.803	56.5599	5.82171	0	0
ENSMUSG00000029452	19.4737	38.9475	0	0	#NAME?	0	0
ENSMUSG00000029458	73.7668	145.347	2.18693	0.0150463	-6.05445	0	0
ENSMUSG00000029467	1903.34	1401.06	2405.61	1.71699	0.779879	0	0
ENSMUSG00000029471	14.8889	29.7389	0.0388187	0.00130531	-9.58139	0	0
ENSMUSG00000029472	63.1056	108.935	17.2763	0.158593	-2.6566	0	0
ENSMUSG00000029477	27.1425	54.2849	0	0	#NAME?	0	0
ENSMUSG00000029478	26.3387	6.1742	46.5032	7.53185	2.913	0	0
ENSMUSG00000029486	20.8543	40.2735	1.43503	0.0356321	-4.81068	0	0
ENSMUSG00000029499	25.8005	50.303	1.29808	0.0258053	-5.27619	0	0
ENSMUSG00000029501	33.172	0.122483	66.2216	540.66	9.07858	0	0
ENSMUSG00000029507	10.4002	20.8004	0	0	#NAME?	0	0
ENSMUSG00000029528	23.7776	47.1099	0.445239	0.00945107	-6.72531	0	0
ENSMUSG00000029563	29.1652	0.901863	57.4285	63.6776	5.99271	0	0
ENSMUSG00000029569	39.2174	76.072	2.36278	0.0310598	-5.00881	0	0
ENSMUSG00000029577	70.4281	32.149	108.707	3.38136	1.7576	0	0
ENSMUSG00000029580	1175.09	755.38	1594.81	2.11127	1.07811	0	0
ENSMUSG00000029591	10.1024	20.1083	0.0965827	0.00480314	-7.70181	0	0
ENSMUSG00000029614	28.7961	5.78601	51.8063	8.95371	3.16249	0	0
ENSMUSG00000029629	54.186	98.3837	9.98835	0.101524	-3.3001	0	0
ENSMUSG00000029632	145.437	98.7352	192.139	1.94601	0.960517	0	0
ENSMUSG00000029634	52.0288	14.8623	89.1953	6.00143	2.58531	0	0
ENSMUSG00000029641	57.188	113.952	0.423903	0.00372001	-8.07048	0	0
ENSMUSG00000029655	26.6282	47.8734	5.3831	0.112444	-3.15272	0	0
ENSMUSG00000029661	103.517	29.7207	177.314	5.966	2.57677	0	0
ENSMUSG00000029672	276.26	549.465	3.05566	0.00556117	-7.4904	0	0
ENSMUSG00000029679	22.0107	44.0214	0	0	#NAME?	0	0
ENSMUSG00000029686	16.0997	30.4723	1.72711	0.056678	-4.14107	0	0
ENSMUSG00000029701	111.067	175.238	46.8963	0.267614	-1.90177	0	0
ENSMUSG00000029726	33.0719	64.2804	1.86342	0.028989	-5.10835	0	0
ENSMUSG00000029729	18.0389	1.61302	34.4648	21.3666	4.41729	0	0
ENSMUSG00000029765	16.2099	3.54251	28.8774	8.15166	3.02709	0	0
ENSMUSG00000029767	37.3993	12.4258	62.3729	5.01965	2.32759	0	0
ENSMUSG00000029776	72.9845	132.957	13.012	0.0978665	-3.35304	0	0
ENSMUSG00000029782	28.7288	0.766049	56.6915	74.0051	6.20955	0	0
ENSMUSG00000029823	289.04	427.078	151.002	0.35357	-1.49993	0	0
ENSMUSG00000029840	65.2375	14.3212	116.154	8.11061	3.01981	0	0
ENSMUSG00000029843	12.7967	25.5934	0	0	#NAME?	0	0
ENSMUSG00000029920	36.3549	64.5922	8.11756	0.125674	-2.99224	0	0
ENSMUSG00000029994	23.7129	3.1162	44.3096	14.2191	3.82976	0	0
ENSMUSG00000030002	88.7211	128.915	48.5276	0.376431	-1.40954	0	0
ENSMUSG00000030020	21.5488	1.80583	41.2918	22.8658	4.51512	0	0
ENSMUSG00000030058	23.1096	1.31241	44.9069	34.217	5.09664	0	0
ENSMUSG00000030060	18.3972	3.593	33.2014	9.24059	3.20798	0	0
ENSMUSG00000030062	74.419	131.099	17.7392	0.135311	-2.88564	0	0
ENSMUSG00000030116	86.0266	5.09894	166.954	32.743	5.03311	0	0
ENSMUSG00000030120	18.8368	1.59959	36.074	22.552	4.49519	0	0
ENSMUSG00000030126	69.706	11.7605	127.651	10.8543	3.44019	0	0
ENSMUSG00000030145	57.7268	7.96371	107.49	13.4975	3.75462	0	0
ENSMUSG00000030166	19.3751	38.7111	0.0390808	0.00100955	-9.95207	0	0
ENSMUSG00000030180	37.1738	15.0746	59.2729	3.93199	1.97526	0	0
ENSMUSG00000030207	34.602	11.3532	57.8507	5.09556	2.34924	0	0
ENSMUSG00000030208	42.7959	4.27801	81.3139	19.0074	4.24849	0	0
ENSMUSG00000030220	64.1298	105.559	22.701	0.215056	-2.21722	0	0
ENSMUSG00000030223	21.1103	38.8891	3.33146	0.0856655	-3.54514	0	0
ENSMUSG00000030226	36.3803	1.72289	71.0378	41.2317	5.36568	0	0
ENSMUSG00000030228	10.7279	21.3977	0.0581543	0.00271778	-8.52336	0	0
ENSMUSG00000030231	13.9654	26.6706	1.26011	0.047247	-4.40363	0	0
ENSMUSG00000030246	167.55	213.079	122.022	0.572662	-0.804245	0	0
ENSMUSG00000030256	93.4568	177.55	9.36399	0.0527402	-4.24495	0	0
ENSMUSG00000030313	24.0301	43.0042	5.05609	0.117572	-3.08838	0	0
ENSMUSG00000030330	226.185	363.212	89.1585	0.245472	-2.02637	0	0
ENSMUSG00000030335	72.7092	111.577	33.8409	0.303295	-1.72121	0	0
ENSMUSG00000030357	110.897	180.331	41.4638	0.229932	-2.12072	0	0
ENSMUSG00000030386	64.8087	120.299	9.31824	0.0774589	-3.69043	0	0
ENSMUSG00000030401	53.3663	105.222	1.51023	0.0143527	-6.12253	0	0
ENSMUSG00000030417	118.602	166.443	70.7613	0.425138	-1.234	0	0
ENSMUSG00000030423	16.6954	33.294	0.0967113	0.00290477	-8.42736	0	0
ENSMUSG00000030451	93.7037	44.8876	142.52	3.17504	1.66677	0	0
ENSMUSG00000030452	62.5814	105.399	19.7634	0.18751	-2.41496	0	0
ENSMUSG00000030470	343.824	170.519	517.129	3.03267	1.60059	0	0
ENSMUSG00000030512	58.7763	0.397026	117.156	295.083	8.20498	0	0
ENSMUSG00000030516	125.552	221.599	29.5046	0.133144	-2.90894	0	0
ENSMUSG00000030534	26.598	49.3813	3.81456	0.0772471	-3.69438	0	0
ENSMUSG00000030546	27.8152	55.6304	0	0	#NAME?	0	0
ENSMUSG00000030605	31.2045	2.93875	59.4703	20.2366	4.33889	0	0
ENSMUSG00000030619	87.3218	161.669	12.9748	0.0802556	-3.63925	0	0
ENSMUSG00000030621	57.274	85.8181	28.73	0.334778	-1.57872	0	0
ENSMUSG00000030629	150.718	207.607	93.8299	0.45196	-1.14573	0	0
ENSMUSG00000030647	31.3199	10.6774	51.9625	4.86661	2.28292	0	0
ENSMUSG00000030660	68.9111	137.085	0.737607	0.00538067	-7.538	0	0
ENSMUSG00000030663	17.0525	0.9019	33.2031	36.8146	5.20221	0	0
ENSMUSG00000030717	45.7827	0.314632	91.2507	290.023	8.18002	0	0
ENSMUSG00000030727	15.1799	30.3405	0.0194016	0.000639461	-10.6109	0	0
ENSMUSG00000030748	10.4581	20.8771	0.0390808	0.00187195	-9.06124	0	0
ENSMUSG00000030751	85.5221	167.695	3.34885	0.0199698	-5.64603	0	0
ENSMUSG00000030788	13.0971	24.9754	1.2188	0.0488003	-4.35697	0	0
ENSMUSG00000030802	23.5508	1.95618	45.1455	23.0784	4.52847	0	0
ENSMUSG00000030805	68.1185	124.987	11.2498	0.0900078	-3.47381	0	0
ENSMUSG00000030846	108.43	38.1061	178.754	4.69095	2.22988	0	0
ENSMUSG00000030847	60.291	25.3739	95.2081	3.75221	1.90774	0	0
ENSMUSG00000030850	45.9173	75.1847	16.6499	0.221453	-2.17492	0	0
ENSMUSG00000030852	104.799	149.389	60.2087	0.403033	-1.31103	0	0
ENSMUSG00000030868	10.2255	20.3148	0.136331	0.00671091	-7.21927	0	0
ENSMUSG00000030878	20.3387	40.6775	0	0	#NAME?	0	0
ENSMUSG00000030884	88.9322	122.727	55.1377	0.449272	-1.15434	0	0
ENSMUSG00000030917	34.149	4.55271	63.7453	14.0016	3.80752	0	0
ENSMUSG00000030921	96.9933	131.484	62.5026	0.475363	-1.0729	0	0
ENSMUSG00000030965	27.9622	50.1915	5.73299	0.114222	-3.13008	0	0
ENSMUSG00000030970	34.2385	66.8299	1.64715	0.0246468	-5.34245	0	0
ENSMUSG00000030986	10.0902	20.0058	0.174476	0.00872124	-6.84125	0	0
ENSMUSG00000031022	14.1624	28.1695	0.155305	0.00551322	-7.50289	0	0
ENSMUSG00000031078	48.9023	81.8099	15.9948	0.195512	-2.35467	0	0
ENSMUSG00000031093	28.6804	57.3608	0	0	#NAME?	0	0
ENSMUSG00000031095	43.1705	12.5118	73.8291	5.90075	2.5609	0	0
ENSMUSG00000031133	85.5537	159.833	11.2746	0.0705397	-3.82542	0	0
ENSMUSG00000031147	41.0479	65.0512	17.0447	0.262019	-1.93226	0	0
ENSMUSG00000031166	55.9806	94.0983	17.8629	0.189832	-2.3972	0	0
ENSMUSG00000031214	23.6175	6.25892	40.9761	6.54683	2.7108	0	0
ENSMUSG00000031229	201.021	280.707	121.335	0.432249	-1.21007	0	0
ENSMUSG00000031232	25.0004	6.22904	43.7718	7.02706	2.81292	0	0
ENSMUSG00000031245	46.2582	86.7089	5.80751	0.0669771	-3.90019	0	0
ENSMUSG00000031246	168.933	17.8271	320.039	17.9524	4.16611	0	0
ENSMUSG00000031262	53.8911	106.041	1.74132	0.0164212	-5.9283	0	0
ENSMUSG00000031311	21.8039	2.08989	41.5178	19.866	4.31223	0	0
ENSMUSG00000031328	34.2882	60.7161	7.86036	0.129461	-2.94941	0	0
ENSMUSG00000031337	17.9019	33.9432	1.86057	0.0548143	-4.1893	0	0
ENSMUSG00000031342	21.7048	1.96978	41.4399	21.0378	4.39491	0	0
ENSMUSG00000031353	51.6425	78.0807	25.2043	0.322798	-1.6313	0	0
ENSMUSG00000031375	61.742	7.37188	116.112	15.7507	3.97734	0	0
ENSMUSG00000031392	99.112	148.116	50.1081	0.338303	-1.56361	0	0
ENSMUSG00000031402	14.6191	1.92611	27.312	14.1799	3.82577	0	0
ENSMUSG00000031403	24.4817	43.4026	5.56084	0.128122	-2.96441	0	0
ENSMUSG00000031438	58.7024	105.536	11.8686	0.11246	-3.15252	0	0
ENSMUSG00000031447	45.7619	1.87242	89.6514	47.88	5.58135	0	0
ENSMUSG00000031479	40.2583	64.8999	15.6166	0.240626	-2.05514	0	0
ENSMUSG00000031502	118.722	27.546	209.898	7.61992	2.92978	0	0
ENSMUSG00000031503	159.29	244.661	73.9182	0.302124	-1.72678	0	0
ENSMUSG00000031508	77.6348	119.369	35.9008	0.300755	-1.73334	0	0
ENSMUSG00000031532	71.9311	27.2763	116.586	4.27425	2.09567	0	0
ENSMUSG00000031563	42.8054	85.1264	0.484486	0.00569138	-7.45701	0	0
ENSMUSG00000031576	48.1907	96.3234	0.0579472	0.00060159	-10.6989	0	0
ENSMUSG00000031578	12.639	24.699	0.578919	0.023439	-5.41495	0	0
ENSMUSG00000031590	45.6223	84.5215	6.72311	0.0795432	-3.65212	0	0
ENSMUSG00000031622	40.9572	14.1473	67.7671	4.79011	2.26006	0	0
ENSMUSG00000031633	1289.84	1454.34	1125.34	0.773783	-0.369999	0	0
ENSMUSG00000031634	60.518	111.315	9.72146	0.0873333	-3.51732	0	0
ENSMUSG00000031636	16.9035	33.7299	0.0772237	0.00228948	-8.77077	0	0
ENSMUSG00000031667	86.7314	18.4439	155.019	8.40487	3.07122	0	0
ENSMUSG00000031701	82.801	34.4586	131.143	3.80582	1.92821	0	0
ENSMUSG00000031728	14.5547	29.1094	0	0	#NAME?	0	0
ENSMUSG00000031729	46.7308	89.3732	4.0885	0.0457464	-4.4502	0	0
ENSMUSG00000031730	37.0717	70.889	3.2543	0.0459069	-4.44514	0	0
ENSMUSG00000031736	25.9737	51.9474	0	0	#NAME?	0	0
ENSMUSG00000031765	46.7741	15.0955	78.4528	5.19711	2.37771	0	0
ENSMUSG00000031770	112.149	190.983	33.3138	0.174433	-2.51926	0	0
ENSMUSG00000031781	22.845	44.7626	0.927527	0.020721	-5.59276	0	0
ENSMUSG00000031782	42.2946	16.1884	68.4008	4.22531	2.07906	0	0
ENSMUSG00000031819	12.7785	24.3547	1.20241	0.0493709	-4.34019	0	0
ENSMUSG00000031835	40.1829	78.3341	2.03171	0.0259365	-5.26887	0	0
ENSMUSG00000031839	34.2164	4.22879	64.2041	15.1826	3.92435	0	0
ENSMUSG00000031841	52.2777	23.6616	80.8937	3.41878	1.77348	0	0
ENSMUSG00000031871	128.471	50.3833	206.559	4.09975	2.03554	0	0
ENSMUSG00000031875	12.9867	1.87001	24.1034	12.8895	3.68812	0	0
ENSMUSG00000031878	40.6542	73.8184	7.48993	0.101464	-3.30096	0	0
ENSMUSG00000031925	41.785	77.2979	6.27217	0.0811428	-3.62339	0	0
ENSMUSG00000031928	41.05	75.4391	6.6609	0.088295	-3.50152	0	0
ENSMUSG00000031930	59.9188	119.277	0.560508	0.00469922	-7.73336	0	0
ENSMUSG00000031935	32.7368	64.8537	0.6199	0.00955843	-6.70901	0	0
ENSMUSG00000031939	21.6692	41.9449	1.39363	0.0332252	-4.91158	0	0
ENSMUSG00000031951	15.3058	30.5731	0.0386135	0.00126299	-9.62894	0	0
ENSMUSG00000031954	12.4652	24.3687	0.561739	0.0230516	-5.43899	0	0
ENSMUSG00000031957	18.3805	36.761	0	0	#NAME?	0	0
ENSMUSG00000031982	33.0576	66.1153	0	0	#NAME?	0	0
ENSMUSG00000032010	66.2862	102.386	30.1864	0.294829	-1.76205	0	0
ENSMUSG00000032030	14.7104	27.4415	1.9792	0.0721241	-3.79337	0	0
ENSMUSG00000032186	35.6864	13.1921	58.1807	4.41026	2.14086	0	0
ENSMUSG00000032192	14.2815	27.1302	1.4328	0.0528119	-4.24299	0	0
ENSMUSG00000032212	89.5589	130.249	48.8684	0.375191	-1.4143	0	0
ENSMUSG00000032216	188.481	243.461	133.501	0.548347	-0.86684	0	0
ENSMUSG00000032231	54.9416	8.33501	101.548	12.1833	3.60684	0	0
ENSMUSG00000032232	26.5667	51.5293	1.60414	0.0311307	-5.00552	0	0
ENSMUSG00000032235	52.2606	99.1537	5.36743	0.0541325	-4.20736	0	0
ENSMUSG00000032265	30.4858	6.44195	54.5296	8.46476	3.08147	0	0
ENSMUSG00000032279	110.159	52.9393	167.378	3.1617	1.6607	0	0
ENSMUSG00000032281	10.7381	21.4763	0	0	#NAME?	0	0
ENSMUSG00000032295	29.4977	57.0551	1.94025	0.0340066	-4.87804	0	0
ENSMUSG00000032301	69.6792	11.5308	127.828	11.0858	3.47064	0	0
ENSMUSG00000032322	13.5689	27.1378	0	0	#NAME?	0	0
ENSMUSG00000032324	158.153	89.0925	227.214	2.55031	1.35067	0	0
ENSMUSG00000032336	17.3405	33.4232	1.25777	0.0376318	-4.73191	0	0
ENSMUSG00000032340	25.0763	48.7749	1.37768	0.0282456	-5.14583	0	0
ENSMUSG00000032363	15.5051	30.8356	0.174645	0.00566375	-7.46403	0	0
ENSMUSG00000032366	1549.24	1287.61	1810.87	1.40638	0.49199	0	0
ENSMUSG00000032377	127.21	52.7957	201.624	3.81894	1.93317	0	0
ENSMUSG00000032384	33.4106	65.6419	1.17925	0.0179649	-5.79867	0	0
ENSMUSG00000032386	35.9367	65.6782	6.19515	0.0943259	-3.4062	0	0
ENSMUSG00000032398	14.1541	1.04047	27.2677	26.207	4.71188	0	0
ENSMUSG00000032399	307.457	221.448	393.465	1.77678	0.829269	0	0
ENSMUSG00000032410	27.5385	52.4818	2.59517	0.0494489	-4.33792	0	0
ENSMUSG00000032420	34.9996	64.599	5.40019	0.0835956	-3.58043	0	0
ENSMUSG00000032435	75.3707	10.0755	140.666	13.9611	3.80335	0	0
ENSMUSG00000032440	81.6653	4.71741	158.613	33.6229	5.07137	0	0
ENSMUSG00000032449	117.59	202.711	32.4682	0.16017	-2.64232	0	0
ENSMUSG00000032495	205.288	69.997	340.579	4.86562	2.28262	0	0
ENSMUSG00000032508	189.099	364.68	13.5177	0.0370673	-4.75371	0	0
ENSMUSG00000032525	49.1376	79.7301	18.5451	0.232598	-2.10409	0	0
ENSMUSG00000032531	35.8077	61.008	10.6074	0.173869	-2.52393	0	0
ENSMUSG00000032551	49.1028	97.7612	0.44435	0.00454526	-7.78142	0	0
ENSMUSG00000032557	71.6906	119.618	23.7628	0.198655	-2.33166	0	0
ENSMUSG00000032562	86.0644	22.9648	149.164	6.49534	2.69941	0	0
ENSMUSG00000032570	56.9045	101.602	12.2066	0.120141	-3.0572	0	0
ENSMUSG00000032621	60.1309	102.791	17.471	0.169967	-2.55667	0	0
ENSMUSG00000032624	45.545	1.20311	89.8869	74.7119	6.22327	0	0
ENSMUSG00000032648	113.253	179.361	47.1457	0.262854	-1.92767	0	0
ENSMUSG00000032649	78.7523	41.2548	116.25	2.81786	1.4946	0	0
ENSMUSG00000032656	11.0011	21.9828	0.0194639	0.000885415	-10.1414	0	0
ENSMUSG00000032688	21.0919	42.1448	0.0390808	0.000927299	-10.0747	0	0
ENSMUSG00000032705	27.4058	50.4515	4.3602	0.0864237	-3.53243	0	0
ENSMUSG00000032712	73.9181	113.63	34.2058	0.301027	-1.73203	0	0
ENSMUSG00000032727	41.8668	6.50626	77.2273	11.8697	3.56921	0	0
ENSMUSG00000032740	145.578	245.006	46.1497	0.188362	-2.40842	0	0
ENSMUSG00000032744	15.6251	0.655274	30.5948	46.6902	5.54505	0	0
ENSMUSG00000032766	101.682	155.946	47.4192	0.304075	-1.7175	0	0
ENSMUSG00000032803	39.9908	11.5854	68.3962	5.90364	2.5616	0	0
ENSMUSG00000032826	48.4107	75.7103	21.1111	0.278841	-1.84249	0	0
ENSMUSG00000032827	65.1514	119.365	10.9377	0.0916327	-3.44799	0	0
ENSMUSG00000032841	26.2088	0.0544806	52.3632	961.135	9.9086	0	0
ENSMUSG00000032849	34.1495	68.299	0	0	#NAME?	0	0
ENSMUSG00000032952	25.5276	50.1835	0.87174	0.017371	-5.84717	0	0
ENSMUSG00000032959	76.3768	10.3945	142.359	13.6956	3.77564	0	0
ENSMUSG00000033014	98.2416	157.255	39.228	0.249454	-2.00315	0	0
ENSMUSG00000033032	120.163	30.2436	210.082	6.94634	2.79625	0	0
ENSMUSG00000033088	11.7431	23.3516	0.134717	0.00576907	-7.43745	0	0
ENSMUSG00000033099	14.0393	26.8997	1.17888	0.0438252	-4.51209	0	0
ENSMUSG00000033157	21.1143	41.9572	0.271362	0.0064676	-7.27255	0	0
ENSMUSG00000033174	61.5626	103.901	19.2243	0.185026	-2.4342	0	0
ENSMUSG00000033184	39.6476	10.8097	68.4855	6.33555	2.66347	0	0
ENSMUSG00000033186	44.0898	1.17663	87.0029	73.9426	6.20833	0	0
ENSMUSG00000033209	26.6426	51.6989	1.58623	0.030682	-5.02646	0	0
ENSMUSG00000033237	35.9034	66.2656	5.54125	0.0836219	-3.57998	0	0
ENSMUSG00000033327	31.895	54.6542	9.13579	0.167156	-2.58073	0	0
ENSMUSG00000033364	149.421	234.755	64.0876	0.272998	-1.87304	0	0
ENSMUSG00000033400	64.566	93.3559	35.776	0.383222	-1.38375	0	0
ENSMUSG00000033429	30.9609	56.3899	5.53199	0.0981026	-3.34957	0	0
ENSMUSG00000033454	25.3872	7.86081	42.9135	5.45918	2.44868	0	0
ENSMUSG00000033502	18.1463	36.1956	0.0969295	0.00267794	-8.54466	0	0
ENSMUSG00000033581	79.9669	1.6815	158.252	94.1138	6.55633	0	0
ENSMUSG00000033610	19.0812	4.4835	33.679	7.51176	2.90915	0	0
ENSMUSG00000033671	104.789	3.00562	206.573	68.7287	6.10284	0	0
ENSMUSG00000033767	13.2769	25.9739	0.579939	0.0223278	-5.48502	0	0
ENSMUSG00000033847	33.8594	67.6606	0.0581477	0.000859402	-10.1844	0	0
ENSMUSG00000033910	24.1637	3.22761	45.0998	13.9731	3.80458	0	0
ENSMUSG00000033916	52.9616	12.329	93.5941	7.59137	2.92436	0	0
ENSMUSG00000033943	167.835	231.82	103.849	0.447974	-1.15851	0	0
ENSMUSG00000033965	50.9547	1.22873	100.681	81.9388	6.35647	0	0
ENSMUSG00000034007	29.5979	54.7166	4.47928	0.0818632	-3.61064	0	0
ENSMUSG00000034035	44.8162	89.6323	0	0	#NAME?	0	0
ENSMUSG00000034055	19.8121	35.4839	4.14039	0.116684	-3.09933	0	0
ENSMUSG00000034101	110.22	186.805	33.6354	0.180056	-2.47348	0	0
ENSMUSG00000034109	78.4918	7.91678	149.067	18.8292	4.2349	0	0
ENSMUSG00000034158	47.7725	14.9707	80.5743	5.38213	2.42818	0	0
ENSMUSG00000034168	86.9917	169.198	4.78573	0.0282849	-5.14383	0	0
ENSMUSG00000034187	37.6991	60.8139	14.5842	0.239817	-2.06	0	0
ENSMUSG00000034203	23.3665	3.94792	42.7851	10.8374	3.43794	0	0
ENSMUSG00000034206	28.9729	49.4603	8.48556	0.171563	-2.54319	0	0
ENSMUSG00000034235	10.0617	19.9101	0.213256	0.0107109	-6.54477	0	0
ENSMUSG00000034243	39.7279	63.5579	15.8979	0.250132	-1.99924	0	0
ENSMUSG00000034269	111.359	217.898	4.8211	0.0221255	-5.49814	0	0
ENSMUSG00000034290	63.9371	125.141	2.7327	0.0218369	-5.51709	0	0
ENSMUSG00000034327	194.594	110.464	278.723	2.52321	1.33526	0	0
ENSMUSG00000034330	12.45	24.1853	0.71479	0.0295548	-5.08046	0	0
ENSMUSG00000034333	94.5351	8.50562	180.565	21.2289	4.40796	0	0
ENSMUSG00000034343	45.7076	85.2546	6.16071	0.0722625	-3.79061	0	0
ENSMUSG00000034349	478.253	816.226	140.279	0.171863	-2.54067	0	0
ENSMUSG00000034484	23.2011	41.6939	4.70827	0.112925	-3.14657	0	0
ENSMUSG00000034485	38.5454	76.4901	0.600645	0.00785258	-6.99262	0	0
ENSMUSG00000034518	41.1005	80.9434	1.25763	0.0155372	-6.00813	0	0
ENSMUSG00000034543	63.1954	125.907	0.48347	0.00383989	-8.02472	0	0
ENSMUSG00000034557	94.6507	165.87	23.4316	0.141265	-2.82353	0	0
ENSMUSG00000034574	44.0894	76.0714	12.1074	0.159158	-2.65146	0	0
ENSMUSG00000034593	21.9542	0.204189	43.7041	214.038	7.74172	0	0
ENSMUSG00000034602	79.6591	5.09842	154.22	30.2485	4.91879	0	0
ENSMUSG00000034614	229.257	440.43	18.0838	0.0410595	-4.60614	0	0
ENSMUSG00000034640	15.6241	29.0199	2.22828	0.0767846	-3.70304	0	0
ENSMUSG00000034641	13.1435	0.997827	25.2891	25.3442	4.66358	0	0
ENSMUSG00000034653	19.9752	39.4469	0.503597	0.0127665	-6.2915	0	0
ENSMUSG00000034723	21.4712	38.1807	4.76182	0.124718	-3.00326	0	0
ENSMUSG00000034724	15.8476	1.24424	30.4509	24.4734	4.61314	0	0
ENSMUSG00000034761	51.3775	8.85892	93.8961	10.599	3.40586	0	0
ENSMUSG00000034789	30.5436	10.0523	51.035	5.07695	2.34396	0	0
ENSMUSG00000034800	27.8224	55.6256	0.0192815	0.00034663	-11.4943	0	0
ENSMUSG00000034801	44.2303	3.25326	85.2073	26.1914	4.71102	0	0
ENSMUSG00000034845	37.6144	0.0137563	75.2151	5467.69	12.4167	0	0
ENSMUSG00000034892	349.777	236.481	463.073	1.95819	0.969517	0	0
ENSMUSG00000034910	14.7423	0.766188	28.7184	37.4821	5.22813	0	0
ENSMUSG00000034973	12.9266	25.6601	0.19309	0.00752492	-7.05411	0	0
ENSMUSG00000034998	17.0451	33.917	0.173218	0.00510712	-7.61327	0	0
ENSMUSG00000035078	70.1804	139.819	0.541326	0.0038716	-8.01285	0	0
ENSMUSG00000035152	24.5376	45.9179	3.15726	0.0687588	-3.86231	0	0
ENSMUSG00000035171	38.6827	10.4866	66.8789	6.37758	2.67301	0	0
ENSMUSG00000035202	25.6068	50.7314	0.482205	0.00950506	-6.71709	0	0
ENSMUSG00000035203	17.9082	33.5898	2.22661	0.0662884	-3.9151	0	0
ENSMUSG00000035211	11.8933	23.7672	0.0195031	0.00082059	-10.2511	0	0
ENSMUSG00000035235	16.5329	33.0658	0	0	#NAME?	0	0
ENSMUSG00000035236	46.2548	4.52245	87.9871	19.4556	4.28212	0	0
ENSMUSG00000035242	157.313	282.283	32.3423	0.114574	-3.12565	0	0
ENSMUSG00000035248	18.3865	36.0756	0.697383	0.0193312	-5.69293	0	0
ENSMUSG00000035258	73.0844	11.2777	134.891	11.9609	3.58025	0	0
ENSMUSG00000035297	54.439	4.92252	103.956	21.1184	4.40043	0	0
ENSMUSG00000035356	11.6273	23.2354	0.0192799	0.000829765	-10.235	0	0
ENSMUSG00000035365	31.0109	62.0219	0	0	#NAME?	0	0
ENSMUSG00000035383	31.8604	63.7208	0	0	#NAME?	0	0
ENSMUSG00000035385	105.63	210.736	0.522879	0.0024812	-8.65475	0	0
ENSMUSG00000035390	28.9016	57.8033	0	0	#NAME?	0	0
ENSMUSG00000035429	30.3243	60.6487	0	0	#NAME?	0	0
ENSMUSG00000035458	929.602	1219.53	639.676	0.524528	-0.930908	0	0
ENSMUSG00000035530	213.913	158.263	269.563	1.70326	0.768296	0	0
ENSMUSG00000035569	117.904	188.286	47.5231	0.252399	-1.98622	0	0
ENSMUSG00000035623	114.247	183.275	45.2185	0.246725	-2.01902	0	0
ENSMUSG00000035649	89.1819	151.47	26.8939	0.177553	-2.49368	0	0
ENSMUSG00000035666	65.7578	125.438	6.0773	0.0484485	-4.3674	0	0
ENSMUSG00000035696	49.5829	75.1298	24.036	0.319926	-1.64419	0	0
ENSMUSG00000035828	14.9476	29.8952	0	0	#NAME?	0	0
ENSMUSG00000035877	25.7489	50.1021	1.3957	0.0278572	-5.16581	0	0
ENSMUSG00000035898	14.9286	29.7606	0.0966239	0.0032467	-8.26681	0	0
ENSMUSG00000035953	14.3683	27.419	1.31769	0.0480576	-4.37909	0	0
ENSMUSG00000035954	15.2344	0.573546	29.8953	52.1237	5.70387	0	0
ENSMUSG00000035967	56.4428	12.2084	100.677	8.24654	3.04379	0	0
ENSMUSG00000036023	25.9433	48.3408	3.5459	0.0733521	-3.76902	0	0
ENSMUSG00000036062	15.4517	30.9035	0	0	#NAME?	0	0
ENSMUSG00000036093	41.6306	71.4001	11.8612	0.166123	-2.58968	0	0
ENSMUSG00000036099	12.1599	23.9313	0.388593	0.0162379	-5.94449	0	0
ENSMUSG00000036104	51.3288	97.7006	4.95697	0.0507363	-4.30084	0	0
ENSMUSG00000036199	192.941	282.686	103.196	0.365056	-1.45381	0	0
ENSMUSG00000036202	32.1731	57.5278	6.81845	0.118524	-3.07674	0	0
ENSMUSG00000036291	11.0812	22.1623	0	0	#NAME?	0	0
ENSMUSG00000036309	85.6338	45.6729	125.595	2.74987	1.45936	0	0
ENSMUSG00000036323	110.761	214.879	6.64198	0.0309103	-5.01577	0	0
ENSMUSG00000036333	45.1895	88.2491	2.12994	0.0241356	-5.3727	0	0
ENSMUSG00000036371	62.8103	28.0641	97.5565	3.4762	1.79751	0	0
ENSMUSG00000036478	108.275	188.995	27.5545	0.145795	-2.77799	0	0
ENSMUSG00000036528	33.1539	65.5131	0.794761	0.0121313	-6.36512	0	0
ENSMUSG00000036534	12.1601	24.2228	0.0974402	0.00402266	-7.95763	0	0
ENSMUSG00000036550	220.658	423.437	17.8794	0.0422244	-4.56578	0	0
ENSMUSG00000036570	52.8822	84.5081	21.2563	0.25153	-1.9912	0	0
ENSMUSG00000036585	116.636	22.0157	211.256	9.5957	3.26239	0	0
ENSMUSG00000036594	67.9249	9.41813	126.432	13.4243	3.74677	0	0
ENSMUSG00000036667	36.7061	63.8253	9.58684	0.150204	-2.735	0	0
ENSMUSG00000036698	16.1168	31.1502	1.08345	0.0347816	-4.84553	0	0
ENSMUSG00000036707	219.712	25.4236	414.001	16.2841	4.02539	0	0
ENSMUSG00000036712	35.0843	63.7617	6.40683	0.100481	-3.31501	0	0
ENSMUSG00000036810	35.2361	66.7114	3.76081	0.0563743	-4.14882	0	0
ENSMUSG00000036834	11.4808	22.8843	0.0773469	0.00337991	-8.2088	0	0
ENSMUSG00000036835	43.8706	2.22839	85.5129	38.3743	5.26207	0	0
ENSMUSG00000036854	206.862	67.466	346.258	5.13234	2.35962	0	0
ENSMUSG00000036863	41.0164	4.3351	77.6977	17.9229	4.16373	0	0
ENSMUSG00000036879	30.1408	48.7179	11.5637	0.23736	-2.07485	0	0
ENSMUSG00000036880	238.251	129.97	346.531	2.66623	1.4148	0	0
ENSMUSG00000036898	36.9249	0.873657	72.9761	83.5294	6.38421	0	0
ENSMUSG00000036921	12.3788	24.7577	0	0	#NAME?	0	0
ENSMUSG00000036990	39.8865	4.64916	75.1238	16.1586	4.01423	0	0
ENSMUSG00000037003	73.9627	22.3362	125.589	5.62268	2.49126	0	0
ENSMUSG00000037022	61.9315	120.07	3.79318	0.0315914	-4.98432	0	0
ENSMUSG00000037032	74.9933	25.1709	124.816	4.95874	2.30997	0	0
ENSMUSG00000037035	22.8614	0.0137563	45.709	3322.78	11.6982	0	0
ENSMUSG00000037110	49.159	86.2197	12.0982	0.140319	-2.83322	0	0
ENSMUSG00000037112	10.4067	20.6	0.213459	0.0103621	-6.59254	0	0
ENSMUSG00000037152	230.175	125.677	334.673	2.66297	1.41304	0	0
ENSMUSG00000037174	51.7638	95.3693	8.15825	0.0855439	-3.54719	0	0
ENSMUSG00000037211	40.8974	11.21	70.5847	6.29656	2.65456	0	0
ENSMUSG00000037234	67.391	14.6792	120.103	8.18182	3.03242	0	0
ENSMUSG00000037236	273.561	390.277	156.845	0.401882	-1.31515	0	0
ENSMUSG00000037266	613.359	954.059	272.659	0.285788	-1.80698	0	0
ENSMUSG00000037287	97.7639	190.974	4.55357	0.0238439	-5.39024	0	0
ENSMUSG00000037355	56.867	2.74698	110.987	40.4032	5.3364	0	0
ENSMUSG00000037366	18.6761	37.3522	0	0	#NAME?	0	0
ENSMUSG00000037370	13.753	0.698743	26.8072	38.3649	5.26172	0	0
ENSMUSG00000037400	181.267	3.27584	359.259	109.669	6.77702	0	0
ENSMUSG00000037415	29.8279	57.4119	2.24397	0.0390855	-4.67722	0	0
ENSMUSG00000037465	39.648	63.259	16.037	0.253514	-1.97986	0	0
ENSMUSG00000037475	580.774	293.313	868.235	2.9601	1.56564	0	0
ENSMUSG00000037487	32.7719	63.1046	2.43925	0.038654	-4.69324	0	0
ENSMUSG00000037563	131.867	80.2082	183.526	2.28811	1.19416	0	0
ENSMUSG00000037573	72.9639	140.101	5.82671	0.0415893	-4.58764	0	0
ENSMUSG00000037593	16.2544	32.4508	0.0579979	0.00178726	-9.12804	0	0
ENSMUSG00000037608	83.3642	117.559	49.1695	0.418254	-1.25755	0	0
ENSMUSG00000037646	99.3825	148.796	49.9689	0.335822	-1.57423	0	0
ENSMUSG00000037652	150.808	75.7284	225.888	2.98288	1.5767	0	0
ENSMUSG00000037656	13.0693	25.4411	0.697583	0.0274195	-5.18865	0	0
ENSMUSG00000037664	78.7431	123.098	34.3886	0.27936	-1.8398	0	0
ENSMUSG00000037685	13.4796	26.2033	0.755856	0.0288458	-5.11549	0	0
ENSMUSG00000037706	85.0265	41.2096	128.843	3.12654	1.64457	0	0
ENSMUSG00000037709	44.7387	88.1229	1.35448	0.0153703	-6.02371	0	0
ENSMUSG00000037722	25.9878	48.5859	3.38963	0.0697656	-3.84134	0	0
ENSMUSG00000037805	73.2269	120.187	26.2673	0.218554	-2.19394	0	0
ENSMUSG00000037820	26.3414	3.1853	49.4976	15.5393	3.95785	0	0
ENSMUSG00000037822	31.3748	10.3904	52.3592	5.03919	2.33319	0	0
ENSMUSG00000037826	40.7919	67.0623	14.5215	0.216537	-2.20731	0	0
ENSMUSG00000037851	148.832	294.602	3.06141	0.0103917	-6.58843	0	0
ENSMUSG00000037872	24.8152	49.6304	0	0	#NAME?	0	0
ENSMUSG00000037876	43.3112	67.6142	19.0083	0.281128	-1.8307	0	0
ENSMUSG00000037894	13.9982	27.9575	0.0389018	0.00139146	-9.48918	0	0
ENSMUSG00000037921	12.1428	24.1305	0.155086	0.00642697	-7.28165	0	0
ENSMUSG00000037958	28.6146	50.4888	6.74042	0.133503	-2.90505	0	0
ENSMUSG00000037965	223.943	70.687	377.199	5.33619	2.41581	0	0
ENSMUSG00000037971	80.8471	161.307	0.386726	0.00239745	-8.70429	0	0
ENSMUSG00000037999	51.4227	13.0103	89.8351	6.90492	2.78763	0	0
ENSMUSG00000038005	16.8686	0.492194	33.2449	67.5444	6.07776	0	0
ENSMUSG00000038014	58.1133	98.1358	18.0908	0.184345	-2.43952	0	0
ENSMUSG00000038039	68.2463	123.441	13.0512	0.105728	-3.24157	0	0
ENSMUSG00000038059	64.5842	117.537	11.6309	0.0989551	-3.33708	0	0
ENSMUSG00000038065	26.3545	0.600404	52.1085	86.7891	6.43944	0	0
ENSMUSG00000038095	78.1299	122.668	33.5923	0.273848	-1.86855	0	0
ENSMUSG00000038122	16.9616	33.3824	0.540703	0.0161972	-5.94811	0	0
ENSMUSG00000038127	37.4798	70.8316	4.12793	0.0582781	-4.1009	0	0
ENSMUSG00000038128	192.928	382.291	3.56493	0.00932519	-6.74465	0	0
ENSMUSG00000038132	83.3246	35.4156	131.234	3.70554	1.88968	0	0
ENSMUSG00000038143	21.1941	42.1167	0.27153	0.00644709	-7.27714	0	0
ENSMUSG00000038160	58.417	115.634	1.2	0.0103775	-6.59039	0	0
ENSMUSG00000038170	640.921	998.982	282.861	0.283149	-1.82037	0	0
ENSMUSG00000038174	23.6686	42.9453	4.39184	0.102266	-3.2896	0	0
ENSMUSG00000038178	44.0132	6.39913	81.6272	12.756	3.6731	0	0
ENSMUSG00000038214	9.69451	19.35	0.0389994	0.00201547	-8.95467	0	0
ENSMUSG00000038244	40.8296	67.5422	14.117	0.20901	-2.25836	0	0
ENSMUSG00000038260	16.8331	33.588	0.0781322	0.00232619	-8.74781	0	0
ENSMUSG00000038274	61.0779	32.123	90.0329	2.80275	1.48684	0	0
ENSMUSG00000038342	27.3607	1.4899	53.2315	35.7282	5.15899	0	0
ENSMUSG00000038366	61.471	1.40669	121.535	86.3981	6.43293	0	0
ENSMUSG00000038370	48.4289	72.361	24.4969	0.338538	-1.56261	0	0
ENSMUSG00000038388	66.3254	124.053	8.59768	0.0693064	-3.85087	0	0
ENSMUSG00000038393	176.4	331.452	21.3486	0.0644091	-3.95659	0	0
ENSMUSG00000038400	37.5893	4.19931	70.9792	16.9026	4.07917	0	0
ENSMUSG00000038412	52.5169	87.3193	17.7145	0.20287	-2.30137	0	0
ENSMUSG00000038462	207.797	154.789	260.806	1.68492	0.752677	0	0
ENSMUSG00000038473	28.6758	53.5583	3.79329	0.0708255	-3.81959	0	0
ENSMUSG00000038507	37.3406	69.2183	5.46282	0.0789216	-3.66344	0	0
ENSMUSG00000038518	59.5329	101.887	17.1785	0.168603	-2.5683	0	0
ENSMUSG00000038522	14.9465	29.893	0	0	#NAME?	0	0
ENSMUSG00000038538	75.2581	16.6081	133.908	8.06282	3.01128	0	0
ENSMUSG00000038663	64.8491	5.20391	124.494	23.9232	4.58034	0	0
ENSMUSG00000038683	72.8245	119.715	25.9336	0.216627	-2.20672	0	0
ENSMUSG00000038718	17.8562	33.7562	1.95611	0.0579482	-4.10909	0	0
ENSMUSG00000038725	27.7073	55.3565	0.0581905	0.0010512	-9.89375	0	0
ENSMUSG00000038766	90.0823	164.78	15.3844	0.0933629	-3.42101	0	0
ENSMUSG00000038784	36.0783	70.5317	1.62491	0.0230379	-5.43984	0	0
ENSMUSG00000038816	28.8429	1.47799	56.2078	38.0299	5.24906	0	0
ENSMUSG00000038836	40.438	80.6635	0.212459	0.0026339	-8.56859	0	0
ENSMUSG00000038872	33.5671	10.8148	56.3195	5.20763	2.38063	0	0
ENSMUSG00000038965	53.258	87.7862	18.7297	0.213356	-2.22867	0	0
ENSMUSG00000039007	65.5242	122.472	8.57683	0.0700312	-3.83586	0	0
ENSMUSG00000039031	58.0355	96.0469	20.0242	0.208483	-2.262	0	0
ENSMUSG00000039065	54.597	85.0611	24.1329	0.283713	-1.8175	0	0
ENSMUSG00000039089	111.571	189.879	33.2627	0.175178	-2.5131	0	0
ENSMUSG00000039100	98.0903	146.237	49.943	0.34152	-1.54996	0	0
ENSMUSG00000039103	488.333	624.902	351.764	0.562911	-0.829021	0	0
ENSMUSG00000039105	66.4756	37.0298	95.9213	2.59038	1.37316	0	0
ENSMUSG00000039109	30.0872	6.80805	53.3664	7.83872	2.97062	0	0
ENSMUSG00000039159	38.5144	74.0844	2.9443	0.0397425	-4.65317	0	0
ENSMUSG00000039166	16.7595	0.87478	32.6442	37.3171	5.22176	0	0
ENSMUSG00000039191	20.1302	1.58288	38.6775	24.4349	4.61087	0	0
ENSMUSG00000039218	153.139	265.315	40.9634	0.154395	-2.6953	0	0
ENSMUSG00000039263	28.8908	55.7843	1.99734	0.0358047	-4.80371	0	0
ENSMUSG00000039316	13.0773	1.10808	25.0465	22.6035	4.49847	0	0
ENSMUSG00000039376	48.3831	15.9909	80.7754	5.05134	2.33667	0	0
ENSMUSG00000039414	39.3481	77.921	0.775115	0.00994745	-6.65146	0	0
ENSMUSG00000039449	21.1258	37.7631	4.48849	0.118859	-3.07268	0	0
ENSMUSG00000039512	119.289	230.854	7.72264	0.0334524	-4.90175	0	0
ENSMUSG00000039568	13.2707	0.0687544	26.4727	385.033	8.58884	0	0
ENSMUSG00000039621	16.5872	32.8448	0.329582	0.0100345	-6.63889	0	0
ENSMUSG00000039629	63.7514	20.7922	106.711	5.13223	2.35959	0	0
ENSMUSG00000039652	69.4799	120.083	18.8766	0.157196	-2.66937	0	0
ENSMUSG00000039682	35.4746	2.06303	68.8862	33.3908	5.06138	0	0
ENSMUSG00000039697	10.8333	21.647	0.0194639	0.000899147	-10.1192	0	0
ENSMUSG00000039701	93.5561	41.0674	146.045	3.55622	1.83034	0	0
ENSMUSG00000039716	18.351	36.3341	0.367887	0.0101251	-6.62592	0	0
ENSMUSG00000039768	69.9138	128.966	10.8614	0.0842192	-3.56971	0	0
ENSMUSG00000039810	31.3539	3.34829	59.3596	17.7283	4.14799	0	0
ENSMUSG00000039841	36.1357	0.136388	72.135	528.894	9.04683	0	0
ENSMUSG00000039917	26.7643	49.0194	4.50918	0.0919876	-3.44242	0	0
ENSMUSG00000039968	11.8728	0.163765	23.5819	143.999	7.16991	0	0
ENSMUSG00000039990	10.4826	20.9651	0	0	#NAME?	0	0
ENSMUSG00000040006	27.6879	9.72981	45.646	4.69135	2.23	0	0
ENSMUSG00000040028	23.6852	45.3931	1.97739	0.0435615	-4.5208	0	0
ENSMUSG00000040033	20.7632	39.0917	2.43468	0.0622813	-4.00506	0	0
ENSMUSG00000040048	133.781	194.915	72.6479	0.372716	-1.42385	0	0
ENSMUSG00000040054	79.7701	150.845	8.6953	0.057644	-4.11669	0	0
ENSMUSG00000040118	153.258	51.1832	255.333	4.98861	2.31864	0	0
ENSMUSG00000040147	16.5513	30.8728	2.22972	0.0722228	-3.7914	0	0
ENSMUSG00000040152	31.9221	9.91505	53.9291	5.43911	2.44337	0	0
ENSMUSG00000040187	11.6909	23.3819	0	0	#NAME?	0	0
ENSMUSG00000040209	17.7586	32.6749	2.84233	0.0869883	-3.52303	0	0
ENSMUSG00000040212	41.4445	70.4006	12.4885	0.177391	-2.49499	0	0
ENSMUSG00000040213	20.0547	35.1682	4.94114	0.1405	-2.83135	0	0
ENSMUSG00000040231	10.2781	20.5561	0	0	#NAME?	0	0
ENSMUSG00000040242	26.0472	47.9288	4.16564	0.0869131	-3.52428	0	0
ENSMUSG00000040250	29.464	58.4428	0.485185	0.00830187	-6.91235	0	0
ENSMUSG00000040302	11.0986	22.1972	0	0	#NAME?	0	0
ENSMUSG00000040322	45.7073	91.0074	0.407226	0.00447465	-7.80401	0	0
ENSMUSG00000040325	24.5719	46.0675	3.07634	0.066779	-3.90446	0	0
ENSMUSG00000040363	72.8698	0.613584	145.126	236.522	7.88583	0	0
ENSMUSG00000040429	35.8677	71.6382	0.0971392	0.00135597	-9.52646	0	0
ENSMUSG00000040433	53.7953	96.7454	10.8451	0.1121	-3.15714	0	0
ENSMUSG00000040441	21.6391	0.328361	42.9499	130.801	7.03123	0	0
ENSMUSG00000040459	129.297	197.2	61.3935	0.311326	-1.6835	0	0
ENSMUSG00000040488	36.3249	11.1198	61.5299	5.53336	2.46816	0	0
ENSMUSG00000040520	13.9401	0.314082	27.566	87.7671	6.45561	0	0
ENSMUSG00000040565	87.131	134.038	40.2243	0.300096	-1.7365	0	0
ENSMUSG00000040594	30.9353	61.6183	0.25227	0.00409407	-7.93225	0	0
ENSMUSG00000040596	12.8824	1.55836	24.2064	15.5333	3.95729	0	0
ENSMUSG00000040612	53.388	106.776	0	0	#NAME?	0	0
ENSMUSG00000040621	63.1971	124.033	2.36075	0.0190331	-5.71534	0	0
ENSMUSG00000040624	20.1701	35.442	4.89832	0.138207	-2.8551	0	0
ENSMUSG00000040648	75.4593	113.642	37.2768	0.32802	-1.60814	0	0
ENSMUSG00000040723	30.8778	10.3757	51.3799	4.95195	2.308	0	0
ENSMUSG00000040734	24.0878	47.9639	0.211731	0.00441439	-7.82357	0	0
ENSMUSG00000040746	328.607	477.257	179.956	0.377063	-1.40712	0	0
ENSMUSG00000040752	1114.61	1690.87	538.361	0.318393	-1.65112	0	0
ENSMUSG00000040782	36.7579	7.28967	66.2261	9.08493	3.18347	0	0
ENSMUSG00000040850	150.431	203.08	97.7828	0.4815	-1.05439	0	0
ENSMUSG00000040896	12.3729	24.6489	0.096871	0.00393003	-7.99124	0	0
ENSMUSG00000041020	26.2226	52.4452	0	0	#NAME?	0	0
ENSMUSG00000041058	69.0171	114.026	24.008	0.210548	-2.24778	0	0
ENSMUSG00000041124	67.1483	1.14938	133.147	115.842	6.85602	0	0
ENSMUSG00000041126	22.3784	5.23588	39.521	7.54811	2.91611	0	0
ENSMUSG00000041130	54.9716	109.865	0.0782964	0.00071266	-10.4545	0	0
ENSMUSG00000041134	21.9108	2.59677	41.2248	15.8754	3.98872	0	0
ENSMUSG00000041147	45.6081	87.1465	4.0697	0.0466995	-4.42045	0	0
ENSMUSG00000041298	17.5984	34.2472	0.949635	0.0277288	-5.17247	0	0
ENSMUSG00000041361	162.545	237.326	87.7639	0.369803	-1.43517	0	0
ENSMUSG00000041390	47.7761	1.2701	94.2821	74.2318	6.21397	0	0
ENSMUSG00000041471	162.98	318.932	7.02816	0.0220366	-5.50396	0	0
ENSMUSG00000041476	75.547	44.4443	106.65	2.39963	1.26281	0	0
ENSMUSG00000041483	37.2275	0.492164	73.9628	150.281	7.23152	0	0
ENSMUSG00000041570	14.6393	0.0961552	29.1825	303.494	8.24552	0	0
ENSMUSG00000041653	30.3168	60.6335	0	0	#NAME?	0	0
ENSMUSG00000041720	222.905	344.605	101.205	0.293685	-1.76766	0	0
ENSMUSG00000041757	86.2016	39.0143	133.389	3.41898	1.77357	0	0
ENSMUSG00000041769	66.6227	8.44863	124.797	14.7712	3.88472	0	0
ENSMUSG00000041828	139.547	239.221	39.8734	0.16668	-2.58484	0	0
ENSMUSG00000041842	15.6559	31.3118	0	0	#NAME?	0	0
ENSMUSG00000041881	123.099	181.821	64.377	0.354068	-1.4979	0	0
ENSMUSG00000041891	44.911	86.4723	3.3497	0.0387372	-4.69014	0	0
ENSMUSG00000041921	41.5169	70.9998	12.0341	0.169495	-2.56069	0	0
ENSMUSG00000041961	198.555	397.015	0.0961265	0.000242123	-12.012	0	0
ENSMUSG00000042035	29.5808	57.6114	1.55023	0.0269085	-5.21579	0	0
ENSMUSG00000042043	31.282	2.95293	59.6111	20.1871	4.33536	0	0
ENSMUSG00000042046	24.898	45.3821	4.41377	0.0972577	-3.36204	0	0
ENSMUSG00000042104	60.1059	2.6122	117.6	45.0194	5.49247	0	0
ENSMUSG00000042105	107.327	208.881	5.77302	0.0276378	-5.17721	0	0
ENSMUSG00000042121	189.645	372.978	6.31229	0.016924	-5.88478	0	0
ENSMUSG00000042133	83.2728	48.0033	118.542	2.46947	1.3042	0	0
ENSMUSG00000042156	45.1503	90.3006	0	0	#NAME?	0	0
ENSMUSG00000042197	72.393	120.144	24.6423	0.205107	-2.28555	0	0
ENSMUSG00000042211	38.8791	72.862	4.89615	0.0671976	-3.89545	0	0
ENSMUSG00000042251	11.6458	23.1947	0.0969724	0.00418081	-7.902	0	0
ENSMUSG00000042298	53.0532	102.31	3.79619	0.0371046	-4.75226	0	0
ENSMUSG00000042323	201.177	57.2695	345.085	6.02563	2.59111	0	0
ENSMUSG00000042369	17.3869	31.8878	2.88612	0.0905088	-3.4658	0	0
ENSMUSG00000042389	23.4145	45.9757	0.853396	0.0185619	-5.75151	0	0
ENSMUSG00000042558	14.799	29.5981	0	0	#NAME?	0	0
ENSMUSG00000042607	15.6478	1.0114	30.2842	29.943	4.90415	0	0
ENSMUSG00000042613	117.469	69.0851	165.853	2.4007	1.26346	0	0
ENSMUSG00000042644	37.6767	72.877	2.47647	0.0339815	-4.87911	0	0
ENSMUSG00000042675	15.8163	1.95741	29.6753	15.1605	3.92224	0	0
ENSMUSG00000042682	36.8368	6.16705	67.5066	10.9463	3.45237	0	0
ENSMUSG00000042688	17.5269	32.4384	2.61541	0.0806268	-3.6326	0	0
ENSMUSG00000042694	26.2869	49.7463	2.82752	0.0568388	-4.13698	0	0
ENSMUSG00000042705	128.075	77.6724	178.477	2.29781	1.20026	0	0
ENSMUSG00000042712	92.9461	43.1323	142.76	3.30981	1.72675	0	0
ENSMUSG00000042744	70.5909	135.684	5.49779	0.0405191	-4.62525	0	0
ENSMUSG00000042745	14.2084	26.8294	1.58744	0.0591681	-4.07904	0	0
ENSMUSG00000042772	57.5021	103.467	11.5372	0.111506	-3.1648	0	0
ENSMUSG00000042842	99.4393	5.79595	193.083	33.3134	5.05803	0	0
ENSMUSG00000042870	14.6372	2.24373	27.0306	12.0472	3.59063	0	0
ENSMUSG00000043153	25.5433	51.0867	0	0	#NAME?	0	0
ENSMUSG00000043207	32.8273	59.715	5.93959	0.0994656	-3.32966	0	0
ENSMUSG00000043384	38.4682	9.54062	67.3959	7.06409	2.8205	0	0
ENSMUSG00000043572	21.0022	42.0044	0	0	#NAME?	0	0
ENSMUSG00000043716	315.53	235.396	395.665	1.68085	0.749188	0	0
ENSMUSG00000043733	41.2246	1.8332	80.6159	43.9756	5.45863	0	0
ENSMUSG00000043801	31.0705	56.4887	5.65232	0.100061	-3.32105	0	0
ENSMUSG00000043866	35.5767	66.104	5.04947	0.0763868	-3.71053	0	0
ENSMUSG00000043943	74.1841	6.67562	141.692	21.2254	4.40772	0	0
ENSMUSG00000043991	112.308	35.0112	189.604	5.41554	2.4371	0	0
ENSMUSG00000044066	12.9072	24.6308	1.1836	0.0480536	-4.37921	0	0
ENSMUSG00000044080	149.693	79.5798	219.807	2.7621	1.46576	0	0
ENSMUSG00000044201	32.482	64.9639	0	0	#NAME?	0	0
ENSMUSG00000044408	60.1183	30.5737	89.6629	2.93268	1.55222	0	0
ENSMUSG00000044519	214.187	312.347	116.026	0.371464	-1.4287	0	0
ENSMUSG00000044533	55.6858	87.3059	24.0657	0.275648	-1.8591	0	0
ENSMUSG00000044700	21.2522	38.2485	4.25584	0.111268	-3.16789	0	0
ENSMUSG00000044783	57.8818	112.819	2.94428	0.0260973	-5.25996	0	0
ENSMUSG00000044807	80.9314	161.476	0.387045	0.00239692	-8.7046	0	0
ENSMUSG00000044820	20.4694	39.2754	1.66335	0.042351	-4.56146	0	0
ENSMUSG00000044867	10.3111	20.5836	0.0385923	0.0018749	-9.05897	0	0
ENSMUSG00000044894	284.564	185.876	383.253	2.06188	1.04396	0	0
ENSMUSG00000044923	86.5272	120.185	52.869	0.439895	-1.18477	0	0
ENSMUSG00000044938	96.5553	150.142	42.9684	0.286184	-1.80498	0	0
ENSMUSG00000044951	21.4302	37.1899	5.67037	0.152471	-2.7134	0	0
ENSMUSG00000045008	10.2847	20.453	0.11643	0.00569258	-7.4567	0	0
ENSMUSG00000045078	25.1368	48.5118	1.76189	0.0363188	-4.78314	0	0
ENSMUSG00000045100	23.7244	47.4489	0	0	#NAME?	0	0
ENSMUSG00000045140	26.6365	53.2537	0.0193736	0.000363799	-11.4246	0	0
ENSMUSG00000045636	27.461	2.72092	52.2011	19.1851	4.26191	0	0
ENSMUSG00000045658	33.1618	3.1036	63.2201	20.3699	4.34837	0	0
ENSMUSG00000045671	21.7018	41.1171	2.28654	0.0556105	-4.1685	0	0
ENSMUSG00000045672	45.92	89.3785	2.4616	0.0275413	-5.18226	0	0
ENSMUSG00000045725	43.3432	73.5596	13.1268	0.178451	-2.4864	0	0
ENSMUSG00000045746	29.9912	59.7897	0.192624	0.0032217	-8.27796	0	0
ENSMUSG00000045795	21.6571	38.0498	5.26433	0.138354	-2.85357	0	0
ENSMUSG00000045817	90.0543	22.22	157.889	7.1057	2.82898	0	0
ENSMUSG00000045827	63.6887	125.825	1.55227	0.0123368	-6.34089	0	0
ENSMUSG00000045962	204.728	63.6028	345.853	5.4377	2.443	0	0
ENSMUSG00000045983	60.5125	100.091	20.9342	0.209153	-2.25737	0	0
ENSMUSG00000046101	98.5313	181.191	15.8718	0.0875972	-3.51297	0	0
ENSMUSG00000046185	13.8032	25.9779	1.62848	0.0626871	-3.99569	0	0
ENSMUSG00000046330	139.86	67.0206	212.699	3.17364	1.66614	0	0
ENSMUSG00000046447	34.5463	13.6804	55.4121	4.05047	2.01809	0	0
ENSMUSG00000046450	32.6414	65.2828	0	0	#NAME?	0	0
ENSMUSG00000046470	32.0835	60.897	3.27001	0.0536973	-4.21901	0	0
ENSMUSG00000046603	33.1022	3.4594	62.7451	18.1376	4.18091	0	0
ENSMUSG00000046707	23.012	43.6839	2.34015	0.0535701	-4.22243	0	0
ENSMUSG00000046727	44.4856	4.3753	84.5959	19.3349	4.27313	0	0
ENSMUSG00000046731	12.129	24.2383	0.0197044	0.000812947	-10.2646	0	0
ENSMUSG00000046768	17.6319	3.70603	31.5578	8.51524	3.09005	0	0
ENSMUSG00000046908	16.6085	31.4162	1.80071	0.0573179	-4.12487	0	0
ENSMUSG00000046932	34.7858	69.5717	0	0	#NAME?	0	0
ENSMUSG00000046949	20.9155	40.9996	0.831382	0.0202778	-5.62395	0	0
ENSMUSG00000046962	52.6913	100.777	4.606	0.0457051	-4.4515	0	0
ENSMUSG00000047048	24.4733	48.9466	0	0	#NAME?	0	0
ENSMUSG00000047126	260.019	379.724	140.314	0.369516	-1.43629	0	0
ENSMUSG00000047155	59.4336	117.219	1.64816	0.0140605	-6.15221	0	0
ENSMUSG00000047215	83.9148	125.097	42.7326	0.341596	-1.54964	0	0
ENSMUSG00000047250	31.5649	62.9938	0.136048	0.0021597	-8.85495	0	0
ENSMUSG00000047260	15.825	1.7775	29.8726	16.806	4.0709	0	0
ENSMUSG00000047298	17.3566	34.6553	0.0578294	0.0016687	-9.22706	0	0
ENSMUSG00000047423	49.8856	83.3798	16.3914	0.196587	-2.34676	0	0
ENSMUSG00000047497	16.1459	32.2721	0.0197044	0.000610572	-10.6776	0	0
ENSMUSG00000047514	56.7589	0.260627	113.257	434.556	8.7634	0	0
ENSMUSG00000047648	13.9399	26.2498	1.63006	0.062098	-4.00931	0	0
ENSMUSG00000047747	31.2201	52.4859	9.95436	0.189658	-2.39853	0	0
ENSMUSG00000047879	128.411	199.784	57.0387	0.285502	-1.80843	0	0
ENSMUSG00000048000	47.8438	16.3685	79.3191	4.84584	2.27675	0	0
ENSMUSG00000048003	23.6142	47.1702	0.0581543	0.00123286	-9.66377	0	0
ENSMUSG00000048118	18.3524	34.9627	1.74219	0.04983	-4.32684	0	0
ENSMUSG00000048120	35.1062	13.1234	57.0891	4.35019	2.12108	0	0
ENSMUSG00000048154	85.7343	166.838	4.63021	0.0277526	-5.17123	0	0
ENSMUSG00000048170	88.9536	172.543	5.36462	0.0310915	-5.00733	0	0
ENSMUSG00000048186	12.9503	25.1258	0.774705	0.030833	-5.01938	0	0
ENSMUSG00000048215	18.6793	37.3586	0	0	#NAME?	0	0
ENSMUSG00000048218	12.7718	25.2532	0.290463	0.011502	-6.44197	0	0
ENSMUSG00000048249	19.7315	2.88361	36.5794	12.6853	3.66509	0	0
ENSMUSG00000048271	66.1231	99.6225	32.6236	0.327472	-1.61056	0	0
ENSMUSG00000048351	57.9024	99.2265	16.5784	0.167076	-2.58142	0	0
ENSMUSG00000048486	110.977	149.397	72.5562	0.48566	-1.04198	0	0
ENSMUSG00000048495	22.2721	44.5441	0	0	#NAME?	0	0
ENSMUSG00000048503	16.0323	1.69191	30.3727	17.9518	4.16605	0	0
ENSMUSG00000048661	91.0179	11.4885	170.547	14.845	3.89191	0	0
ENSMUSG00000048665	35.486	8.84549	62.1265	7.02353	2.8122	0	0
ENSMUSG00000048701	34.8336	65.8649	3.80236	0.0577298	-4.11454	0	0
ENSMUSG00000048720	19.6497	37.9039	1.39543	0.0368149	-4.76357	0	0
ENSMUSG00000048755	9.04087	0.109282	17.9725	164.46	7.36159	0	0
ENSMUSG00000048874	40.0234	65.075	14.9717	0.230068	-2.11986	0	0
ENSMUSG00000048924	18.7456	37.4327	0.0584544	0.00156159	-9.32277	0	0
ENSMUSG00000048960	26.1335	44.0014	8.2656	0.187848	-2.41236	0	0
ENSMUSG00000049160	12.7887	25.5774	0	0	#NAME?	0	0
ENSMUSG00000049321	13.2972	26.5944	0	0	#NAME?	0	0
ENSMUSG00000049327	83.5399	124.874	42.2056	0.337984	-1.56497	0	0
ENSMUSG00000049517	145.552	206.975	84.1284	0.406467	-1.29879	0	0
ENSMUSG00000049606	44.1894	85.6118	2.76694	0.0323196	-4.95144	0	0
ENSMUSG00000049658	49.0602	96.4148	1.70559	0.0176901	-5.82091	0	0
ENSMUSG00000049676	13.2817	26.5633	0	0	#NAME?	0	0
ENSMUSG00000049690	66.1886	118.259	14.1186	0.119388	-3.06627	0	0
ENSMUSG00000049728	79.8587	159.717	0	0	#NAME?	0	0
ENSMUSG00000049751	15.7525	1.68083	29.8241	17.7437	4.14924	0	0
ENSMUSG00000049760	28.0958	4.67325	51.5183	11.0241	3.46259	0	0
ENSMUSG00000049775	394.258	129.682	658.833	5.08036	2.34493	0	0
ENSMUSG00000049881	29.6078	1.77423	57.4413	32.3754	5.01683	0	0
ENSMUSG00000049929	55.7933	108.025	3.56126	0.0329669	-4.92284	0	0
ENSMUSG00000050064	40.8863	80.7669	1.00558	0.0124504	-6.32767	0	0
ENSMUSG00000050087	16.4351	32.8701	0	0	#NAME?	0	0
ENSMUSG00000050213	10.9455	21.891	0	0	#NAME?	0	0
ENSMUSG00000050503	29.1152	47.3396	10.8907	0.230056	-2.11995	0	0
ENSMUSG00000050530	42.1189	10.2486	73.9892	7.21947	2.85189	0	0
ENSMUSG00000050578	25.2565	50.513	0	0	#NAME?	0	0
ENSMUSG00000050705	76.3584	107.975	44.7416	0.41437	-1.27101	0	0
ENSMUSG00000050708	116.329	64.4428	168.214	2.61029	1.38421	0	0
ENSMUSG00000050730	101.821	203.641	0	0	#NAME?	0	0
ENSMUSG00000050812	187.338	75.5937	299.083	3.95645	1.98421	0	0
ENSMUSG00000050912	23.3364	2.99193	43.6808	14.5996	3.86785	0	0
ENSMUSG00000050953	203.803	347.631	59.9746	0.172523	-2.53514	0	0
ENSMUSG00000051177	26.2122	48.8273	3.59703	0.0736683	-3.76281	0	0
ENSMUSG00000051236	98.2362	145.631	50.8414	0.349111	-1.51824	0	0
ENSMUSG00000051285	320.865	500.406	141.324	0.28242	-1.82409	0	0
ENSMUSG00000051331	92.6736	126.88	58.4671	0.460806	-1.11777	0	0
ENSMUSG00000051343	46.9567	70.702	23.2115	0.328301	-1.60691	0	0
ENSMUSG00000051359	16.8604	33.7209	0	0	#NAME?	0	0
ENSMUSG00000051451	49.1535	77.8734	20.4335	0.262393	-1.9302	0	0
ENSMUSG00000051452	23.4841	46.9681	0	0	#NAME?	0	0
ENSMUSG00000051495	46.7139	91.1469	2.28098	0.0250254	-5.32047	0	0
ENSMUSG00000051510	43.9231	82.1143	5.73191	0.069804	-3.84055	0	0
ENSMUSG00000051695	44.6632	1.02475	88.3016	86.1692	6.4291	0	0
ENSMUSG00000051735	42.5519	2.0626	83.0411	40.2605	5.33129	0	0
ENSMUSG00000051747	3412.01	3868.27	2955.74	0.764099	-0.388168	0	0
ENSMUSG00000051910	19.3443	36.2887	2.39992	0.0661342	-3.91846	0	0
ENSMUSG00000052214	37.9375	64.621	11.2541	0.174155	-2.52156	0	0
ENSMUSG00000052299	203.861	1.46155	406.261	277.965	8.11876	0	0
ENSMUSG00000052389	83.6727	167.249	0.0968772	0.000579241	-10.7535	0	0
ENSMUSG00000052407	12.8665	25.6546	0.0783809	0.00305524	-8.3545	0	0
ENSMUSG00000052415	26.56	52.8687	0.251286	0.00475302	-7.71694	0	0
ENSMUSG00000052512	17.474	34.0176	0.930309	0.0273479	-5.19243	0	0
ENSMUSG00000052572	19.1894	38.34	0.0388682	0.00101378	-9.94604	0	0
ENSMUSG00000052613	408.719	512.037	305.4	0.596441	-0.745549	0	0
ENSMUSG00000052676	29.471	58.3598	0.582152	0.00997523	-6.64743	0	0
ENSMUSG00000052684	17.6611	3.56888	31.7533	8.89728	3.15336	0	0
ENSMUSG00000052713	24.84	48.9238	0.756284	0.0154584	-6.01546	0	0
ENSMUSG00000052738	124.729	218.049	31.4091	0.144046	-2.7954	0	0
ENSMUSG00000052794	9.8928	19.7856	0	0	#NAME?	0	0
ENSMUSG00000052852	52.3049	102.458	2.15176	0.0210014	-5.57337	0	0
ENSMUSG00000052917	21.07	1.39482	40.7452	29.2117	4.86848	0	0
ENSMUSG00000052921	45.8767	74.5205	17.2329	0.231251	-2.11247	0	0
ENSMUSG00000052926	10.9692	0.327938	21.6104	65.8978	6.04216	0	0
ENSMUSG00000052934	14.7699	28.6886	0.851213	0.0296708	-5.07481	0	0
ENSMUSG00000053091	44.7817	79.4921	10.0714	0.126696	-2.98055	0	0
ENSMUSG00000053119	30.8988	0.710843	61.0868	85.9356	6.42518	0	0
ENSMUSG00000053158	13.509	26.9407	0.0773838	0.00287237	-8.44354	0	0
ENSMUSG00000053205	20.9669	1.51991	40.4139	26.5897	4.7328	0	0
ENSMUSG00000053286	28.5691	56.7521	0.386126	0.00680373	-7.19946	0	0
ENSMUSG00000053291	15.2696	30.2293	0.309849	0.01025	-6.60824	0	0
ENSMUSG00000053436	64.1697	118.267	10.0721	0.0851635	-3.55362	0	0
ENSMUSG00000053477	175.558	87.9934	263.122	2.99024	1.58026	0	0
ENSMUSG00000053510	73.1971	128.401	17.9927	0.140128	-2.83518	0	0
ENSMUSG00000053641	67.6212	134.16	1.0825	0.00806871	-6.95345	0	0
ENSMUSG00000053774	68.5298	136.069	0.99082	0.00728176	-7.1015	0	0
ENSMUSG00000053819	169.693	265.454	73.9319	0.278511	-1.84419	0	0
ENSMUSG00000053889	45.7919	0.123226	91.4606	742.219	9.5357	0	0
ENSMUSG00000053907	80.158	41.2389	119.077	2.88749	1.52982	0	0
ENSMUSG00000053929	33.6838	53.672	13.6957	0.255175	-1.97044	0	0
ENSMUSG00000053931	27.2472	4.59401	49.9003	10.862	3.44122	0	0
ENSMUSG00000053964	87.5939	159.222	15.9663	0.100278	-3.31793	0	0
ENSMUSG00000054051	25.7241	49.165	2.28322	0.04644	-4.42849	0	0
ENSMUSG00000054252	22.7276	1.55867	43.8965	28.1627	4.81572	0	0
ENSMUSG00000054385	9.70389	19.3884	0.0193736	0.000999238	-9.96688	0	0
ENSMUSG00000054452	90.166	38.2362	142.096	3.71627	1.89385	0	0
ENSMUSG00000054477	59.3236	118.647	0	0	#NAME?	0	0
ENSMUSG00000054611	45.0345	79.0304	11.0385	0.139674	-2.83987	0	0
ENSMUSG00000054690	62.4432	111.473	13.4136	0.120331	-3.05493	0	0
ENSMUSG00000054737	67.9252	125.994	9.85644	0.0782295	-3.67614	0	0
ENSMUSG00000054752	38.2321	71.0259	5.43829	0.0765677	-3.70712	0	0
ENSMUSG00000054910	26.7107	45.015	8.40633	0.186745	-2.42086	0	0
ENSMUSG00000055134	19.0704	38.0245	0.116346	0.00305977	-8.35236	0	0
ENSMUSG00000055148	56.9652	107.769	6.16127	0.057171	-4.12857	0	0
ENSMUSG00000055204	52.12	83.2824	20.9577	0.251646	-1.99053	0	0
ENSMUSG00000055216	177.852	347.491	8.21244	0.0236335	-5.40302	0	0
ENSMUSG00000055228	35.8455	71.2277	0.463425	0.00650625	-7.26396	0	0
ENSMUSG00000055302	91.8722	13.2279	170.517	12.8907	3.68826	0	0
ENSMUSG00000055435	116.475	14.1497	218.801	15.4633	3.95078	0	0
ENSMUSG00000055531	57.0187	110.875	3.16278	0.0285258	-5.13159	0	0
ENSMUSG00000055541	64.0537	118.767	9.34046	0.0786453	-3.6685	0	0
ENSMUSG00000055553	14.9895	2.61028	27.3688	10.485	3.39026	0	0
ENSMUSG00000055670	54.6284	103.348	5.90864	0.0571721	-4.12854	0	0
ENSMUSG00000055707	15.0655	28.6416	1.48945	0.0520028	-4.26527	0	0
ENSMUSG00000055737	22.0918	4.07401	40.1095	9.84521	3.29942	0	0
ENSMUSG00000055762	89.206	29.0139	149.398	5.1492	2.36435	0	0
ENSMUSG00000055917	245.453	11.0331	479.873	43.4939	5.44274	0	0
ENSMUSG00000055932	57.3805	104.667	10.0941	0.0964405	-3.37422	0	0
ENSMUSG00000056106	45.0925	10.562	79.6229	7.53859	2.9143	0	0
ENSMUSG00000056260	20.0063	2.36559	37.647	15.9145	3.99227	0	0
ENSMUSG00000056268	11.2388	0.792452	21.6851	27.3645	4.77423	0	0
ENSMUSG00000056366	23.866	41.2651	6.46679	0.156713	-2.6738	0	0
ENSMUSG00000056423	27.3931	54.7863	0	0	#NAME?	0	0
ENSMUSG00000056429	89.2096	6.98793	171.431	24.5325	4.61662	0	0
ENSMUSG00000056494	14.0765	28.0948	0.0581543	0.00206993	-8.9162	0	0
ENSMUSG00000056579	63.9731	121.693	6.25357	0.0513883	-4.28242	0	0
ENSMUSG00000056608	31.7998	6.7808	56.8188	8.37936	3.06684	0	0
ENSMUSG00000056692	20.6502	2.70831	38.592	14.2495	3.83284	0	0
ENSMUSG00000056708	18.3353	36.5358	0.134869	0.00369143	-8.08161	0	0
ENSMUSG00000056870	20.9002	41.14	0.660373	0.0160519	-5.96112	0	0
ENSMUSG00000056947	49.3316	98.6631	0	0	#NAME?	0	0
ENSMUSG00000057098	44.6785	11.8966	77.4605	6.51115	2.70291	0	0
ENSMUSG00000057113	243.804	82.4013	405.206	4.91747	2.29792	0	0
ENSMUSG00000057133	28.1775	54.7686	1.5865	0.0289673	-5.10943	0	0
ENSMUSG00000057134	34.4068	66.8347	1.9789	0.0296088	-5.07783	0	0
ENSMUSG00000057137	16.1545	32.3091	0	0	#NAME?	0	0
ENSMUSG00000057265	20.9183	0.847906	40.9888	48.3412	5.59518	0	0
ENSMUSG00000057367	46.6669	93.0443	0.289502	0.00311145	-8.3282	0	0
ENSMUSG00000057388	51.3402	82.1557	20.5248	0.249828	-2.001	0	0
ENSMUSG00000057421	28.7105	51.0065	6.41448	0.125758	-2.99128	0	0
ENSMUSG00000057530	35.2776	13.9426	56.6125	4.06039	2.02162	0	0
ENSMUSG00000057531	39.701	69.542	9.85988	0.141783	-2.81824	0	0
ENSMUSG00000057541	34.6274	0.95728	68.2974	71.3453	6.15675	0	0
ENSMUSG00000057596	55.3975	0.0953613	110.7	1160.84	10.181	0	0
ENSMUSG00000057666	224.809	317.121	132.497	0.417813	-1.25907	0	0
ENSMUSG00000057738	79.8408	141.615	18.067	0.127578	-2.97054	0	0
ENSMUSG00000057778	16.4995	31.5684	1.43049	0.045314	-4.4639	0	0
ENSMUSG00000057982	47.5266	71.621	23.4321	0.327169	-1.61189	0	0
ENSMUSG00000058135	210.328	14.0541	406.602	28.9312	4.85455	0	0
ENSMUSG00000058240	33.8757	14.2303	53.5211	3.76108	1.91115	0	0
ENSMUSG00000058267	45.322	22.5986	68.0454	3.01105	1.59027	0	0
ENSMUSG00000058291	175.332	346.948	3.71587	0.0107102	-6.54487	0	0
ENSMUSG00000058440	19.9083	37.7661	2.05049	0.0542946	-4.20305	0	0
ENSMUSG00000058491	11.9131	23.6127	0.213583	0.00904527	-6.78862	0	0
ENSMUSG00000058498	74.42	111.914	36.9263	0.329953	-1.59967	0	0
ENSMUSG00000058503	39.2327	70.2121	8.25343	0.11755	-3.08865	0	0
ENSMUSG00000058558	173.06	232.777	113.344	0.486919	-1.03825	0	0
ENSMUSG00000058600	207.863	135.509	280.218	2.0679	1.04817	0	0
ENSMUSG00000058652	54.6336	80.5471	28.72	0.356561	-1.48778	0	0
ENSMUSG00000058704	98.007	138.71	57.3039	0.413121	-1.27537	0	0
ENSMUSG00000058706	44.5873	12.1926	76.9821	6.31384	2.65852	0	0
ENSMUSG00000058914	22.3249	44.592	0.0576942	0.00129382	-9.59414	0	0
ENSMUSG00000059005	16.4533	30.1569	2.74978	0.0911826	-3.4551	0	0
ENSMUSG00000059149	14.1252	27.9596	0.290705	0.0103973	-6.58764	0	0
ENSMUSG00000059208	107.631	193.433	21.8294	0.112852	-3.14749	0	0
ENSMUSG00000059540	67.0127	1.80573	132.22	73.2221	6.19421	0	0
ENSMUSG00000059586	19.4472	34.6296	4.2648	0.123155	-3.02145	0	0
ENSMUSG00000059602	16.5408	33.0817	0	0	#NAME?	0	0
ENSMUSG00000059741	864.032	715.64	1012.42	1.41471	0.500508	0	0
ENSMUSG00000059796	38.2976	11.1288	65.4665	5.88261	2.55646	0	0
ENSMUSG00000059810	54.6661	83.3851	25.9471	0.311172	-1.68422	0	0
ENSMUSG00000059857	38.965	77.93	0	0	#NAME?	0	0
ENSMUSG00000059866	92.954	148.157	37.7507	0.254801	-1.97256	0	0
ENSMUSG00000059937	162.532	324.174	0.889785	0.00274478	-8.50909	0	0
ENSMUSG00000060012	34.726	68.6185	0.833595	0.0121483	-6.36311	0	0
ENSMUSG00000060036	122.762	185.734	59.7903	0.321914	-1.63525	0	0
ENSMUSG00000060073	59.7151	7.80609	111.624	14.2996	3.83791	0	0
ENSMUSG00000060126	792.441	496.065	1088.82	2.19491	1.13416	0	0
ENSMUSG00000060147	41.2963	68.1238	14.4689	0.212391	-2.2352	0	0
ENSMUSG00000060149	12.5873	24.4372	0.737472	0.0301782	-5.05035	0	0
ENSMUSG00000060152	19.4762	2.02552	36.9268	18.2308	4.18831	0	0
ENSMUSG00000060261	43.0604	75.6016	10.5192	0.13914	-2.84539	0	0
ENSMUSG00000060301	86.7014	133.309	40.0936	0.300757	-1.73333	0	0
ENSMUSG00000060475	258.729	362.036	155.422	0.429298	-1.21995	0	0
ENSMUSG00000060510	18.8471	0.0545866	37.6397	689.54	9.42949	0	0
ENSMUSG00000060636	225.395	152.576	298.214	1.95453	0.96682	0	0
ENSMUSG00000060657	92.2194	184.342	0.0972322	0.000527457	-10.8887	0	0
ENSMUSG00000060739	58.6817	10.5922	106.771	10.0801	3.33344	0	0
ENSMUSG00000060771	16.5561	30.919	2.19318	0.0709331	-3.8174	0	0
ENSMUSG00000060802	517.133	283.387	750.879	2.64966	1.40581	0	0
ENSMUSG00000060862	9.57619	19.1524	0	0	#NAME?	0	0
ENSMUSG00000060904	101.745	138.911	64.5785	0.464891	-1.10504	0	0
ENSMUSG00000060923	13.4263	0.9029	25.9498	28.7405	4.84501	0	0
ENSMUSG00000060938	282.828	189.28	376.377	1.98847	0.991661	0	0
ENSMUSG00000061079	130.912	259.229	2.59502	0.0100105	-6.64234	0	0
ENSMUSG00000061136	25.6038	5.42871	45.7788	8.43273	3.076	0	0
ENSMUSG00000061244	89.387	150.294	28.4803	0.189498	-2.39975	0	0
ENSMUSG00000061313	20.8125	40.3068	1.31828	0.0327062	-4.93429	0	0
ENSMUSG00000061331	400.976	633.981	167.97	0.264945	-1.91624	0	0
ENSMUSG00000061462	66.768	99.9037	33.6323	0.336648	-1.57069	0	0
ENSMUSG00000061474	38.408	73.6038	3.21222	0.043642	-4.51814	0	0
ENSMUSG00000061477	159.148	90.1459	228.15	2.5309	1.33965	0	0
ENSMUSG00000061751	89.7621	162.026	17.4978	0.107994	-3.21098	0	0
ENSMUSG00000061778	18.3069	35.4925	1.12137	0.0315947	-4.98417	0	0
ENSMUSG00000061787	203.598	103.027	304.168	2.95232	1.56185	0	0
ENSMUSG00000061802	16.4812	32.9624	0	0	#NAME?	0	0
ENSMUSG00000061983	228.074	173.59	282.558	1.62773	0.702862	0	0
ENSMUSG00000062006	23.5576	4.12692	42.9883	10.4166	3.38081	0	0
ENSMUSG00000062087	20.407	37.6002	3.21378	0.0854724	-3.5484	0	0
ENSMUSG00000062115	24.5379	49.0566	0.0191259	0.000389875	-11.3247	0	0
ENSMUSG00000062127	17.8355	0.178024	35.493	199.372	7.63932	0	0
ENSMUSG00000062234	36.6749	70.8333	2.5166	0.0355285	-4.81488	0	0
ENSMUSG00000062257	43.0373	85.8999	0.174653	0.00203321	-8.94202	0	0
ENSMUSG00000062328	201.77	287.223	116.317	0.404973	-1.3041	0	0
ENSMUSG00000062373	54.8773	14.0114	95.7433	6.83323	2.77257	0	0
ENSMUSG00000062376	95.441	161.577	29.3047	0.181366	-2.46302	0	0
ENSMUSG00000062683	55.2786	16.1863	94.371	5.83029	2.54357	0	0
ENSMUSG00000062691	31.0291	3.06043	58.9977	19.2776	4.26885	0	0
ENSMUSG00000062761	24.6367	46.636	2.6374	0.0565528	-4.14426	0	0
ENSMUSG00000062822	25.6041	50.0858	1.12245	0.0224105	-5.47968	0	0
ENSMUSG00000062825	68.9995	108.676	29.3236	0.269827	-1.8899	0	0
ENSMUSG00000062901	37.4232	4.56447	70.2819	15.3976	3.94464	0	0
ENSMUSG00000062908	326.621	394.241	259.002	0.656963	-0.606116	0	0
ENSMUSG00000062995	54.1403	106.344	1.93626	0.0182074	-5.77933	0	0
ENSMUSG00000063015	554.125	757.02	351.229	0.463963	-1.10792	0	0
ENSMUSG00000063049	33.8936	0.423225	67.3639	159.168	7.31441	0	0
ENSMUSG00000063146	19.9378	39.8757	0	0	#NAME?	0	0
ENSMUSG00000063273	46.2938	13.3859	79.2018	5.91681	2.56482	0	0
ENSMUSG00000063457	200.75	148.567	252.933	1.70248	0.767639	0	0
ENSMUSG00000063524	59.1622	87.7587	30.5657	0.348293	-1.52163	0	0
ENSMUSG00000063663	29.6731	2.6123	56.7339	21.718	4.44082	0	0
ENSMUSG00000063694	410.567	276.899	544.235	1.96547	0.974872	0	0
ENSMUSG00000063698	54.9526	107.757	2.14798	0.0199335	-5.64866	0	0
ENSMUSG00000063754	27.1855	54.2538	0.1172	0.00216021	-8.85461	0	0
ENSMUSG00000063787	46.9266	0.669151	93.184	139.257	7.12161	0	0
ENSMUSG00000063882	259.671	396.93	122.411	0.308395	-1.69715	0	0
ENSMUSG00000063884	18.5814	2.50058	34.6622	13.8617	3.79303	0	0
ENSMUSG00000063919	18.4235	36.634	0.212944	0.00581274	-7.42657	0	0
ENSMUSG00000064373	190.877	50.4249	331.33	6.57076	2.71606	0	0
ENSMUSG00000064550	13.1502	26.3003	0	0	#NAME?	0	0
ENSMUSG00000065979	39.4862	3.30987	75.6624	22.8597	4.51473	0	0
ENSMUSG00000065999	41.9202	83.8207	0.0196223	0.000234098	-12.0606	0	0
ENSMUSG00000066036	53.02	93.0301	13.0098	0.139845	-2.8381	0	0
ENSMUSG00000066037	39.3712	5.34322	73.3991	13.7369	3.77998	0	0
ENSMUSG00000066149	83.086	133.443	32.7292	0.245268	-2.02757	0	0
ENSMUSG00000066258	208.922	366.64	51.2035	0.139656	-2.84005	0	0
ENSMUSG00000066406	139.808	230.528	49.0874	0.212935	-2.23152	0	0
ENSMUSG00000066415	20.0729	37.2423	2.90349	0.0779623	-3.68108	0	0
ENSMUSG00000066551	162.604	62.3327	262.875	4.21728	2.07631	0	0
ENSMUSG00000066613	30.8983	60.6923	1.10427	0.0181946	-5.78035	0	0
ENSMUSG00000066760	13.3734	25.9715	0.775256	0.0298502	-5.06611	0	0
ENSMUSG00000066839	19.6745	4.00421	35.3448	8.82692	3.14191	0	0
ENSMUSG00000066877	29.1497	6.11343	52.1859	8.53628	3.09361	0	0
ENSMUSG00000066979	14.8379	0.710765	28.9651	40.752	5.3488	0	0
ENSMUSG00000067158	36.884	5.99859	67.7695	11.2976	3.49794	0	0
ENSMUSG00000067194	41.5754	17.1727	65.978	3.84202	1.94186	0	0
ENSMUSG00000067567	17.681	35.362	0	0	#NAME?	0	0
ENSMUSG00000067586	13.9249	27.1117	0.738056	0.0272227	-5.19904	0	0
ENSMUSG00000067653	46.7239	15.1232	78.3246	5.17911	2.3727	0	0
ENSMUSG00000067736	36.9198	16.7498	57.0898	3.40838	1.76909	0	0
ENSMUSG00000067847	23.5446	43.7015	3.38776	0.0775205	-3.68928	0	0
ENSMUSG00000067873	53.8599	20.4003	87.3195	4.28031	2.09772	0	0
ENSMUSG00000068036	58.7786	14.7456	102.812	6.97235	2.80164	0	0
ENSMUSG00000068040	15.7601	29.6215	1.89867	0.0640978	-3.96358	0	0
ENSMUSG00000068079	50.0419	2.55474	97.529	38.1758	5.25458	0	0
ENSMUSG00000068114	10.545	21.0515	0.0385989	0.00183355	-9.09115	0	0
ENSMUSG00000068196	43.2547	2.2838	84.2255	36.8795	5.20475	0	0
ENSMUSG00000068250	49.9582	99.7029	0.213398	0.00214034	-8.86794	0	0
ENSMUSG00000068614	716.309	575.49	857.127	1.48939	0.57472	0	0
ENSMUSG00000068823	860.708	1446.91	274.504	0.189717	-2.39808	0	0
ENSMUSG00000068874	27.535	51.0694	4.00048	0.0783341	-3.67422	0	0
ENSMUSG00000069044	28.4358	56.7748	0.0967944	0.00170488	-9.19611	0	0
ENSMUSG00000069045	86.7507	13.6516	159.85	11.7093	3.54958	0	0
ENSMUSG00000069049	111.745	193.191	30.2991	0.156835	-2.67268	0	0
ENSMUSG00000069094	65.4731	121.924	9.02243	0.0740006	-3.75632	0	0
ENSMUSG00000069237	19.3323	1.91561	36.7489	19.1839	4.26183	0	0
ENSMUSG00000069516	76.8338	39.2151	114.452	2.91858	1.54527	0	0
ENSMUSG00000069601	46.1772	69.5388	22.8157	0.3281	-1.60779	0	0
ENSMUSG00000069662	148.76	95.3072	202.213	2.12169	1.08522	0	0
ENSMUSG00000069833	92.5466	56.836	128.257	2.25662	1.17416	0	0
ENSMUSG00000069855	67.5257	135.051	0	0	#NAME?	0	0
ENSMUSG00000069874	66.0537	131.527	0.580319	0.00441217	-7.8243	0	0
ENSMUSG00000070034	25.3711	7.45961	43.2826	5.80226	2.53662	0	0
ENSMUSG00000070327	30.6648	58.2701	3.05955	0.0525064	-4.25136	0	0
ENSMUSG00000070345	195.853	305.123	86.5837	0.283766	-1.81722	0	0
ENSMUSG00000070348	15.601	0.1634	31.0386	189.954	7.56951	0	0
ENSMUSG00000070372	58.345	27.1237	89.5663	3.30214	1.7234	0	0
ENSMUSG00000070425	17.4885	34.5514	0.425617	0.0123184	-6.34305	0	0
ENSMUSG00000070462	14.6855	1.93975	27.4312	14.1416	3.82188	0	0
ENSMUSG00000070469	28.4005	5.45609	51.345	9.41058	3.23428	0	0
ENSMUSG00000070493	239.847	137.233	342.461	2.49546	1.31931	0	0
ENSMUSG00000070495	140.298	194.41	86.1873	0.443328	-1.17355	0	0
ENSMUSG00000070544	76.4456	43.1821	109.709	2.54062	1.34518	0	0
ENSMUSG00000070709	31.166	62.3319	0	0	#NAME?	0	0
ENSMUSG00000070873	38.1883	74.9259	1.4508	0.0193631	-5.69054	0	0
ENSMUSG00000070923	160.947	28.3193	293.575	10.3666	3.37388	0	0
ENSMUSG00000071172	94.9783	28.7536	161.203	5.60636	2.48707	0	0
ENSMUSG00000071550	28.5647	57.1294	0	0	#NAME?	0	0
ENSMUSG00000071655	22.1799	3.78649	40.5733	10.7153	3.4216	0	0
ENSMUSG00000071659	40.9118	5.33133	76.4922	14.3477	3.84274	0	0
ENSMUSG00000071660	16.7095	33.2644	0.154573	0.00464681	-7.74955	0	0
ENSMUSG00000071708	20.1915	3.77182	36.6112	9.70651	3.27895	0	0
ENSMUSG00000071793	150.671	261.606	39.7361	0.151893	-2.71888	0	0
ENSMUSG00000071796	131.55	258.994	4.10494	0.0158495	-5.97942	0	0
ENSMUSG00000071847	10.1718	20.3436	0	0	#NAME?	0	0
ENSMUSG00000071860	40.6883	81.3182	0.058454	0.000718831	-10.4421	0	0
ENSMUSG00000071984	22.2362	42.069	2.40336	0.0571291	-4.12963	0	0
ENSMUSG00000072501	139.982	210.027	69.9382	0.332997	-1.58642	0	0
ENSMUSG00000072640	24.8503	43.1149	6.58575	0.152749	-2.71077	0	0
ENSMUSG00000072809	100.747	161.012	40.482	0.251422	-1.99182	0	0
ENSMUSG00000072824	35.9002	68.3921	3.40822	0.0498336	-4.32674	0	0
ENSMUSG00000072946	10.6597	0.328781	20.9906	63.8437	5.99647	0	0
ENSMUSG00000073130	24.2302	48.4603	0	0	#NAME?	0	0
ENSMUSG00000073474	77.7606	152.561	2.9604	0.0194047	-5.68745	0	0
ENSMUSG00000073609	14.2995	28.5795	0.0196223	0.000686587	-10.5083	0	0
ENSMUSG00000073639	38.5368	0.95728	76.1163	79.5131	6.31312	0	0
ENSMUSG00000073643	24.9357	43.6168	6.25463	0.1434	-2.80189	0	0
ENSMUSG00000073792	22.3935	1.12121	43.6658	38.9453	5.28338	0	0
ENSMUSG00000073838	34.2317	11.9846	56.4788	4.71261	2.23652	0	0
ENSMUSG00000073940	141.577	72.6378	210.516	2.89817	1.53514	0	0
ENSMUSG00000074030	198.314	385.633	10.995	0.0285116	-5.13231	0	0
ENSMUSG00000074129	282.121	193.582	370.661	1.91476	0.93716	0	0
ENSMUSG00000074207	14.0176	28.0352	0	0	#NAME?	0	0
ENSMUSG00000074212	170.625	274.465	66.786	0.243332	-2.039	0	0
ENSMUSG00000074221	16.1977	30.5936	1.80176	0.0588934	-4.08575	0	0
ENSMUSG00000074292	34.9909	60.955	9.02668	0.148087	-2.75548	0	0
ENSMUSG00000074422	158.681	240.979	76.3831	0.31697	-1.65758	0	0
ENSMUSG00000074479	11.054	22.1081	0	0	#NAME?	0	0
ENSMUSG00000074652	18.5578	37.0577	0.0579757	0.00156447	-9.32011	0	0
ENSMUSG00000074733	70.1656	135.679	4.65193	0.0342862	-4.86623	0	0
ENSMUSG00000074736	79.8092	159.599	0.0193736	0.000121389	-13.0081	0	0
ENSMUSG00000074771	78.3462	156.673	0.0191259	0.000122075	-12.9999	0	0
ENSMUSG00000074781	45.5526	87.9278	3.17746	0.0361371	-4.79037	0	0
ENSMUSG00000074825	22.0372	39.756	4.31835	0.108621	-3.20262	0	0
ENSMUSG00000074909	11.4363	22.7755	0.0971913	0.00426736	-7.87244	0	0
ENSMUSG00000075014	1385.52	1566.94	1204.11	0.768448	-0.379981	0	0
ENSMUSG00000075043	67.8391	121.332	14.3459	0.118236	-3.08026	0	0
ENSMUSG00000075254	159.576	268.563	50.5885	0.188367	-2.40838	0	0
ENSMUSG00000075289	19.0083	33.8733	4.14336	0.122319	-3.03127	0	0
ENSMUSG00000075327	35.0736	67.0502	3.09701	0.0461894	-4.4363	0	0
ENSMUSG00000075408	33.1751	66.1959	0.154217	0.0023297	-8.74564	0	0
ENSMUSG00000075602	52.3941	14.5364	90.2518	6.20867	2.63429	0	0
ENSMUSG00000075700	53.8502	3.16215	104.538	33.0592	5.04698	0	0
ENSMUSG00000075701	9.40197	0.272476	18.5315	68.0114	6.0877	0	0
ENSMUSG00000075704	11.6111	22.7769	0.445299	0.0195505	-5.67665	0	0
ENSMUSG00000075706	53.9407	25.4626	82.4188	3.23686	1.6946	0	0
ENSMUSG00000076437	16.6106	32.9317	0.28944	0.0087891	-6.83007	0	0
ENSMUSG00000076617	28.5796	56.8318	0.327414	0.0057611	-7.43944	0	0
ENSMUSG00000077561	21.6153	43.2112	0.0193241	0.000447201	-11.1268	0	0
ENSMUSG00000078183	11.3788	22.5824	0.175167	0.0077568	-7.01032	0	0
ENSMUSG00000078247	36.8579	69.9589	3.75691	0.0537016	-4.21889	0	0
ENSMUSG00000078453	57.7171	115.299	0.135655	0.00117655	-9.73122	0	0
ENSMUSG00000078566	61.554	33.7747	89.3333	2.64498	1.40325	0	0
ENSMUSG00000078578	161.876	96.8071	226.946	2.34431	1.22916	0	0
ENSMUSG00000078667	32.888	61.7718	4.0043	0.0648241	-3.94733	0	0
ENSMUSG00000078681	12.4713	24.5718	0.370874	0.0150935	-6.04993	0	0
ENSMUSG00000078713	31.5487	53.4698	9.62772	0.180059	-2.47346	0	0
ENSMUSG00000078716	19.0202	1.92714	36.1132	18.7393	4.22799	0	0
ENSMUSG00000078784	38.6289	2.06405	75.1937	36.4301	5.18706	0	0
ENSMUSG00000078970	25.7429	7.30257	44.1832	6.05037	2.59702	0	0
ENSMUSG00000079048	45.5076	80.4492	10.5659	0.131337	-2.92866	0	0
ENSMUSG00000079173	25.9972	51.7806	0.213678	0.0041266	-7.92083	0	0
ENSMUSG00000079184	18.195	33.2493	3.14075	0.0944606	-3.40414	0	0
ENSMUSG00000079252	28.1864	56.3728	0	0	#NAME?	0	0
ENSMUSG00000079265	26.8826	53.7651	0	0	#NAME?	0	0
ENSMUSG00000079363	40.6201	77.9291	3.31102	0.0424876	-4.55681	0	0
ENSMUSG00000079553	11.4281	22.8371	0.0191973	0.000840621	-10.2163	0	0
ENSMUSG00000079557	58.9484	14.3369	103.56	7.22333	2.85266	0	0
ENSMUSG00000080237	10.6577	21.3154	0	0	#NAME?	0	0
ENSMUSG00000081099	39.9709	79.9419	0	0	#NAME?	0	0
ENSMUSG00000081121	23.5337	47.0673	0	0	#NAME?	0	0
ENSMUSG00000081208	110.001	217.465	2.53662	0.0116645	-6.42173	0	0
ENSMUSG00000081487	9.8499	19.6998	0	0	#NAME?	0	0
ENSMUSG00000081588	10.1883	20.3573	0.0193736	0.00095168	-10.0372	0	0
ENSMUSG00000081769	231.566	462.104	1.02762	0.00222379	-8.81277	0	0
ENSMUSG00000082054	64.9522	129.904	0	0	#NAME?	0	0
ENSMUSG00000082108	21.8164	43.6327	0	0	#NAME?	0	0
ENSMUSG00000082193	19.8946	39.4803	0.308868	0.00782335	-6.998	0	0
ENSMUSG00000082286	22.3996	5.78664	39.0125	6.74183	2.75314	0	0
ENSMUSG00000082515	19.3979	38.7958	0	0	#NAME?	0	0
ENSMUSG00000082580	40.1174	75.7181	4.51666	0.059651	-4.06731	0	0
ENSMUSG00000082670	11.6427	23.2853	0	0	#NAME?	0	0
ENSMUSG00000083054	42.7599	85.5199	0	0	#NAME?	0	0
ENSMUSG00000083355	43.7502	87.5004	0	0	#NAME?	0	0
ENSMUSG00000083783	36.6119	73.2237	0	0	#NAME?	0	0
ENSMUSG00000084071	21.1385	2.62786	39.6492	15.088	3.91533	0	0
ENSMUSG00000084247	38.6744	77.3488	0	0	#NAME?	0	0
ENSMUSG00000084292	10.1416	20.2639	0.0194016	0.000957446	-10.0285	0	0
ENSMUSG00000084897	195.724	384.731	6.71839	0.0174626	-5.83959	0	0
ENSMUSG00000084911	116.799	231.677	1.9205	0.00828958	-6.91449	0	0
ENSMUSG00000084917	13.5019	26.7911	0.212683	0.00793859	-6.9769	0	0
ENSMUSG00000084960	29.6824	58.9577	0.407036	0.00690385	-7.17838	0	0
ENSMUSG00000084968	13.0371	25.958	0.116122	0.00447347	-7.80439	0	0
ENSMUSG00000085008	26.459	52.3184	0.599669	0.0114619	-6.44701	0	0
ENSMUSG00000085111	24.9467	49.8934	0	0	#NAME?	0	0
ENSMUSG00000085125	286.841	573.682	0	0	#NAME?	0	0
ENSMUSG00000085156	33.2951	66.0092	0.580986	0.00880159	-6.82802	0	0
ENSMUSG00000085180	41.8519	83.1233	0.580383	0.00698219	-7.1621	0	0
ENSMUSG00000085206	28.9825	57.7723	0.192793	0.00333712	-8.22718	0	0
ENSMUSG00000085328	936.434	1214.51	658.357	0.542075	-0.883434	0	0
ENSMUSG00000085335	11.9065	0.519988	23.2931	44.7955	5.48528	0	0
ENSMUSG00000085591	20.3	39.6892	0.910832	0.0229491	-5.44542	0	0
ENSMUSG00000085607	181.458	248.156	114.761	0.462454	-1.11262	0	0
ENSMUSG00000085609	36.3669	72.7338	0	0	#NAME?	0	0
ENSMUSG00000085644	10.2863	20.456	0.116659	0.00570295	-7.45408	0	0
ENSMUSG00000085884	15.1534	30.3068	0	0	#NAME?	0	0
ENSMUSG00000086201	33.9643	67.8315	0.0971392	0.00143206	-9.44769	0	0
ENSMUSG00000086290	28.9715	2.93962	55.0033	18.711	4.22582	0	0
ENSMUSG00000086320	31.6051	56.9002	6.30997	0.110895	-3.17273	0	0
ENSMUSG00000086368	27.7152	55.4304	0	0	#NAME?	0	0
ENSMUSG00000086377	9.70706	19.4141	0	0	#NAME?	0	0
ENSMUSG00000086448	11.7544	23.2378	0.271036	0.0116636	-6.42185	0	0
ENSMUSG00000086743	53.9718	107.924	0.0194639	0.000180348	-12.4369	0	0
ENSMUSG00000086916	15.8852	31.7704	0	0	#NAME?	0	0
ENSMUSG00000086961	23.1683	46.3366	0	0	#NAME?	0	0
ENSMUSG00000087168	13.0954	25.9972	0.193675	0.00744987	-7.06857	0	0
ENSMUSG00000087169	18.4237	0.423594	36.4238	85.9877	6.42606	0	0
ENSMUSG00000087203	25.5719	6.89544	44.2484	6.41705	2.68191	0	0
ENSMUSG00000087274	20.2325	39.3041	1.16091	0.0295365	-5.08136	0	0
ENSMUSG00000087370	18.2872	35.4912	1.08329	0.0305227	-5.03397	0	0
ENSMUSG00000087373	16.4839	32.2116	0.756223	0.0234768	-5.41262	0	0
ENSMUSG00000087479	59.7229	119.349	0.0971565	0.000814056	-10.2626	0	0
ENSMUSG00000087673	14.6438	29.2876	0	0	#NAME?	0	0
ENSMUSG00000087679	14.9565	29.719	0.193991	0.00652752	-7.25925	0	0
ENSMUSG00000087687	17.9568	32.3502	3.56332	0.110148	-3.18248	0	0
ENSMUSG00000088189	38.8073	77.499	0.115591	0.00149151	-9.38901	0	0
ENSMUSG00000089473	15.338	30.676	0	0	#NAME?	0	0
ENSMUSG00000089663	17.0875	34.1749	0	0	#NAME?	0	0
ENSMUSG00000089706	199.215	318.022	80.4072	0.252835	-1.98373	0	0
ENSMUSG00000089777	15.1709	30.3419	0	0	#NAME?	0	0
ENSMUSG00000089792	60.4721	120.789	0.15553	0.00128762	-9.60108	0	0
ENSMUSG00000089940	108.446	174.639	42.2526	0.241943	-2.04726	0	0
ENSMUSG00000090019	36.2118	72.4237	0	0	#NAME?	0	0
[truncated: 8,124 more rows]
