# Supplementary material for: Single cardiomyocyte nuclear transcriptomes reveal a lincRNA-regulated de-differentiation and cell cycle stress-response in vivo
Source: Nat Commun. 2017 Aug 9;8:225. doi: 10.1038/s41467-017-00319-8 (PMC5548780; doi:10.1038/s41467-017-00319-8)
Supplement: Supplementary file 7 — Dataset 6 [file 41467_2017_319_MOESM7_ESM.xlsx]

## Sheet: DE bulk tissue
Supplementary Data 6. Differential expression between Sham and TAC (Bulk Tissue)
id	baseMean	baseMean Sham	baseMean TAC	foldChange	log2FoldChange	pval	padj	Remarks
ENSMUSG00000001211	711.308	844.225	545.161	0.645754	-0.630943	3.54359e-18	5.37385e-14
ENSMUSG00000031790	529.083	597.796	443.192	0.741377	-0.43172	4.00411e-17	3.03612e-13
ENSMUSG00000023886	419.726	335.362	525.179	1.56601	0.647089	3.03902e-16	1.53623e-12
ENSMUSG00000006576	1180.52	1360.2	955.925	0.702782	-0.508852	1.37998e-14	5.23186e-11
ENSMUSG00000000326	645.462	546.286	769.431	1.40848	0.494134	2.50459e-14	7.59642e-11
ENSMUSG00000032777	443.961	491.902	384.034	0.780711	-0.357139	7.59906e-14	1.92066e-10
ENSMUSG00000024411	24.6981	34.6188	12.2972	0.355216	-1.49323	1.12746e-13	2.44255e-10
ENSMUSG00000042010	2296.55	2569.33	1955.59	0.76113	-0.393784	1.04284e-12	1.97241e-09
ENSMUSG00000027784	398.313	462.133	318.538	0.689278	-0.536842	1.17057e-12	1.97241e-09
ENSMUSG00000036918	103.686	123.672	78.7029	0.636383	-0.652033	2.43408e-12	3.69128e-09
ENSMUSG00000040648	750.511	878.822	590.122	0.671493	-0.574557	3.06973e-12	4.23204e-09
ENSMUSG00000032340	503.184	568.507	421.53	0.741468	-0.431544	4.18901e-12	5.29386e-09
ENSMUSG00000055044	207.155	176.668	245.263	1.38827	0.473289	8.08671e-12	9.43346e-09
ENSMUSG00000037622	236.673	269.12	196.114	0.728724	-0.456556	1.30794e-11	1.41677e-08
ENSMUSG00000070561	694.7	764.026	608.043	0.795841	-0.329448	2.99705e-11	3.03002e-08
ENSMUSG00000035936	180.732	205.565	149.691	0.728196	-0.457601	4.40832e-11	4.17826e-08
ENSMUSG00000072235	173.452	147.846	205.459	1.38968	0.47475	5.58165e-11	4.97916e-08
ENSMUSG00000029287	321.098	369.813	260.206	0.703615	-0.507143	6.57909e-11	5.54288e-08
ENSMUSG00000046805	34.0258	22.6585	48.2349	2.12878	1.09003	1.09504e-10	8.74015e-08
ENSMUSG00000061816	124.907	83.1288	177.129	2.13078	1.09138	1.45855e-10	1.10595e-07
ENSMUSG00000054793	46.6662	60.1155	29.8545	0.496619	-1.00979	1.64912e-10	1.18546e-07
ENSMUSG00000028841	45.158	24.7016	70.7284	2.86331	1.51768	1.71976e-10	1.18546e-07
ENSMUSG00000054263	461.678	528.423	378.246	0.715801	-0.48237	2.09683e-10	1.38254e-07
ENSMUSG00000021311	310.079	352.606	256.92	0.728632	-0.456738	3.56442e-10	2.25227e-07
ENSMUSG00000008855	373.254	425.379	308.097	0.724289	-0.465362	4.15401e-10	2.51982e-07
ENSMUSG00000037095	76.2404	95.2784	52.4429	0.550417	-0.861403	4.47723e-10	2.61143e-07
ENSMUSG00000063015	366.522	412.261	309.347	0.750368	-0.414329	5.09985e-10	2.86441e-07
ENSMUSG00000026674	147.39	122.201	178.875	1.46377	0.54969	5.73147e-10	3.10421e-07
ENSMUSG00000072949	70.988	95.0614	40.8963	0.430209	-1.21689	6.39526e-10	3.34428e-07
ENSMUSG00000028743	119.801	140.862	93.4758	0.6636	-0.591615	6.67312e-10	3.37326e-07
ENSMUSG00000032744	119.446	95.0732	149.913	1.57682	0.657016	8.30417e-10	4.06234e-07
ENSMUSG00000035493	101.338	76.3992	132.512	1.73447	0.794496	8.90942e-10	4.22223e-07
ENSMUSG00000006931	95.6444	115.026	71.4175	0.620882	-0.68761	9.41434e-10	4.32632e-07
ENSMUSG00000047085	67.8778	89.5969	40.729	0.45458	-1.13739	1.20555e-09	5.3532e-07
ENSMUSG00000011305	492.646	577.867	386.118	0.668179	-0.581694	1.23549e-09	5.3532e-07
ENSMUSG00000052316	104.59	134.191	67.5895	0.50368	-0.989421	1.40472e-09	5.91737e-07
ENSMUSG00000029167	500.026	575.436	405.762	0.705138	-0.504022	1.45122e-09	5.94804e-07
ENSMUSG00000026605	127.344	182.752	58.0855	0.317838	-1.65363	1.50163e-09	5.99269e-07
ENSMUSG00000051067	59.691	77.5131	37.4133	0.482671	-1.05089	3.20213e-09	1.24514e-06
ENSMUSG00000026600	34.4094	24.5354	46.7519	1.90548	0.930157	4.61125e-09	1.70963e-06
ENSMUSG00000028849	720.356	804.674	614.957	0.764232	-0.387918	4.62214e-09	1.70963e-06
ENSMUSG00000035299	23.4354	15.2087	33.7188	2.21707	1.14865	5.10005e-09	1.84148e-06
ENSMUSG00000027510	168.346	194.577	135.556	0.696673	-0.521447	6.16568e-09	2.17448e-06
ENSMUSG00000031230	57.4174	71.6897	39.577	0.55206	-0.857104	6.46967e-09	2.22983e-06
ENSMUSG00000026930	536.729	577.897	485.268	0.839713	-0.252032	7.25394e-09	2.44458e-06
ENSMUSG00000038240	109.627	126.707	88.2765	0.696696	-0.521398	8.26295e-09	2.72408e-06
ENSMUSG00000029093	95.9277	129.395	54.0939	0.418053	-1.25824	9.03353e-09	2.91475e-06
ENSMUSG00000028125	31.1486	39.95	20.1468	0.5043	-0.987645	1.15329e-08	3.64368e-06
ENSMUSG00000038121	1260.94	1368.11	1126.97	0.823739	-0.27974	1.23901e-08	3.83461e-06
ENSMUSG00000015745	188.889	143.856	245.18	1.70434	0.769212	1.27605e-08	3.87025e-06
ENSMUSG00000035203	489.917	525.557	445.368	0.84742	-0.23885	1.62192e-08	4.82281e-06
ENSMUSG00000024053	181.165	225.384	125.892	0.558564	-0.840205	2.1374e-08	6.12656e-06
ENSMUSG00000060802	669.154	577.305	783.965	1.35797	0.441455	2.14116e-08	6.12656e-06
ENSMUSG00000020741	1743.97	1898.55	1550.75	0.816807	-0.291932	2.41551e-08	6.75027e-06
ENSMUSG00000001228	7.14241	2.80515	12.564	4.47891	2.16315	2.44817e-08	6.75027e-06
ENSMUSG00000035606	76.2469	93.9158	54.1607	0.576694	-0.794121	2.8196e-08	7.63558e-06
ENSMUSG00000037447	37.1945	26.3093	50.801	1.93091	0.94928	3.43007e-08	9.1258e-06
ENSMUSG00000004056	534.832	606.038	445.826	0.735641	-0.442927	6.02824e-08	1.57618e-05
ENSMUSG00000007097	4311.23	4923.67	3545.68	0.720131	-0.473669	6.5347e-08	1.67964e-05
ENSMUSG00000017802	185.373	206.526	158.932	0.769549	-0.377915	8.07019e-08	2.03974e-05
ENSMUSG00000045613	955.482	1098.95	776.151	0.706268	-0.501712	9.44236e-08	2.34743e-05
ENSMUSG00000021763	27.5312	35.8552	17.1263	0.477652	-1.06597	1.06671e-07	2.60913e-05
ENSMUSG00000037815	1893.36	2047.68	1700.45	0.830427	-0.268074	1.16553e-07	2.8056e-05
ENSMUSG00000024743	158.9	189.691	120.41	0.634765	-0.655705	1.24654e-07	2.92739e-05
ENSMUSG00000050541	116.04	147.85	76.2779	0.515915	-0.954794	1.25473e-07	2.92739e-05
ENSMUSG00000018574	1916.69	2240.53	1511.89	0.674793	-0.567484	1.29523e-07	2.97608e-05
ENSMUSG00000027002	487.162	450.588	532.879	1.18263	0.241997	1.31705e-07	2.98105e-05
ENSMUSG00000030249	2752.64	3138.37	2270.49	0.72346	-0.467014	1.33916e-07	2.98652e-05
ENSMUSG00000031714	271.167	295.775	240.409	0.81281	-0.29901	1.5537e-07	3.41476e-05
ENSMUSG00000060882	112.348	140.166	77.575	0.55345	-0.853475	1.73654e-07	3.76209e-05
ENSMUSG00000025579	816.796	897.532	715.875	0.797604	-0.326256	1.78018e-07	3.80232e-05
ENSMUSG00000001151	472.083	545.782	379.96	0.696175	-0.522479	1.83982e-07	3.87511e-05
ENSMUSG00000033124	448.697	490.616	396.299	0.807758	-0.308005	1.86999e-07	3.88472e-05
ENSMUSG00000038663	1671.74	1829.43	1474.62	0.806054	-0.311051	2.24796e-07	4.57332e-05
ENSMUSG00000040752	112015	126462	93956.4	0.74296	-0.428644	2.26178e-07	4.57332e-05
ENSMUSG00000034312	390.753	434.368	336.234	0.774077	-0.369452	2.90306e-07	5.79275e-05
ENSMUSG00000035439	75.6542	63.0971	91.3505	1.44778	0.533839	3.18033e-07	6.19238e-05
ENSMUSG00000041238	24.4363	17.1028	33.6031	1.96478	0.974366	3.185e-07	6.19238e-05
ENSMUSG00000038526	371.276	423.903	305.493	0.720667	-0.472596	3.30098e-07	6.29242e-05
ENSMUSG00000008658	175.757	220.925	119.297	0.539988	-0.888999	3.31945e-07	6.29242e-05
ENSMUSG00000036863	117.2	139.832	88.9105	0.635838	-0.653269	3.50006e-07	6.55288e-05
ENSMUSG00000020238	222.128	245.238	193.24	0.787971	-0.343786	4.02595e-07	7.44555e-05
ENSMUSG00000007950	57.4424	69.2239	42.7156	0.617064	-0.696508	4.50063e-07	8.22313e-05
ENSMUSG00000037110	539.115	576.629	492.222	0.853621	-0.228333	5.02998e-07	9.08091e-05
ENSMUSG00000001870	411.04	452.867	358.756	0.792189	-0.336084	5.13313e-07	9.1581e-05
ENSMUSG00000028307	24.0023	36.9468	7.82177	0.211704	-2.23988	6.16192e-07	0.000108658
ENSMUSG00000036103	123.443	97.3538	156.055	1.60297	0.680746	6.85699e-07	0.000119524
ENSMUSG00000031972	6588.09	1443.2	13019.2	9.02107	3.1733	7.18432e-07	0.000123807
ENSMUSG00000037826	928.056	1112.87	697.033	0.626336	-0.674991	7.57397e-07	0.000129055
ENSMUSG00000013275	362.771	400.892	315.119	0.786046	-0.347315	7.66449e-07	0.000129147
ENSMUSG00000056665	30.9247	38.8859	20.9732	0.539352	-0.890701	8.43444e-07	0.000140558
ENSMUSG00000031808	555.723	675.314	406.235	0.601551	-0.733242	8.9327e-07	0.000147244
ENSMUSG00000036242	79.7833	99.8695	54.6756	0.54747	-0.869148	9.27382e-07	0.000151223
ENSMUSG00000026853	2172.78	2516.73	1742.85	0.692504	-0.530106	1.02119e-06	0.000164749
ENSMUSG00000039063	100.435	118.938	77.3071	0.649978	-0.621537	1.07764e-06	0.000170245
ENSMUSG00000054958	94.9881	108.734	77.8059	0.715563	-0.482849	1.07771e-06	0.000170245
ENSMUSG00000044067	330.79	409.402	232.525	0.567962	-0.816134	1.08894e-06	0.000170246
ENSMUSG00000021701	168.464	149.676	191.949	1.28243	0.358879	1.15984e-06	0.000179479
ENSMUSG00000073609	201.779	243.593	149.512	0.613778	-0.704212	1.18156e-06	0.000180994
ENSMUSG00000032338	43.599	52.9218	31.9457	0.603639	-0.728242	1.31609e-06	0.000199585
ENSMUSG00000041889	30.7494	21.8106	41.9229	1.92213	0.942705	1.32997e-06	0.000199693
ENSMUSG00000029020	3315.94	3589.48	2974.01	0.828536	-0.271364	1.43771e-06	0.000213754
ENSMUSG00000031811	175.72	204.871	139.281	0.679848	-0.556717	1.49273e-06	0.000217509
ENSMUSG00000030409	1351.8	1414.96	1272.86	0.899572	-0.152689	1.4943e-06	0.000217509
ENSMUSG00000027007	125.717	110.949	144.177	1.29948	0.377939	1.506e-06	0.000217509
ENSMUSG00000029108	827.951	929.539	700.966	0.7541	-0.407172	1.53413e-06	0.000219483
ENSMUSG00000021557	586.512	681.891	467.288	0.685283	-0.545229	1.63346e-06	0.000231508
ENSMUSG00000052632	77.2378	58.2211	101.009	1.73491	0.794864	1.72621e-06	0.000241435
ENSMUSG00000041741	393.235	443.898	329.907	0.743205	-0.428167	1.74538e-06	0.000241435
ENSMUSG00000051373	139.682	155.994	119.293	0.764725	-0.386987	1.75126e-06	0.000241435
ENSMUSG00000074676	19.2627	13.1515	26.9016	2.04551	1.03246	1.78906e-06	0.000244424
ENSMUSG00000025453	4320.42	5012.76	3454.99	0.689238	-0.536926	1.90662e-06	0.00025816
ENSMUSG00000008475	97.4798	83.2696	115.242	1.38397	0.468809	1.93016e-06	0.000258795
ENSMUSG00000047547	210.875	187.111	240.581	1.28576	0.362623	1.9589e-06	0.000258795
ENSMUSG00000024659	81.7928	65.6628	101.955	1.55271	0.634788	1.96251e-06	0.000258795
ENSMUSG00000035900	241.958	272.993	203.165	0.744214	-0.426211	2.02402e-06	0.000264605
ENSMUSG00000032034	359.4	428.766	272.693	0.635994	-0.652916	2.20055e-06	0.000283206
ENSMUSG00000036026	418.59	470.551	353.64	0.751546	-0.412066	2.20365e-06	0.000283206
ENSMUSG00000042961	50.3844	62.3365	35.4442	0.568595	-0.814527	2.275e-06	0.000289459
ENSMUSG00000053279	81.4282	63.0776	104.366	1.65457	0.726458	2.29048e-06	0.000289459
NONMMUT052470	88.9861	74.3836	107.239	1.44171	0.527778	2.33094e-06	0.000292138
ENSMUSG00000087651	16.5742	10.3391	24.368	2.35687	1.23687	2.46671e-06	0.00030662
ENSMUSG00000024617	146.966	175.056	111.853	0.638957	-0.64621	2.49315e-06	0.000307387
ENSMUSG00000058587	233.376	209.973	262.63	1.25078	0.322833	2.60647e-06	0.000318767
ENSMUSG00000051855	24.2125	17.6091	32.4667	1.84374	0.882638	2.70225e-06	0.000323698
ENSMUSG00000015016	108.291	122.93	89.993	0.732067	-0.449952	2.70593e-06	0.000323698
ENSMUSG00000047735	116.268	98.1414	138.927	1.41558	0.501397	2.71082e-06	0.000323698
ENSMUSG00000024143	669.573	626.527	723.38	1.15459	0.207376	2.7385e-06	0.000324448
ENSMUSG00000036446	373.502	282.092	487.766	1.7291	0.790024	2.86785e-06	0.000337139
ENSMUSG00000041313	203.016	231.99	166.799	0.718996	-0.475945	3.07717e-06	0.000358963
ENSMUSG00000013584	24.1056	16.4648	33.6566	2.04416	1.03151	3.1458e-06	0.000364168
ENSMUSG00000064302	2832.6	3100.65	2497.54	0.805489	-0.312063	3.7767e-06	0.000433891
ENSMUSG00000053192	36.2231	27.7846	46.7712	1.68335	0.751335	4.01814e-06	0.000458159
ENSMUSG00000059895	583.6	644.163	507.897	0.788461	-0.342889	4.08225e-06	0.000461995
ENSMUSG00000042793	156.291	196.215	106.386	0.542193	-0.883121	4.23483e-06	0.000472362
ENSMUSG00000036327	118.967	146.633	84.3854	0.575487	-0.797144	4.23615e-06	0.000472362
ENSMUSG00000055737	754.543	839.355	648.528	0.772651	-0.372111	4.27566e-06	0.000473287
ENSMUSG00000020747	546.499	604.181	474.396	0.785188	-0.34889	4.40094e-06	0.000483625
ENSMUSG00000004043	117.077	131.386	99.1911	0.754957	-0.405533	4.54406e-06	0.00049576
ENSMUSG00000029723	481.766	536.695	413.105	0.76972	-0.377595	4.71861e-06	0.000511126
ENSMUSG00000005103	748.533	691.951	819.261	1.18399	0.243653	5.07265e-06	0.000545579
ENSMUSG00000045875	133.072	164.515	93.7686	0.569971	-0.81104	5.11198e-06	0.000545938
ENSMUSG00000030386	100.981	113.227	85.6738	0.756656	-0.40229	5.39059e-06	0.000571666
ENSMUSG00000044393	219.928	249.055	183.519	0.736859	-0.44054	5.55295e-06	0.000584795
ENSMUSG00000052336	22.3411	16.101	30.1412	1.872	0.904583	5.67512e-06	0.000593088
ENSMUSG00000037060	50.0754	40.2656	62.3376	1.54816	0.630556	5.70992e-06	0.000593088
ENSMUSG00000042350	348.757	391.332	295.538	0.755209	-0.405052	5.87848e-06	0.000606443
ENSMUSG00000021814	338.522	304.172	381.459	1.25409	0.326639	5.97327e-06	0.000612059
ENSMUSG00000053436	267.015	300.744	224.855	0.747663	-0.419539	6.03535e-06	0.000612151
ENSMUSG00000083282	197.138	215.468	174.227	0.808599	-0.306504	6.08178e-06	0.000612151
ENSMUSG00000036880	3371.12	4118.05	2437.46	0.591896	-0.756585	6.09527e-06	0.000612151
ENSMUSG00000052934	104.378	126.655	76.532	0.604256	-0.726768	6.46848e-06	0.000645359
ENSMUSG00000044700	458.533	510.304	393.819	0.771734	-0.373825	6.55742e-06	0.000649956
ENSMUSG00000033400	1414.53	1533.5	1265.82	0.825447	-0.276753	6.76101e-06	0.000665784
ENSMUSG00000022217	54.6105	63.9352	42.9547	0.671847	-0.573795	6.84043e-06	0.000668818
ENSMUSG00000043631	151.339	124.074	185.42	1.49443	0.5796	6.88002e-06	0.000668818
ENSMUSG00000041695	474.968	583.628	339.142	0.581093	-0.78316	7.4274e-06	0.00071743
ENSMUSG00000037656	787.172	902.817	642.617	0.71179	-0.490476	7.55664e-06	0.000725294
ENSMUSG00000027894	15.4972	20.4944	9.25072	0.451379	-1.14759	7.90064e-06	0.000753542
ENSMUSG00000047976	22.1952	31.546	10.5067	0.333059	-1.58615	7.97932e-06	0.00075629
ENSMUSG00000031378	163.566	180.786	142.04	0.785682	-0.347982	8.15859e-06	0.000768112
ENSMUSG00000053964	58.3291	77.2372	34.6939	0.449186	-1.15461	8.20535e-06	0.000768112
ENSMUSG00000044017	39.3055	48.4933	27.8207	0.573702	-0.801626	8.3233e-06	0.000774373
ENSMUSG00000028713	122.777	139.656	101.679	0.728064	-0.457863	8.52149e-06	0.000787978
ENSMUSG00000001802	33.2146	40.9886	23.4971	0.573258	-0.802742	8.6007e-06	0.000790482
ENSMUSG00000013698	276.009	246.486	312.911	1.26949	0.344246	9.01646e-06	0.000821027
ENSMUSG00000039652	334.724	383.46	273.803	0.714031	-0.485942	9.04131e-06	0.000821027
ENSMUSG00000035828	154.403	201.475	95.5622	0.474312	-1.07609	9.30848e-06	0.000836928
ENSMUSG00000038831	44.9576	36.2237	55.8751	1.5425	0.625271	9.37466e-06	0.000836928
ENSMUSG00000020743	87.922	101.587	70.8403	0.697334	-0.520079	9.38198e-06	0.000836928
ENSMUSG00000037373	521.631	568.182	463.441	0.815655	-0.293968	9.66567e-06	0.000857192
ENSMUSG00000022562	328.179	389.744	251.222	0.644582	-0.633564	9.81665e-06	0.00086552
ENSMUSG00000058997	1309.54	1467.93	1111.56	0.757229	-0.401199	9.9109e-06	0.000868779
ENSMUSG00000034560	164.369	147.838	185.032	1.25159	0.323756	1.03058e-05	0.000893551
ENSMUSG00000025241	2373.82	2718.03	1943.54	0.715055	-0.483874	1.03113e-05	0.000893551
ENSMUSG00000019647	105.719	92.6534	122.05	1.31728	0.397559	1.06731e-05	0.000919641
ENSMUSG00000021226	382.763	459.989	286.23	0.622256	-0.684421	1.08024e-05	0.000925527
ENSMUSG00000059195	243.213	215.642	277.677	1.28768	0.364769	1.10198e-05	0.000938847
ENSMUSG00000025172	2.39858	0.358826	4.94828	13.7902	3.78557	1.12861e-05	0.000956162
ENSMUSG00000032177	212.526	234.951	184.494	0.785246	-0.348784	1.13942e-05	0.000959965
ENSMUSG00000025666	100.823	113.174	85.3854	0.754464	-0.406476	1.23716e-05	0.00103655
NONMMUG003666	252.924	303.103	190.201	0.627511	-0.672288	1.25118e-05	0.00104
ENSMUSG00000040943	125.221	111.496	142.377	1.27696	0.352718	1.25499e-05	0.00104
ENSMUSG00000008140	258.099	281.646	228.664	0.811883	-0.300656	1.28993e-05	0.00106003
ENSMUSG00000017631	168.819	188.244	144.538	0.76782	-0.38116	1.29786e-05	0.00106003
ENSMUSG00000030401	271.574	331.025	197.26	0.595905	-0.746845	1.30013e-05	0.00106003
ENSMUSG00000031672	3479.07	3835.77	3033.2	0.790767	-0.338676	1.35644e-05	0.00110002
ENSMUSG00000023828	28.2602	36.9169	17.4395	0.472398	-1.08193	1.36974e-05	0.0011049
ENSMUSG00000020366	214.998	233.957	191.301	0.817676	-0.290399	1.41417e-05	0.0011347
ENSMUSG00000045284	26.7938	32.8982	19.1634	0.582507	-0.779653	1.48395e-05	0.00118443
ENSMUSG00000021457	137.179	112.102	168.526	1.50333	0.588166	1.52285e-05	0.00120911
ENSMUSG00000022887	63.9843	52.7549	78.021	1.47893	0.564556	1.55701e-05	0.00122963
ENSMUSG00000021000	324.314	353.962	287.255	0.811543	-0.30126	1.56491e-05	0.00122963
ENSMUSG00000020453	63.3135	73.785	50.2242	0.680683	-0.554945	1.57826e-05	0.00123373
ENSMUSG00000005683	5412.53	6060.44	4602.65	0.759458	-0.396958	1.60406e-05	0.00124747
ENSMUSG00000032523	466.18	562.887	345.297	0.61344	-0.705007	1.6673e-05	0.00128535
ENSMUSG00000037742	2563.87	2295.99	2898.73	1.26252	0.336303	1.66973e-05	0.00128535
ENSMUSG00000028973	370.249	413.585	316.078	0.764239	-0.387904	1.69822e-05	0.00130068
ENSMUSG00000029467	70557	80625.3	57971.7	0.719025	-0.475885	1.70989e-05	0.00130304
ENSMUSG00000039976	368.304	417.201	307.182	0.736292	-0.441649	1.7338e-05	0.00131465
ENSMUSG00000040731	523.855	551.838	488.876	0.885906	-0.174774	1.78527e-05	0.00134695
ENSMUSG00000033083	570.363	670.662	444.989	0.663507	-0.591816	1.80268e-05	0.00135335
ENSMUSG00000034959	8.69341	4.71256	13.6695	2.90065	1.53638	1.82427e-05	0.00136281
ENSMUSG00000039942	23.9545	14.4254	35.8658	2.4863	1.314	1.85965e-05	0.00138243
ENSMUSG00000047658	23.7771	29.8078	16.2388	0.544783	-0.876246	1.90703e-05	0.00141074
ENSMUSG00000024955	432.206	470.983	383.733	0.81475	-0.295571	1.93317e-05	0.00142313
NONMMUT038078	150.791	101.017	213.01	2.10866	1.07632	2.07101e-05	0.00151086
ENSMUSG00000032648	4912.69	5474.67	4210.21	0.769034	-0.378881	2.07684e-05	0.00151086
ENSMUSG00000071711	82.0745	94.5407	66.4917	0.703313	-0.50776	2.08222e-05	0.00151086
ENSMUSG00000023046	53.1834	39.7276	70.0032	1.76208	0.817277	2.0947e-05	0.00151267
ENSMUSG00000024727	3.92609	1.40198	7.08123	5.05089	2.33654	2.12213e-05	0.00152522
ENSMUSG00000040430	325.91	361.425	281.515	0.778903	-0.360484	2.14158e-05	0.00153194
ENSMUSG00000028737	496.686	574.025	400.012	0.696855	-0.521069	2.15203e-05	0.00153218
ENSMUSG00000031647	103.566	117.194	86.5308	0.738354	-0.437616	2.18453e-05	0.00154805
ENSMUSG00000027132	19.6048	13.9069	26.7271	1.92185	0.942499	2.22774e-05	0.00156697
ENSMUSG00000006356	2734.02	3159.3	2202.41	0.69712	-0.520521	2.23188e-05	0.00156697
ENSMUSG00000024803	8351.55	4296.4	13420.5	3.12366	1.64324	2.25522e-05	0.00157228	Ankrd1
ENSMUSG00000037032	366.539	439.896	274.843	0.624792	-0.678553	2.26018e-05	0.00157228
ENSMUSG00000024048	2495.82	2082.78	3012.13	1.44621	0.532275	2.33831e-05	0.0016192
ENSMUSG00000029338	897.983	996.325	775.055	0.777913	-0.362319	2.38255e-05	0.00164234
ENSMUSG00000048486	1317.05	1513.77	1071.16	0.707613	-0.498967	2.43247e-05	0.00166916
ENSMUSG00000030341	114.328	95.7059	137.605	1.43779	0.523848	2.45042e-05	0.0016739
ENSMUSG00000000959	315.529	344.334	279.524	0.811781	-0.300838	2.57412e-05	0.00175052
ENSMUSG00000015568	14456.8	15880.9	12676.7	0.798233	-0.325118	2.6029e-05	0.00176218
ENSMUSG00000022032	83.4911	103.917	57.9593	0.557749	-0.842313	2.65071e-05	0.00178658
ENSMUSG00000042428	23.4086	29.1132	16.278	0.559129	-0.838748	2.67643e-05	0.00179593
ENSMUSG00000034088	2742.24	3054.64	2351.74	0.76989	-0.377276	2.7537e-05	0.00183874
ENSMUSG00000046491	18.8713	13.324	25.8054	1.93676	0.953643	2.76448e-05	0.00183874
ENSMUSG00000040254	31.2774	19.1926	46.3834	2.41674	1.27306	2.78696e-05	0.0018456
ENSMUSG00000034998	61.2329	51.4349	73.4803	1.42861	0.51461	2.83983e-05	0.00187244
ENSMUSG00000022906	88.2942	76.298	103.29	1.35377	0.436978	2.92042e-05	0.00191724
ENSMUSG00000075585	92.8816	103.885	79.1276	0.761686	-0.392731	2.99059e-05	0.00195484
ENSMUSG00000032285	195.234	168.1	229.151	1.36318	0.44698	3.04668e-05	0.00197032
ENSMUSG00000036427	1262.55	1304.73	1209.82	0.927255	-0.108962	3.05607e-05	0.00197032
ENSMUSG00000028098	107.272	93.4566	124.542	1.33261	0.414259	3.06979e-05	0.00197032
ENSMUSG00000049422	1322.57	1480.21	1125.52	0.760382	-0.395204	3.08231e-05	0.00197032
ENSMUSG00000020368	1977.83	2162.48	1747.02	0.807878	-0.307791	3.08358e-05	0.00197032
ENSMUSG00000043962	379.636	405.501	347.305	0.856482	-0.223504	3.11381e-05	0.00197032
ENSMUSG00000038886	366.264	402.81	320.582	0.795863	-0.329408	3.11472e-05	0.00197032
ENSMUSG00000050640	39.1032	49.0122	26.7169	0.545106	-0.87539	3.11821e-05	0.00197032
ENSMUSG00000037868	8.09832	1.49485	16.3527	10.9393	3.45145	3.18046e-05	0.00200131
ENSMUSG00000025271	34.2295	46.3485	19.0806	0.411678	-1.28041	3.38614e-05	0.00212193
ENSMUSG00000013089	105.295	78.4843	138.809	1.76862	0.822625	3.40238e-05	0.00212334
ENSMUSG00000026864	3115.54	3580.12	2534.82	0.708025	-0.498128	3.45893e-05	0.00214166
ENSMUSG00000040842	258.717	281.865	229.782	0.815219	-0.29474	3.50051e-05	0.00214166
ENSMUSG00000004207	6521.24	7146.16	5740.08	0.80324	-0.316098	3.50678e-05	0.00214166
ENSMUSG00000048368	7.27672	4.16779	11.1629	2.67838	1.42136	3.5158e-05	0.00214166
ENSMUSG00000052920	45.4119	37.2465	55.6188	1.49326	0.578469	3.52326e-05	0.00214166
ENSMUSG00000067653	2481.48	1880.29	3232.98	1.71941	0.781911	3.5474e-05	0.00214166
ENSMUSG00000023010	949.122	1031.48	846.178	0.820355	-0.285679	3.5553e-05	0.00214166
ENSMUSG00000034173	120.197	139.322	96.2899	0.691133	-0.532965	3.5586e-05	0.00214166
ENSMUSG00000021186	116.292	97.3911	139.918	1.43666	0.522718	3.55885e-05	0.00214166
ENSMUSG00000003934	322.675	396.535	230.35	0.580906	-0.783624	3.5978e-05	0.00215655
ENSMUSG00000090799	15.8604	20.6024	9.93289	0.482122	-1.05253	3.63846e-05	0.00217233
ENSMUSG00000022574	45.7716	53.6834	35.8819	0.668399	-0.581219	3.69011e-05	0.00219453
ENSMUSG00000047298	44.3336	57.5668	27.7921	0.48278	-1.05056	3.84647e-05	0.00226579
ENSMUSG00000053646	234.49	280.752	176.662	0.629244	-0.668308	3.85431e-05	0.00226579
ENSMUSG00000017144	95.1695	83.0792	110.282	1.32743	0.408641	3.85475e-05	0.00226579
ENSMUSG00000063146	68.7757	59.1933	80.7538	1.36424	0.448095	3.90351e-05	0.00228559
ENSMUSG00000078670	1100.06	1253.09	908.763	0.725215	-0.463519	3.92245e-05	0.00228784
ENSMUSG00000041515	17.2412	12.2566	23.472	1.91505	0.937383	4.05064e-05	0.00235356
ENSMUSG00000054203	44.0834	53.7531	31.9961	0.595243	-0.74845	4.09868e-05	0.00237239
ENSMUSG00000032898	183.1	204.842	155.923	0.761188	-0.393676	4.11739e-05	0.00237416
ENSMUSG00000022090	17.5232	12.6487	23.6162	1.86708	0.900783	4.25837e-05	0.00244614
ENSMUSG00000025745	6422.28	7467.52	5115.73	0.685065	-0.545688	4.28401e-05	0.00245159
ENSMUSG00000059974	8.75886	12.1155	4.56306	0.37663	-1.40878	4.36916e-05	0.00249091
ENSMUSG00000019945	39.9081	49.4951	27.9244	0.564185	-0.825759	4.41173e-05	0.00250577
ENSMUSG00000019978	154.847	140.378	172.933	1.23191	0.300898	4.46451e-05	0.00252123
ENSMUSG00000027889	24.5637	18.7343	31.8504	1.70011	0.765627	4.47222e-05	0.00252123
ENSMUSG00000002980	1004.54	1121.75	858.03	0.764903	-0.386651	4.49185e-05	0.00252292
ENSMUSG00000020340	990.936	1090.4	866.599	0.79475	-0.331427	4.63961e-05	0.00259115
ENSMUSG00000006205	295.445	328.122	254.6	0.775929	-0.366003	4.6475e-05	0.00259115
ENSMUSG00000026335	5211.07	4258.12	6402.25	1.50354	0.588363	4.71173e-05	0.00261107
ENSMUSG00000060036	372.871	331.632	424.419	1.27979	0.355907	4.72119e-05	0.00261107
ENSMUSG00000062210	230.006	257.885	195.158	0.756766	-0.40208	4.73488e-05	0.00261107
ENSMUSG00000019861	84.9455	74.1889	98.3914	1.32623	0.40733	4.89842e-05	0.00269147
ENSMUSG00000047045	152.781	185.604	111.751	0.602092	-0.731944	4.93668e-05	0.0027027
ENSMUSG00000021236	837.749	967.806	675.177	0.697636	-0.519454	5.02293e-05	0.00274003
ENSMUSG00000031591	161.424	145.74	181.029	1.24214	0.312826	5.06847e-05	0.00275496
ENSMUSG00000045362	2.37293	0.571631	4.62454	8.09009	3.01615	5.10902e-05	0.00276363
ENSMUSG00000026360	117.206	150.952	75.0239	0.497005	-1.00867	5.12087e-05	0.00276363
ENSMUSG00000021185	219.95	272.587	154.154	0.565523	-0.822342	5.15339e-05	0.00277132
ENSMUSG00000040740	893.196	1021.38	732.965	0.717622	-0.478704	5.25115e-05	0.00281391
ENSMUSG00000038319	235.011	276.801	182.773	0.660307	-0.598791	5.31777e-05	0.00283958
ENSMUSG00000026202	2109.92	2370.93	1783.66	0.752304	-0.410613	5.39396e-05	0.00287015
ENSMUSG00000028497	44.5924	36.1426	55.1545	1.52602	0.609778	5.48373e-05	0.00290772
ENSMUSG00000015354	111.031	95.4311	130.53	1.36779	0.451851	5.61119e-05	0.00295821
ENSMUSG00000025509	779.087	871.029	664.159	0.7625	-0.391192	5.61797e-05	0.00295821
ENSMUSG00000086353	3.92181	1.62859	6.78833	4.16821	2.05943	5.65825e-05	0.00295987
ENSMUSG00000031232	333.872	378.418	278.19	0.735139	-0.44391	5.66016e-05	0.00295987
ENSMUSG00000030217	127.103	153.046	94.6736	0.618595	-0.692933	5.74313e-05	0.00298685
ENSMUSG00000028600	51.8616	42.4606	63.6128	1.49816	0.583195	5.75114e-05	0.00298685
ENSMUSG00000000149	595.924	641.761	538.629	0.839298	-0.252746	5.85934e-05	0.00303266
NONMMUG032985	448.526	484.43	403.647	0.833242	-0.263193	5.97641e-05	0.00308273
ENSMUSG00000009013	81.4523	69.8651	95.9362	1.37316	0.457503	6.01453e-05	0.00309188
ENSMUSG00000028559	467.338	441.344	499.831	1.13252	0.179539	6.22008e-05	0.00317939
ENSMUSG00000025759	96.1247	108.131	81.1169	0.750173	-0.414705	6.2267e-05	0.00317939
ENSMUSG00000038943	9.41861	5.98398	13.7119	2.29143	1.19625	6.25354e-05	0.00318238
ENSMUSG00000026532	115.703	137.412	88.5671	0.644538	-0.633663	6.33349e-05	0.00321229
ENSMUSG00000047617	32.5578	25.879	40.9063	1.58067	0.660539	6.35469e-05	0.0032123
ENSMUSG00000043795	43.8278	51.5761	34.1425	0.661984	-0.595133	6.52216e-05	0.00327547
ENSMUSG00000087480	7.38662	4.34093	11.1937	2.57865	1.36661	6.52522e-05	0.00327547
ENSMUSG00000032042	371.697	399.779	336.594	0.841949	-0.248195	6.54445e-05	0.00327547
ENSMUSG00000026547	119.71	99.9016	144.471	1.44613	0.532201	6.65707e-05	0.00332087
ENSMUSG00000021136	29.4491	23.2131	37.2441	1.60444	0.682073	6.76133e-05	0.00336182
ENSMUSG00000034295	1957.17	2109.34	1766.95	0.837677	-0.255534	6.85032e-05	0.00338447
ENSMUSG00000032115	382.909	422.522	333.393	0.789055	-0.341803	6.85152e-05	0.00338447
ENSMUSG00000024120	1223.29	1343.31	1073.27	0.798978	-0.323773	7.07013e-05	0.00347151
ENSMUSG00000023018	87.8814	98.7364	74.3126	0.752636	-0.409976	7.11221e-05	0.00347151
ENSMUSG00000021913	710.692	821.443	572.254	0.696645	-0.521504	7.13163e-05	0.00347151
ENSMUSG00000009551	2.11279	0.242899	4.45015	18.321	4.19542	7.15108e-05	0.00347151
ENSMUSG00000039137	57.2012	69.56	41.7528	0.600241	-0.736386	7.15494e-05	0.00347151
ENSMUSG00000087679	207.566	227.64	182.473	0.801587	-0.319068	7.17065e-05	0.00347151
ENSMUSG00000020571	396.023	425.694	358.934	0.843175	-0.246097	7.18797e-05	0.00347151
ENSMUSG00000033396	133.951	120.95	150.201	1.24184	0.312484	7.22145e-05	0.00347661
ENSMUSG00000068036	474.739	428.142	532.984	1.24488	0.316005	7.26136e-05	0.00348477
ENSMUSG00000041949	54.7218	63.1683	44.1638	0.699144	-0.516338	7.34035e-05	0.00351156
ENSMUSG00000029056	201.995	218.878	180.891	0.826446	-0.275007	7.40652e-05	0.00352205
ENSMUSG00000018900	118.175	138.424	92.8637	0.670863	-0.57591	7.40874e-05	0.00352205
ENSMUSG00000008398	146.14	128.476	168.22	1.30935	0.388853	7.47753e-05	0.00354365
ENSMUSG00000018845	727.113	826.751	602.566	0.728836	-0.456334	7.69625e-05	0.00362648
ENSMUSG00000024846	13.4854	8.99579	19.0975	2.12294	1.08606	7.70014e-05	0.00362648
ENSMUSG00000035314	94.3273	110.509	74.1007	0.670543	-0.576599	7.80058e-05	0.00366034
ENSMUSG00000027452	1587.5	1809.48	1310.02	0.723978	-0.465982	7.82395e-05	0.00366034
ENSMUSG00000025537	54.7056	70.6301	34.8	0.492708	-1.02119	7.84445e-05	0.00366034
ENSMUSG00000037904	113.671	128.085	95.6526	0.74679	-0.421226	8.4999e-05	0.00395402
ENSMUSG00000049553	313.331	343.852	275.179	0.800284	-0.321417	8.59929e-05	0.0039855
ENSMUSG00000063428	230.542	248.715	207.825	0.835595	-0.259123	8.62014e-05	0.0039855
ENSMUSG00000040147	173.298	205.674	132.829	0.645823	-0.63079	8.68967e-05	0.00400544
ENSMUSG00000056220	25.0236	18.2794	33.4538	1.83014	0.871955	8.88204e-05	0.0040817
ENSMUSG00000064225	195.12	215.705	169.388	0.785275	-0.34873	9.05387e-05	0.00414809
ENSMUSG00000031824	99.8984	88.9206	113.621	1.27778	0.353635	9.12651e-05	0.00416878
ENSMUSG00000005220	1049.83	1171.68	897.508	0.765999	-0.384586	9.17031e-05	0.00417621
ENSMUSG00000035181	264.05	240.117	293.966	1.22426	0.291907	9.30596e-05	0.0042253
ENSMUSG00000000384	206.395	225.839	182.092	0.806291	-0.310628	9.40848e-05	0.00425909
ENSMUSG00000028223	1727.32	1998.02	1388.95	0.69516	-0.524583	9.43741e-05	0.00425947
ENSMUSG00000038239	3625.8	4214.14	2890.37	0.685873	-0.543986	9.50096e-05	0.00427543
ENSMUSG00000021200	2318.71	2538.87	2043.51	0.804887	-0.313142	9.70697e-05	0.00435521
ENSMUSG00000061306	429.524	458.412	393.414	0.858211	-0.220595	0.000100079	0.00447697
ENSMUSG00000005580	208.677	230.837	180.977	0.784003	-0.351069	0.00010089	0.00449652
ENSMUSG00000025041	178.423	164.005	196.445	1.1978	0.260384	0.000101109	0.00449652
ENSMUSG00000027524	58.9312	22.4299	104.558	4.66154	2.22081	0.000102608	0.00454986
ENSMUSG00000027194	176.944	192.678	157.277	0.816267	-0.292887	0.000104533	0.0046217
ENSMUSG00000042425	10.7496	14.8432	5.63267	0.379479	-1.39791	0.000105098	0.004632
ENSMUSG00000036932	270.183	299.59	233.424	0.779143	-0.360039	0.000105377	0.004632
ENSMUSG00000030087	168.739	205.231	123.124	0.599931	-0.737132	0.000107169	0.00469717
ENSMUSG00000023959	2187.11	1710.13	2783.35	1.62757	0.702719	0.000109977	0.00480636
ENSMUSG00000038132	631.587	681.158	569.622	0.836255	-0.257985	0.000111325	0.00485127
ENSMUSG00000003154	189.45	205.04	169.962	0.828921	-0.270694	0.000113005	0.00490085
ENSMUSG00000031730	58.878	69.2702	45.8877	0.662445	-0.594127	0.000113109	0.00490085
ENSMUSG00000039254	70.3992	80.0298	58.361	0.729241	-0.455532	0.000114777	0.00495896
ENSMUSG00000039410	91.4074	103.167	76.7073	0.743523	-0.427551	0.000116516	0.00500743
ENSMUSG00000020593	1098.69	1208.33	961.64	0.795842	-0.329446	0.000116559	0.00500743
ENSMUSG00000001750	38.3022	30.9088	47.544	1.53821	0.621249	0.000118904	0.00509373
ENSMUSG00000056666	271.887	318.742	213.319	0.669253	-0.579376	0.000119252	0.00509425
ENSMUSG00000026113	80.281	70.554	92.4398	1.3102	0.389787	0.000121746	0.00517706
ENSMUSG00000033096	165.277	178.924	148.218	0.828381	-0.271634	0.000121873	0.00517706
ENSMUSG00000053702	2343.39	2546.37	2089.66	0.820643	-0.285173	0.000123258	0.00522123
ENSMUSG00000024525	52.353	63.7753	38.0752	0.597021	-0.744147	0.000124376	0.00525395
ENSMUSG00000008200	68.4952	59.4988	79.7408	1.34021	0.422457	0.000125286	0.00527765
ENSMUSG00000024924	2388.74	2573.55	2157.72	0.838419	-0.254257	0.000127521	0.00534141
ENSMUSG00000079588	417.821	463.643	360.544	0.777634	-0.362836	0.000127832	0.00534141
ENSMUSG00000041828	704.528	610.918	821.542	1.34477	0.427356	0.000127856	0.00534141
ENSMUSG00000021792	75.3834	84.8219	63.5852	0.749631	-0.415747	0.000128798	0.00536597
ENSMUSG00000027367	819.828	895.863	724.785	0.809036	-0.305724	0.000130885	0.005438
ENSMUSG00000064254	88.3035	98.3547	75.7394	0.770064	-0.376951	0.000131557	0.005451
ENSMUSG00000012422	79.3767	69.9166	91.2019	1.30444	0.383428	0.000133511	0.00551687
ENSMUSG00000078440	86.1123	96.3859	73.2703	0.760177	-0.395592	0.000133903	0.00551805
ENSMUSG00000038437	444.379	481.443	398.048	0.82678	-0.274425	0.000135788	0.00558057
ENSMUSG00000029455	664.381	765.049	538.546	0.703937	-0.506482	0.000136308	0.00558678
ENSMUSG00000070424	54.8139	65.7525	41.1407	0.62569	-0.67648	0.000142707	0.00583328
ENSMUSG00000003344	145.046	159.578	126.881	0.795106	-0.330781	0.000144361	0.00586317
ENSMUSG00000033149	154.986	131.275	184.624	1.40639	0.491996	0.000144368	0.00586317
ENSMUSG00000003949	54.3538	65.4372	40.4995	0.618906	-0.692208	0.000144598	0.00586317
ENSMUSG00000028278	638.288	698.843	562.596	0.805039	-0.312869	0.000145539	0.00588559
ENSMUSG00000025964	12.255	16.0196	7.5492	0.471246	-1.08545	0.00014698	0.00592176
ENSMUSG00000024213	523.841	569.711	466.504	0.818842	-0.288342	0.000147888	0.00592176
ENSMUSG00000043122	132.959	163.592	94.6669	0.578676	-0.789172	0.000147936	0.00592176
NONMMUG000494	371.739	407.164	327.456	0.804237	-0.314307	0.000148173	0.00592176
ENSMUSG00000021577	5096.75	5762.75	4264.23	0.739965	-0.434472	0.000148386	0.00592176
ENSMUSG00000024773	208.299	224.344	188.243	0.83908	-0.25312	0.000149851	0.00595768
ENSMUSG00000037010	57.2515	66.4621	45.7383	0.688187	-0.539128	0.000150071	0.00595768
ENSMUSG00000042834	75.2773	64.7297	88.4619	1.36664	0.45063	0.000151359	0.00599309
ENSMUSG00000021998	84.5357	66.5028	107.077	1.61011	0.687159	0.000152977	0.00604141
NONMMUG013865	153.759	168.31	135.571	0.805485	-0.31207	0.000158313	0.00623589
ENSMUSG00000053838	301.671	321.434	276.968	0.861662	-0.214806	0.000165186	0.00646169
ENSMUSG00000068740	32.0946	37.9729	24.7469	0.651699	-0.617722	0.000165345	0.00646169
ENSMUSG00000021061	1269.33	1406.18	1098.27	0.78103	-0.35655	0.000165399	0.00646169
ENSMUSG00000038967	962.742	1077.61	819.15	0.760151	-0.395642	0.00016575	0.00646169
ENSMUSG00000030499	8.02811	4.6932	12.1967	2.59881	1.37785	0.00016674	0.00648163
ENSMUSG00000028622	184.459	201.568	163.072	0.80902	-0.305752	0.000167472	0.00648163
ENSMUSG00000039005	221.561	177.699	276.388	1.55537	0.637259	0.000167544	0.00648163
ENSMUSG00000087579	44.998	34.8538	57.6782	1.65486	0.726712	0.000169307	0.00653317
ENSMUSG00000060512	10.5293	14.8803	5.09047	0.342093	-1.54754	0.000172249	0.00661469
ENSMUSG00000022150	93.2418	74.4591	116.72	1.56758	0.648537	0.000172562	0.00661469
ENSMUSG00000039168	47.1825	36.7797	60.1859	1.63639	0.710514	0.000172728	0.00661469
ENSMUSG00000040537	97.6935	108.616	84.0405	0.773741	-0.370078	0.000177492	0.00678001
ENSMUSG00000049907	73.5002	56.5912	94.6365	1.67228	0.74182	0.000180015	0.00685913
ENSMUSG00000022477	10501	11492.1	9262.16	0.805959	-0.311221	0.000181185	0.0068864
ENSMUSG00000006731	5.81345	2.64131	9.77862	3.70219	1.88838	0.00018231	0.00691182
ENSMUSG00000022546	126.229	154.579	90.7906	0.587341	-0.76773	0.000183937	0.00695613
ENSMUSG00000022048	387.173	339.935	446.22	1.31266	0.392497	0.000187372	0.00706841
ENSMUSG00000015357	402.511	462.425	327.618	0.708477	-0.497208	0.000188596	0.00709691
ENSMUSG00000021597	205.516	228.216	177.141	0.776198	-0.365504	0.000189472	0.00710523
ENSMUSG00000003380	325.568	358.708	284.143	0.792129	-0.336193	0.000189754	0.00710523
ENSMUSG00000003469	72.4009	82.785	59.4207	0.717771	-0.478405	0.000190274	0.00710717
ENSMUSG00000020264	107.504	128.144	81.704	0.637596	-0.649285	0.000193262	0.00720104
ENSMUSG00000020922	116.951	128.262	102.813	0.801585	-0.319073	0.00019399	0.00721042
ENSMUSG00000026836	47.0369	34.9699	62.1207	1.77641	0.828961	0.000194985	0.0072297
ENSMUSG00000031453	129.275	112.248	150.559	1.34131	0.423644	0.000195568	0.00723362
ENSMUSG00000028393	135.793	157.063	109.206	0.695305	-0.524283	0.000199372	0.00735639
ENSMUSG00000018554	31.664	37.5547	24.3007	0.647074	-0.627998	0.000200493	0.0073798
ENSMUSG00000040612	9.33637	6.15023	13.319	2.16562	1.11478	0.000201247	0.00738499
ENSMUSG00000016487	381.888	341.816	431.979	1.26378	0.337744	0.000201608	0.00738499
ENSMUSG00000047867	124.37	112.942	138.655	1.22767	0.295923	0.00020387	0.00743651
ENSMUSG00000042082	17.5334	13.0414	23.1484	1.775	0.827818	0.000203995	0.00743651
ENSMUSG00000026353	285.95	265.723	311.234	1.17127	0.228076	0.000205426	0.0074707
ENSMUSG00000061666	74.0433	82.8964	62.977	0.759707	-0.396484	0.000212008	0.00769163
ENSMUSG00000002831	1384.62	1571.11	1151.51	0.732926	-0.44826	0.000212763	0.00770061
ENSMUSG00000038816	116.922	136.467	92.4918	0.67776	-0.561154	0.000214993	0.00776277
ENSMUSG00000046402	35.1195	21.9171	51.6226	2.35535	1.23594	0.00021575	0.00777162
ENSMUSG00000043801	87.4738	98.9011	73.1897	0.74003	-0.434345	0.000217615	0.00782021
ENSMUSG00000042404	244.58	269.881	212.954	0.789065	-0.341783	0.0002196	0.00785801
ENSMUSG00000027984	2138.05	2480.95	1709.42	0.689018	-0.537386	0.000219703	0.00785801
ENSMUSG00000031925	42.1777	33.305	53.2686	1.59942	0.677545	0.000222434	0.00793697
ENSMUSG00000041801	25.2287	20.0603	31.6892	1.5797	0.659648	0.000224297	0.00798464
ENSMUSG00000046822	94.1874	104.798	80.9247	0.7722	-0.372954	0.000225112	0.00799491
ENSMUSG00000049265	881.177	977.749	760.463	0.777769	-0.362585	0.000225935	0.00800538
ENSMUSG00000028552	214.105	196.478	236.139	1.20186	0.265268	0.000231657	0.00818847
ENSMUSG00000055172	81.3417	71.1944	94.0259	1.32069	0.401295	0.000232468	0.00818847
ENSMUSG00000020456	9020.7	9739.65	8122	0.833911	-0.262035	0.000232738	0.00818847
ENSMUSG00000066456	10.7915	7.22626	15.2481	2.1101	1.07731	0.000233262	0.00818847
ENSMUSG00000061533	35.3036	43.517	25.0369	0.575335	-0.797526	0.00023726	0.00830958
ENSMUSG00000046312	81.0881	94.4319	64.4084	0.682062	-0.552025	0.000240685	0.00838774
ENSMUSG00000030122	126.291	114.711	140.766	1.22713	0.295287	0.00024136	0.00838774
ENSMUSG00000026811	301.78	335.9	259.129	0.771447	-0.374361	0.000241539	0.00838774
ENSMUSG00000089774	48.2957	38.5312	60.5014	1.57019	0.65094	0.000241704	0.00838774
ENSMUSG00000033065	3739.89	4178.5	3191.63	0.76382	-0.388695	0.000242719	0.00840373
ENSMUSG00000027875	45.1186	60.5013	25.8903	0.42793	-1.22455	0.000243988	0.00842842
ENSMUSG00000006221	6498.85	5599.61	7622.9	1.36133	0.445013	0.000246662	0.00847692
ENSMUSG00000027589	230.036	255.653	198.014	0.774541	-0.368587	0.000246999	0.00847692
ENSMUSG00000020435	124.831	143.769	101.158	0.70361	-0.507153	0.000247069	0.00847692
ENSMUSG00000030218	534.05	358.675	753.269	2.10015	1.07049	0.00024838	0.00850266
ENSMUSG00000032966	129.526	117.095	145.066	1.23888	0.309033	0.000251142	0.00857786
ENSMUSG00000050296	47.5412	61.2733	30.376	0.495747	-1.01232	0.000252115	0.00858294
ENSMUSG00000025393	19649.3	21763.7	17006.3	0.781408	-0.355852	0.000252423	0.00858294
ENSMUSG00000026365	1352.78	1121.52	1641.85	1.46396	0.549871	0.00025539	0.00866442
ENSMUSG00000045917	75.4105	90.1902	56.9359	0.631287	-0.663632	0.000261411	0.00884889
ENSMUSG00000028527	209.597	235.778	176.87	0.750152	-0.414745	0.000262191	0.00885551
ENSMUSG00000028434	7.85411	10.8855	4.06493	0.373427	-1.4211	0.00026439	0.00887009
ENSMUSG00000073608	19.8984	25.266	13.1889	0.522003	-0.937869	0.000264544	0.00887009
ENSMUSG00000035069	134.321	151.223	113.192	0.748512	-0.417903	0.000265204	0.00887009
ENSMUSG00000041193	105.94	132.612	72.5995	0.547459	-0.869178	0.000265601	0.00887009
ENSMUSG00000020821	2884.63	3104.27	2610.09	0.840807	-0.250153	0.000265682	0.00887009
ENSMUSG00000023990	98.9561	113.226	81.1182	0.716425	-0.481113	0.000266132	0.00887009
ENSMUSG00000041797	222.902	183.417	272.258	1.48437	0.569846	0.000268995	0.00894584
ENSMUSG00000027253	106.675	119.656	90.4482	0.755903	-0.403726	0.000272694	0.00904903
ENSMUSG00000037490	55.3291	68.3395	39.0661	0.571648	-0.806802	0.000274232	0.0090802
ENSMUSG00000042289	51.2828	58.8485	41.8256	0.710734	-0.492619	0.000279754	0.00924285
ENSMUSG00000022215	217.804	249.882	177.706	0.71116	-0.491753	0.000282398	0.00930994
ENSMUSG00000024962	348.347	389.394	297.038	0.762823	-0.39058	0.000284231	0.00934749
ENSMUSG00000029019	1862.14	1012.52	2924.17	2.88801	1.53007	0.00028477	0.00934749	Nppb
ENSMUSG00000028756	2319.45	2686.02	1861.24	0.692938	-0.529201	0.000285436	0.00934912
ENSMUSG00000022040	1133.59	1280.56	949.891	0.741781	-0.430935	0.000286739	0.00937156
ENSMUSG00000025477	581.1	539.789	632.738	1.1722	0.229213	0.000288936	0.00942303
ENSMUSG00000022889	184.044	206.311	156.21	0.757157	-0.401336	0.000291385	0.00948251
ENSMUSG00000040118	1544.77	1646.77	1417.26	0.860632	-0.216532	0.000293585	0.00953144
ENSMUSG00000021373	664.376	708.58	609.122	0.859637	-0.2182	0.000294145	0.00953144
ENSMUSG00000054452	1664.1	1826.49	1461.11	0.799957	-0.322005	0.000298185	0.00964174
ENSMUSG00000032294	4798.88	5263.34	4218.3	0.801449	-0.319317	0.000299761	0.00967207
ENSMUSG00000015579	113.014	126.039	96.732	0.767478	-0.381803	0.00030156	0.00970946
ENSMUSG00000032763	107.194	120.233	90.8953	0.755992	-0.403556	0.000303114	0.00973884
ENSMUSG00000028937	147.415	168.457	121.113	0.718957	-0.476024	0.000304729	0.00977
ENSMUSG00000028760	218.283	198.025	243.607	1.23018	0.298871	0.000307047	0.00982355
ENSMUSG00000038903	7.74014	4.85563	11.3458	2.33662	1.22442	0.000308785	0.00983767
ENSMUSG00000050335	7.55711	4.4824	11.4005	2.54339	1.34675	0.000308785	0.00983767
ENSMUSG00000028851	176.448	191.09	158.146	0.827598	-0.272997	0.000310285	0.0098485
ENSMUSG00000023921	597.741	665.674	512.824	0.770384	-0.376351	0.000310424	0.0098485
ENSMUSG00000020519	61.9292	69.6998	52.216	0.749156	-0.416662	0.000312568	0.00988888
ENSMUSG00000042700	71.1797	60.3839	84.6743	1.40227	0.48776	0.000313001	0.00988888
ENSMUSG00000037989	260.406	299.832	211.124	0.704142	-0.506062	0.000315701	0.00995343
ENSMUSG00000038774	148.352	136.124	163.637	1.20212	0.265581	0.000318029	0.0100061
ENSMUSG00000052397	212.178	232.523	186.747	0.803131	-0.316292	0.000318767	0.0100085
ENSMUSG00000025492	137.541	121.523	157.563	1.29657	0.374705	0.000320555	0.0100311
ENSMUSG00000032194	497.873	537.158	448.766	0.835445	-0.259383	0.00032081	0.0100311
ENSMUSG00000031698	2157.45	2304	1974.27	0.856889	-0.22282	0.000324064	0.010112
ENSMUSG00000034641	16.3421	11.6307	22.2313	1.91144	0.93466	0.000328929	0.0102355
ENSMUSG00000092397	186.1	209.506	156.843	0.748631	-0.417674	0.000329371	0.0102355
ENSMUSG00000073643	172.658	158.933	189.814	1.1943	0.256169	0.000333031	0.010328
ENSMUSG00000042363	168.927	155.924	185.182	1.18764	0.2481	0.000335212	0.0103745
ENSMUSG00000028599	55.6716	40.8272	74.2272	1.81808	0.862419	0.000340698	0.0105228
ENSMUSG00000031299	3154.36	3409.05	2835.99	0.8319	-0.265518	0.000341641	0.0105305
ENSMUSG00000038670	117.337	85.9537	156.567	1.82152	0.865146	0.000343209	0.0105573
ENSMUSG00000011382	135.19	149.528	117.266	0.784238	-0.350637	0.000351706	0.0107968
ENSMUSG00000072568	49.6963	57.1665	40.3587	0.705985	-0.502291	0.000352433	0.0107973
ENSMUSG00000022265	849.846	939.953	737.212	0.784308	-0.350508	0.00035385	0.0108188
ENSMUSG00000022425	68.7567	84.3337	49.2854	0.584409	-0.774949	0.00035472	0.0108236
ENSMUSG00000078349	30.4826	21.0601	42.2606	2.00667	1.0048	0.00035582	0.0108354
ENSMUSG00000033361	49.4403	36.3537	65.7984	1.80995	0.85595	0.000356554	0.010836
ENSMUSG00000014453	18.3732	11.1099	27.4524	2.47099	1.30509	0.000357753	0.0108506
ENSMUSG00000034449	196.206	225.704	159.333	0.705939	-0.502385	0.000361383	0.0109389
ENSMUSG00000044033	1089.6	1201.24	950.043	0.790884	-0.338462	0.000362173	0.0109409
ENSMUSG00000047205	209.727	234.746	178.452	0.760192	-0.395565	0.000363387	0.0109558
ENSMUSG00000007041	91.9704	80.7245	106.028	1.31345	0.393363	0.000364898	0.0109607
ENSMUSG00000010064	297.39	329.424	257.347	0.781204	-0.356229	0.000364995	0.0109607
ENSMUSG00000063273	209.595	191.478	232.241	1.21288	0.278442	0.000372424	0.0111617
ENSMUSG00000026414	18049.4	19510.1	16223.4	0.831539	-0.266144	0.000373922	0.0111845
ENSMUSG00000042817	4.97912	2.61829	7.93015	3.02875	1.59872	0.000378602	0.0113022
ENSMUSG00000039611	207.751	234.374	174.471	0.744412	-0.425826	0.000384646	0.01146
ENSMUSG00000028954	115.809	126.584	102.341	0.80848	-0.306715	0.000386201	0.0114838
ENSMUSG00000089991	19.4245	15.0144	24.9372	1.66089	0.731956	0.000387895	0.0115116
ENSMUSG00000018796	4760.95	5322	4059.63	0.762803	-0.390618	0.000390957	0.0115798
ENSMUSG00000034663	63.3011	52.7294	76.5157	1.4511	0.537147	0.000392613	0.0115893
ENSMUSG00000028803	183.578	196.555	167.357	0.851451	-0.232005	0.000392805	0.0115893
ENSMUSG00000002342	275.808	304.184	240.34	0.790114	-0.339867	0.000398376	0.0117308
ENSMUSG00000020024	64.9644	56.5932	75.4285	1.33282	0.414483	0.000403375	0.011855
ENSMUSG00000036138	201.641	223.042	174.889	0.78411	-0.350872	0.000406047	0.0119105
ENSMUSG00000026687	73.7397	82.1666	63.206	0.769241	-0.378492	0.00040736	0.0119184
ENSMUSG00000026374	191.154	204.565	174.391	0.852496	-0.230235	0.000407889	0.0119184
ENSMUSG00000044338	263.021	233.291	300.184	1.28673	0.363713	0.000412652	0.0120344
ENSMUSG00000048920	185.46	204.676	161.44	0.788759	-0.342344	0.000415542	0.0120954
ENSMUSG00000022667	1.86427	0.3744	3.72661	9.95355	3.31521	0.000416912	0.012112
ENSMUSG00000015247	18.3747	13.6692	24.2565	1.77454	0.827445	0.000424566	0.0123108
ENSMUSG00000021238	980.14	1120.32	804.913	0.718465	-0.47701	0.000429427	0.012428
ENSMUSG00000020737	233.812	201.519	274.178	1.36056	0.444197	0.000430423	0.0124331
ENSMUSG00000029729	224.858	201.13	254.519	1.26545	0.339646	0.00043187	0.0124512
ENSMUSG00000018822	5.8165	8.16532	2.88047	0.352769	-1.5032	0.000433472	0.0124736
ENSMUSG00000030878	34.5429	28.1701	42.5089	1.50901	0.593599	0.000438429	0.0125924
ENSMUSG00000007415	295.385	317.04	268.317	0.846318	-0.240728	0.000446242	0.0127925
ENSMUSG00000006818	2757.02	3073.51	2361.39	0.768304	-0.38025	0.000452407	0.0129448
ENSMUSG00000074170	45.1742	57.3457	29.9598	0.522441	-0.936661	0.00045512	0.0129711
ENSMUSG00000026824	310.069	369.668	235.57	0.637246	-0.650077	0.000456412	0.0129711
NONMMUT016365	367.318	426.134	293.799	0.689453	-0.536476	0.000457213	0.0129711
ENSMUSG00000084897	14.9208	10.9042	19.9415	1.82879	0.870888	0.000457971	0.0129711
ENSMUSG00000022568	131.432	142.88	117.122	0.81972	-0.286797	0.000458247	0.0129711
ENSMUSG00000000738	417.422	464.277	358.853	0.77293	-0.371591	0.000458458	0.0129711
ENSMUSG00000056973	435.581	569.893	267.691	0.469722	-1.09012	0.000461685	0.0130381
ENSMUSG00000058672	139.052	104.633	182.076	1.74015	0.799211	0.000465132	0.013111
ENSMUSG00000038403	730.022	818.455	619.48	0.756889	-0.401846	0.000466036	0.0131121
ENSMUSG00000030172	399.204	457.62	326.185	0.712786	-0.48846	0.000468899	0.0131682
ENSMUSG00000048264	504.673	564.909	429.379	0.760085	-0.395768	0.000482673	0.0134973
ENSMUSG00000033060	2178.61	2387.45	1917.57	0.803187	-0.316192	0.000482738	0.0134973
ENSMUSG00000059173	25.7617	20.7663	32.006	1.54124	0.624095	0.000484127	0.0134973
ENSMUSG00000083563	2412.57	2683.63	2073.74	0.772737	-0.37195	0.000484481	0.0134973
ENSMUSG00000075289	68.0117	76.8329	56.9853	0.741679	-0.431133	0.000485067	0.0134973
ENSMUSG00000068264	75.0005	85.6295	61.7142	0.720712	-0.472505	0.00048807	0.013556
ENSMUSG00000020329	150.706	164.125	133.933	0.816043	-0.293283	0.000491598	0.013629
ENSMUSG00000034254	202.683	217.012	184.772	0.851435	-0.232031	0.000496148	0.0137301
ENSMUSG00000040428	9.20025	4.41792	15.1782	3.43559	1.78056	0.000499601	0.0138005
ENSMUSG00000002660	150.907	164.768	133.581	0.810724	-0.302718	0.000510385	0.0140727
ENSMUSG00000039069	100.74	112.596	85.9195	0.763078	-0.390098	0.00051319	0.0141092
ENSMUSG00000046997	57.5558	44.2666	74.1673	1.67547	0.744565	0.00051408	0.0141092
ENSMUSG00000038366	149.12	137.932	163.106	1.18251	0.241858	0.000514501	0.0141092
ENSMUSG00000040414	56.6695	64.5621	46.8037	0.724942	-0.464063	0.00051645	0.0141371
ENSMUSG00000024644	60.8182	52.9439	70.661	1.33464	0.41645	0.000518782	0.0141734
ENSMUSG00000008307	3.24648	1.41555	5.53514	3.91025	1.96726	0.000519644	0.0141734
ENSMUSG00000025428	17987.9	19974	15505.2	0.776267	-0.365375	0.000521817	0.0142071
ENSMUSG00000047921	195.753	210.84	176.896	0.839005	-0.253249	0.000540726	0.0146524
ENSMUSG00000019929	2843.41	2561.52	3195.76	1.2476	0.319161	0.000541763	0.0146524
ENSMUSG00000033174	578.175	647.051	492.081	0.760498	-0.394983	0.00054184	0.0146524
ENSMUSG00000061244	142.07	126.344	161.726	1.28005	0.356197	0.000542039	0.0146524
ENSMUSG00000079037	688.217	570.803	834.984	1.46282	0.548756	0.0005441	0.014682
ENSMUSG00000029624	88.5471	101.917	71.8347	0.704836	-0.50464	0.000545737	0.0147
ENSMUSG00000039062	37.8002	31.9793	45.0763	1.40955	0.49523	0.00054791	0.0147261
ENSMUSG00000060591	115.817	101.274	133.995	1.32309	0.403912	0.000548761	0.0147261
ENSMUSG00000056271	8.65683	3.05913	15.654	5.11713	2.35534	0.000549619	0.0147261
ENSMUSG00000023008	131.273	110.233	157.574	1.42946	0.515468	0.000554019	0.0148178
ENSMUSG00000004319	338.131	370.854	297.228	0.80147	-0.31928	0.000559144	0.0149285
ENSMUSG00000030189	355.878	376.183	330.496	0.878553	-0.186799	0.000573777	0.0152923
ENSMUSG00000033751	35.908	41.8705	28.4548	0.679589	-0.557265	0.000587264	0.0156243
ENSMUSG00000078866	226.273	255.569	189.653	0.742083	-0.430348	0.000589946	0.0156682
ENSMUSG00000039126	2028.22	1550.26	2625.65	1.69368	0.760162	0.000615168	0.0163095
ENSMUSG00000030515	164.412	183.596	140.431	0.764891	-0.386674	0.000617195	0.0163347
ENSMUSG00000047098	88.152	98.5475	75.1577	0.762655	-0.390898	0.000620192	0.0163854
ENSMUSG00000023805	289.768	325.474	245.135	0.753163	-0.408966	0.000621952	0.0164033
ENSMUSG00000003072	1180.83	1296.18	1036.63	0.799759	-0.322362	0.000626149	0.0164853
ENSMUSG00000025791	841.324	914.003	750.475	0.821086	-0.284395	0.000642373	0.0168422
ENSMUSG00000032737	746.68	793.348	688.344	0.867644	-0.204825	0.000642626	0.0168422
ENSMUSG00000017210	209.493	223.787	191.627	0.856291	-0.223826	0.000644104	0.0168422
ENSMUSG00000030588	110.452	120.476	97.9221	0.812795	-0.299036	0.000644145	0.0168422
ENSMUSG00000062054	34.2138	26.1728	44.2649	1.69125	0.758094	0.000652388	0.0170283
ENSMUSG00000028383	1105.9	1251.14	924.344	0.738801	-0.436743	0.000654002	0.0170411
ENSMUSG00000047514	272.562	291.085	249.408	0.85682	-0.222935	0.000656208	0.0170693
ENSMUSG00000038204	395.906	439.712	341.149	0.775846	-0.366157	0.00066238	0.0172003
ENSMUSG00000033530	269.807	253.105	290.683	1.14847	0.199711	0.000663961	0.0172119
ENSMUSG00000002781	472.99	538.216	391.457	0.727324	-0.45933	0.000670408	0.0173494
ENSMUSG00000016262	12.3387	6.81544	19.2429	2.82342	1.49745	0.00067278	0.0173505
ENSMUSG00000061353	659.305	713.701	591.311	0.828514	-0.271402	0.000673414	0.0173505
ENSMUSG00000075284	46.7031	36.9192	58.9328	1.59626	0.674699	0.000673884	0.0173505
ENSMUSG00000024759	98.0036	81.3262	118.85	1.4614	0.547355	0.00067652	0.0173832
ENSMUSG00000001493	84.0942	44.1323	134.046	3.03738	1.60283	0.000677446	0.0173832
ENSMUSG00000041775	41.8369	48.3107	33.7446	0.698492	-0.517685	0.000687846	0.0176202
ENSMUSG00000052291	1.83881	0.39246	3.64676	9.29205	3.216	0.000691275	0.0176485
ENSMUSG00000030283	1.73927	0.453701	3.34622	7.37538	2.88272	0.000691275	0.0176485
ENSMUSG00000029571	934.125	1003.58	847.304	0.844279	-0.244208	0.000694164	0.0176924
ENSMUSG00000025616	154.48	138.233	174.79	1.26446	0.338522	0.000699952	0.0177826
ENSMUSG00000063659	198.579	217.183	175.324	0.807264	-0.308887	0.000700045	0.0177826
ENSMUSG00000025232	260.225	240.49	284.894	1.18464	0.244445	0.000704468	0.017865
ENSMUSG00000027257	524.538	502.844	551.657	1.09707	0.133661	0.000706365	0.0178832
ENSMUSG00000028019	15.2659	11.4325	20.0577	1.75445	0.811018	0.0007112	0.0179756
ENSMUSG00000027165	133.713	147.89	115.991	0.784306	-0.350512	0.000712651	0.0179823
ENSMUSG00000019082	97.8057	119.276	70.9679	0.594989	-0.749066	0.000715761	0.0180308
ENSMUSG00000079523	45.8204	37.4189	56.3223	1.50518	0.589937	0.000718444	0.0180683
ENSMUSG00000026114	22.3657	26.7863	16.8398	0.628672	-0.66962	0.000722513	0.0181406
ENSMUSG00000026643	56.7085	48.9225	66.4409	1.35808	0.441574	0.000724038	0.0181488
ENSMUSG00000044177	31.3905	36.8192	24.6047	0.668257	-0.581526	0.000726222	0.0181735
ENSMUSG00000051890	133.658	155.183	106.752	0.68791	-0.539708	0.000731568	0.0182592
ENSMUSG00000039384	32.8137	39.0856	24.9738	0.638951	-0.646223	0.000732053	0.0182592
ENSMUSG00000023349	3.46543	1.3523	6.10684	4.51588	2.17501	0.000735675	0.0183194
ENSMUSG00000028955	216.84	201.617	235.869	1.16988	0.226364	0.00073947	0.0183837
ENSMUSG00000052135	4.14223	6.65746	0.998179	0.149934	-2.7376	0.00074768	0.0185574
ENSMUSG00000025348	913.679	994.319	812.878	0.817523	-0.290669	0.000750151	0.0185883
ENSMUSG00000001741	25.1244	20.2593	31.2059	1.54033	0.623236	0.000763936	0.0188956
ENSMUSG00000028634	7.60736	4.82171	11.0894	2.29989	1.20157	0.000765046	0.0188956
ENSMUSG00000027177	2311.62	2426.11	2168.51	0.893824	-0.161938	0.000776154	0.0191388
ENSMUSG00000034480	102.94	93.7462	114.432	1.22066	0.287662	0.000780748	0.019198
ENSMUSG00000033308	52.3389	59.1557	43.8179	0.740722	-0.432997	0.000781088	0.019198
ENSMUSG00000028718	0.944243	0	2.12455	Inf	Inf	0.000782924	0.019212
ENSMUSG00000023055	409.931	465.521	340.443	0.731316	-0.451434	0.000784706	0.0192247
ENSMUSG00000029061	34.9342	24.4292	48.0656	1.96755	0.9764	0.00079191	0.0193699
ENSMUSG00000059408	21.6937	26.0582	16.238	0.623142	-0.682368	0.00080605	0.0196835
ENSMUSG00000009079	319.036	340.006	292.824	0.861229	-0.215531	0.000808492	0.0196835
ENSMUSG00000037902	213.799	193.825	238.766	1.23186	0.300838	0.000808628	0.0196835
ENSMUSG00000028572	101.771	111.403	89.731	0.805463	-0.312109	0.000820362	0.0199165
ENSMUSG00000028037	19.0379	14.75	24.3979	1.6541	0.726048	0.000820827	0.0199165
ENSMUSG00000029580	2294.33	2101.21	2535.73	1.20679	0.271178	0.000826863	0.020031
ENSMUSG00000024853	523.903	559.107	479.897	0.858327	-0.220401	0.000833152	0.0201511
ENSMUSG00000089901	2506.41	2750.35	2201.47	0.800434	-0.321146	0.00083843	0.0202465
ENSMUSG00000032925	107.65	57.5685	170.253	2.95739	1.56432	0.000844987	0.0203724
ENSMUSG00000058756	277.364	305.174	242.601	0.794961	-0.331044	0.000849733	0.020425
ENSMUSG00000018583	548.249	569.313	521.917	0.916749	-0.125402	0.000850099	0.020425
ENSMUSG00000004270	128.782	145.982	107.281	0.734895	-0.444389	0.000851209	0.020425
ENSMUSG00000005950	76.1261	66.7806	87.8079	1.31487	0.394921	0.000856244	0.0204808
ENSMUSG00000055723	256.996	234.34	285.316	1.21753	0.283958	0.000857367	0.0204808
ENSMUSG00000053460	159.015	176.932	136.618	0.77215	-0.373046	0.000857586	0.0204808
ENSMUSG00000030921	70.8358	58.234	86.588	1.4869	0.572304	0.000860774	0.0205122
ENSMUSG00000021646	259.624	293.362	217.452	0.741241	-0.431986	0.000862558	0.0205122
ENSMUSG00000033006	4.18752	6.17129	1.70781	0.276735	-1.85342	0.000862961	0.0205122
ENSMUSG00000072620	26.959	21.3642	33.9525	1.58922	0.668322	0.000865189	0.0205184
ENSMUSG00000036620	185.542	198.541	169.293	0.852686	-0.229914	0.000865925	0.0205184
ENSMUSG00000006021	61.7962	69.4515	52.2271	0.751994	-0.411207	0.000876066	0.0207181
ENSMUSG00000026554	733.236	787.58	665.305	0.844746	-0.243411	0.000877086	0.0207181
ENSMUSG00000028127	543.819	603.864	468.764	0.776274	-0.365362	0.000881294	0.0207851
ENSMUSG00000051403	258.945	278.079	235.028	0.845185	-0.242662	0.00089811	0.021123
ENSMUSG00000034258	23.7335	28.2375	18.1036	0.641118	-0.641337	0.000898622	0.021123
ENSMUSG00000001576	216.494	202.879	233.514	1.151	0.202892	0.000901019	0.021123
ENSMUSG00000037138	24.2731	18.4826	31.5112	1.70491	0.769695	0.000902083	0.021123
ENSMUSG00000033068	85.816	95.0798	74.2362	0.780778	-0.357015	0.000902587	0.021123
ENSMUSG00000027656	55.6876	29.8426	87.9939	2.9486	1.56003	0.000905708	0.0211469
ENSMUSG00000052726	38.1581	32.0135	45.8389	1.43186	0.517893	0.000906396	0.0211469
ENSMUSG00000025862	316.072	291.692	346.547	1.18805	0.248601	0.000907942	0.0211494
ENSMUSG00000027823	337.292	361.491	307.042	0.849377	-0.235523	0.000909293	0.0211494
ENSMUSG00000031633	17340	18996.3	15269.6	0.803816	-0.315063	0.00091848	0.0212872
ENSMUSG00000030862	169.978	98.9954	258.706	2.61331	1.38588	0.0009192	0.0212872
ENSMUSG00000022548	29.3529	18.8269	42.5104	2.25796	1.17502	0.000920613	0.0212872
ENSMUSG00000022253	279.647	326.092	221.589	0.679529	-0.557392	0.000923414	0.0212872
ENSMUSG00000052005	41.2818	33.5426	50.9558	1.51914	0.603252	0.000926167	0.0212872
ENSMUSG00000049744	3.92065	1.67515	6.72752	4.01608	2.00579	0.000926611	0.0212872
ENSMUSG00000018415	248.669	262.771	231.043	0.879256	-0.185645	0.000926728	0.0212872
ENSMUSG00000029185	56.7069	49.4969	65.7194	1.32775	0.408981	0.000927665	0.0212872
ENSMUSG00000032363	90.0042	105.123	71.1063	0.676414	-0.564022	0.000927851	0.0212872
ENSMUSG00000067377	31.9173	26.5142	38.6712	1.45851	0.544492	0.000933218	0.021378
ENSMUSG00000056515	110.737	81.9796	146.684	1.78927	0.839373	0.000937516	0.0214441
ENSMUSG00000028195	342.888	263.033	442.708	1.68309	0.751114	0.000941699	0.0214912
ENSMUSG00000027809	2897.33	3238.59	2470.74	0.762905	-0.390425	0.000943748	0.0214912
ENSMUSG00000000266	115.783	105.817	128.24	1.2119	0.277271	0.000943827	0.0214912
ENSMUSG00000002944	10329.4	11364.9	9035.08	0.794998	-0.330976	0.000945847	0.0215049
ENSMUSG00000090841	257.728	225.509	298.001	1.32146	0.402137	0.000950751	0.021584
ENSMUSG00000027712	354.828	318.785	399.882	1.2544	0.326992	0.000952371	0.0215885
ENSMUSG00000002885	190.233	178.122	205.373	1.15299	0.205384	0.000962532	0.0217637
ENSMUSG00000027514	3.09121	1.29738	5.3335	4.11099	2.03949	0.000962968	0.0217637
ENSMUSG00000041798	95.0567	65.2858	132.27	2.02602	1.01865	0.000965228	0.0217823
ENSMUSG00000027318	4.83572	2.60448	7.62478	2.92757	1.5497	0.000966924	0.0217881
ENSMUSG00000091089	31.5963	40.6247	20.3107	0.499961	-1.00011	0.00097214	0.0218494
ENSMUSG00000020773	70.4555	56.956	87.33	1.53329	0.616631	0.000972526	0.0218494
ENSMUSG00000041685	137.664	120.23	159.456	1.32626	0.40736	0.000975544	0.0218848
ENSMUSG00000020653	69.026	80.6142	54.5407	0.676564	-0.563701	0.000978286	0.0218975
ENSMUSG00000047419	8084.83	8876.75	7094.92	0.799271	-0.323244	0.000978996	0.0218975
ENSMUSG00000028861	122.625	135.334	106.74	0.788715	-0.342424	0.000980563	0.0219002
ENSMUSG00000027868	8.9855	3.90509	15.336	3.92719	1.9735	0.000994238	0.022173
ENSMUSG00000022770	336.759	356.035	312.665	0.878186	-0.187401	0.00100286	0.0222634
ENSMUSG00000045201	82.1962	96.9289	63.7802	0.658011	-0.603817	0.00100331	0.0222634
ENSMUSG00000020781	26.1849	21.3005	32.2905	1.51595	0.600223	0.00100428	0.0222634
ENSMUSG00000031214	51.5299	44.9762	59.722	1.32786	0.409101	0.00100549	0.0222634
ENSMUSG00000040167	113.327	123.305	100.854	0.817925	-0.28996	0.00100644	0.0222634
ENSMUSG00000000276	128.922	144.228	109.789	0.761219	-0.393616	0.0010071	0.0222634
ENSMUSG00000006304	300.181	280.936	324.237	1.15413	0.206806	0.00101107	0.0223185
ENSMUSG00000024392	602.217	637.631	557.951	0.875037	-0.192584	0.00101473	0.0223669
ENSMUSG00000026496	263.249	287.568	232.851	0.809724	-0.304497	0.00101814	0.0224093
ENSMUSG00000054737	22.0703	17.4257	27.876	1.5997	0.677805	0.00102386	0.0224948
ENSMUSG00000058715	12.1936	8.94005	16.2604	1.81883	0.863011	0.00102498	0.0224948
ENSMUSG00000003345	289.415	305.076	269.84	0.884502	-0.177063	0.00102904	0.0225511
ENSMUSG00000026656	16.0894	12.1454	21.0195	1.73066	0.791325	0.00103219	0.0225585
ENSMUSG00000074994	244.942	214.316	283.225	1.32153	0.40221	0.00103235	0.0225585
ENSMUSG00000028583	23.0076	16.2	31.5171	1.9455	0.960143	0.00103923	0.0226761
ENSMUSG00000068877	19.941	24.2672	14.5334	0.598889	-0.739638	0.00104176	0.0226987
ENSMUSG00000030621	303.295	329.629	270.377	0.820245	-0.285874	0.00105427	0.0228995
ENSMUSG00000027829	63.7325	55.2318	74.3584	1.3463	0.428999	0.00105477	0.0228995
ENSMUSG00000029403	34.3649	26.432	44.281	1.67528	0.744403	0.00105551	0.0228995
ENSMUSG00000038077	4.98595	7.16295	2.26471	0.31617	-1.66123	0.00106314	0.0230322
ENSMUSG00000024597	212.843	197.732	231.731	1.17194	0.228904	0.00107045	0.0231528
ENSMUSG00000002546	421.084	444.677	391.592	0.880621	-0.183407	0.00107273	0.0231528
ENSMUSG00000024359	3290.57	3532.69	2987.93	0.845795	-0.24162	0.00107382	0.0231528
ENSMUSG00000004071	296.387	312.965	275.665	0.880819	-0.183083	0.00107482	0.0231528
ENSMUSG00000037860	3.03159	1.41874	5.04766	3.55784	1.831	0.00108481	0.023335
ENSMUSG00000032279	2074.18	2284.64	1811.1	0.792731	-0.335097	0.00108889	0.0233895
ENSMUSG00000014867	668.013	692.498	637.406	0.920444	-0.119598	0.00109361	0.0234271
ENSMUSG00000052681	197.057	171.088	229.519	1.34152	0.423871	0.00109373	0.0234271
ENSMUSG00000029469	143.326	164.705	116.602	0.707946	-0.498289	0.00109529	0.0234276
ENSMUSG00000015846	354.096	385.67	314.627	0.815793	-0.293724	0.00109764	0.0234416
ENSMUSG00000044252	377.514	410.091	336.794	0.821266	-0.284078	0.00109904	0.0234416
ENSMUSG00000074030	170.205	184.029	152.924	0.830978	-0.267117	0.00110081	0.0234464
ENSMUSG00000039787	16.5498	11.7362	22.5668	1.92284	0.943239	0.0011066	0.0235365
ENSMUSG00000041762	101.201	112.694	86.8343	0.770533	-0.376072	0.00111527	0.0236878
ENSMUSG00000046329	105.586	95.4575	118.247	1.23874	0.308878	0.00113186	0.0240065
ENSMUSG00000003420	333.855	349.803	313.919	0.897417	-0.15615	0.00113887	0.0241216
ENSMUSG00000029769	8.56105	5.11457	12.8692	2.51618	1.33123	0.00114166	0.0241469
ENSMUSG00000025555	45.0197	36.4994	55.6701	1.52523	0.609029	0.00114554	0.0241952
ENSMUSG00000034994	4823.42	5062.29	4524.83	0.89383	-0.161927	0.00115334	0.0243259
ENSMUSG00000046792	54.5387	61.2068	46.2036	0.754878	-0.405685	0.00116134	0.0244426
ENSMUSG00000062300	131.333	149.489	108.638	0.72673	-0.460509	0.00116292	0.0244426
ENSMUSG00000019139	44.9966	53.2769	34.6461	0.650302	-0.620818	0.0011643	0.0244426
ENSMUSG00000024300	11.4076	7.94107	15.7407	1.98219	0.987098	0.00116532	0.0244426
ENSMUSG00000025993	104.249	124.987	78.3266	0.62668	-0.674198	0.0011704	0.024499
ENSMUSG00000018339	346.697	285.206	423.559	1.4851	0.570557	0.00117123	0.024499
ENSMUSG00000042978	394.623	426.294	355.035	0.832841	-0.263887	0.00117458	0.0245352
ENSMUSG00000031065	417.635	442.64	386.379	0.872895	-0.196119	0.00118138	0.0246432
ENSMUSG00000042109	180.492	204.054	151.04	0.740195	-0.434023	0.00118493	0.024668
ENSMUSG00000027087	263.51	224.692	312.033	1.38872	0.473752	0.00118703	0.024668
ENSMUSG00000030134	3.13995	1.4978	5.19265	3.46685	1.79362	0.00118886	0.024668
ENSMUSG00000062867	129.836	140.317	116.735	0.831938	-0.265453	0.00118907	0.024668
ENSMUSG00000029426	734.842	791.786	663.661	0.838182	-0.254664	0.00119158	0.0246863
ENSMUSG00000070699	41.5082	47.6186	33.8701	0.711279	-0.491512	0.00120036	0.0248341
ENSMUSG00000024456	153.739	132.839	179.863	1.35399	0.437213	0.00120293	0.0248535
ENSMUSG00000039753	221.373	240.758	197.142	0.818841	-0.288345	0.00121133	0.024993
ENSMUSG00000019787	1460.16	1584.32	1304.96	0.823669	-0.279864	0.00121889	0.0251147
ENSMUSG00000050511	3.80803	5.69275	1.45213	0.255084	-1.97095	0.00123084	0.0252997
ENSMUSG00000028111	28.795	21.3226	38.1356	1.78851	0.838756	0.0012312	0.0252997
ENSMUSG00000022994	1002.16	1110.02	867.333	0.781368	-0.355926	0.001236	0.0253639
ENSMUSG00000029994	90.5033	79.3942	104.39	1.31483	0.394874	0.0012508	0.0255881
ENSMUSG00000000392	20.9421	16.7277	26.2101	1.56686	0.647879	0.00125215	0.0255881
ENSMUSG00000025911	247.139	287.563	196.609	0.68371	-0.548544	0.00125318	0.0255881
ENSMUSG00000020484	249.36	272.45	220.498	0.809318	-0.305222	0.00125377	0.0255881
ENSMUSG00000031886	13.1132	9.69043	17.3916	1.79472	0.84376	0.00125536	0.0255881
ENSMUSG00000008206	152.245	173.951	125.113	0.719242	-0.475452	0.00126111	0.0256709
ENSMUSG00000039997	90.2171	72.7328	112.072	1.54088	0.623753	0.00126531	0.0257217
ENSMUSG00000029547	271.226	296.375	239.789	0.809072	-0.30566	0.00126937	0.0257697
ENSMUSG00000054477	43.7178	50.8532	34.7986	0.684295	-0.547309	0.0012754	0.0258576
ENSMUSG00000020256	36.7657	45.5936	25.7309	0.564354	-0.825327	0.00128679	0.0260537
ENSMUSG00000020810	154.239	124.63	191.25	1.53455	0.617814	0.00129207	0.0261256
ENSMUSG00000022332	185.664	206.102	160.117	0.776883	-0.364231	0.00129917	0.0262052
ENSMUSG00000039509	96.8965	108.728	82.1068	0.755157	-0.405152	0.00129949	0.0262052
ENSMUSG00000039747	13.2851	9.84789	17.5816	1.78531	0.836177	0.00130119	0.0262052
ENSMUSG00000022748	105.634	125.14	81.2503	0.649274	-0.6231	0.00130716	0.0262905
ENSMUSG00000008958	57.0108	64.3666	47.816	0.742871	-0.428817	0.00130907	0.026294
ENSMUSG00000067261	1.28714	2.31686	0	0	#NAME?	0.001334	0.0267594
ENSMUSG00000001525	388.62	358.707	426.011	1.18763	0.248087	0.00133832	0.0268107
ENSMUSG00000027360	7.84708	5.0728	11.3149	2.23051	1.15737	0.00134062	0.0268213
ENSMUSG00000033684	190.686	157.242	232.491	1.47856	0.564193	0.0013529	0.0270313
ENSMUSG00000031987	1108.16	1200.39	992.876	0.827128	-0.273817	0.00135993	0.027136
ENSMUSG00000004035	120.523	140.635	95.3823	0.678225	-0.560164	0.001362	0.0271415
ENSMUSG00000050556	156.756	169.805	140.444	0.827091	-0.273881	0.00136486	0.0271628
ENSMUSG00000026308	263.817	285.527	236.678	0.828916	-0.270703	0.00137778	0.0273186
ENSMUSG00000001942	90.4075	100.044	78.3617	0.78327	-0.352418	0.00137791	0.0273186
ENSMUSG00000032259	7.75602	10.8882	3.84076	0.352744	-1.50331	0.00137809	0.0273186
ENSMUSG00000048249	346.496	373.205	313.11	0.838975	-0.2533	0.00138138	0.0273481
ENSMUSG00000021190	323.947	344.665	298.05	0.86475	-0.209644	0.00138506	0.027358
ENSMUSG00000050666	60.1474	67.6119	50.8169	0.751596	-0.41197	0.00138549	0.027358
ENSMUSG00000085867	3.95902	1.96052	6.45715	3.29359	1.71966	0.00138869	0.0273856
ENSMUSG00000037111	377.663	325.382	443.014	1.36152	0.445221	0.00139572	0.0274884
ENSMUSG00000050627	380.794	400.731	355.873	0.88806	-0.171271	0.00140026	0.027542
ENSMUSG00000055980	306.034	280.492	337.962	1.20489	0.268904	0.00140783	0.0276534
ENSMUSG00000048371	130.265	157.33	96.4331	0.612937	-0.706189	0.00140957	0.0276534
ENSMUSG00000025968	2799.15	3096.12	2427.95	0.78419	-0.350724	0.00141167	0.027659
ENSMUSG00000020423	145.144	114.047	184.015	1.6135	0.690194	0.00142587	0.0279011
ENSMUSG00000031574	16.3996	9.74669	24.7157	2.53581	1.34244	0.00143286	0.0280018
ENSMUSG00000025875	23.3856	18.6967	29.2467	1.56427	0.645492	0.0014354	0.0280079
ENSMUSG00000073489	19.2134	14.8048	24.7243	1.67002	0.739865	0.00143687	0.0280079
ENSMUSG00000021969	67.4081	55.3513	82.4791	1.4901	0.575411	0.00144753	0.0281795
ENSMUSG00000058239	171.637	187.633	151.643	0.808191	-0.307232	0.00144988	0.0281821
ENSMUSG00000020228	50.1925	56.8335	41.8913	0.737088	-0.44009	0.00145138	0.0281821
ENSMUSG00000048232	74.4204	82.5528	64.255	0.77835	-0.361509	0.00146112	0.0283348
ENSMUSG00000037960	136.536	146.644	123.9	0.8449	-0.243147	0.00146427	0.0283597
ENSMUSG00000042155	236.095	260.91	205.075	0.785999	-0.3474	0.00147886	0.0285748
ENSMUSG00000035236	48.138	42.3723	55.3452	1.30617	0.385338	0.00147914	0.0285748
ENSMUSG00000031342	143.446	119.329	173.592	1.45474	0.54076	0.00148693	0.0286887
ENSMUSG00000024400	198.526	210.877	183.087	0.868215	-0.203876	0.00151196	0.0291346
ENSMUSG00000051177	46.9481	40.9598	54.4334	1.32895	0.410282	0.00151514	0.0291432
ENSMUSG00000067071	36.13	41.354	29.5999	0.71577	-0.482431	0.00151625	0.0291432
ENSMUSG00000025651	4623.89	5159.37	3954.54	0.766479	-0.383682	0.00152227	0.0292219
ENSMUSG00000049871	10.5448	4.11648	18.5802	4.51361	2.17428	0.00152557	0.0292443
ENSMUSG00000024397	4.77228	2.55021	7.54987	2.96049	1.56584	0.0015273	0.0292443
ENSMUSG00000001924	943.535	979.493	898.587	0.9174	-0.124377	0.00153238	0.0293045
ENSMUSG00000032293	134.757	118.294	155.336	1.31313	0.393015	0.00153503	0.0293183
ENSMUSG00000022314	326.241	352.068	293.958	0.834948	-0.260242	0.00154606	0.0294918
ENSMUSG00000025584	112.637	94.3349	135.514	1.43652	0.522574	0.0015497	0.0295173
ENSMUSG00000042066	143.338	153.673	130.42	0.848687	-0.236696	0.00155314	0.0295173
ENSMUSG00000024462	21.9982	15.5608	30.0449	1.93081	0.949203	0.00155324	0.0295173
ENSMUSG00000026712	162.35	135.795	195.543	1.43999	0.526058	0.00155554	0.0295241
ENSMUSG00000041012	30.6179	38.0143	21.3725	0.562223	-0.830784	0.00156228	0.0296149
ENSMUSG00000029840	294.377	265.356	330.652	1.24607	0.317382	0.00159305	0.0301606
ENSMUSG00000066705	91.0526	71.1484	115.933	1.62945	0.704389	0.00160708	0.0303883
ENSMUSG00000037211	120.831	93.8758	154.525	1.64606	0.719014	0.00161599	0.0305188
ENSMUSG00000078735	15.7711	19.6639	10.9052	0.554578	-0.850538	0.00163224	0.0307873
ENSMUSG00000038205	329.61	303.169	362.662	1.19624	0.258501	0.00163502	0.0308013
ENSMUSG00000005124	8.53981	4.62802	13.4295	2.90179	1.53694	0.00164378	0.0309279
ENSMUSG00000010755	62.375	55.1856	71.3617	1.29312	0.370857	0.00165832	0.0311575
ENSMUSG00000027332	1741.44	1946.64	1484.93	0.762816	-0.390593	0.00166009	0.0311575
NONMMUG015984	255.323	276.024	229.447	0.831257	-0.266633	0.00166843	0.0312754
ENSMUSG00000050619	40.4532	34.568	47.8097	1.38306	0.467866	0.00167123	0.0312892
ENSMUSG00000005087	65.1405	42.6509	93.2526	2.18642	1.12857	0.00167332	0.0312896
ENSMUSG00000038370	430.584	476.461	373.239	0.783357	-0.352259	0.00167663	0.0313129
ENSMUSG00000015714	147.507	134.758	163.442	1.21286	0.278409	0.0016847	0.0314066
ENSMUSG00000015852	27.8966	21.4479	35.9576	1.67651	0.745458	0.00168579	0.0314066
ENSMUSG00000041112	40.6494	32.9074	50.3269	1.52935	0.612917	0.00169573	0.0315521
ENSMUSG00000046034	77.7076	63.9098	94.9548	1.48576	0.571203	0.00169776	0.0315521
ENSMUSG00000085884	2.83642	1.19071	4.89357	4.10979	2.03907	0.00170294	0.0316097
ENSMUSG00000052296	398.374	422.884	367.736	0.869591	-0.20159	0.00171038	0.031709
ENSMUSG00000019777	160.35	170.938	147.115	0.860632	-0.216532	0.00171385	0.0317216
ENSMUSG00000020620	163.988	139.52	194.572	1.39458	0.479835	0.00171566	0.0317216
ENSMUSG00000055912	90.0876	99.5448	78.2661	0.78624	-0.346958	0.00171734	0.0317216
ENSMUSG00000057329	74.9868	42.4874	115.611	2.72107	1.44418	0.00173522	0.032013
ENSMUSG00000026558	115.615	83.5869	155.65	1.86213	0.896956	0.00174182	0.0320894
ENSMUSG00000047945	13.1873	9.96451	17.2158	1.72771	0.788862	0.0017436	0.0320894
ENSMUSG00000032411	415.231	464.22	353.993	0.762554	-0.391089	0.00175103	0.032187
ENSMUSG00000068851	7.62103	10.504	4.01727	0.38245	-1.38666	0.00177839	0.03265
ENSMUSG00000032724	211.888	231.209	187.737	0.811979	-0.300486	0.00178052	0.03265
ENSMUSG00000031253	54.648	36.3553	77.5139	2.13212	1.09229	0.00178361	0.0326671
ENSMUSG00000032231	224.404	196.402	259.406	1.32079	0.401401	0.00180289	0.0329805
ENSMUSG00000001763	7.88274	10.5369	4.56508	0.433249	-1.20673	0.00181783	0.0331874
ENSMUSG00000022901	10.1609	7.18377	13.8822	1.93244	0.950425	0.00181858	0.0331874
ENSMUSG00000060548	20.4565	25.9321	13.6119	0.524906	-0.929868	0.00182459	0.033257
ENSMUSG00000031770	654.577	752.393	532.306	0.707483	-0.499232	0.00182899	0.0332973
ENSMUSG00000028926	45.4748	37.8289	55.0322	1.45477	0.54079	0.00183491	0.033365
ENSMUSG00000070423	21.0078	16.4689	26.6815	1.62012	0.696098	0.00184535	0.0335146
ENSMUSG00000032459	72.9118	81.0579	62.7292	0.773881	-0.369816	0.0018619	0.0337748
ENSMUSG00000031626	2096.54	1676.64	2621.41	1.56349	0.64477	0.00187515	0.0339744
ENSMUSG00000086233	4.97602	7.29586	2.07621	0.284574	-1.81313	0.00188697	0.0341072
ENSMUSG00000032786	1042.49	1106.43	962.567	0.869977	-0.20095	0.00189031	0.0341072
ENSMUSG00000002968	172.12	184.803	156.266	0.845585	-0.241978	0.00189048	0.0341072
ENSMUSG00000012017	26.13	18.3927	35.8016	1.94652	0.960894	0.00189147	0.0341072
ENSMUSG00000042650	490.217	510.359	465.039	0.9112	-0.134161	0.00191497	0.0344899
ENSMUSG00000029472	644.134	673.749	607.116	0.901101	-0.150239	0.00192047	0.0345479
ENSMUSG00000027210	104.966	113.989	93.6862	0.821887	-0.282989	0.00192494	0.0345874
ENSMUSG00000024672	7.81492	5.40604	10.826	2.00258	1.00186	0.00193353	0.034663
ENSMUSG00000062647	27.2967	32.4068	20.9091	0.645208	-0.632164	0.00193372	0.034663
ENSMUSG00000030652	214.583	236.111	187.675	0.794859	-0.331229	0.00194804	0.0348784
ENSMUSG00000033044	352.224	400.922	291.352	0.726703	-0.460562	0.00195065	0.034884
ENSMUSG00000059921	4.35905	1.59472	7.81445	4.90021	2.29284	0.00195766	0.034968
ENSMUSG00000034116	5.73644	3.5982	8.40924	2.33707	1.2247	0.00197811	0.0352918
ENSMUSG00000053329	1278.05	1406.68	1117.26	0.794252	-0.332332	0.00198342	0.035345
ENSMUSG00000069893	55.2063	49.2021	62.7115	1.27457	0.350012	0.00198904	0.0354035
ENSMUSG00000024601	230.749	261.181	192.709	0.737836	-0.438629	0.00199249	0.0354234
ENSMUSG00000025403	134.592	144.496	122.212	0.845779	-0.241647	0.00200132	0.0355386
ENSMUSG00000023262	34.56	40.1549	27.5665	0.686503	-0.542662	0.00200414	0.0355472
ENSMUSG00000042106	20.9469	16.1737	26.9135	1.66403	0.73468	0.00202674	0.0358752
ENSMUSG00000009687	46.8439	35.3032	61.2698	1.73553	0.795375	0.00202877	0.0358752
ENSMUSG00000045382	31.8867	25.9622	39.2924	1.51345	0.597836	0.00202973	0.0358752
ENSMUSG00000060376	1157.37	1324.87	948.001	0.715542	-0.482892	0.00204493	0.0361017
ENSMUSG00000035486	5.17732	7.14874	2.71304	0.379514	-1.39778	0.00204851	0.0361228
ENSMUSG00000025190	3083.73	3362.58	2735.16	0.813413	-0.29794	0.00205318	0.0361456
ENSMUSG00000052013	2.13738	0.76686	3.85053	5.02117	2.32802	0.00205457	0.0361456
ENSMUSG00000053469	10.1557	13.0686	6.51457	0.498491	-1.00436	0.00205888	0.036147
ENSMUSG00000025351	115.972	104.186	130.705	1.25454	0.327156	0.00205965	0.036147
ENSMUSG00000026728	848.801	723.825	1005.02	1.38849	0.473513	0.0020618	0.036147
ENSMUSG00000066975	13.2867	16.8709	8.80652	0.521995	-0.937893	0.00206506	0.0361536
ENSMUSG00000042029	14.7581	10.1555	20.5114	2.01973	1.01417	0.00206694	0.0361536
ENSMUSG00000053411	73.6466	82.0849	63.0987	0.7687	-0.379507	0.0020761	0.0362306
ENSMUSG00000031382	574.995	620.045	518.683	0.836524	-0.257521	0.00207612	0.0362306
ENSMUSG00000043154	1739.92	1865.67	1582.73	0.848341	-0.237284	0.00209095	0.0364044
ENSMUSG00000021903	181.505	195.646	163.828	0.83737	-0.256063	0.00209413	0.0364044
ENSMUSG00000031748	63.111	45.0569	85.6786	1.90156	0.927187	0.00209436	0.0364044
ENSMUSG00000039156	85.7001	71.6331	103.284	1.44185	0.527917	0.00209568	0.0364044
ENSMUSG00000021367	21.7396	17.3539	27.2217	1.56862	0.649497	0.00210731	0.0365474
ENSMUSG00000005836	174.967	194.444	150.62	0.774616	-0.368447	0.00211017	0.0365474
ENSMUSG00000025887	37.6465	25.5538	52.7623	2.06475	1.04597	0.00211115	0.0365474
chr8_13220180_13220448	46.3193	40.3799	53.7436	1.33095	0.412454	0.002115	0.0365588
ENSMUSG00000030759	120.998	108.397	136.749	1.26156	0.335209	0.00211663	0.0365588
ENSMUSG00000019235	11.4896	7.86527	16.0199	2.03679	1.0263	0.00212055	0.036585
ENSMUSG00000035342	168.41	190.604	140.668	0.738012	-0.438284	0.00213353	0.0367377
ENSMUSG00000027022	11029.8	6902.66	16188.8	2.3453	1.22977	0.00213425	0.0367377
ENSMUSG00000024442	576.647	629.891	510.092	0.80981	-0.304345	0.0021547	0.0370476
ENSMUSG00000041616	391.41	61.2039	804.168	13.1392	3.7158	0.00216021	0.0371004	Nppa
ENSMUSG00000027995	18.2864	14.4798	23.0447	1.5915	0.67039	0.00216415	0.0371058
ENSMUSG00000032097	430.156	388.873	481.759	1.23886	0.309011	0.00216543	0.0371058
ENSMUSG00000032028	14.3433	10.826	18.74	1.73102	0.791624	0.00220462	0.037694
ENSMUSG00000022216	328.732	367.249	280.585	0.764018	-0.388322	0.00220472	0.037694
ENSMUSG00000026526	1609.82	1779.16	1398.15	0.785847	-0.347679	0.00221294	0.0377919
NONMMUG000578	170.315	128.729	222.296	1.72685	0.788147	0.00224082	0.0381952
ENSMUSG00000020407	17.5956	13.0794	23.2409	1.77691	0.829372	0.00224159	0.0381952
ENSMUSG00000020895	6.55648	8.86299	3.67333	0.414457	-1.2707	0.00225068	0.038307
ENSMUSG00000024712	267.598	281.019	250.822	0.892543	-0.164006	0.00225647	0.0383625
ENSMUSG00000018143	180.775	151.032	217.954	1.44309	0.529166	0.00226259	0.0384071
ENSMUSG00000028607	845.736	948.43	717.369	0.756376	-0.402825	0.00226416	0.0384071
ENSMUSG00000002319	145.767	135.285	158.869	1.17433	0.231833	0.00227363	0.0384663
ENSMUSG00000043964	76.9114	84.8378	67.0035	0.789784	-0.34047	0.0022747	0.0384663
ENSMUSG00000068874	396.199	460.756	315.501	0.684746	-0.546359	0.00227526	0.0384663
ENSMUSG00000021253	95.7523	80.3128	115.052	1.43255	0.518582	0.00229056	0.0386551
ENSMUSG00000018819	77.9237	67.2504	91.2653	1.3571	0.440523	0.00229152	0.0386551
ENSMUSG00000037071	85.2583	70.6865	103.473	1.46383	0.549747	0.00229704	0.0386843
ENSMUSG00000040010	25.6911	19.5408	33.3791	1.70818	0.772457	0.00229836	0.0386843
ENSMUSG00000046598	719.287	565.161	911.944	1.6136	0.690283	0.00230598	0.0387581
ENSMUSG00000027381	64.3888	81.345	43.1935	0.530991	-0.913239	0.00230869	0.0387581
ENSMUSG00000024533	36.8415	30.1359	45.2236	1.50065	0.585592	0.00231103	0.0387581
ENSMUSG00000075514	32.4331	37.3429	26.2958	0.704171	-0.506002	0.0023166	0.0387581
ENSMUSG00000003559	210.349	237.437	176.49	0.743311	-0.427962	0.00231703	0.0387581
ENSMUSG00000014592	386.243	346.324	436.142	1.25935	0.332678	0.00231807	0.0387581
ENSMUSG00000073700	355.059	385.784	316.652	0.820801	-0.284895	0.00232294	0.0387967
ENSMUSG00000027316	15.4383	20.3891	9.24994	0.453672	-1.14028	0.00233366	0.0389329
ENSMUSG00000002732	55.2975	48.4795	63.8201	1.31644	0.396636	0.00233917	0.0389819
ENSMUSG00000014932	123.932	133.235	112.304	0.842901	-0.246564	0.00235075	0.0391318
ENSMUSG00000049606	444.527	466.899	416.561	0.892186	-0.164584	0.00235793	0.0392084
ENSMUSG00000075410	1.8386	0.606214	3.37908	5.57407	2.47873	0.00238407	0.0395563
ENSMUSG00000078640	1.85969	0.574117	3.46666	6.03824	2.59413	0.00238407	0.0395563
ENSMUSG00000021690	180.261	193.146	164.154	0.849895	-0.234644	0.00238712	0.0395636
ENSMUSG00000044206	4.38512	2.46418	6.78631	2.75399	1.46152	0.0023925	0.0396095
ENSMUSG00000019179	2173.73	2359.95	1940.96	0.822458	-0.281987	0.00239953	0.0396824
ENSMUSG00000005354	389.438	418.022	353.707	0.846144	-0.241025	0.00240514	0.039732
ENSMUSG00000033623	183.604	171.856	198.29	1.15381	0.206409	0.0024191	0.03988
ENSMUSG00000031298	3.29059	1.40068	5.65298	4.03587	2.01288	0.00241936	0.03988
ENSMUSG00000062373	1006.68	1100.36	889.581	0.808447	-0.306774	0.00242537	0.0399357
ENSMUSG00000006675	49.3646	56.1265	40.9122	0.728928	-0.456152	0.00243518	0.0400247
ENSMUSG00000002222	576.077	607.145	537.242	0.884866	-0.17647	0.00243606	0.0400247
ENSMUSG00000020814	50.6592	38.6735	65.6414	1.69732	0.76326	0.00247509	0.040622
ENSMUSG00000067158	58.224	39.5902	81.5163	2.059	1.04194	0.00248246	0.0406989
ENSMUSG00000039294	36.4294	30.8971	43.3448	1.40287	0.488386	0.00249272	0.0407895
ENSMUSG00000009281	22.0993	17.6582	27.6506	1.56587	0.646967	0.00249336	0.0407895
ENSMUSG00000002688	35.1072	40.2534	28.6746	0.712352	-0.489339	0.00249681	0.0408018
ENSMUSG00000025083	17.6385	12.9388	23.5133	1.81727	0.861773	0.00250774	0.0409364
ENSMUSG00000074064	402.949	458.944	332.956	0.725482	-0.462987	0.00251884	0.0410466
ENSMUSG00000022206	228.781	196.683	268.903	1.36719	0.45121	0.00251991	0.0410466
ENSMUSG00000000753	170.743	108.57	248.46	2.28849	1.19439	0.00253302	0.04117
ENSMUSG00000075704	83.6584	90.8135	74.7146	0.822725	-0.281518	0.00253405	0.04117
ENSMUSG00000029916	77.9213	85.9925	67.8325	0.788819	-0.342234	0.00253563	0.04117
ENSMUSG00000025813	456.194	421.673	499.346	1.1842	0.243914	0.00253918	0.0411837
ENSMUSG00000062169	188.022	200.001	173.049	0.86524	-0.208827	0.00254887	0.0412966
ENSMUSG00000090222	16.1027	12.0091	21.2197	1.76696	0.821273	0.00255423	0.0413392
NONMMUT013296	142.898	153.196	130.027	0.848761	-0.23657	0.00256131	0.0413896
ENSMUSG00000021497	151.102	161.709	137.844	0.852424	-0.230356	0.0025628	0.0413896
ENSMUSG00000020402	2588.6	2808.93	2313.2	0.823517	-0.280131	0.00256693	0.0414123
ENSMUSG00000002010	1611.35	1778.06	1402.95	0.789034	-0.341841	0.00257968	0.0415737
ENSMUSG00000052688	15.8741	11.417	21.4456	1.87838	0.909492	0.00258391	0.0415737
ENSMUSG00000041417	769.636	878.561	633.48	0.721043	-0.471843	0.00258516	0.0415737
ENSMUSG00000022517	883.083	964.249	781.626	0.810606	-0.302927	0.00259248	0.0416472
ENSMUSG00000062901	2026.6	2195.07	1816.01	0.827311	-0.273499	0.00259881	0.0416957
ENSMUSG00000039958	47.7725	54.8397	38.9384	0.710039	-0.49403	0.002601	0.0416957
ENSMUSG00000032583	37.9516	42.6388	32.0926	0.752663	-0.409924	0.0026048	0.0417051
ENSMUSG00000031425	16.3236	19.7717	12.0135	0.607608	-0.718788	0.00261473	0.0417051
ENSMUSG00000032224	48.7432	55.2316	40.6327	0.735679	-0.442852	0.00261641	0.0417051
ENSMUSG00000038949	335.629	363.167	301.207	0.829388	-0.269881	0.0026169	0.0417051
ENSMUSG00000006014	29.0722	18.4952	42.2936	2.28674	1.19329	0.00261743	0.0417051
ENSMUSG00000029428	60.7003	53.8661	69.243	1.28546	0.36229	0.00261809	0.0417051
ENSMUSG00000000804	169.818	157.662	185.014	1.17348	0.230794	0.00262316	0.041742
ENSMUSG00000015222	21.5139	17.5456	26.4741	1.50887	0.593473	0.00262766	0.0417699
ENSMUSG00000039115	562.559	454.129	698.097	1.53722	0.620328	0.00263517	0.0418455
ENSMUSG00000071337	99.9295	90.0721	112.251	1.24624	0.317581	0.00264538	0.0419636
ENSMUSG00000062825	652.44	595.035	724.197	1.21707	0.283407	0.00266026	0.0421555
ENSMUSG00000050174	25.7074	29.9934	20.3499	0.678478	-0.559626	0.0026865	0.0425269
ENSMUSG00000041852	409.409	434.75	377.733	0.868851	-0.202819	0.0026954	0.0426149
ENSMUSG00000021485	2.02351	0.422312	4.02502	9.5309	3.25261	0.00269768	0.0426149
ENSMUSG00000034403	94.0235	105.967	79.0938	0.746398	-0.421982	0.00271888	0.0429021
ENSMUSG00000025085	2132.93	2292.43	1933.55	0.843453	-0.24562	0.00272332	0.0429021
ENSMUSG00000004610	1480.5	1695.71	1211.49	0.714447	-0.485101	0.00272435	0.0429021
ENSMUSG00000055493	193.478	208.639	174.527	0.8365	-0.257562	0.00273588	0.0430391
ENSMUSG00000024151	67.6529	75.7492	57.5325	0.759513	-0.396853	0.00274766	0.0431654
ENSMUSG00000064181	274.53	258.848	294.133	1.13632	0.184363	0.00275166	0.0431654
ENSMUSG00000043621	8.09429	11.7879	3.47731	0.29499	-1.76126	0.00275245	0.0431654
ENSMUSG00000020988	213.951	239.901	181.512	0.756612	-0.402375	0.00275936	0.0432291
ENSMUSG00000034042	294.826	319.838	263.562	0.824048	-0.279199	0.00276573	0.0432727
ENSMUSG00000040605	58.2594	50.5763	67.8632	1.3418	0.424169	0.00276786	0.0432727
ENSMUSG00000030342	88.5664	77.2452	102.718	1.32976	0.41117	0.00277955	0.0434107
NONMMUG021327	466.27	420.816	523.089	1.24304	0.313868	0.00278985	0.0435269
ENSMUSG00000073393	60.5668	51.2326	72.2345	1.40993	0.495628	0.00280141	0.0436623
ENSMUSG00000034175	49.4153	57.2014	39.6828	0.693738	-0.527537	0.00280673	0.0437002
ENSMUSG00000038301	66.7763	60.0048	75.2407	1.25391	0.326436	0.00281588	0.0437836
ENSMUSG00000002803	70.6499	78.6575	60.6403	0.770941	-0.375308	0.00281808	0.0437836
ENSMUSG00000041594	30.237	35.4052	23.7768	0.671564	-0.574403	0.00282074	0.0437836
ENSMUSG00000030562	14.1374	5.33122	25.145	4.71656	2.23774	0.00283211	0.0439151
NONMMUT003971	76.667	87.6346	62.9574	0.718408	-0.477124	0.00283805	0.043952
ENSMUSG00000027883	8.98886	6.47791	12.1275	1.87214	0.904686	0.00284228	0.043952
ENSMUSG00000017057	320.761	293.676	354.618	1.20751	0.272038	0.00284319	0.043952
ENSMUSG00000086784	108.971	124.904	89.0539	0.712978	-0.488071	0.00284934	0.0440023
ENSMUSG00000025701	59.8427	72.8909	43.5324	0.597226	-0.74365	0.00285288	0.0440078
ENSMUSG00000010045	121.192	130.851	109.119	0.833918	-0.262023	0.0028555	0.0440078
ENSMUSG00000032415	4.46636	6.57792	1.82691	0.277733	-1.84823	0.00286414	0.0440962
ENSMUSG00000045573	17.0722	23.5581	8.96485	0.380543	-1.39387	0.0028977	0.0445588
ENSMUSG00000063684	266.491	305.611	217.591	0.711986	-0.490078	0.00290007	0.0445588
ENSMUSG00000022442	139.33	164.596	107.748	0.654622	-0.611265	0.00290389	0.0445724
ENSMUSG00000002897	15.09	11.859	19.1288	1.61302	0.689769	0.00291056	0.0445968
ENSMUSG00000053093	7252.4	4619.48	10543.5	2.28241	1.19056	0.00291136	0.0445968	Myh7
ENSMUSG00000026407	77.9101	90.8943	61.6798	0.678589	-0.559391	0.00292654	0.0447841
ENSMUSG00000038642	42.7547	34.585	52.9668	1.5315	0.614943	0.00294126	0.044964
ENSMUSG00000032513	96.4115	105.008	85.6664	0.815812	-0.293692	0.00294539	0.0449817
ENSMUSG00000019997	368.994	138.957	656.541	4.72479	2.24025	0.00295132	0.045027	Ctgf
ENSMUSG00000022010	955.053	1013.04	882.564	0.8712	-0.198924	0.00296976	0.0452627
ENSMUSG00000026817	2270.72	2430.06	2071.55	0.852468	-0.230283	0.00299217	0.0455584
ENSMUSG00000020564	34.9969	30.3456	40.811	1.34487	0.427469	0.00299869	0.0455977
ENSMUSG00000085218	20.6465	24.2551	16.1359	0.665259	-0.588011	0.00300076	0.0455977
ENSMUSG00000032803	739.162	651.222	849.087	1.30384	0.382763	0.00300808	0.0456632
ENSMUSG00000057229	149.821	160.7	136.223	0.847685	-0.238399	0.00301145	0.0456686
ENSMUSG00000022488	30.9602	24.3799	39.1857	1.6073	0.684639	0.00302495	0.0458275
ENSMUSG00000027078	28.6456	23.424	35.1725	1.50156	0.58646	0.00303919	0.0459973
ENSMUSG00000043131	200.099	188.008	215.212	1.1447	0.194969	0.00304409	0.0460256
ENSMUSG00000019370	605.187	627.26	577.595	0.920823	-0.119004	0.00305143	0.0460906
ENSMUSG00000029465	173.443	154.761	196.796	1.27162	0.346664	0.00305527	0.0460923
ENSMUSG00000048755	126.694	137.118	113.663	0.828946	-0.27065	0.00305762	0.0460923
ENSMUSG00000024381	19.6937	15.7425	24.6327	1.56473	0.645916	0.00306656	0.0461811
NONMMUG013320	3.91156	1.31867	7.15268	5.42416	2.4394	0.00307067	0.0461972
ENSMUSG00000028538	250.732	271.006	225.39	0.831681	-0.265897	0.00308173	0.0463176
ENSMUSG00000007610	58.2557	64.6684	50.2399	0.776884	-0.364229	0.00308809	0.0463672
ENSMUSG00000078619	59.7267	53.1734	67.9184	1.2773	0.353099	0.00309658	0.0464487
ENSMUSG00000060803	299.722	337.381	252.647	0.748849	-0.417253	0.00311594	0.046693
ENSMUSG00000028344	22.3783	17.3751	28.6323	1.6479	0.720625	0.00311909	0.0466939
ENSMUSG00000030399	4662.49	5164.6	4034.85	0.78125	-0.356144	0.00313443	0.0467904
ENSMUSG00000040713	538.328	611.881	446.386	0.72953	-0.454961	0.00313679	0.0467904
ENSMUSG00000040136	186.861	199.422	171.16	0.858281	-0.220479	0.00314057	0.0467904
ENSMUSG00000043004	16.2748	12.6578	20.7961	1.64295	0.716286	0.00314219	0.0467904
ENSMUSG00000020032	238.578	191.224	297.77	1.55718	0.638936	0.00314304	0.0467904
ENSMUSG00000030557	826.659	893.28	743.382	0.832193	-0.265009	0.00314404	0.0467904
ENSMUSG00000038608	35.681	28.0722	45.1919	1.60984	0.68692	0.00314892	0.0468171
ENSMUSG00000086189	4.92787	2.9861	7.35509	2.46311	1.30048	0.00315923	0.0469243
ENSMUSG00000061979	101.454	111.018	89.4993	0.806168	-0.310848	0.00317296	0.0470822
ENSMUSG00000030653	267.303	299.254	227.365	0.759773	-0.39636	0.00317914	0.0471277
ENSMUSG00000063179	72.9295	82.1767	61.3706	0.746812	-0.421183	0.00318568	0.0471785
ENSMUSG00000020664	1391	1500.07	1254.65	0.836394	-0.257746	0.00319287	0.0472388
ENSMUSG00000053024	54.8532	69.0959	37.0499	0.53621	-0.89913	0.00320036	0.0473035
ENSMUSG00000031538	122.659	102.449	147.922	1.44386	0.529934	0.003213	0.0474442
ENSMUSG00000027660	182.238	155.673	215.443	1.38395	0.468788	0.00322687	0.0476026
ENSMUSG00000034593	61.5747	47.2249	79.5119	1.68369	0.751623	0.00323327	0.0476507
ENSMUSG00000021549	185.873	173.989	200.728	1.15368	0.206244	0.00323718	0.047662
ENSMUSG00000020612	1610.97	1334.89	1956.08	1.46534	0.551237	0.00326339	0.0480012
ENSMUSG00000061374	51.283	57.5338	43.4694	0.755545	-0.404411	0.00328516	0.0482336
ENSMUSG00000002847	65.8549	52.5291	82.5121	1.57079	0.65149	0.00328555	0.0482336
ENSMUSG00000002608	86.4213	93.997	76.9517	0.818661	-0.288662	0.00328961	0.0482466
ENSMUSG00000087274	20.7962	24.5542	16.0987	0.655638	-0.609028	0.00330176	0.0483531
ENSMUSG00000020319	16.3763	13.1482	20.4114	1.55241	0.634514	0.00330325	0.0483531
ENSMUSG00000037697	45.3483	38.6237	53.7541	1.39174	0.476889	0.0033331	0.0487049
ENSMUSG00000002763	128.366	141.874	111.48	0.785765	-0.347831	0.00333909	0.0487049
ENSMUSG00000049313	124.36	104.517	149.162	1.42715	0.513141	0.00333909	0.0487049
ENSMUSG00000024044	54.8568	62.9784	44.7048	0.709844	-0.494427	0.00334291	0.0487049
ENSMUSG00000072902	106.344	125.205	82.7675	0.661057	-0.597154	0.00334334	0.0487049
ENSMUSG00000053898	4943.3	5864.36	3791.97	0.646612	-0.629027	0.00334878	0.0487373
ENSMUSG00000029392	537.228	578.005	486.257	0.841267	-0.249365	0.00335609	0.0487968
ENSMUSG00000049999	79.9081	88.8756	68.6988	0.772977	-0.371503	0.00336418	0.0488676
ENSMUSG00000022340	39.316	46.7409	30.035	0.642584	-0.638043	0.00338801	0.0491667
ENSMUSG00000022041	7.43817	9.93824	4.31308	0.433989	-1.20427	0.00339446	0.0492131
ENSMUSG00000090293	3.06554	4.8147	0.879087	0.182584	-2.45337	0.0033991	0.0492131
ENSMUSG00000037949	137.877	155.64	115.675	0.743222	-0.428136	0.00340364	0.0492131
ENSMUSG00000090262	251.367	283.716	210.93	0.743456	-0.427681	0.00340419	0.0492131
ENSMUSG00000037234	390.736	356.103	434.027	1.21882	0.285491	0.00341905	0.0493808
ENSMUSG00000022962	162.368	172.569	149.617	0.866996	-0.205902	0.00344443	0.0497001
ENSMUSG00000020205	43.9596	36.6846	53.0534	1.4462	0.53227	0.00345282	0.0497442
ENSMUSG00000034032	92.6228	101.567	81.4422	0.801854	-0.318588	0.00345511	0.0497442
ENSMUSG00000031807	81.9093	89.3789	72.5723	0.811963	-0.300515	0.00345733	0.0497442
ENSMUSG00000074151	21.7462	17.1777	27.4568	1.5984	0.676628	0.00346289	0.0497662
ENSMUSG00000034687	6.10664	2.1621	11.0373	5.1049	2.35188	0.00346633	0.0497662
ENSMUSG00000032553	100.368	108.185	90.5973	0.837431	-0.255957	0.0034687	0.0497662
ENSMUSG00000001017	285.643	299.394	268.455	0.89666	-0.157367	0.00347821	0.0498554
ENSMUSG00000062908	5128.16	5771.38	4324.13	0.749237	-0.416506	0.00348249	0.0498697
ENSMUSG00000028483	51.2109	45.4271	58.4408	1.28648	0.363424	0.00351856	0.0503028
ENSMUSG00000004789	2394.72	2549.21	2201.6	0.863637	-0.211502	0.00352202	0.0503028
ENSMUSG00000021365	206.505	177.837	242.34	1.36271	0.446478	0.00352493	0.0503028
ENSMUSG00000019818	636.21	665.682	599.369	0.900383	-0.151389	0.00352601	0.0503028
ENSMUSG00000024544	55.3204	44.2723	69.1305	1.56149	0.642919	0.00353257	0.0503491
ENSMUSG00000021866	192.717	217.905	161.232	0.739922	-0.434556	0.00354081	0.0503828
ENSMUSG00000028085	218.659	239.612	192.468	0.803251	-0.316078	0.00354158	0.0503828
ENSMUSG00000038387	36.0266	31.0294	42.2731	1.36236	0.446105	0.00355829	0.0505731
ENSMUSG00000028906	487.789	519.793	447.786	0.86147	-0.215127	0.00357941	0.0507885
ENSMUSG00000035274	2.92741	1.46097	4.76046	3.25842	1.70417	0.00358294	0.0507885
ENSMUSG00000030774	5.48479	3.24661	8.28251	2.55113	1.35113	0.00358349	0.0507885
chr8_13218786_13219148	49.7722	44.1335	56.8206	1.28747	0.364538	0.0036043	0.0510357
ENSMUSG00000029513	101.193	112.232	87.3939	0.778691	-0.360877	0.00361316	0.0511134
ENSMUSG00000038400	142.145	106.854	186.258	1.74311	0.801666	0.00363276	0.0513428
ENSMUSG00000047989	89.9526	81.0999	101.018	1.24561	0.316848	0.00363633	0.0513454
ENSMUSG00000036054	153.224	170.851	131.191	0.767869	-0.381069	0.00364249	0.0513599
ENSMUSG00000072640	160.911	176.962	140.848	0.795922	-0.329301	0.00364413	0.0513599
ENSMUSG00000024908	567.418	596.064	531.609	0.891865	-0.165103	0.00365648	0.0514677
ENSMUSG00000020312	11.991	9.13259	15.564	1.70423	0.76912	0.00365857	0.0514677
ENSMUSG00000036278	442.084	501.03	368.402	0.735289	-0.443617	0.00367077	0.0515607
ENSMUSG00000046721	2.0966	0.796005	3.72234	4.67628	2.22536	0.00367349	0.0515607
ENSMUSG00000079499	18.1282	14.6502	22.4757	1.53415	0.617442	0.00367836	0.0515607
ENSMUSG00000040213	99.7909	114.768	81.0698	0.706381	-0.501481	0.00367878	0.0515607
ENSMUSG00000028989	18.9137	10.596	29.3108	2.76621	1.46791	0.00368297	0.0515718
ENSMUSG00000004561	51.9048	58.0374	44.239	0.76225	-0.391664	0.00369341	0.0516315
ENSMUSG00000018566	2089.53	2289.23	1839.91	0.803723	-0.315229	0.00369652	0.0516315
ENSMUSG00000062619	18.4312	22.1135	13.8283	0.625332	-0.677307	0.00369745	0.0516315
ENSMUSG00000037709	125.003	108.53	145.594	1.34152	0.423863	0.003721	0.0518666
ENSMUSG00000061288	29.7305	23.8536	37.0766	1.55434	0.6363	0.00372112	0.0518666
ENSMUSG00000023175	4765.32	5054.88	4403.38	0.871113	-0.199068	0.00372925	0.0518788
ENSMUSG00000022951	657.023	392.101	988.176	2.52021	1.33354	0.00373211	0.0518788
ENSMUSG00000015647	761.768	859.618	639.454	0.743881	-0.426856	0.00373226	0.0518788
ENSMUSG00000020088	666.998	700.474	625.153	0.892473	-0.16412	0.00374244	0.0519726
ENSMUSG00000001445	148.684	158.389	136.552	0.862126	-0.214029	0.00375922	0.0521579
ENSMUSG00000054408	333.804	293.901	383.683	1.30549	0.384586	0.00376457	0.0521844
ENSMUSG00000021273	129.529	149.998	103.944	0.69297	-0.529135	0.0037695	0.052205
ENSMUSG00000031309	215.612	188.512	249.488	1.32346	0.404317	0.00379071	0.0524509
ENSMUSG00000035172	65.3109	73.8373	54.6528	0.740178	-0.434056	0.00381032	0.0526742
ENSMUSG00000074802	31.8903	19.96	46.8031	2.34484	1.22949	0.00383897	0.0530219
ENSMUSG00000022257	265.743	290.816	234.401	0.806012	-0.311127	0.00384272	0.0530254
ENSMUSG00000027668	1419.42	1502.98	1314.97	0.874906	-0.1928	0.00388889	0.0536136
ENSMUSG00000024413	203.392	226.31	174.744	0.772145	-0.373057	0.00390248	0.0537521
ENSMUSG00000042686	58.6485	65.5779	49.9866	0.762247	-0.39167	0.00391085	0.0538186
ENSMUSG00000027803	424.891	392.094	465.887	1.1882	0.248781	0.00392012	0.05388
ENSMUSG00000024059	618.654	597.247	645.412	1.08065	0.111893	0.00392242	0.05388
ENSMUSG00000020153	899.624	1002.67	770.815	0.768762	-0.379391	0.00393537	0.0540089
ENSMUSG00000023460	569.959	604.384	526.929	0.871846	-0.197856	0.00394121	0.0540402
ENSMUSG00000023905	244.593	174.882	331.732	1.89689	0.923637	0.0039568	0.0542049
ENSMUSG00000020321	7369.94	8061.76	6505.15	0.806914	-0.309513	0.00396177	0.0542241
ENSMUSG00000025533	16.0506	12.6128	20.3478	1.61326	0.689979	0.00398807	0.0544884
ENSMUSG00000017679	40.0181	33.7915	47.8014	1.4146	0.500393	0.00398827	0.0544884
ENSMUSG00000029414	2.64412	1.1146	4.55601	4.08757	2.03124	0.00402645	0.0549605
ENSMUSG00000030110	40.4239	48.4405	30.4031	0.627638	-0.671995	0.00403302	0.0549693
ENSMUSG00000031734	69.9457	79.9884	57.3924	0.71751	-0.47893	0.00403434	0.0549693
ENSMUSG00000056629	23.9331	28.0128	18.8334	0.672313	-0.572795	0.00404009	0.0549782
ENSMUSG00000003721	187.048	171.678	206.261	1.20144	0.264764	0.00404225	0.0549782
ENSMUSG00000034022	173.504	185.6	158.384	0.85336	-0.228773	0.00406423	0.0552276
ENSMUSG00000027961	428.269	469.658	376.533	0.801717	-0.318834	0.00407634	0.0553273
ENSMUSG00000035049	150.426	129.637	176.411	1.36081	0.444465	0.00407886	0.0553273
ENSMUSG00000038583	24092	26449.4	21145.3	0.799463	-0.322896	0.00410401	0.0556187
ENSMUSG00000024892	165.957	181.153	146.961	0.811257	-0.30177	0.00411476	0.0557146
ENSMUSG00000043943	96.8454	75.4386	123.604	1.63847	0.712349	0.00412291	0.0557751
ENSMUSG00000030861	733.809	803.358	646.872	0.80521	-0.312562	0.00412989	0.0558198
ENSMUSG00000037916	2793.33	3088.75	2424.07	0.784808	-0.349589	0.00413505	0.0558397
ENSMUSG00000030739	418.089	458.545	367.518	0.801488	-0.319247	0.0041508	0.0559751
ENSMUSG00000002346	73.3506	84.1686	59.8282	0.710814	-0.492456	0.00415246	0.0559751
ENSMUSG00000030996	464.461	482.065	442.457	0.917836	-0.123692	0.00415707	0.0559876
ENSMUSG00000025503	247.887	264.123	227.592	0.861688	-0.214763	0.00416211	0.0560015
ENSMUSG00000059447	8464.61	9507.44	7161.07	0.753207	-0.408881	0.00416549	0.0560015
ENSMUSG00000001508	484.17	531.597	424.887	0.799266	-0.323252	0.00417145	0.056032
ENSMUSG00000019822	91.2618	99.0803	81.4887	0.822452	-0.281997	0.00417534	0.0560345
ENSMUSG00000041560	214.365	233.232	190.782	0.817993	-0.289839	0.00419352	0.0562288
ENSMUSG00000036833	131.448	140.22	120.482	0.859233	-0.218879	0.00420209	0.0562939
ENSMUSG00000016918	178.085	127.467	241.357	1.89349	0.921045	0.00421221	0.0563797
ENSMUSG00000038150	200.89	213.661	184.926	0.86551	-0.208377	0.0042202	0.0564367
ENSMUSG00000024854	22.8307	18.188	28.6341	1.57433	0.654741	0.00424507	0.0567193
ENSMUSG00000071226	106.244	123.688	84.4397	0.682682	-0.550714	0.00426315	0.0569108
ENSMUSG00000003123	115.912	135.742	91.126	0.67132	-0.574928	0.00427286	0.0569902
ENSMUSG00000021661	53.5889	46.0952	62.9559	1.36578	0.449723	0.0042793	0.057026
NONMMUG036172	17.7288	11.9684	24.9292	2.08292	1.05861	0.00428467	0.0570475
ENSMUSG00000024507	450.161	480.96	411.661	0.855916	-0.224459	0.00429166	0.0570904
ENSMUSG00000001943	12.7814	9.29846	17.1352	1.8428	0.881897	0.00430767	0.0572532
ENSMUSG00000021893	266.617	278.438	251.839	0.904471	-0.144854	0.00431198	0.0572603
ENSMUSG00000092200	15.8289	12.6974	19.7432	1.55491	0.636831	0.00434963	0.0577097
ENSMUSG00000037814	228.016	243.4	208.786	0.857792	-0.221301	0.00436369	0.057797
ENSMUSG00000041528	214.288	232.284	191.793	0.825684	-0.276339	0.00436384	0.057797
ENSMUSG00000047284	210.893	223.807	194.75	0.870167	-0.200636	0.00437214	0.0578092
ENSMUSG00000038843	27.1142	21.0191	34.7331	1.65245	0.72461	0.00437238	0.0578092
ENSMUSG00000027628	113.645	121.689	103.591	0.851275	-0.232303	0.00438153	0.0578797
ENSMUSG00000027227	607.127	689.092	504.67	0.73237	-0.449356	0.00438703	0.0578927
ENSMUSG00000027293	1775.18	1548.06	2059.07	1.3301	0.41153	0.00439787	0.0578927
ENSMUSG00000004902	1.76609	0.680785	3.12273	4.58695	2.19754	0.00440095	0.0578927
ENSMUSG00000018474	90.0724	104.386	72.181	0.691485	-0.532231	0.00440169	0.0578927
ENSMUSG00000026965	79.2329	72.0324	88.2335	1.22491	0.29268	0.0044034	0.0578927
ENSMUSG00000025737	65.6598	72.7356	56.815	0.781117	-0.356389	0.00440542	0.0578927
ENSMUSG00000020439	321.602	349.664	286.525	0.81943	-0.287308	0.00442326	0.0580768
ENSMUSG00000036905	78.1606	65.1811	94.385	1.44804	0.534105	0.00443134	0.0581326
ENSMUSG00000018677	336.185	363.767	301.708	0.829398	-0.269863	0.00443605	0.0581441
ENSMUSG00000046916	96.9947	87.6859	108.631	1.23886	0.309014	0.00445448	0.0583352
ENSMUSG00000061331	120.718	107.315	137.473	1.28103	0.357307	0.00446962	0.0584816
ENSMUSG00000048047	25.8992	21.749	31.0869	1.42935	0.51536	0.00447511	0.0584816
ENSMUSG00000075014	11.6921	8.12769	16.1477	1.98675	0.990414	0.00447882	0.0584816
ENSMUSG00000037818	367.972	399.975	327.968	0.819972	-0.286353	0.00448108	0.0584816
ENSMUSG00000038201	45.8869	55.048	34.4355	0.625554	-0.676793	0.00449872	0.0586085
ENSMUSG00000038070	29.9343	25.6701	35.2646	1.37376	0.458133	0.00449907	0.0586085
ENSMUSG00000025880	74.5092	66.0533	85.0791	1.28804	0.365175	0.0045024	0.0586085
ENSMUSG00000000317	99.4545	88.1523	113.582	1.28848	0.365665	0.00451997	0.0587868
NONMMUG012899	15.492	20.7362	8.93673	0.430973	-1.21433	0.00452594	0.058814
ENSMUSG00000028889	41.8745	36.1641	49.0126	1.35528	0.438594	0.004532	0.0588423
ENSMUSG00000021835	22.8111	17.4321	29.5348	1.69427	0.760667	0.0045425	0.0589281
ENSMUSG00000020935	138.255	149.877	123.727	0.825528	-0.276611	0.00455846	0.0590104
ENSMUSG00000038807	526.025	569.207	472.047	0.829305	-0.270025	0.0045614	0.0590104
ENSMUSG00000053199	243.926	265.198	217.337	0.819528	-0.287134	0.00456432	0.0590104
ENSMUSG00000073982	25.955	21.9814	30.9221	1.40674	0.492357	0.00456492	0.0590104
ENSMUSG00000060261	591.597	640.453	530.528	0.828364	-0.271664	0.00457108	0.0590104
ENSMUSG00000029438	55.2502	61.7131	47.1715	0.764368	-0.387661	0.00457219	0.0590104
ENSMUSG00000024487	52.4089	46.31	60.0325	1.29632	0.374418	0.00458339	0.0591046
ENSMUSG00000029685	131.384	149.623	108.585	0.725725	-0.462505	0.00459405	0.0591918
ENSMUSG00000026495	290.503	322.183	250.902	0.778757	-0.360755	0.00461671	0.0594333
ENSMUSG00000033066	69.2579	60.8123	79.8148	1.31248	0.392294	0.00462948	0.0595042
ENSMUSG00000024677	13.4919	9.2541	18.7891	2.03035	1.02173	0.00463007	0.0595042
ENSMUSG00000041117	21.01	16.7777	26.3002	1.56757	0.648529	0.00464303	0.0596203
ENSMUSG00000030695	9609.64	10173.5	8904.83	0.875297	-0.192156	0.00465375	0.0597073
ENSMUSG00000015133	95.0226	71.967	123.842	1.72082	0.783094	0.00465913	0.0597258
ENSMUSG00000048787	63.5051	54.9937	74.1442	1.34823	0.431067	0.00467485	0.0598768
ENSMUSG00000040522	8.48556	5.953	11.6513	1.95721	0.968796	0.00470062	0.0601561
ENSMUSG00000009112	362.173	380.994	338.648	0.888854	-0.169981	0.00472147	0.0603719
ENSMUSG00000040018	204.338	217.695	187.642	0.861948	-0.214327	0.00473514	0.0604957
ENSMUSG00000020538	183.467	203.336	158.631	0.780143	-0.358189	0.00474089	0.0605181
ENSMUSG00000026483	119.872	107.857	134.89	1.25064	0.322671	0.00475951	0.0605582
ENSMUSG00000058135	518.927	583.178	438.613	0.752108	-0.410988	0.00476296	0.0605582
ENSMUSG00000019806	155.229	169.519	137.367	0.810334	-0.303411	0.00476453	0.0605582
ENSMUSG00000028782	14.5243	18.4844	9.57417	0.517959	-0.949089	0.0047669	0.0605582
ENSMUSG00000007989	12.3396	15.402	8.5116	0.552631	-0.855612	0.00476788	0.0605582
ENSMUSG00000067787	163.108	177.369	145.282	0.819096	-0.287895	0.00476799	0.0605582
ENSMUSG00000020152	287.205	268.18	310.986	1.15962	0.213648	0.00477694	0.0606212
ENSMUSG00000003435	306.928	322.963	286.884	0.888288	-0.1709	0.00478512	0.0606742
ENSMUSG00000040751	4.71769	2.97712	6.89341	2.31546	1.2113	0.00479197	0.0607103
ENSMUSG00000027351	196.852	174.812	224.402	1.28367	0.360277	0.00480241	0.0607866
ENSMUSG00000028613	8.50069	1.47679	17.2806	11.7014	3.54861	0.00480601	0.0607866
ENSMUSG00000045658	39.275	30.0084	50.8584	1.69481	0.761121	0.00481315	0.0608261
ENSMUSG00000052459	136.431	125.321	150.319	1.19946	0.26239	0.00482365	0.0609081
ENSMUSG00000047539	99.4977	107.711	89.2316	0.828438	-0.271534	0.00483035	0.0609419
ENSMUSG00000024446	35.6339	42.8953	26.5572	0.619116	-0.691718	0.00483498	0.0609497
ENSMUSG00000067480	127.361	139.73	111.899	0.800825	-0.320441	0.0048695	0.0613339
ENSMUSG00000032458	528.856	558.617	491.655	0.880128	-0.184215	0.00487855	0.0613591
ENSMUSG00000028755	2.09668	0.60397	3.96257	6.56088	2.71389	0.0048811	0.0613591
ENSMUSG00000037206	148.698	124.457	178.998	1.43823	0.524298	0.00488365	0.0613591
ENSMUSG00000022309	217.21	252.668	172.887	0.684247	-0.547411	0.00490914	0.0616022
ENSMUSG00000052151	6.94429	4.86667	9.54131	1.96054	0.971252	0.00491112	0.0616022
ENSMUSG00000003099	188.89	203.992	170.011	0.833418	-0.262888	0.00491647	0.0616184
ENSMUSG00000005803	169.146	190.215	142.809	0.750777	-0.413545	0.00492904	0.0617249
ENSMUSG00000040613	16.9224	12.3919	22.5855	1.82261	0.866004	0.00495	0.0619363
ENSMUSG00000026748	178.805	155.934	207.394	1.33001	0.411441	0.00497845	0.0622409
ENSMUSG00000037822	269.05	254.315	287.468	1.13036	0.176787	0.00501381	0.0626061
ENSMUSG00000073859	57.0113	49.0531	66.9592	1.36504	0.448939	0.00501592	0.0626061
ENSMUSG00000072964	52.6975	59.9062	43.6867	0.729251	-0.455512	0.0050356	0.0628001
ENSMUSG00000044794	8.18174	11.7997	3.65932	0.31012	-1.6891	0.00506033	0.0630248
ENSMUSG00000021318	22.7165	18.2496	28.3002	1.55073	0.632947	0.00506608	0.0630248
ENSMUSG00000041577	228.619	177.979	291.919	1.64019	0.713862	0.00506609	0.0630248
ENSMUSG00000030246	3893.54	4361.42	3308.7	0.758628	-0.398536	0.00507763	0.0631167
ENSMUSG00000002104	48.9541	57.66	38.0717	0.660279	-0.598852	0.00510429	0.0633961
ENSMUSG00000021779	107.936	119.701	93.2295	0.778854	-0.360575	0.00511096	0.063427
ENSMUSG00000029177	92.6972	84.6303	102.781	1.21447	0.280322	0.00513771	0.0636914
ENSMUSG00000020919	323.9	349.42	291.999	0.835666	-0.259002	0.00514179	0.0636914
ENSMUSG00000074661	64.1006	74.8418	50.6742	0.677085	-0.562591	0.00515861	0.0636914
ENSMUSG00000030707	18.7299	13.7841	24.9123	1.80733	0.853858	0.0051598	0.0636914
ENSMUSG00000031375	799.102	458.114	1225.34	2.67475	1.4194	0.00516367	0.0636914
ENSMUSG00000051674	53.6583	60.8051	44.7248	0.735544	-0.443116	0.00516408	0.0636914
ENSMUSG00000042878	26.2765	30.5218	20.9698	0.687044	-0.541527	0.00516464	0.0636914
ENSMUSG00000022831	21.1017	17.3883	25.7435	1.48051	0.566096	0.00516587	0.0636914
ENSMUSG00000026279	99.0001	106.793	89.2587	0.835807	-0.258758	0.00517507	0.063753
ENSMUSG00000047731	268.177	291.139	239.474	0.822543	-0.281837	0.00518524	0.0638264
ENSMUSG00000012296	74.8876	65.7103	86.3593	1.31424	0.394232	0.00520075	0.0639654
ENSMUSG00000031250	1.16838	0	2.62886	Inf	Inf	0.00521085	0.0639938
ENSMUSG00000047996	87.0413	97.5295	73.931	0.758037	-0.399661	0.0052115	0.0639938
ENSMUSG00000023007	58.7079	64.9187	50.9445	0.784743	-0.349708	0.00522573	0.0641166
ENSMUSG00000030102	370.756	339.713	409.56	1.2056	0.269756	0.0052335	0.0641472
ENSMUSG00000074971	67.946	37.1521	106.438	2.86494	1.5185	0.00523668	0.0641472
ENSMUSG00000049115	175.779	202.231	142.715	0.705703	-0.502867	0.00526086	0.0643914
ENSMUSG00000032666	221.536	190.707	260.072	1.36372	0.447551	0.00528247	0.0646038
ENSMUSG00000054013	13.4255	16.2857	9.85034	0.604846	-0.72536	0.00529082	0.0646537
ENSMUSG00000033590	26.6749	32.2057	19.7614	0.613599	-0.704632	0.00530166	0.0647255
ENSMUSG00000020182	11.6903	15.0991	7.42932	0.492039	-1.02316	0.00530523	0.0647255
ENSMUSG00000058325	306.472	283.977	334.59	1.17823	0.236619	0.00532764	0.0649467
ENSMUSG00000026399	65.1304	57.9528	74.1025	1.27867	0.354643	0.00534096	0.0650568
ENSMUSG00000032816	94.1354	102.274	83.9617	0.820946	-0.284641	0.00534635	0.0650701
ENSMUSG00000020393	1126.35	998.318	1286.39	1.28856	0.365759	0.00535499	0.0650844
ENSMUSG00000031755	41.9819	47.5562	35.0141	0.736266	-0.441701	0.00535611	0.0650844
ENSMUSG00000020333	71.4277	81.8395	58.4129	0.71375	-0.48651	0.00537059	0.0652081
ENSMUSG00000022995	489.883	370.761	638.785	1.7229	0.784841	0.00538724	0.065358
ENSMUSG00000021775	336.235	390.69	268.166	0.686392	-0.542895	0.00539423	0.0653905
ENSMUSG00000003166	185.226	198.444	168.704	0.850137	-0.234233	0.00540892	0.0655161
ENSMUSG00000031990	76.8971	67.8221	88.2407	1.30106	0.379689	0.00541825	0.0655768
ENSMUSG00000003809	262.079	297.259	218.104	0.733718	-0.446703	0.00543108	0.0656797
ENSMUSG00000042190	107.476	77.7944	144.579	1.85847	0.894117	0.00544469	0.0657373
ENSMUSG00000036202	214.248	226.5	198.933	0.878292	-0.187227	0.00544543	0.0657373
ENSMUSG00000052852	123.623	137.39	106.414	0.774542	-0.368585	0.00544884	0.0657373
ENSMUSG00000037406	5.53969	3.45363	8.14727	2.35904	1.2382	0.00545361	0.0657424
ENSMUSG00000037905	190.246	204.974	171.836	0.838333	-0.254406	0.00546879	0.0658731
ENSMUSG00000065663	1.07809	0.194987	2.18196	11.1903	3.48418	0.00548232	0.0659836
ENSMUSG00000029838	11.9791	7.95737	17.0062	2.13717	1.0957	0.00549776	0.0660927
ENSMUSG00000024471	341.955	247.129	460.487	1.86334	0.897895	0.00550009	0.0660927
ENSMUSG00000025764	225.105	236.971	210.272	0.887331	-0.172456	0.00550716	0.0661251
ENSMUSG00000047090	13.7244	10.8539	17.3125	1.59505	0.673601	0.0055294	0.0663396
ENSMUSG00000045038	159.65	171.442	144.909	0.845237	-0.242573	0.00553814	0.066392
ENSMUSG00000021699	170.8	186.299	151.427	0.812818	-0.298995	0.00554506	0.0664225
ENSMUSG00000030208	337.876	206.914	501.578	2.42409	1.27745	0.00555083	0.0664391
ENSMUSG00000048416	319.944	363.496	265.505	0.730422	-0.453198	0.00556935	0.0664964
ENSMUSG00000076441	14.776	10.5609	20.0449	1.89804	0.924508	0.0055709	0.0664964
ENSMUSG00000003518	508.418	482.268	541.105	1.122	0.166074	0.00557242	0.0664964
ENSMUSG00000027223	16.5972	20.0749	12.2501	0.610218	-0.712603	0.00557316	0.0664964
ENSMUSG00000021180	40.7544	48.7728	30.7315	0.630095	-0.666358	0.00558436	0.0665542
ENSMUSG00000025551	13.54	10.2496	17.6531	1.72233	0.784359	0.00558678	0.0665542
ENSMUSG00000029158	429.263	478.82	367.316	0.767127	-0.382462	0.00560844	0.0667598
ENSMUSG00000058793	923.2	970.051	864.637	0.891332	-0.165966	0.00562553	0.0668613
ENSMUSG00000032867	152.21	163.097	138.601	0.84981	-0.234788	0.00562578	0.0668613
ENSMUSG00000070327	519.242	446.009	610.783	1.36944	0.453588	0.00563401	0.0669066
ENSMUSG00000022895	404.541	428.209	374.956	0.875637	-0.191596	0.00566562	0.0672014
ENSMUSG00000046603	270.675	297.785	236.787	0.795162	-0.33068	0.00566769	0.0672014
ENSMUSG00000025212	18.7042	14.6654	23.7527	1.61965	0.695678	0.00570753	0.0676208
ENSMUSG00000042717	1369.79	1482.33	1229.12	0.82918	-0.270243	0.00572043	0.0677208
ENSMUSG00000035441	63.3521	49.6792	80.4432	1.61925	0.695329	0.00573929	0.067891
ENSMUSG00000038936	236.856	254.289	215.066	0.845755	-0.241689	0.00576458	0.0681371
ENSMUSG00000031712	105.638	121.26	86.1101	0.710127	-0.49385	0.00578311	0.0682663
ENSMUSG00000005802	126.918	110.97	146.854	1.32337	0.404214	0.00578451	0.0682663
ENSMUSG00000030654	105.241	96.5389	116.119	1.20282	0.266419	0.00579985	0.068394
ENSMUSG00000022803	2114.47	2208.58	1996.83	0.904122	-0.14541	0.005815	0.068493
ENSMUSG00000032030	438.77	459.772	412.518	0.897224	-0.15646	0.00581728	0.068493
ENSMUSG00000025237	65.4761	58.3466	74.3879	1.27493	0.350419	0.00582463	0.0685231
ENSMUSG00000039891	3785.81	4038.9	3469.45	0.859007	-0.219258	0.00582887	0.0685231
ENSMUSG00000000088	518.863	575.412	448.176	0.778879	-0.360529	0.00584034	0.0686048
ENSMUSG00000025733	169.845	186.476	149.056	0.79933	-0.323136	0.00586515	0.0688429
ENSMUSG00000047910	16.3115	11.2027	22.6976	2.02609	1.0187	0.00587093	0.0688574
ENSMUSG00000023092	523.349	350.572	739.321	2.1089	1.07649	0.00588727	0.0689957
ENSMUSG00000002981	489.172	507.511	466.248	0.918696	-0.122341	0.00590029	0.0690949
ENSMUSG00000022773	4.14666	2.40878	6.31902	2.62332	1.39139	0.00591072	0.0691637
ENSMUSG00000058076	1460.53	1634.85	1242.63	0.760087	-0.395763	0.00592064	0.0692263
ENSMUSG00000060600	4855.34	5371.36	4210.32	0.783846	-0.351358	0.00592951	0.0692766
ENSMUSG00000034533	6.25947	8.2785	3.73568	0.451252	-1.148	0.00594134	0.0693614
ENSMUSG00000030741	98.6326	107.685	87.3176	0.810864	-0.302468	0.00598021	0.0697615
ENSMUSG00000075271	38.7347	43.5633	32.6989	0.750606	-0.413871	0.00599564	0.0698877
ENSMUSG00000031958	182.46	206.169	152.823	0.741254	-0.43196	0.0060065	0.0699606
ENSMUSG00000040086	553.732	607.499	486.522	0.800861	-0.320376	0.00602445	0.0701158
ENSMUSG00000001027	179.545	207.926	144.068	0.692881	-0.52932	0.00603835	0.0702236
ENSMUSG00000063406	184.547	199.117	166.336	0.835368	-0.259516	0.00605567	0.0703711
ENSMUSG00000018340	918.37	976.09	846.219	0.866948	-0.205982	0.00606326	0.0704053
ENSMUSG00000020048	1091.16	1191.13	966.208	0.81117	-0.301924	0.00609966	0.0706954
ENSMUSG00000089756	26.104	30.4962	20.6139	0.675951	-0.565009	0.0061013	0.0706954
ENSMUSG00000028328	817.777	856.552	769.308	0.898145	-0.154979	0.00610223	0.0706954
ENSMUSG00000080316	11.3895	8.69786	14.7542	1.6963	0.762389	0.00611382	0.0707756
ENSMUSG00000020770	35.6464	40.6231	29.4255	0.724354	-0.465232	0.00612125	0.0708075
ENSMUSG00000002957	373.663	390.031	353.202	0.905575	-0.143094	0.00613928	0.070894
ENSMUSG00000038155	123.972	140.809	102.926	0.73096	-0.452136	0.00614124	0.070894
ENSMUSG00000017309	274.226	300.44	241.458	0.803681	-0.315305	0.00614274	0.070894
ENSMUSG00000005873	1222.66	1326.98	1092.25	0.823109	-0.280844	0.0061496	0.0709192
ENSMUSG00000020782	47.3553	52.7211	40.6482	0.771005	-0.375187	0.00619637	0.0713681
ENSMUSG00000031103	32.7845	24.0464	43.7071	1.81761	0.862046	0.00619795	0.0713681
ENSMUSG00000024188	84.6419	74.1378	97.772	1.31879	0.399213	0.00620946	0.0714464
ENSMUSG00000010080	89.7729	103.043	73.1857	0.710247	-0.493608	0.00622116	0.0715268
ENSMUSG00000030826	287.659	320.542	246.556	0.769183	-0.378602	0.0062362	0.0716279
ENSMUSG00000039244	49.6631	55.5115	42.3527	0.762953	-0.390334	0.0062394	0.0716279
ENSMUSG00000035967	43.7938	38.8351	49.9921	1.28729	0.364339	0.00625596	0.0717637
ENSMUSG00000015944	84.9441	93.2308	74.5859	0.800013	-0.321904	0.00626861	0.0718544
ENSMUSG00000038168	20.3793	13.1593	29.4043	2.23449	1.15995	0.00627848	0.0719132
NONMMUG012048	115.92	103.945	130.887	1.25919	0.3325	0.00629723	0.0720736
ENSMUSG00000022840	417.009	457.574	366.302	0.800531	-0.32097	0.00632144	0.0722786
ENSMUSG00000038702	52.5243	41.1846	66.6989	1.61951	0.695559	0.00632467	0.0722786
ENSMUSG00000057982	40.5141	45.8564	33.8363	0.737874	-0.438553	0.00633557	0.0723229
ENSMUSG00000030120	393.632	422.629	357.385	0.845622	-0.241914	0.00633937	0.0723229
ENSMUSG00000025283	51.8794	45.3313	60.0646	1.32501	0.406008	0.00634726	0.0723229
ENSMUSG00000048406	10.3234	12.7657	7.2704	0.569525	-0.812169	0.00634763	0.0723229
ENSMUSG00000039198	3.05368	4.60389	1.11592	0.242387	-2.04462	0.00635297	0.0723294
ENSMUSG00000041891	524.94	549.865	493.783	0.898007	-0.155201	0.00635848	0.0723379
NONMMUG042140	30.4614	25.1938	37.0457	1.47043	0.556236	0.00637158	0.0724325
ENSMUSG00000059498	33.7359	26.6789	42.5573	1.59517	0.673708	0.00638551	0.0725232
ENSMUSG00000041540	9.72002	7.09515	13.0011	1.8324	0.873731	0.00638912	0.0725232
ENSMUSG00000039361	781.496	699.272	884.276	1.26457	0.338643	0.00639627	0.07255
ENSMUSG00000041559	37.7659	18.2522	62.1581	3.4055	1.76787	0.00640136	0.0725536
ENSMUSG00000040724	5.98348	7.99129	3.47371	0.434688	-1.20195	0.00642225	0.0727359
ENSMUSG00000022021	3.02037	1.59745	4.79903	3.00418	1.58697	0.00642771	0.0727435
ENSMUSG00000031963	21.6807	25.8241	16.5013	0.638988	-0.64614	0.00643782	0.0727813
ENSMUSG00000025478	33.1768	38.4078	26.6381	0.693559	-0.52791	0.00644244	0.0727813
ENSMUSG00000033701	52.2648	58.0574	45.024	0.775508	-0.366787	0.00645187	0.0727813
ENSMUSG00000089525	4.65063	2.49781	7.34166	2.93924	1.55544	0.00645339	0.0727813
ENSMUSG00000042286	419.043	367.671	483.258	1.31437	0.394377	0.00645505	0.0727813
NONMMUG019192	22.3617	18.3874	27.3296	1.48632	0.571748	0.00647871	0.0729714
ENSMUSG00000048612	65.5766	50.0869	84.9387	1.69583	0.76199	0.00648154	0.0729714
ENSMUSG00000007682	32.9546	5.69777	67.0257	11.7635	3.55625	0.00649788	0.0731012
ENSMUSG00000078486	1998.47	2150.94	1807.89	0.840512	-0.25066	0.00650967	0.0731794
ENSMUSG00000026083	148.674	138.437	161.471	1.16639	0.222052	0.00651473	0.0731822
ENSMUSG00000034910	166.413	183.822	144.652	0.786915	-0.345721	0.00653269	0.0733296
ENSMUSG00000035258	42.5193	29.7685	58.4578	1.96374	0.973607	0.00654169	0.0733569
ENSMUSG00000032271	6.70196	4.50944	9.44261	2.09397	1.06624	0.00654514	0.0733569
ENSMUSG00000090523	91.1462	105.383	73.3502	0.696035	-0.522767	0.0065577	0.0733569
ENSMUSG00000069662	251.721	219.43	292.086	1.33111	0.412633	0.00655859	0.0733569
ENSMUSG00000003131	182.403	171.292	196.292	1.14595	0.196538	0.00655931	0.0733569
ENSMUSG00000040296	68.745	60.5477	78.9917	1.30462	0.383629	0.00657866	0.0735191
ENSMUSG00000059810	154.581	140.395	172.314	1.22735	0.295543	0.00659126	0.0736056
ENSMUSG00000026820	173.195	186.295	156.82	0.841781	-0.248483	0.00661004	0.0737611
ENSMUSG00000074733	23.848	20.2092	28.3964	1.40512	0.490693	0.00661778	0.0737931
ENSMUSG00000052738	1012.11	1121.69	875.131	0.78019	-0.358102	0.006628	0.0738317
ENSMUSG00000068587	2.59761	1.09654	4.47394	4.08004	2.02858	0.00663097	0.0738317
ENSMUSG00000026958	16.0218	12.7656	20.0921	1.57393	0.65437	0.00665503	0.0739759
ENSMUSG00000015337	22.1908	26.6955	16.5598	0.620321	-0.688913	0.00665907	0.0739759
ENSMUSG00000031825	483.427	398.477	589.615	1.47967	0.565277	0.00666085	0.0739759
ENSMUSG00000033294	30.6014	35.4298	24.5659	0.693369	-0.528304	0.00666344	0.0739759
ENSMUSG00000049225	219.477	239.513	194.431	0.811775	-0.300848	0.00668449	0.0741553
ENSMUSG00000037857	333.564	319.399	351.271	1.09979	0.137226	0.0066957	0.0742253
ENSMUSG00000027560	1.32813	0.376644	2.51749	6.68401	2.74071	0.00671695	0.0744066
ENSMUSG00000028047	27.1346	17.8684	38.7172	2.1668	1.11556	0.00673488	0.074501
ENSMUSG00000022594	1522.83	1641.73	1374.2	0.837043	-0.256626	0.00674244	0.074501
ENSMUSG00000039901	72.8894	79.3171	64.8547	0.817664	-0.290421	0.00675234	0.074501
ENSMUSG00000055302	542.447	572.677	504.66	0.88123	-0.18241	0.00675343	0.074501
ENSMUSG00000085328	480.866	390.332	594.034	1.52187	0.605844	0.00675481	0.074501
ENSMUSG00000058013	144.133	125.507	167.414	1.33391	0.415656	0.00675495	0.074501
ENSMUSG00000000876	117.964	128.797	104.423	0.810755	-0.302661	0.00677361	0.0746241
ENSMUSG00000033152	24.0078	30.7178	15.6202	0.508506	-0.975664	0.00677596	0.0746241
ENSMUSG00000085440	15.4389	8.03669	24.6916	3.07236	1.61935	0.00680618	0.0748699
ENSMUSG00000087502	2.56464	1.15483	4.3269	3.74678	1.90565	0.00680815	0.0748699
ENSMUSG00000021936	155.34	164.727	143.607	0.871783	-0.197958	0.00682432	0.0749542
ENSMUSG00000026235	485.013	551.155	402.335	0.729986	-0.454059	0.0068257	0.0749542
ENSMUSG00000032018	86.7775	94.3127	77.3586	0.820235	-0.285891	0.0068748	0.0753847
ENSMUSG00000024851	64.576	73.6951	53.1771	0.721582	-0.470765	0.00687485	0.0753847
ENSMUSG00000037029	90.4609	82.2345	100.744	1.22508	0.292874	0.00688424	0.0754331
ENSMUSG00000020029	919.519	996.944	822.737	0.825259	-0.277081	0.00689665	0.0755146
ENSMUSG00000021589	101.261	109.461	91.0121	0.83146	-0.266282	0.00690637	0.0755665
ENSMUSG00000031666	235.191	250.178	216.457	0.865211	-0.208876	0.00691287	0.075583
ENSMUSG00000026986	45.3741	53.2047	35.5859	0.668849	-0.580247	0.00692495	0.0756606
ENSMUSG00000074570	1.85183	0.751044	3.2278	4.29775	2.10358	0.00693052	0.0756669
ENSMUSG00000021629	131.92	141.644	119.766	0.845543	-0.24205	0.00696027	0.0759199
ENSMUSG00000038600	3.55934	0.376644	7.5377	20.0128	4.32285	0.00696371	0.0759199
ENSMUSG00000075470	196.713	212.977	176.383	0.82818	-0.271984	0.00698671	0.0760834
ENSMUSG00000037395	88.3298	96.8723	77.6517	0.801588	-0.319067	0.00698873	0.0760834
ENSMUSG00000034723	468.61	508.599	418.624	0.823093	-0.280872	0.00699968	0.0761479
ENSMUSG00000020473	75.5002	57.3116	98.2359	1.71407	0.777423	0.00701547	0.0761579
ENSMUSG00000061904	4880.24	5350.11	4292.89	0.802393	-0.31762	0.00701598	0.0761579
ENSMUSG00000041420	12.7625	9.62916	16.6792	1.73215	0.792567	0.00701704	0.0761579
ENSMUSG00000067034	46.693	51.8142	40.2916	0.777618	-0.362867	0.00702369	0.0761579
ENSMUSG00000042647	326.966	363.317	281.528	0.774883	-0.36795	0.00702571	0.0761579
ENSMUSG00000085711	9.99396	12.2608	7.16039	0.584005	-0.775946	0.00703208	0.0761725
ENSMUSG00000020471	51.5911	56.5268	45.4214	0.803538	-0.315562	0.00705328	0.0763275
ENSMUSG00000039763	246.481	272.324	214.177	0.786479	-0.34652	0.00706131	0.0763275
ENSMUSG00000019577	1484.67	1820.46	1064.92	0.584974	-0.773556	0.00706148	0.0763275
ENSMUSG00000021567	18.5036	10.9892	27.8965	2.53854	1.344	0.00708863	0.0765156
ENSMUSG00000039457	25.2153	30.6385	18.4364	0.601738	-0.732792	0.00709235	0.0765156
ENSMUSG00000021388	165.772	118.968	224.277	1.88518	0.914706	0.00709402	0.0765156
ENSMUSG00000052539	378.498	417.804	329.366	0.788325	-0.343137	0.00710339	0.0765621
ENSMUSG00000024219	392.04	435.219	338.067	0.776773	-0.364436	0.0071275	0.0767674
ENSMUSG00000039844	581.006	511.603	667.759	1.30523	0.384304	0.00715256	0.0769826
ENSMUSG00000024862	217.165	231.491	199.259	0.860762	-0.216314	0.00718402	0.0772665
ENSMUSG00000020282	109.289	94.3089	128.014	1.35739	0.44084	0.00721083	0.0774998
ENSMUSG00000034845	60.6964	51.9812	71.5904	1.37724	0.461775	0.00723111	0.0776468
ENSMUSG00000030786	20.4619	16.9914	24.8001	1.45957	0.545543	0.0072374	0.0776468
ENSMUSG00000031636	46.5445	41.2599	53.1503	1.28819	0.36534	0.00724278	0.0776468
ENSMUSG00000013858	317.297	330.574	300.702	0.909636	-0.136639	0.00724624	0.0776468
ENSMUSG00000001783	220.76	231.591	207.22	0.894768	-0.160415	0.00725011	0.0776468
ENSMUSG00000037254	8.1632	4.30135	12.9905	3.02009	1.59459	0.00726979	0.0778026
ENSMUSG00000031796	43.7548	48.7165	37.5526	0.770841	-0.375495	0.00729022	0.0779663
ENSMUSG00000085847	3.13089	1.64287	4.99092	3.03792	1.60308	0.0073034	0.0780522
ENSMUSG00000024079	71.0633	63.0483	81.082	1.28603	0.362925	0.00733521	0.0783369
ENSMUSG00000022561	89.1979	96.7176	79.7982	0.825063	-0.277423	0.00735568	0.0785002
ENSMUSG00000043257	61.3281	66.9164	54.3427	0.812098	-0.300275	0.00736688	0.0785443
ENSMUSG00000042436	49.833	21.5075	85.24	3.96328	1.98669	0.00737017	0.0785443
ENSMUSG00000024925	23.8494	27.7037	19.0317	0.686972	-0.541676	0.00737747	0.0785669
ENSMUSG00000035458	13756.4	15438.1	11654.2	0.754901	-0.405641	0.00739482	0.078675
ENSMUSG00000066196	0.91683	0	2.06287	Inf	Inf	0.00739799	0.078675
ENSMUSG00000038267	81.9561	91.0381	70.6036	0.775539	-0.366729	0.00740323	0.0786755
ENSMUSG00000057181	186.674	197.044	173.712	0.88159	-0.181821	0.0074325	0.0788439
ENSMUSG00000008393	119.961	94.1367	152.241	1.61723	0.693523	0.00743365	0.0788439
ENSMUSG00000070372	208.18	192.76	227.456	1.17999	0.238777	0.00743855	0.0788439
ENSMUSG00000031023	18.3606	14.8005	22.8106	1.54121	0.624062	0.00744256	0.0788439
ENSMUSG00000070923	612.505	647.547	568.703	0.878243	-0.187308	0.00744507	0.0788439
ENSMUSG00000030972	22.5146	27.7693	15.9461	0.574235	-0.800287	0.00745831	0.0789291
ENSMUSG00000037725	3.55247	1.50457	6.11234	4.06251	2.02237	0.00746725	0.078961
ENSMUSG00000030579	17.3599	13.1129	22.6687	1.72873	0.789717	0.00747175	0.078961
ENSMUSG00000024570	87.0668	93.9756	78.4307	0.834586	-0.260868	0.00748136	0.0789828
ENSMUSG00000034353	24.1511	29.2682	17.7547	0.60662	-0.721136	0.00748423	0.0789828
ENSMUSG00000021417	400.845	439.526	352.494	0.801986	-0.318351	0.00751302	0.0792315
ENSMUSG00000022270	1602.3	1771.22	1391.15	0.785418	-0.348468	0.00753567	0.0794152
ENSMUSG00000033430	76.4093	84.2001	66.6708	0.791814	-0.336767	0.00754281	0.0794352
ENSMUSG00000048351	92.6924	101.167	82.0996	0.811529	-0.301286	0.00757207	0.079648
ENSMUSG00000018217	210.616	179.772	249.17	1.38604	0.470965	0.00757352	0.079648
ENSMUSG00000074923	75.7736	67.4088	86.2295	1.2792	0.355244	0.00759982	0.079851
ENSMUSG00000035762	54.058	60.7534	45.6888	0.752036	-0.411127	0.00760335	0.079851
ENSMUSG00000069106	42.7029	35.3885	51.8458	1.46505	0.550947	0.0076155	0.0799232
ENSMUSG00000020458	428.491	339.621	539.579	1.58877	0.667909	0.00767515	0.0804396
ENSMUSG00000031304	10.9622	8.48386	14.0602	1.65729	0.728824	0.00767531	0.0804396
ENSMUSG00000087317	1.78958	0.390216	3.53879	9.0688	3.18091	0.00769552	0.0805957
ENSMUSG00000000838	51.6594	45.6224	59.2058	1.29773	0.375995	0.00771702	0.0807651
ENSMUSG00000004267	3.26802	1.7877	5.11841	2.86312	1.51759	0.0077259	0.0808023
ENSMUSG00000023942	233.999	245.461	219.671	0.894932	-0.160149	0.00773949	0.0808867
ENSMUSG00000036896	93.7988	80.6499	110.235	1.36683	0.450836	0.00774464	0.0808867
ENSMUSG00000043719	41.2205	51.9606	27.7954	0.534933	-0.90257	0.0077841	0.0812429
ENSMUSG00000044792	653.907	695.614	601.773	0.865095	-0.209069	0.00785676	0.0819283
ENSMUSG00000020695	147.016	105.109	199.399	1.89708	0.923782	0.0078609	0.0819283
ENSMUSG00000016477	56.2579	50.2406	63.7795	1.26948	0.344238	0.00787217	0.0819283
ENSMUSG00000000579	13.2708	10.1299	17.1969	1.69763	0.763525	0.00787825	0.0819283
ENSMUSG00000060913	197.514	183.567	214.948	1.17095	0.227684	0.00787869	0.0819283
ENSMUSG00000046532	47.61	42.3408	54.1966	1.28001	0.356156	0.00788219	0.0819283
ENSMUSG00000015697	91.9011	84.2173	101.506	1.20528	0.269374	0.00790392	0.0820979
ENSMUSG00000044147	174.546	164.154	187.536	1.14244	0.192123	0.00793418	0.0823559
ENSMUSG00000053137	11.5931	8.67029	15.2466	1.75849	0.814334	0.00794339	0.082395
ENSMUSG00000040929	14.305	11.5264	17.7782	1.54239	0.625166	0.00798047	0.0827231
ENSMUSG00000031849	66.413	28.6722	113.589	3.96165	1.9861	0.0080009	0.0828657
ENSMUSG00000051669	27.2854	23.5095	32.0052	1.36137	0.445062	0.00800516	0.0828657
ENSMUSG00000060671	123.214	103.62	147.707	1.42546	0.511428	0.00801943	0.0829016
ENSMUSG00000090661	1.48854	0.361071	2.89788	8.0258	3.00465	0.00801956	0.0829016
ENSMUSG00000037606	87.1962	78.3466	98.2582	1.25415	0.326707	0.00802912	0.0829438
ENSMUSG00000034158	649.567	599.342	712.348	1.18855	0.249202	0.0080625	0.083232
ENSMUSG00000043017	25.9446	21.6043	31.3701	1.45203	0.538074	0.00808766	0.0833663
ENSMUSG00000062761	118.161	129.126	104.455	0.808943	-0.305889	0.00809749	0.0833663
ENSMUSG00000026940	1.68211	0.194987	3.54101	18.1603	4.18271	0.00810296	0.0833663
ENSMUSG00000054072	177.878	201.356	148.529	0.737644	-0.439003	0.00810406	0.0833663
ENSMUSG00000026737	33.2179	28.086	39.6328	1.41113	0.496846	0.00810453	0.0833663
ENSMUSG00000029810	82.2168	70.3582	97.0399	1.37923	0.46386	0.00810849	0.0833663
ENSMUSG00000027276	98.9329	90.0748	110.005	1.22127	0.288379	0.00812139	0.0834424
ENSMUSG00000027848	98.6266	77.3616	125.208	1.61848	0.694636	0.00814429	0.0835475
ENSMUSG00000032575	135.284	148.89	118.277	0.794395	-0.332071	0.00814482	0.0835475
ENSMUSG00000038521	102.056	94.042	112.073	1.19173	0.253059	0.00814816	0.0835475
ENSMUSG00000017428	176.26	166.596	188.341	1.13052	0.176992	0.00816834	0.0836979
ENSMUSG00000072681	15.197	11.9585	19.2452	1.60933	0.686462	0.00818749	0.0837809
ENSMUSG00000066279	15.0058	11.8855	18.9062	1.5907	0.669659	0.00818749	0.0837809
ENSMUSG00000023118	452.031	469.286	430.461	0.917266	-0.124588	0.0081955	0.0838063
ENSMUSG00000046841	192.034	162.76	228.627	1.40468	0.490245	0.00822924	0.0838627
ENSMUSG00000030924	4.13615	2.39936	6.30713	2.62868	1.39434	0.00823516	0.0838627
ENSMUSG00000091820	0.667474	0	1.50182	Inf	Inf	0.00823972	0.0838627
ENSMUSG00000021125	0.667175	0	1.50114	Inf	Inf	0.00823972	0.0838627
ENSMUSG00000079049	0.667175	0	1.50114	Inf	Inf	0.00823972	0.0838627
ENSMUSG00000021697	0.681181	0	1.53266	Inf	Inf	0.00823972	0.0838627
ENSMUSG00000058346	0.653468	0	1.4703	Inf	Inf	0.00823972	0.0838627
ENSMUSG00000040562	262.787	290.99	227.534	0.781931	-0.354887	0.00825989	0.0840116
ENSMUSG00000029309	1585.41	1425.07	1785.84	1.25315	0.325563	0.00827798	0.0841391
ENSMUSG00000035517	83.6375	77.0303	91.8966	1.19299	0.254585	0.00829101	0.0842151
ENSMUSG00000026276	702.786	666.246	748.461	1.1234	0.167872	0.00830612	0.0843121
ENSMUSG00000083606	0.728181	0	1.63841	Inf	Inf	0.00835382	0.0847395
ENSMUSG00000040652	522.961	552.843	485.608	0.878384	-0.187077	0.00838711	0.0850204
ENSMUSG00000033705	121.191	100.778	146.707	1.45575	0.541759	0.00842273	0.0852683
ENSMUSG00000003814	1437.45	1539.83	1309.46	0.850392	-0.233799	0.00842281	0.0852683
ENSMUSG00000052698	758.726	801.864	704.805	0.878958	-0.186134	0.00845672	0.0855545
ENSMUSG00000028573	19.8226	23.463	15.272	0.650896	-0.619501	0.00849007	0.0858346
ENSMUSG00000042148	258.843	274.997	238.651	0.867833	-0.204511	0.00850734	0.0859519
ENSMUSG00000070871	67.0938	60.8615	74.8841	1.2304	0.299128	0.00852186	0.0860412
ENSMUSG00000032531	361.982	408.984	303.23	0.741423	-0.431631	0.00855465	0.0862523
ENSMUSG00000036295	2.72745	1.47928	4.28766	2.89849	1.5353	0.00855982	0.0862523
ENSMUSG00000091333	2.63566	1.33873	4.25682	3.17974	1.66891	0.00855982	0.0862523
ENSMUSG00000030747	1570.14	1743.48	1353.47	0.776307	-0.365301	0.00856902	0.0862876
ENSMUSG00000035521	37.8437	42.4655	32.0663	0.755114	-0.405234	0.00858432	0.0863347
ENSMUSG00000028717	23.4428	18.7149	29.3527	1.56841	0.649305	0.00859007	0.0863347
ENSMUSG00000006740	1265.67	1109.82	1460.47	1.31595	0.396107	0.00859077	0.0863347
ENSMUSG00000071076	92.8654	103.144	80.0171	0.77578	-0.36628	0.00860623	0.0864327
ENSMUSG00000052776	9.52949	7.17536	12.4721	1.73819	0.797586	0.00861426	0.0864562
ENSMUSG00000049303	12.0707	8.79022	16.1713	1.83969	0.879465	0.00865148	0.0867723
NONMMUT033069	44.3458	51.2165	35.7574	0.698161	-0.518367	0.00865913	0.0867916
ENSMUSG00000051236	824.693	856.602	784.807	0.916186	-0.126288	0.00868359	0.0869792
ENSMUSG00000043683	1119.18	1176.11	1048.02	0.891093	-0.166352	0.00870817	0.0871545
ENSMUSG00000000682	4.39555	2.55681	6.69399	2.6181	1.38852	0.00871257	0.0871545
ENSMUSG00000026833	16.5657	13.2927	20.6568	1.554	0.635984	0.00872253	0.0871903
ENSMUSG00000078859	6.40141	4.44707	8.84435	1.9888	0.991901	0.00872858	0.0871903
ENSMUSG00000039206	86.5627	79.487	95.4073	1.20029	0.263381	0.00873341	0.0871903
ENSMUSG00000029415	91.7258	99.8435	81.5788	0.817066	-0.291475	0.00879582	0.0877557
ENSMUSG00000039048	326.19	349.866	296.597	0.847744	-0.238299	0.00882124	0.0879514
ENSMUSG00000028070	153.64	164.769	139.728	0.848022	-0.237826	0.00882727	0.0879537
ENSMUSG00000073805	3.06307	0.982858	5.66333	5.7621	2.5266	0.00883765	0.0879993
ENSMUSG00000020572	898.227	1017.85	748.696	0.735565	-0.443075	0.00886324	0.0881962
ENSMUSG00000074912	2.27803	1.07324	3.78402	3.52578	1.81794	0.00887939	0.0882746
ENSMUSG00000034220	2545.25	2715.61	2332.3	0.858849	-0.219524	0.00888276	0.0882746
ENSMUSG00000020785	5.81188	3.2586	9.00346	2.76298	1.46623	0.00890936	0.088481
ENSMUSG00000075272	11.9492	14.2761	9.04066	0.633273	-0.659101	0.00891764	0.0885052
ENSMUSG00000041740	664.4	687.482	635.548	0.924458	-0.11332	0.00896656	0.0889325
ENSMUSG00000030852	2639.47	2828.56	2403.11	0.849586	-0.235167	0.00899327	0.0891392
ENSMUSG00000025586	49.0733	42.7029	57.0364	1.33565	0.417546	0.00901211	0.0892675
ENSMUSG00000036745	77.1081	61.4223	96.7153	1.5746	0.654981	0.00903226	0.0894088
ENSMUSG00000092060	20.5598	16.9497	25.0724	1.47922	0.564839	0.0090386	0.0894132
ENSMUSG00000019872	332.351	353.129	306.378	0.86761	-0.204881	0.00905139	0.0894813
ENSMUSG00000041132	3.56688	2.00619	5.51773	2.75036	1.45962	0.00906202	0.0894823
ENSMUSG00000057596	12.8468	9.37906	17.1814	1.83189	0.87333	0.00906329	0.0894823
ENSMUSG00000075224	3.76836	1.59791	6.48142	4.05617	2.02012	0.00912722	0.0900549
ENSMUSG00000044345	101.657	110.181	91.001	0.825921	-0.275925	0.00914599	0.0901814
ENSMUSG00000029432	3345.77	3717.34	2881.31	0.7751	-0.367545	0.00921305	0.0907835
ENSMUSG00000069516	341.521	277.726	421.264	1.51683	0.60106	0.00925079	0.0910963
ENSMUSG00000077450	280.651	308.527	245.805	0.796706	-0.32788	0.0092691	0.0912142
ENSMUSG00000032435	383.809	354.134	420.902	1.18854	0.249191	0.00927488	0.0912142
ENSMUSG00000026304	3.88819	5.40327	1.99434	0.369098	-1.43792	0.00928081	0.0912142
ENSMUSG00000029578	205.378	222.349	184.165	0.828267	-0.271832	0.0092956	0.0912602
ENSMUSG00000060487	15.3217	9.4832	22.6199	2.38526	1.25414	0.00929753	0.0912602
ENSMUSG00000042228	86.8385	80.2366	95.0909	1.18513	0.245046	0.00931479	0.0913705
ENSMUSG00000042349	4.05012	2.36277	6.15931	2.60682	1.38229	0.00932514	0.0914129
ENSMUSG00000043008	31.0811	25.4113	38.1683	1.50202	0.586905	0.00935973	0.0916376
ENSMUSG00000026254	173.163	159.659	190.042	1.1903	0.251323	0.00936014	0.0916376
ENSMUSG00000035735	27.7557	23.3709	33.2368	1.42214	0.508067	0.00937801	0.0917532
ENSMUSG00000026051	3.88014	1.77437	6.51234	3.67022	1.87587	0.00945632	0.092291
ENSMUSG00000025176	1.46673	0.405789	2.7929	6.88263	2.78296	0.00946367	0.092291
ENSMUSG00000071078	1.35928	0.376644	2.58757	6.87007	2.78033	0.00946367	0.092291
ENSMUSG00000085306	1.28369	0.361071	2.43697	6.74928	2.75473	0.00946367	0.092291
ENSMUSG00000004677	188.36	158.699	225.436	1.42053	0.506426	0.00946581	0.092291
ENSMUSG00000026848	150.136	161.964	135.352	0.835696	-0.258949	0.00946998	0.092291
ENSMUSG00000028464	49.9921	39.3485	63.2967	1.60862	0.685822	0.00947557	0.092291
ENSMUSG00000022797	792.509	638.643	984.841	1.54208	0.62488	0.00948589	0.0923322
ENSMUSG00000030062	351.557	372.483	325.4	0.873599	-0.194957	0.00950034	0.0923865
ENSMUSG00000043384	130.717	138.368	121.154	0.875589	-0.191674	0.00950366	0.0923865
ENSMUSG00000039879	183.025	196.678	165.959	0.843813	-0.245005	0.00951261	0.0924037
ENSMUSG00000049580	19.238	13.4581	26.4629	1.96632	0.975496	0.00951761	0.0924037
ENSMUSG00000047379	201.862	216.208	183.93	0.850709	-0.233262	0.0095727	0.0928791
ENSMUSG00000025494	19.9735	16.653	24.1241	1.44863	0.534689	0.00959608	0.0930464
ENSMUSG00000029591	56.0423	62.3355	48.1759	0.772849	-0.371741	0.00963459	0.0933414
ENSMUSG00000067369	276.197	304.564	240.738	0.790435	-0.339281	0.00963881	0.0933414
ENSMUSG00000026544	25.0006	29.7831	19.0226	0.638703	-0.646782	0.00964556	0.0933471
ENSMUSG00000050965	153.225	141.994	167.264	1.17796	0.236291	0.00965783	0.0934062
ENSMUSG00000071984	71.6141	50.5122	97.9913	1.93995	0.956021	0.00966678	0.0934332
ENSMUSG00000072566	4.33079	2.75475	6.30084	2.28727	1.19363	0.00972019	0.0938896
ENSMUSG00000019699	103.008	95.9527	111.828	1.16544	0.220881	0.00973841	0.0940058
ENSMUSG00000038418	43.3262	31.9138	57.5917	1.8046	0.851679	0.00977837	0.0943315
ENSMUSG00000005674	55.7346	60.8679	49.3181	0.810249	-0.303562	0.00980769	0.0944176
ENSMUSG00000048967	8.51477	11.1113	5.2691	0.474211	-1.0764	0.00981238	0.0944176
ENSMUSG00000034387	13.1038	10.2189	16.71	1.63521	0.709477	0.00981739	0.0944176
ENSMUSG00000052783	6.83919	4.92178	9.23594	1.87654	0.908078	0.00981844	0.0944176
ENSMUSG00000058906	6.67357	4.6932	9.14904	1.94942	0.963048	0.00981844	0.0944176
ENSMUSG00000037370	55.8534	37.4842	78.8149	2.10262	1.07218	0.00985219	0.0946822
ENSMUSG00000027010	1087.83	1177.2	976.116	0.829182	-0.27024	0.00987619	0.0948527
ENSMUSG00000051107	54.4732	61.9756	45.0952	0.72763	-0.458724	0.00989621	0.0949369
ENSMUSG00000032359	140.075	150.034	127.626	0.850649	-0.233365	0.00989747	0.0949369
ENSMUSG00000036040	168.438	67.1608	295.035	4.39297	2.1352	0.00993616	0.0952477
ENSMUSG00000036053	40.0821	35.2002	46.1843	1.31205	0.391819	0.00994591	0.0952809
ENSMUSG00000032010	267.116	302.259	223.187	0.738394	-0.437537	0.00995899	0.095346
ENSMUSG00000038383	87.1057	94.3095	78.1009	0.828133	-0.272065	0.00997643	0.0954161
ENSMUSG00000041241	211.127	224.668	194.2	0.864387	-0.21025	0.00997889	0.0954161
ENSMUSG00000000568	40.6115	35.4386	47.0775	1.32842	0.409716	0.0100192	0.095642
ENSMUSG00000036257	691.582	745.113	624.668	0.838353	-0.25437	0.0100212	0.095642
ENSMUSG00000028086	340.449	366.721	307.61	0.838812	-0.253581	0.0100214	0.095642
ENSMUSG00000019487	265.023	285.816	239.033	0.836318	-0.257876	0.010039	0.0957075
ENSMUSG00000091944	267.034	200.817	349.805	1.74191	0.800673	0.0100409	0.0957075
ENSMUSG00000030352	652.03	544.129	786.906	1.44617	0.532241	0.0100547	0.0957783
ENSMUSG00000044258	61.3662	50.7677	74.6143	1.46972	0.555541	0.0100782	0.0959187
ENSMUSG00000031146	86.7087	77.456	98.2746	1.26878	0.343442	0.0100821	0.0959187
ENSMUSG00000026792	67.8137	74.7032	59.2018	0.792494	-0.335528	0.0100963	0.0959942
ENSMUSG00000081805	1.03927	0.210802	2.07486	9.84268	3.29905	0.0101111	0.0960563
ENSMUSG00000042680	181.403	195.954	163.215	0.832929	-0.263735	0.0101155	0.0960563
ENSMUSG00000000197	11.2477	8.06088	15.2312	1.88952	0.918022	0.0101283	0.0960602
ENSMUSG00000007564	685.21	724.922	635.57	0.876743	-0.189774	0.0101286	0.0960602
ENSMUSG00000024132	849.016	966.806	701.778	0.725872	-0.462213	0.0101361	0.0960714
ENSMUSG00000047807	3.88901	2.34396	5.82032	2.48311	1.31215	0.0101588	0.096192
ENSMUSG00000001542	100.796	81.6536	124.724	1.52747	0.611148	0.0101615	0.096192
ENSMUSG00000033487	100.934	89.1364	115.682	1.29781	0.376074	0.0101909	0.0963927
ENSMUSG00000039239	64.1799	37.8945	97.0368	2.56071	1.35654	0.0101954	0.0963927
ENSMUSG00000037458	480.721	424.842	550.57	1.29594	0.373999	0.0102215	0.0965787
ENSMUSG00000028273	3352.6	2990.02	3805.82	1.27284	0.348052	0.0102435	0.0967267
ENSMUSG00000024831	15.7029	18.7291	11.9202	0.636453	-0.651874	0.0102629	0.0968452
ENSMUSG00000071660	72.5563	79.3685	64.0412	0.806885	-0.309566	0.0102733	0.0968452
ENSMUSG00000038984	41.9736	48.1167	34.2947	0.71274	-0.488553	0.0102752	0.0968452
ENSMUSG00000054469	665.389	724.123	591.971	0.817501	-0.290707	0.0102901	0.0968667
ENSMUSG00000057137	26.5221	22.5034	31.5456	1.40181	0.487294	0.0102903	0.0968667
ENSMUSG00000055320	338.239	303.306	381.904	1.25914	0.332435	0.010317	0.0970577
ENSMUSG00000040269	95.7816	108.993	79.2676	0.727274	-0.459429	0.0103293	0.0970584
ENSMUSG00000022451	46.5526	41.4064	52.9853	1.27964	0.35574	0.0103299	0.0970584
ENSMUSG00000020681	383.848	263.653	534.091	2.02574	1.01845	0.0103424	0.0971162
ENSMUSG00000045136	32.5643	24.8746	42.1765	1.69556	0.761766	0.0103761	0.097372
ENSMUSG00000019877	1375.41	1441.15	1293.23	0.89736	-0.156241	0.0103865	0.0974092
ENSMUSG00000034317	3.63152	2.10406	5.54085	2.63341	1.39693	0.0104193	0.0975816
ENSMUSG00000006442	24.0394	27.7753	19.3694	0.697362	-0.52002	0.0104217	0.0975816
ENSMUSG00000026062	24.1497	28.6774	18.4901	0.644762	-0.633162	0.0104241	0.0975816
ENSMUSG00000040339	128.174	113.626	146.359	1.28808	0.365219	0.0104474	0.0977391
ENSMUSG00000029084	70.2824	63.3557	78.9408	1.246	0.317298	0.0104975	0.0981467
ENSMUSG00000039100	1207.74	1272.05	1127.35	0.886247	-0.17422	0.0105121	0.0981951
ENSMUSG00000084819	9.13997	6.58676	12.3315	1.87216	0.904706	0.0105156	0.0981951
ENSMUSG00000021196	282.22	237.184	338.514	1.42722	0.513208	0.0105292	0.0982618
ENSMUSG00000054520	12.7596	9.82625	16.4263	1.67168	0.741296	0.010611	0.0989645
ENSMUSG00000040860	30.9841	36.619	23.9404	0.653771	-0.613143	0.0106221	0.0989787
ENSMUSG00000072875	14.4382	17.9539	10.0436	0.559409	-0.838024	0.0106256	0.0989787
ENSMUSG00000005360	15.1761	9.23079	22.6078	2.44917	1.29229	0.0106465	0.0991123
ENSMUSG00000028884	51.8443	57.4972	44.7782	0.778789	-0.360695	0.0107829	0.100312
ENSMUSG00000049600	20.5219	23.843	16.3704	0.686591	-0.542476	0.0107886	0.100312
ENSMUSG00000022365	315.779	331.945	295.57	0.890418	-0.167446	0.0107991	0.100348
ENSMUSG00000042015	120.144	129.034	109.031	0.844977	-0.243017	0.0108277	0.100447
ENSMUSG00000025006	1288.66	1191.96	1409.54	1.18254	0.241895	0.0108292	0.100447
ENSMUSG00000040234	116.602	108.874	126.263	1.15972	0.213771	0.0108296	0.100447
ENSMUSG00000022817	569.129	512.303	640.162	1.24958	0.32144	0.0108491	0.100567
ENSMUSG00000050410	7.4644	5.30183	10.1676	1.91776	0.939419	0.0108694	0.100693
ENSMUSG00000039686	123.046	133.916	109.459	0.817374	-0.290931	0.0109193	0.101054
ENSMUSG00000074749	224.044	244.081	198.998	0.815296	-0.294604	0.0109217	0.101054
NONMMUT035180	18.8435	23.555	12.9542	0.549957	-0.862608	0.0109529	0.101281
ENSMUSG00000021072	335.844	359.529	306.237	0.851773	-0.231458	0.0109943	0.101582
NONMMUG026164	84.9149	96.0118	71.0437	0.739947	-0.434505	0.0109989	0.101582
ENSMUSG00000014606	2124.65	2301.21	1903.95	0.827371	-0.273393	0.0110334	0.101839
ENSMUSG00000005501	155.564	146.748	166.582	1.13516	0.18289	0.0110583	0.102007
ENSMUSG00000027474	36.6295	31.7641	42.7112	1.34464	0.427218	0.0111118	0.102438
ENSMUSG00000057895	9.5013	6.77926	12.9039	1.90343	0.928603	0.0111306	0.102549
ENSMUSG00000030483	3.72424	5.557	1.43328	0.257924	-1.95498	0.0111419	0.102571
ENSMUSG00000060594	20.2717	14.6088	27.3504	1.87218	0.90472	0.0111466	0.102571
ENSMUSG00000020053	104.712	87.892	125.736	1.43058	0.516598	0.0111641	0.102671
ENSMUSG00000022952	10.5266	6.66995	15.3475	2.301	1.20226	0.0111981	0.10292
ENSMUSG00000068335	11.4448	8.18025	15.5254	1.89791	0.924412	0.0112301	0.103092
ENSMUSG00000004895	120.285	132.996	104.395	0.784946	-0.349335	0.0112346	0.103092
ENSMUSG00000028909	20.0183	24.3398	14.6163	0.60051	-0.73574	0.0112372	0.103092
ENSMUSG00000037740	85.4168	95.1112	73.2989	0.770665	-0.375825	0.011259	0.103223
ENSMUSG00000042305	60.3591	54.9778	67.0858	1.22024	0.287159	0.011265	0.103223
ENSMUSG00000038679	66.6138	54.1689	82.1699	1.51692	0.601147	0.0112837	0.103332
ENSMUSG00000037996	18.5573	12.8251	25.7225	2.00563	1.00406	0.0112957	0.103358
ENSMUSG00000052293	93.574	101.956	83.0967	0.815027	-0.29508	0.0113002	0.103358
ENSMUSG00000051341	45.5859	40.9601	51.3681	1.2541	0.326651	0.0113395	0.103655
ENSMUSG00000040464	88.611	98.0455	76.8178	0.783492	-0.35201	0.0113517	0.103704
ENSMUSG00000044646	10.7822	7.97163	14.2955	1.7933	0.842613	0.0113752	0.103853
ENSMUSG00000055305	21.2541	24.8332	16.7802	0.675717	-0.565508	0.0113817	0.103853
ENSMUSG00000042831	25.9491	30.3386	20.4622	0.674463	-0.56819	0.0113981	0.103931
ENSMUSG00000033998	1.80716	3.02367	0.286522	0.0947596	-3.39958	0.011404	0.103931
ENSMUSG00000052861	1.84418	0.751286	3.2103	4.27308	2.09528	0.01146	0.104379
ENSMUSG00000004105	368.741	330.728	416.257	1.25861	0.331831	0.0114669	0.104379
ENSMUSG00000024112	61.8066	69.3515	52.3755	0.755218	-0.405034	0.0114946	0.104569
ENSMUSG00000029651	655.522	704.056	594.854	0.844897	-0.243153	0.0115186	0.104724
ENSMUSG00000054204	1.83962	2.85235	0.573718	0.201139	-2.31374	0.0115346	0.104807
ENSMUSG00000039529	55.9987	41.8697	73.6599	1.75926	0.814971	0.0115624	0.104994
ENSMUSG00000086806	1.82868	0.485798	3.50727	7.21961	2.85192	0.0115766	0.104994
ENSMUSG00000023473	9.31781	11.876	6.12007	0.515331	-0.95643	0.0115828	0.104994
ENSMUSG00000035547	18.1919	14.9777	22.2097	1.48285	0.568368	0.0115829	0.104994
ENSMUSG00000040152	211.172	95.0719	356.298	3.74767	1.90599	0.0116055	0.105106
ENSMUSG00000027962	124.091	111.199	140.206	1.26086	0.334411	0.0116141	0.105106
ENSMUSG00000023224	457.091	405.653	521.389	1.28531	0.362115	0.0116188	0.105106
ENSMUSG00000027624	52.0464	47.3068	57.9708	1.22542	0.29328	0.011628	0.105106
ENSMUSG00000074811	25.6237	29.5413	20.7267	0.701618	-0.511243	0.0116299	0.105106
ENSMUSG00000002055	3.20466	1.36764	5.50093	4.02222	2.00799	0.0117082	0.10575
ENSMUSG00000001300	105.446	98.1566	114.557	1.16708	0.222908	0.0117337	0.105779
ENSMUSG00000022371	142.766	86.4442	213.169	2.46597	1.30215	0.0117373	0.105779
ENSMUSG00000030733	144.121	152.281	133.921	0.879435	-0.185352	0.0117407	0.105779
ENSMUSG00000075273	102.072	117.129	83.2507	0.710761	-0.492564	0.0117428	0.105779
ENSMUSG00000060678	35.784	43.5623	26.0612	0.598251	-0.741177	0.0117463	0.105779
ENSMUSG00000039081	3.90274	2.4567	5.7103	2.32438	1.21685	0.0117838	0.105991
ENSMUSG00000075318	3.90331	2.36407	5.82737	2.46498	1.30157	0.0117838	0.105991
ENSMUSG00000032387	108.381	116.42	98.3316	0.844625	-0.243617	0.011802	0.106091
ENSMUSG00000022031	151.217	159.971	140.274	0.87687	-0.189566	0.0118088	0.106091
ENSMUSG00000020160	98.3884	107.769	86.6622	0.804145	-0.314472	0.0118343	0.106256
ENSMUSG00000024870	471.1	500.986	433.742	0.865777	-0.207932	0.0118429	0.106271
ENSMUSG00000031137	111.798	126.799	93.0472	0.733818	-0.446506	0.0118528	0.106284
ENSMUSG00000044229	66.1059	59.8306	73.9501	1.23599	0.30567	0.0118584	0.106284
ENSMUSG00000001494	5.4823	3.24708	8.27633	2.54886	1.34985	0.0118858	0.106467
ENSMUSG00000041959	72.7637	64.2372	83.4217	1.29865	0.377013	0.0119015	0.106544
ENSMUSG00000042292	32.5479	27.4258	38.9504	1.42021	0.506106	0.0119204	0.106582
ENSMUSG00000018293	396.034	369.624	429.046	1.16076	0.215071	0.011924	0.106582
ENSMUSG00000069895	145.1	133.136	160.055	1.20219	0.26566	0.0119386	0.106582
ENSMUSG00000058498	168.607	192.774	138.398	0.717929	-0.478086	0.0119388	0.106582
ENSMUSG00000054057	28.3541	32.3982	23.299	0.719146	-0.475644	0.0119476	0.106582
ENSMUSG00000028405	207.878	217.943	195.296	0.896088	-0.158288	0.0119479	0.106582
ENSMUSG00000031840	114.84	130.364	95.4342	0.73206	-0.449966	0.0119819	0.106778
ENSMUSG00000004931	231.422	253.126	204.293	0.80708	-0.309217	0.0119839	0.106778
ENSMUSG00000086938	42.1607	51.6369	30.3154	0.587088	-0.768351	0.0120211	0.107046
ENSMUSG00000041351	53.1513	62.1568	41.8945	0.674013	-0.569153	0.012048	0.107179
ENSMUSG00000082536	47.0527	39.6162	56.3482	1.42235	0.508278	0.0120501	0.107179
ENSMUSG00000001604	264.805	302.556	217.616	0.719259	-0.475417	0.012065	0.107248
ENSMUSG00000054484	32.3007	26.6927	39.3107	1.47271	0.558474	0.012079	0.107251
ENSMUSG00000023328	5.09007	7.07753	2.60575	0.368172	-1.44155	0.0120794	0.107251
ENSMUSG00000026469	314.631	291.773	343.204	1.17627	0.234218	0.0121067	0.107431
ENSMUSG00000027955	311.656	234.819	407.703	1.73624	0.79597	0.0121315	0.10753
ENSMUSG00000030335	456.73	485.517	420.745	0.866591	-0.206577	0.0121321	0.10753
ENSMUSG00000038208	43.4864	48.3333	37.4277	0.774368	-0.368909	0.0121457	0.107587
ENSMUSG00000032267	803.237	744.333	876.868	1.17806	0.236412	0.0121535	0.107594
ENSMUSG00000074579	10.1485	7.60679	13.3255	1.75179	0.808833	0.0121735	0.107708
ENSMUSG00000028292	66.9655	73.0852	59.3159	0.8116	-0.30116	0.0122449	0.108276
ENSMUSG00000056738	1.03116	0.181658	2.09303	11.5219	3.5263	0.0122659	0.108365
ENSMUSG00000029718	224.656	176.365	285.021	1.61609	0.692505	0.0122692	0.108365
ENSMUSG00000027550	89.1168	68.1902	115.275	1.6905	0.757446	0.0122985	0.108559
ENSMUSG00000021706	165.661	154.048	180.178	1.16962	0.226046	0.0123055	0.108559
ENSMUSG00000034786	6.3745	4.37226	8.8773	2.03037	1.02174	0.0123544	0.108927
ENSMUSG00000031458	28.5201	32.4016	23.6682	0.730465	-0.453114	0.012372	0.109018
ENSMUSG00000071547	40.4115	46.7856	32.444	0.693461	-0.528113	0.0124071	0.109153
ENSMUSG00000038446	70.3467	75.7784	63.5572	0.838725	-0.253731	0.0124074	0.109153
ENSMUSG00000010362	73.6463	85.1627	59.2509	0.695738	-0.523383	0.0124138	0.109153
ENSMUSG00000032602	841.29	934.222	725.124	0.776179	-0.365538	0.0124193	0.109153
ENSMUSG00000002458	13.4655	10.9349	16.6288	1.52071	0.604745	0.0124297	0.109153
ENSMUSG00000018363	266.295	246.646	290.857	1.17925	0.237868	0.0124304	0.109153
ENSMUSG00000074736	3.47845	0.991699	6.58689	6.64203	2.73162	0.0124629	0.109333
ENSMUSG00000031994	11.3973	6.26796	17.8089	2.84126	1.50653	0.0124722	0.109333
ENSMUSG00000024486	103.595	80.8222	132.062	1.63398	0.708394	0.0124726	0.109333
ENSMUSG00000026421	136.656	127.587	147.992	1.15993	0.214043	0.0125011	0.109403
ENSMUSG00000000567	11.975	7.09519	18.0747	2.54746	1.34906	0.0125046	0.109403
ENSMUSG00000020331	74.1307	84.5081	61.159	0.723706	-0.466525	0.0125063	0.109403
ENSMUSG00000031765	225.356	236.748	211.117	0.891734	-0.165315	0.0125094	0.109403
ENSMUSG00000031147	86.8521	98.8815	71.8154	0.726278	-0.461407	0.0125201	0.109433
ENSMUSG00000066415	138.027	147.195	126.568	0.859866	-0.217817	0.012547	0.109606
ENSMUSG00000030872	171.527	181.232	159.396	0.879515	-0.18522	0.0125701	0.109689
ENSMUSG00000028274	67.5751	73.4008	60.293	0.821422	-0.283805	0.0125848	0.109689
ENSMUSG00000037965	113.478	106.243	122.522	1.15323	0.205678	0.0125934	0.109689
ENSMUSG00000020629	88.841	98.4325	76.8515	0.780753	-0.357062	0.0125976	0.109689
ENSMUSG00000021044	137.464	149.534	122.377	0.818387	-0.289144	0.0126031	0.109689
ENSMUSG00000015750	279.806	292.113	264.421	0.905201	-0.143691	0.012612	0.109689
ENSMUSG00000045672	20.1993	13.5669	28.4899	2.09996	1.07036	0.0126121	0.109689
ENSMUSG00000034647	98.3254	88.9274	110.073	1.23778	0.307757	0.0126144	0.109689
ENSMUSG00000023266	12.241	14.9919	8.80239	0.587141	-0.768221	0.0126651	0.110011
ENSMUSG00000031604	38.8127	32.6492	46.5171	1.42475	0.510713	0.0126659	0.110011
ENSMUSG00000025130	1059.47	1021.11	1107.43	1.08454	0.117088	0.0127067	0.110271
ENSMUSG00000074813	5.04889	3.50375	6.98031	1.99224	0.994392	0.0127104	0.110271
ENSMUSG00000003031	151.389	160.561	139.925	0.871475	-0.198469	0.0127226	0.110313
ENSMUSG00000020668	50.5479	45.3778	57.0106	1.25635	0.329243	0.0127693	0.110655
ENSMUSG00000079002	159.307	170.096	145.821	0.857287	-0.22215	0.0128561	0.111281
ENSMUSG00000022210	225.417	251.312	193.047	0.768156	-0.380528	0.0128562	0.111281
ENSMUSG00000026473	1796.79	1672.21	1952.51	1.16762	0.223569	0.0129256	0.111778
ENSMUSG00000032594	162.156	152.508	174.214	1.14233	0.191975	0.0129327	0.111778
ENSMUSG00000037706	1268.86	1298.1	1232.31	0.949321	-0.0750315	0.0129375	0.111778
ENSMUSG00000023048	66.1259	60.1999	73.5333	1.22149	0.288637	0.0129471	0.111778
ENSMUSG00000030738	493.924	509.348	474.643	0.931866	-0.101806	0.0129505	0.111778
ENSMUSG00000046417	14.617	11.5931	18.397	1.58689	0.666203	0.0129801	0.111899
ENSMUSG00000023868	14.2932	11.6828	17.5563	1.50276	0.587612	0.0129801	0.111899
ENSMUSG00000030785	3575.28	4029.61	3007.36	0.746316	-0.422141	0.0129867	0.111899
ENSMUSG00000071713	6.56443	4.67439	8.92698	1.90976	0.933393	0.0130448	0.112336
ENSMUSG00000066607	42.9078	47.6358	36.9978	0.776679	-0.364609	0.0130533	0.112346
ENSMUSG00000024006	115.932	104.657	130.026	1.24239	0.313123	0.0130746	0.112465
ENSMUSG00000039376	812.761	537.22	1157.19	2.15403	1.10704	0.0131032	0.112647
ENSMUSG00000068735	135.16	112.045	164.054	1.46418	0.550096	0.013126	0.11276
ENSMUSG00000029659	31.1563	24.2511	39.7877	1.64066	0.714272	0.0131311	0.11276
ENSMUSG00000015202	98.953	109.263	86.0657	0.787695	-0.344291	0.0131468	0.11283
ENSMUSG00000020277	543.377	575.405	503.342	0.874762	-0.193038	0.0131553	0.112839
ENSMUSG00000061315	627.309	565.139	705.021	1.24752	0.319061	0.0131985	0.113146
ENSMUSG00000052712	767.383	831.856	686.791	0.825613	-0.276462	0.0132131	0.113207
ENSMUSG00000031508	94.2231	81.014	110.735	1.36686	0.450862	0.0132567	0.113455
ENSMUSG00000029009	78.2005	72.6144	85.1832	1.17309	0.230313	0.013257	0.113455
ENSMUSG00000058571	60.0786	37.8458	87.8696	2.32178	1.21523	0.0132783	0.113574
ENSMUSG00000053930	2.02698	3.17506	0.591891	0.186419	-2.42338	0.0133053	0.113648
ENSMUSG00000047036	137.841	147.211	126.128	0.856788	-0.22299	0.0133131	0.113648
ENSMUSG00000055675	10.8272	8.36348	13.9068	1.6628	0.733612	0.0133206	0.113648
ENSMUSG00000020739	77.7668	83.705	70.3441	0.840382	-0.250883	0.0133215	0.113648
ENSMUSG00000000134	47.555	42.1183	54.3508	1.29043	0.367854	0.0133245	0.113648
ENSMUSG00000021607	88.359	97.2962	77.1874	0.793323	-0.33402	0.0133446	0.113755
ENSMUSG00000024369	31.4351	26.8181	37.2064	1.38736	0.472342	0.013355	0.11378
ENSMUSG00000070509	75.0668	83.9376	63.9783	0.762212	-0.391735	0.0133924	0.114034
ENSMUSG00000038502	227.561	253.39	195.274	0.770644	-0.375863	0.0134266	0.114262
ENSMUSG00000030095	163.506	152.216	177.62	1.1669	0.222677	0.013463	0.114507
ENSMUSG00000030884	3733.17	4037.29	3353.02	0.830511	-0.267929	0.0134772	0.114564
ENSMUSG00000018417	137.192	126.819	150.159	1.18405	0.243726	0.0135149	0.114807
ENSMUSG00000029561	29.7987	24.5316	36.3826	1.48309	0.568606	0.0135271	0.114807
ENSMUSG00000036158	114.616	127.69	98.2725	0.769616	-0.37779	0.0135285	0.114807
ENSMUSG00000075389	10.4572	13.0033	7.27456	0.559441	-0.837941	0.0136037	0.11538
ENSMUSG00000038582	772.84	817.587	716.907	0.876858	-0.189585	0.0136313	0.115516
ENSMUSG00000028577	258.513	245.884	274.3	1.11557	0.157781	0.0136349	0.115516
ENSMUSG00000041688	154.43	121.242	195.915	1.6159	0.692338	0.0136498	0.115543
ENSMUSG00000037813	60.5865	47.5191	76.9209	1.61874	0.694869	0.0136553	0.115543
ENSMUSG00000027820	58.6337	68.0064	46.9179	0.689904	-0.535533	0.013661	0.115543
ENSMUSG00000072115	5.24274	3.61897	7.27245	2.00954	1.00686	0.0136799	0.115566
ENSMUSG00000044770	17.6338	6.963	30.9722	4.44811	2.15319	0.0136859	0.115566
ENSMUSG00000074867	10.2326	13.0394	6.72415	0.51568	-0.955453	0.0136865	0.115566
ENSMUSG00000020525	33.4946	38.5338	27.1956	0.705761	-0.502747	0.0136942	0.115567
ENSMUSG00000039768	269.442	257.665	284.164	1.10284	0.141227	0.0137054	0.115596
ENSMUSG00000068262	6.64668	4.75964	9.00549	1.89205	0.919952	0.0137184	0.115642
ENSMUSG00000046688	8.84545	6.32109	12.0009	1.89855	0.924897	0.013727	0.11565
ENSMUSG00000026219	939.354	902.961	984.844	1.09068	0.125232	0.0137454	0.115741
ENSMUSG00000019428	334.859	353.526	311.526	0.881197	-0.182464	0.0137614	0.115811
ENSMUSG00000032570	341.115	354.158	324.811	0.917137	-0.124791	0.0138418	0.116423
ENSMUSG00000025184	81.7357	88.5747	73.187	0.826275	-0.275307	0.0138598	0.116462
ENSMUSG00000022982	479.012	528.574	417.061	0.789031	-0.341847	0.0138618	0.116462
ENSMUSG00000014361	48.5968	40.3257	58.9356	1.46149	0.547439	0.0138951	0.116677
ENSMUSG00000003813	186.679	199.524	170.623	0.855151	-0.225749	0.0139414	0.117002
ENSMUSG00000043831	75.0296	81.5486	66.8808	0.820133	-0.28607	0.0139514	0.11702
ENSMUSG00000027952	26.7444	30.8296	21.638	0.701858	-0.510749	0.0139681	0.117037
ENSMUSG00000030519	3.50212	4.86643	1.79674	0.369211	-1.43748	0.013972	0.117037
ENSMUSG00000032481	113.739	105.318	124.265	1.17991	0.238678	0.0139766	0.117037
ENSMUSG00000054978	7.33909	9.56279	4.55947	0.476793	-1.06856	0.0139985	0.117156
ENSMUSG00000022283	142.003	120.654	168.689	1.39812	0.483487	0.0140181	0.117256
ENSMUSG00000037185	8.02163	4.60411	12.2935	2.67012	1.4169	0.0140326	0.117259
ENSMUSG00000026950	154.718	109.306	211.483	1.93478	0.952172	0.0140339	0.117259
ENSMUSG00000074519	65.6409	72.1394	57.5179	0.797316	-0.326776	0.0140582	0.117355
ENSMUSG00000013833	107.449	116.766	95.8024	0.820467	-0.285483	0.0140609	0.117355
ENSMUSG00000024835	94.8213	84.9763	107.128	1.26068	0.334197	0.0140708	0.117373
ENSMUSG00000029499	123.428	139.929	102.803	0.734681	-0.44481	0.0141319	0.117818
ENSMUSG00000020448	90.8533	81.8378	102.123	1.24787	0.319466	0.0141483	0.11783
ENSMUSG00000025369	315.273	333.635	292.321	0.876171	-0.190716	0.014155	0.11783
ENSMUSG00000085643	7.95507	10.9714	4.1847	0.38142	-1.39055	0.0141567	0.11783
ENSMUSG00000036611	105.23	115.04	92.9686	0.808142	-0.307319	0.014212	0.118225
ENSMUSG00000031029	232.952	252.234	208.849	0.827996	-0.272304	0.0142687	0.118632
ENSMUSG00000040247	14.7482	18.8089	9.67237	0.514245	-0.959471	0.0142828	0.118684
ENSMUSG00000037605	11.6762	9.21144	14.757	1.60203	0.679906	0.0143111	0.118833
ENSMUSG00000045211	17.9953	14.8495	21.9275	1.47665	0.562324	0.0143164	0.118833
ENSMUSG00000032014	50.6256	42.0886	61.2969	1.45638	0.542383	0.0143268	0.118855
ENSMUSG00000040209	198.043	178.702	222.219	1.24351	0.314423	0.0143981	0.11938
ENSMUSG00000009418	166.223	124.164	218.796	1.76215	0.817334	0.014408	0.119397
ENSMUSG00000022812	373.656	351.55	401.287	1.14148	0.190905	0.0144351	0.119557
ENSMUSG00000091810	1.57017	0.571873	2.81803	4.92772	2.30092	0.0145219	0.12021
ENSMUSG00000033769	115.034	103.731	129.163	1.24517	0.316339	0.014541	0.120303
ENSMUSG00000039960	30.5563	24.5402	38.0765	1.5516	0.633754	0.0145992	0.120718
ENSMUSG00000020623	19.6913	24.046	14.248	0.592531	-0.755037	0.0146254	0.120773
ENSMUSG00000040840	5.64735	3.8614	7.87979	2.04066	1.02903	0.0146297	0.120773
ENSMUSG00000021773	5.55165	3.8752	7.64722	1.97338	0.980667	0.0146297	0.120773
ENSMUSG00000010492	9.65721	12.6399	5.92885	0.469059	-1.09216	0.0146463	0.120797
ENSMUSG00000001518	41.4587	46.0716	35.6927	0.774722	-0.368249	0.0146486	0.120797
ENSMUSG00000032243	33.8514	25.8583	43.8428	1.69551	0.761715	0.0146824	0.12101
ENSMUSG00000071001	12.6717	15.6802	8.91095	0.568291	-0.815298	0.014691	0.121015
ENSMUSG00000035597	62.7972	57.1436	69.8643	1.22261	0.289962	0.0147306	0.121276
ENSMUSG00000029461	194.098	171.197	222.725	1.30099	0.379606	0.0147813	0.121627
ENSMUSG00000031762	18.6049	13.3128	25.22	1.89441	0.921749	0.0147944	0.121669
ENSMUSG00000042035	110.384	98.5804	125.139	1.26941	0.344162	0.0148568	0.12202
ENSMUSG00000047821	52.8086	46.2963	60.9489	1.3165	0.396706	0.0148597	0.12202
ENSMUSG00000036256	428.047	307.84	578.306	1.87859	0.909652	0.0148613	0.12202
ENSMUSG00000034341	237.265	254.392	215.857	0.848523	-0.236975	0.0148879	0.122173
ENSMUSG00000030035	132.927	144.315	118.694	0.822464	-0.281976	0.014921	0.122378
ENSMUSG00000026827	66.5408	72.8508	58.6533	0.805116	-0.312732	0.0149583	0.122569
ENSMUSG00000041650	217.8	234.244	197.245	0.842048	-0.248026	0.0149604	0.122569
ENSMUSG00000060860	151.204	159.24	141.158	0.886445	-0.173896	0.0149917	0.122657
ENSMUSG00000063727	3.0918	0.975176	5.73757	5.88363	2.55671	0.014994	0.122657
ENSMUSG00000001123	67.5947	61.9316	74.6735	1.20574	0.26992	0.0150029	0.122657
ENSMUSG00000032846	41.5357	36.7315	47.5409	1.29428	0.372149	0.0150055	0.122657
ENSMUSG00000042333	7.02144	5.27907	9.1994	1.74262	0.801255	0.0150117	0.122657
ENSMUSG00000050721	70.0353	63.8831	77.7254	1.21668	0.282952	0.0150265	0.122671
ENSMUSG00000054693	195.048	176.607	218.1	1.23494	0.304444	0.0150296	0.122671
ENSMUSG00000035158	384.625	414.353	347.465	0.838571	-0.253995	0.015069	0.1229
ENSMUSG00000079608	2.12377	1.02533	3.49683	3.41043	1.76995	0.015082	0.1229
ENSMUSG00000073412	2.04535	0.97837	3.37908	3.45379	1.78818	0.015082	0.1229
ENSMUSG00000019828	164.713	186.124	137.949	0.741167	-0.432129	0.0150981	0.122966
ENSMUSG00000042249	82.2564	91.0306	71.2886	0.783129	-0.352679	0.0151613	0.123415
ENSMUSG00000026077	26.1959	21.9239	31.5358	1.43842	0.524487	0.0152118	0.123759
ENSMUSG00000034390	57.279	48.5358	68.208	1.40531	0.490893	0.0152432	0.123888
ENSMUSG00000067279	1007.71	853.883	1200	1.40534	0.490919	0.015251	0.123888
ENSMUSG00000005469	988.364	1042.27	920.983	0.883634	-0.17848	0.0152521	0.123888
ENSMUSG00000033855	30.4134	24.2958	38.0605	1.56655	0.647591	0.0152763	0.124014
ENSMUSG00000000776	58.9262	53.1277	66.1744	1.24557	0.31681	0.0152909	0.124014
ENSMUSG00000026494	25.9314	19.7513	33.6565	1.70402	0.768939	0.0152922	0.124014
ENSMUSG00000022285	387.993	367.491	413.62	1.12552	0.170596	0.0153616	0.124455
ENSMUSG00000059208	198.467	212.127	181.391	0.855105	-0.225827	0.0153679	0.124455
ENSMUSG00000067931	21.9891	18.7518	26.0356	1.38843	0.473452	0.0153712	0.124455
ENSMUSG00000022892	805.776	725.726	905.838	1.24818	0.319828	0.0154129	0.124726
ENSMUSG00000091387	0.925226	0.194987	1.83803	9.42641	3.23671	0.0154472	0.124937
ENSMUSG00000039648	120.797	134.019	104.269	0.778015	-0.362129	0.0154838	0.125116
ENSMUSG00000031556	156.827	167.497	143.49	0.856675	-0.223181	0.0154859	0.125116
ENSMUSG00000038668	62.6228	52.3708	75.4378	1.44045	0.526524	0.0155415	0.125445
ENSMUSG00000043091	165.065	152.31	181.01	1.18843	0.249061	0.0155431	0.125445
ENSMUSG00000029575	133.892	148.403	115.753	0.77999	-0.358472	0.015582	0.125692
ENSMUSG00000017817	1626.68	1726.07	1502.45	0.870449	-0.200169	0.0156079	0.125834
ENSMUSG00000026447	178.13	167.178	191.82	1.1474	0.198368	0.0156264	0.125916
ENSMUSG00000020422	109.078	93.768	128.214	1.36736	0.451391	0.0156575	0.1261
ENSMUSG00000026426	47.0133	41.5895	53.793	1.29343	0.371197	0.0156924	0.126283
ENSMUSG00000021314	5.37864	7.08299	3.2482	0.458591	-1.12472	0.0157026	0.126283
ENSMUSG00000026739	275.481	288.941	258.656	0.895186	-0.159741	0.0157052	0.126283
ENSMUSG00000034377	606.959	558.972	666.943	1.19316	0.254788	0.015734	0.126381
ENSMUSG00000020362	98.2612	87.8722	111.247	1.26601	0.340291	0.015734	0.126381
ENSMUSG00000090621	4.63418	3.01666	6.6561	2.20645	1.14173	0.0158144	0.126954
ENSMUSG00000031778	60.7195	50.7834	73.1395	1.44022	0.526293	0.0158222	0.126954
ENSMUSG00000046768	137.843	127.515	150.753	1.18223	0.241516	0.0158663	0.127241
ENSMUSG00000021286	97.581	112.001	79.5554	0.710307	-0.493485	0.0158873	0.127342
ENSMUSG00000026343	2.0618	0.719897	3.73917	5.19403	2.37685	0.0158996	0.127374
ENSMUSG00000068479	208.237	219.133	194.617	0.888124	-0.171166	0.0159173	0.127447
ENSMUSG00000028514	798.42	763.231	842.406	1.10374	0.142396	0.0159514	0.127653
ENSMUSG00000031969	177.736	192.097	159.784	0.831785	-0.265717	0.0159749	0.127774
ENSMUSG00000024427	75.4473	64.7313	88.8423	1.37248	0.456783	0.0159977	0.127872
ENSMUSG00000025017	12.045	8.87108	16.0125	1.80502	0.852015	0.016004	0.127872
ENSMUSG00000075324	43.6146	49.4008	36.3819	0.736464	-0.441313	0.016024	0.127964
ENSMUSG00000050390	17.8265	12.9938	23.8674	1.83683	0.877221	0.0160602	0.128186
ENSMUSG00000026825	17.7067	13.6092	22.8286	1.67744	0.746263	0.0160863	0.128326
ENSMUSG00000061838	760.516	824.082	681.058	0.826444	-0.275011	0.0161412	0.128503
ENSMUSG00000024142	31.3121	34.8542	26.8844	0.771338	-0.374564	0.0161415	0.128503
ENSMUSG00000060981	53.188	65.6067	37.6646	0.574098	-0.800632	0.0161463	0.128503
ENSMUSG00000002012	19.5217	23.3249	14.7677	0.633129	-0.659428	0.0161512	0.128503
ENSMUSG00000030750	82.3761	91.5224	70.9431	0.775144	-0.367464	0.016158	0.128503
ENSMUSG00000035208	13.6277	11.1663	16.7044	1.49597	0.581079	0.0161593	0.128503
ENSMUSG00000053477	624.826	572.161	690.658	1.2071	0.27155	0.0162089	0.12883
NONMMUG027177	93.1985	84.68	103.847	1.22634	0.29436	0.0162186	0.12884
ENSMUSG00000032265	94.0569	78.0955	114.009	1.45986	0.545835	0.0162372	0.12892
ENSMUSG00000034854	33.3176	38.3232	27.0605	0.706112	-0.50203	0.0162591	0.129026
ENSMUSG00000031700	183.982	211.376	149.74	0.708403	-0.497358	0.0162742	0.129029
ENSMUSG00000024298	133.32	122.414	146.952	1.20045	0.263576	0.0162764	0.129029
ENSMUSG00000040760	178.431	165.73	194.306	1.17242	0.229492	0.0163175	0.129287
ENSMUSG00000016637	16.3421	19.197	12.7734	0.665386	-0.587736	0.0163292	0.129312
NONMMUG040234	15.1866	8.61305	23.4036	2.71722	1.44213	0.0163866	0.129683
ENSMUSG00000050930	43.7966	48.5984	37.7945	0.77769	-0.362732	0.0163947	0.129683
ENSMUSG00000039585	223.823	204.162	248.398	1.21667	0.282935	0.0164077	0.129683
ENSMUSG00000036218	7.7724	10.1342	4.82009	0.475625	-1.0721	0.0164132	0.129683
ENSMUSG00000018008	23.2483	19.2312	28.2696	1.46998	0.555799	0.0164188	0.129683
ENSMUSG00000038178	132.938	119.272	150.02	1.25779	0.330895	0.0164563	0.129911
ENSMUSG00000027004	40.7886	22.8582	63.2015	2.76493	1.46724	0.0164982	0.130145
ENSMUSG00000053716	179.649	195.006	160.453	0.822811	-0.281368	0.0165107	0.130145
ENSMUSG00000027016	20.6078	16.9826	25.1392	1.48029	0.565877	0.0165166	0.130145
ENSMUSG00000025612	184.929	194.345	173.159	0.89099	-0.166519	0.0165202	0.130145
ENSMUSG00000054676	206.553	221.3	188.12	0.850064	-0.234356	0.016546	0.13028
ENSMUSG00000041120	58.3609	42.5192	78.163	1.8383	0.878369	0.0165557	0.13029
ENSMUSG00000090919	2.78798	1.56806	4.31289	2.75046	1.45967	0.0165701	0.130335
ENSMUSG00000028995	223.761	239.184	204.481	0.854911	-0.226154	0.0166626	0.130964
ENSMUSG00000029228	46.4026	40.1978	54.1586	1.3473	0.430073	0.0166673	0.130964
ENSMUSG00000001025	56.2606	48.6512	65.7723	1.35191	0.435004	0.0167255	0.131353
ENSMUSG00000021411	33.0913	29.1318	38.0407	1.30582	0.384951	0.0167454	0.131441
ENSMUSG00000047126	1296.1	1247.78	1356.48	1.08711	0.120504	0.0167549	0.131448
ENSMUSG00000081242	1.17447	0.242899	2.33894	9.62928	3.26743	0.0167714	0.131509
ENSMUSG00000025429	38.9701	43.2395	33.6333	0.777836	-0.362462	0.0168126	0.131764
ENSMUSG00000055809	14.8735	18.8483	9.90497	0.52551	-0.92821	0.0168694	0.132099
ENSMUSG00000027200	252.495	235.566	273.657	1.1617	0.216237	0.0168728	0.132099
ENSMUSG00000015461	46.673	51.6891	40.4028	0.781649	-0.355406	0.0169435	0.132534
ENSMUSG00000039782	155.029	143.69	169.203	1.17756	0.235795	0.01695	0.132534
ENSMUSG00000020003	119.433	131.709	104.088	0.790281	-0.339562	0.0169606	0.132534
ENSMUSG00000049800	146.624	155.777	135.183	0.867796	-0.204572	0.0169633	0.132534
ENSMUSG00000031904	51.6263	43.594	61.6666	1.41457	0.500361	0.0169866	0.132648
ENSMUSG00000059022	12.6435	10.0895	15.8361	1.56957	0.650365	0.0170052	0.132725
ENSMUSG00000052560	36.6581	30.0355	44.9364	1.49611	0.581213	0.0170422	0.132885
ENSMUSG00000051323	95.4455	84.3626	109.299	1.29559	0.373608	0.0170514	0.132885
ENSMUSG00000064127	138.252	128.972	149.852	1.16189	0.216475	0.0170521	0.132885
ENSMUSG00000031578	42.1539	37.3601	48.1462	1.28871	0.365923	0.0170616	0.132891
ENSMUSG00000066839	276.881	300.889	246.871	0.820473	-0.285472	0.0171152	0.133057
ENSMUSG00000037129	9.64792	12.3737	6.24071	0.504353	-0.987494	0.017119	0.133057
ENSMUSG00000023960	107.543	115.746	97.2885	0.840536	-0.250618	0.0171191	0.133057
ENSMUSG00000023176	10.039	12.485	6.98166	0.559206	-0.838548	0.0171389	0.133057
ENSMUSG00000048142	10.2847	12.4786	7.54224	0.604414	-0.726392	0.0171389	0.133057
ENSMUSG00000024781	154.815	145.602	166.332	1.14237	0.192033	0.0171441	0.133057
ENSMUSG00000040511	122.298	129.21	113.659	0.879644	-0.185008	0.0171516	0.133057
ENSMUSG00000029250	344.262	360.368	324.131	0.899443	-0.152896	0.0171542	0.133057
ENSMUSG00000042472	75.6722	81.6419	68.2101	0.835479	-0.259324	0.0171619	0.133057
ENSMUSG00000020627	2.46879	1.37739	3.83303	2.78283	1.47655	0.017184	0.13316
ENSMUSG00000028980	243.497	263.101	218.991	0.832348	-0.264741	0.0172617	0.133694
ENSMUSG00000042524	661.222	702.426	609.717	0.868016	-0.204207	0.0172839	0.133759
ENSMUSG00000054199	165.373	181.322	145.435	0.802081	-0.31818	0.0172876	0.133759
ENSMUSG00000023994	48.8765	42.8378	56.4249	1.31718	0.397448	0.0173293	0.134007
ENSMUSG00000069806	6.0368	4.25532	8.26366	1.94196	0.957515	0.0173374	0.134007
ENSMUSG00000038508	5.70523	2.48501	9.73051	3.91568	1.96926	0.0173549	0.134074
ENSMUSG00000026723	43.3223	48.3865	36.992	0.764512	-0.387388	0.0173831	0.134175
ENSMUSG00000031924	323.384	338.684	304.259	0.898358	-0.154637	0.0173928	0.134175
ENSMUSG00000030849	6.03165	4.25006	8.25863	1.94318	0.95842	0.0173946	0.134175
ENSMUSG00000022098	120.417	101.566	143.98	1.4176	0.503451	0.0174083	0.134213
ENSMUSG00000063801	95.617	103.086	86.2802	0.83697	-0.256752	0.0174368	0.13435
ENSMUSG00000062075	28.3245	24.2924	33.3647	1.37347	0.45782	0.0174466	0.13435
ENSMUSG00000039405	56.0672	47.9321	66.2362	1.38187	0.466626	0.0174552	0.13435
ENSMUSG00000022684	318.214	336.286	295.625	0.879087	-0.185922	0.0174649	0.13435
ENSMUSG00000068196	423.555	184.259	722.676	3.92207	1.97161	0.0174703	0.13435
ENSMUSG00000035776	498.018	527.449	461.229	0.874452	-0.193549	0.0174828	0.134377
ENSMUSG00000069763	45.6709	50.0068	40.2511	0.804913	-0.313096	0.0175026	0.134407
ENSMUSG00000036854	2019.4	1815.54	2274.22	1.25264	0.324972	0.0175043	0.134407
ENSMUSG00000030772	79.074	50.9476	114.232	2.24215	1.16488	0.0175267	0.13451
ENSMUSG00000029576	8.4845	6.23412	11.2975	1.8122	0.857741	0.0175495	0.134617
ENSMUSG00000004730	55.9118	47.3829	66.5729	1.405	0.490569	0.0175857	0.134745
ENSMUSG00000035941	280.492	296.286	260.748	0.880054	-0.184336	0.0175891	0.134745
ENSMUSG00000048240	3.84305	5.58991	1.65948	0.29687	-1.7521	0.0175928	0.134745
ENSMUSG00000020630	22.5775	19.352	26.6095	1.37503	0.459458	0.0176047	0.134768
ENSMUSG00000021265	27.2801	31.3583	22.1824	0.707386	-0.49943	0.0176173	0.134797
ENSMUSG00000038811	22.6461	19.0847	27.0978	1.41988	0.505764	0.0176394	0.134833
ENSMUSG00000070873	7.7609	4.9557	11.2674	2.27363	1.185	0.0176399	0.134833
ENSMUSG00000051910	97.8164	104.657	89.2659	0.85294	-0.229484	0.0176616	0.134931
ENSMUSG00000055865	17.8113	14.996	21.3305	1.42241	0.508341	0.0176976	0.135138
ENSMUSG00000036062	34.2982	39.3294	28.0092	0.71217	-0.489707	0.0177179	0.135225
ENSMUSG00000027423	262.634	244.006	285.918	1.17177	0.228683	0.0177852	0.135671
ENSMUSG00000001986	12.3912	7.34667	18.6968	2.54493	1.34763	0.0178143	0.13569
ENSMUSG00000073867	3.96548	2.39416	5.92964	2.47671	1.30842	0.0178156	0.13569
ENSMUSG00000038347	3.76198	2.40949	5.4526	2.26297	1.17821	0.0178156	0.13569
NONMMUT072424	18.4493	15.483	22.1571	1.43106	0.517083	0.0178235	0.13569
ENSMUSG00000022913	41.7656	45.8537	36.6555	0.7994	-0.323011	0.0178444	0.135742
NONMMUG019007	3.28262	1.68399	5.2809	3.13595	1.6489	0.0178547	0.135742
ENSMUSG00000026361	164.686	145.616	188.524	1.29466	0.372575	0.0178572	0.135742
ENSMUSG00000068823	3655.57	3816.55	3454.34	0.905094	-0.14386	0.0178804	0.13585
ENSMUSG00000047407	14.6385	11.5568	18.4905	1.59997	0.678045	0.0178908	0.135861
ENSMUSG00000018909	172.915	154.55	195.872	1.26737	0.341837	0.0179322	0.136107
[truncated: 13,167 more rows]
