# Supplementary material for: Single cardiomyocyte nuclear transcriptomes reveal a lincRNA-regulated de-differentiation and cell cycle stress-response in vivo
Source: Nat Commun. 2017 Aug 9;8:225. doi: 10.1038/s41467-017-00319-8 (PMC5548780; doi:10.1038/s41467-017-00319-8)
Supplement: Supplementary file 8 — Dataset 7 [file 41467_2017_319_MOESM8_ESM.xlsx]

## Sheet: Healthy 1 module
Supplementary Data 7. Genes expressed in modules of human nuclei (Healthy 1 module)
Gene	Symbol	Module	kME	Pvalue	Remarks
ENSG00000123739.6	PLA2G12A	blue	0.838829	1.53901e-14	CHD
ENSG00000163644.10	PPM1K	blue	0.787903	6.84873e-12	CHD
ENSG00000010404.13	IDS	blue	0.472469	0.000464069	CHD
ENSG00000196712.12	NF1	blue	0.369273	0.00765912	CHD
ENSG00000183873.11	SCN5A	blue	0.966784	1.09338e-30	DCM
ENSG00000198626.11	RYR2	blue	0.726544	1.5872e-09	DCM
ENSG00000198947.10	DMD	blue	0.676549	5.04967e-08	DCM
ENSG00000172399.5	MYOZ2	blue	0.281679	0.0452344	HCM
ENSG00000127914.12	AKAP9	blue	0.534977	5.24469e-05	LQTS
ENSG00000147133.11	TAF1	blue	0.990011	2.33861e-43
ENSG00000168566.11	SNRNP48	blue	0.985065	4.20954e-39
ENSG00000213516.5	RBMXL1	blue	0.984584	9.10477e-39
ENSG00000099901.12	RANBP1	blue	0.983962	2.3821e-38
ENSG00000157184.5	CPT2	blue	0.983368	5.76837e-38
ENSG00000001084.6	GCLC	blue	0.981999	3.94541e-37
ENSG00000135241.12	PNPLA8	blue	0.981812	5.07024e-37
ENSG00000172954.9	LCLAT1	blue	0.98152	7.46924e-37
ENSG00000196151.6	WDSUB1	blue	0.981336	9.49102e-37
ENSG00000146021.10	KLHL3	blue	0.980106	4.47515e-36
ENSG00000163138.14	PACRGL	blue	0.97942	1.0182e-35
ENSG00000060971.13	ACAA1	blue	0.978614	2.58482e-35
ENSG00000257365.3	FNTB	blue	0.978422	3.21069e-35
ENSG00000244968.2	LIFR-AS1	blue	0.978335	3.54324e-35
ENSG00000119328.7	FAM206A	blue	0.977606	7.90441e-35
ENSG00000146054.13	TRIM7	blue	0.977069	1.40294e-34
ENSG00000099725.10	PRKY	blue	0.976907	1.66527e-34
ENSG00000120910.10	PPP3CC	blue	0.976867	1.73627e-34
ENSG00000272447.1	RP11-182L21.6	blue	0.976418	2.76589e-34
ENSG00000075914.8	EXOSC7	blue	0.976368	2.9119e-34
ENSG00000175104.10	TRAF6	blue	0.975451	7.3212e-34
ENSG00000111860.9	CEP85L	blue	0.975239	9.02046e-34
ENSG00000259030.2	FPGT-TNNI3K	blue	0.974434	1.95585e-33
ENSG00000196757.3	ZNF700	blue	0.974434	1.95624e-33
ENSG00000188811.8	NHLRC3	blue	0.974212	2.41296e-33
ENSG00000223546.2	LINC00630	blue	0.97393	3.13899e-33
ENSG00000272335.1	RP11-53O19.3	blue	0.973133	6.5019e-33
ENSG00000254384.1	MTND6P19	blue	0.972895	8.05363e-33
ENSG00000163840.5	DTX3L	blue	0.972344	1.30998e-32
ENSG00000232043.1	RP4-530I15.9	blue	0.972269	1.3991e-32
ENSG00000215021.4	PHB2	blue	0.972066	1.66899e-32
ENSG00000122033.10	MTIF3	blue	0.971743	2.20295e-32
ENSG00000165819.7	METTL3	blue	0.970318	7.23596e-32
ENSG00000169057.15	MECP2	blue	0.969965	9.6281e-32
ENSG00000145331.9	TRMT10A	blue	0.969283	1.65616e-31
ENSG00000253305.1	PCDHGB6	blue	0.968449	3.16226e-31
ENSG00000197063.6	MAFG	blue	0.968433	3.19908e-31
ENSG00000236723.1	RP5-1024G6.2	blue	0.968366	3.3675e-31
ENSG00000251034.1	RP11-582J16.4	blue	0.968023	4.369e-31
ENSG00000141161.7	UNC45B	blue	0.967832	5.04569e-31
ENSG00000134453.11	RBM17	blue	0.967578	6.10108e-31
ENSG00000160097.11	FNDC5	blue	0.967238	7.84735e-31
ENSG00000253819.1	RP11-973F15.1	blue	0.966693	1.16832e-30
ENSG00000129173.8	E2F8	blue	0.966631	1.22113e-30
ENSG00000046651.10	OFD1	blue	0.966469	1.37313e-30
ENSG00000090470.10	PDCD7	blue	0.965203	3.35389e-30
ENSG00000188933.10	USP32P1	blue	0.96494	4.02283e-30
ENSG00000196652.7	ZKSCAN5	blue	0.963629	9.73782e-30
ENSG00000250497.1	AC007126.1	blue	0.963626	9.75728e-30
ENSG00000172671.15	ZFAND4	blue	0.962495	2.04024e-29
ENSG00000146731.6	CCT6A	blue	0.961944	2.89664e-29
ENSG00000196233.7	LCOR	blue	0.961566	3.67436e-29
ENSG00000175893.7	ZDHHC21	blue	0.960558	6.84921e-29
ENSG00000073169.9	SELO	blue	0.960258	8.22104e-29
ENSG00000258471.1	RP11-84C10.4	blue	0.960252	8.25033e-29
ENSG00000261220.2	RP11-629O1.2	blue	0.960064	9.24222e-29
ENSG00000162702.7	ZNF281	blue	0.958279	2.64191e-28
ENSG00000174136.7	RGMB	blue	0.957343	4.50241e-28
ENSG00000119965.8	C10orf88	blue	0.95727	4.69102e-28
ENSG00000253685.1	RP11-593P24.3	blue	0.95691	5.73702e-28
ENSG00000168710.13	AHCYL1	blue	0.956676	6.532e-28
ENSG00000165792.13	METTL17	blue	0.956141	8.77138e-28
ENSG00000263327.2	TAPT1-AS1	blue	0.95566	1.13976e-27
ENSG00000092931.7	MFSD11	blue	0.955642	1.15088e-27
ENSG00000267179.1	ZNF763	blue	0.955566	1.19869e-27
ENSG00000215717.5	TMEM167B	blue	0.955234	1.43291e-27
ENSG00000068137.10	PLEKHH3	blue	0.955009	1.61671e-27
ENSG00000176986.10	SEC24C	blue	0.954626	1.9808e-27
ENSG00000116062.10	MSH6	blue	0.953917	2.87258e-27
ENSG00000081189.9	MEF2C	blue	0.953239	4.07656e-27
ENSG00000168306.8	ACOX2	blue	0.952886	4.88083e-27
ENSG00000241528.1	RP1-130H16.16	blue	0.951769	8.55361e-27
ENSG00000107758.11	PPP3CB	blue	0.951375	1.03952e-26
ENSG00000139154.10	AEBP2	blue	0.950755	1.40765e-26
ENSG00000147854.12	UHRF2	blue	0.950598	1.5187e-26
ENSG00000139168.3	ZCRB1	blue	0.950165	1.87172e-26
ENSG00000132906.13	CASP9	blue	0.950133	1.90097e-26
ENSG00000135365.11	PHF21A	blue	0.949424	2.66416e-26
ENSG00000180901.6	KCTD2	blue	0.948965	3.30616e-26
ENSG00000273448.1	RP11-166O4.6	blue	0.948377	4.34811e-26
ENSG00000130560.4	UBAC1	blue	0.946369	1.08234e-25
ENSG00000084072.12	PPIE	blue	0.945811	1.38524e-25
ENSG00000163291.10	PAQR3	blue	0.943998	3.03883e-25
ENSG00000168564.5	CDKN2AIP	blue	0.943514	3.73057e-25
ENSG00000136653.15	RASSF5	blue	0.943417	3.8861e-25
ENSG00000065883.10	CDK13	blue	0.943055	4.5242e-25
ENSG00000206053.8	HN1L	blue	0.942825	4.98018e-25
ENSG00000118596.7	SLC16A7	blue	0.942504	5.69187e-25
ENSG00000236187.1	GJA6P	blue	0.941244	9.54206e-25
ENSG00000204323.5	SMIM5	blue	0.940327	1.37927e-24
ENSG00000133195.7	SLC39A11	blue	0.939891	1.64042e-24
ENSG00000249532.2	MIR302B	blue	0.938789	2.52763e-24
ENSG00000013573.12	DDX11	blue	0.937627	3.9541e-24
ENSG00000174099.6	MSRB3	blue	0.937226	4.60442e-24
ENSG00000111961.12	SASH1	blue	0.936782	5.44333e-24
ENSG00000066084.8	DIP2B	blue	0.93641	6.25778e-24
ENSG00000118420.12	UBE3D	blue	0.931644	3.47789e-23
ENSG00000165113.8	GKAP1	blue	0.930925	4.45677e-23
ENSG00000198879.7	SFMBT2	blue	0.93073	4.76404e-23
ENSG00000111490.8	TBC1D30	blue	0.929758	6.62691e-23
ENSG00000173221.9	GLRX	blue	0.92936	7.57669e-23
ENSG00000127452.4	FBXL12	blue	0.92922	7.94109e-23
ENSG00000104047.10	DTWD1	blue	0.927125	1.58323e-22
ENSG00000140157.10	NIPA2	blue	0.925968	2.29793e-22
ENSG00000199477.1	SNORA31	blue	0.922915	5.9673e-22
ENSG00000258976.1	CTD-2207P18.2	blue	0.921428	9.36507e-22
ENSG00000114120.7	SLC25A36	blue	0.920802	1.12929e-21
ENSG00000112079.8	STK38	blue	0.920556	1.215e-21
ENSG00000238901.1	snoU13	blue	0.916619	3.79452e-21
ENSG00000266541.1	RP11-881L2.1	blue	0.916455	3.97357e-21
ENSG00000031823.10	RANBP3	blue	0.91383	8.22161e-21
ENSG00000169813.12	HNRNPF	blue	0.912489	1.18149e-20
ENSG00000225193.5	RPS12P26	blue	0.911561	1.51306e-20
ENSG00000148362.6	C9orf142	blue	0.909487	2.6058e-20
ENSG00000174093.6	RP11-1407O15.2	blue	0.9092	2.80669e-20
ENSG00000143858.7	SYT2	blue	0.90842	3.42873e-20
ENSG00000168397.12	ATG4B	blue	0.906564	5.4844e-20
ENSG00000060762.14	MPC1	blue	0.904363	9.45376e-20
ENSG00000177990.7	DPY19L2	blue	0.901978	1.68074e-19
ENSG00000157540.15	DYRK1A	blue	0.901579	1.84791e-19
ENSG00000082258.8	CCNT2	blue	0.90007	2.6347e-19
ENSG00000119720.13	NRDE2	blue	0.899351	3.1143e-19
ENSG00000100221.6	JOSD1	blue	0.89894	3.42469e-19
ENSG00000118900.10	UBN1	blue	0.898605	3.69918e-19
ENSG00000186001.8	LRCH3	blue	0.898275	3.99029e-19
ENSG00000121741.12	ZMYM2	blue	0.897809	4.4379e-19
ENSG00000133835.10	HSD17B4	blue	0.897493	4.76912e-19
ENSG00000223501.4	VPS52	blue	0.897318	4.96265e-19
ENSG00000145191.7	EIF2B5	blue	0.894578	9.15777e-19
ENSG00000241157.1	RP11-3K24.1	blue	0.893365	1.19467e-18
ENSG00000247596.4	TWF2	blue	0.892497	1.44235e-18
ENSG00000143319.12	ISG20L2	blue	0.891864	1.65285e-18
ENSG00000129292.16	PHF20L1	blue	0.891794	1.67795e-18
ENSG00000114302.11	PRKAR2A	blue	0.891434	1.81241e-18
ENSG00000176624.9	MEX3C	blue	0.890927	2.01928e-18
ENSG00000203739.3	RP11-296O14.3	blue	0.890869	2.04423e-18
ENSG00000250461.1	RP11-631M6.2	blue	0.889241	2.88191e-18
ENSG00000018510.8	AGPS	blue	0.888825	3.14359e-18
ENSG00000244701.1	RP5-894A10.2	blue	0.888556	3.32511e-18
ENSG00000166340.10	TPP1	blue	0.888485	3.37418e-18
ENSG00000145439.7	CBR4	blue	0.888379	3.44919e-18
ENSG00000153827.9	TRIP12	blue	0.887325	4.28867e-18
ENSG00000258136.1	RP11-864J10.4	blue	0.885706	5.96691e-18
ENSG00000109819.4	PPARGC1A	blue	0.885671	6.0084e-18
ENSG00000172465.9	TCEAL1	blue	0.885437	6.30019e-18
ENSG00000107485.11	GATA3	blue	0.884716	7.28312e-18
ENSG00000092978.6	GPATCH2	blue	0.884675	7.34338e-18
ENSG00000240038.2	AMY2B	blue	0.88355	9.19107e-18
ENSG00000272573.1	MUSTN1	blue	0.883307	9.64522e-18
ENSG00000164930.7	FZD6	blue	0.882265	1.18443e-17
ENSG00000153914.11	SREK1	blue	0.881809	1.29511e-17
ENSG00000163739.4	CXCL1	blue	0.881793	1.2991e-17
ENSG00000174628.12	IQCK	blue	0.881502	1.37479e-17
ENSG00000110048.7	OSBP	blue	0.881119	1.48137e-17
ENSG00000132406.7	TMEM128	blue	0.881077	1.49345e-17
ENSG00000109790.12	KLHL5	blue	0.880561	1.65015e-17
ENSG00000171100.10	MTM1	blue	0.879191	2.14695e-17
ENSG00000154710.11	RABGEF1	blue	0.87881	2.30831e-17
ENSG00000132478.5	UNK	blue	0.878321	2.53287e-17
ENSG00000146592.12	CREB5	blue	0.878277	2.55435e-17
ENSG00000163322.9	FAM175A	blue	0.878263	2.56078e-17
ENSG00000213398.3	LCAT	blue	0.878144	2.61948e-17
ENSG00000168827.10	GFM1	blue	0.877891	2.74724e-17
ENSG00000269614.1	RP11-277L2.5	blue	0.876649	3.46849e-17
ENSG00000179144.4	GIMAP7	blue	0.876581	3.51293e-17
ENSG00000115267.5	IFIH1	blue	0.876147	3.80854e-17
ENSG00000128512.15	DOCK4	blue	0.875073	4.64597e-17
ENSG00000130595.12	TNNT3	blue	0.874001	5.65373e-17
ENSG00000183018.4	SPNS2	blue	0.873939	5.71882e-17
ENSG00000165181.12	C9orf84	blue	0.871531	8.832e-17
ENSG00000154144.8	TBRG1	blue	0.871112	9.51836e-17
ENSG00000242600.2	MBL1P	blue	0.870969	9.76249e-17
ENSG00000094975.9	SUCO	blue	0.87078	1.00974e-16
ENSG00000101972.14	STAG2	blue	0.868861	1.41574e-16
ENSG00000203437.3	RP11-820K3.3	blue	0.868793	1.43282e-16
ENSG00000151465.9	CDC123	blue	0.867555	1.77684e-16
ENSG00000165644.6	COMTD1	blue	0.867084	1.92748e-16
ENSG00000125954.8	CHURC1-FNTB	blue	0.866868	2.00031e-16
ENSG00000137504.9	CREBZF	blue	0.866127	2.2715e-16
ENSG00000013619.9	MAMLD1	blue	0.865298	2.61617e-16
ENSG00000198130.10	HIBCH	blue	0.864723	2.88354e-16
ENSG00000107897.14	ACBD5	blue	0.864574	2.95716e-16
ENSG00000173085.9	COQ2	blue	0.864544	2.97239e-16
ENSG00000171109.14	MFN1	blue	0.86379	3.37434e-16
ENSG00000162236.7	STX5	blue	0.863643	3.45901e-16
ENSG00000130749.5	ZC3H4	blue	0.863023	3.83661e-16
ENSG00000123240.12	OPTN	blue	0.862826	3.96436e-16
ENSG00000046889.14	PREX2	blue	0.862193	4.40468e-16
ENSG00000056277.11	ZNF280C	blue	0.861466	4.96672e-16
ENSG00000188321.9	ZNF559	blue	0.861234	5.16e-16
ENSG00000250033.1	SLC7A11-AS1	blue	0.860906	5.44568e-16
ENSG00000105810.5	CDK6	blue	0.860547	5.77581e-16
ENSG00000272888.1	AC013394.2	blue	0.859174	7.22183e-16
ENSG00000143416.16	SELENBP1	blue	0.858442	8.12755e-16
ENSG00000168487.13	BMP1	blue	0.856751	1.06526e-15
ENSG00000018280.12	SLC11A1	blue	0.853421	1.79679e-15
ENSG00000166575.12	TMEM135	blue	0.853205	1.85772e-15
ENSG00000153786.8	ZDHHC7	blue	0.852718	2.00293e-15
ENSG00000160584.11	SIK3	blue	0.851978	2.24435e-15
ENSG00000159352.11	PSMD4	blue	0.851814	2.30143e-15
ENSG00000166002.2	SMCO4	blue	0.851739	2.32818e-15
ENSG00000124788.13	ATXN1	blue	0.850892	2.64942e-15
ENSG00000121552.3	CSTA	blue	0.848024	4.081e-15
ENSG00000236194.2	AC003104.1	blue	0.847681	4.2947e-15
ENSG00000124486.8	USP9X	blue	0.846537	5.08794e-15
ENSG00000167434.5	CA4	blue	0.844196	7.16548e-15
ENSG00000185946.11	RNPC3	blue	0.842624	8.99005e-15
ENSG00000130396.16	MLLT4	blue	0.841852	1.0041e-14
ENSG00000075292.14	ZNF638	blue	0.840996	1.13406e-14
ENSG00000126214.16	KLC1	blue	0.840084	1.2903e-14
ENSG00000162695.7	SLC30A7	blue	0.840078	1.29134e-14
ENSG00000154640.10	BTG3	blue	0.838761	1.55374e-14
ENSG00000120963.7	ZNF706	blue	0.837825	1.76999e-14
ENSG00000119950.16	MXI1	blue	0.836206	2.21351e-14
ENSG00000074590.9	NUAK1	blue	0.836052	2.26084e-14
ENSG00000143258.11	USP21	blue	0.835571	2.41499e-14
ENSG00000089351.10	GRAMD1A	blue	0.835237	2.52754e-14
ENSG00000196072.7	BLOC1S2	blue	0.834717	2.71317e-14
ENSG00000253911.1	KB-1205A7.2	blue	0.834161	2.92614e-14
ENSG00000159314.7	ARHGAP27	blue	0.833804	3.07096e-14
ENSG00000136802.7	LRRC8A	blue	0.833765	3.08714e-14
ENSG00000065308.4	TRAM2	blue	0.832154	3.83356e-14
ENSG00000130508.6	PXDN	blue	0.831924	3.95305e-14
ENSG00000058262.5	SEC61A1	blue	0.831894	3.96896e-14
ENSG00000009335.13	UBE3C	blue	0.831606	4.1247e-14
ENSG00000183765.16	CHEK2	blue	0.831604	4.12555e-14
ENSG00000196236.8	XPNPEP3	blue	0.831589	4.13395e-14
ENSG00000089902.8	RCOR1	blue	0.831303	4.2941e-14
ENSG00000108582.7	CPD	blue	0.830968	4.48975e-14
ENSG00000185043.6	CIB1	blue	0.828336	6.34757e-14
ENSG00000182796.8	TMEM198B	blue	0.827513	7.06563e-14
ENSG00000113569.11	NUP155	blue	0.826081	8.50101e-14
ENSG00000169026.8	MFSD7	blue	0.825867	8.73747e-14
ENSG00000273015.1	LINC00938	blue	0.823015	1.25617e-13
ENSG00000234545.3	FAM133B	blue	0.821998	1.42758e-13
ENSG00000154134.10	ROBO3	blue	0.821978	1.43105e-13
ENSG00000138767.8	CNOT6L	blue	0.818266	2.26679e-13
ENSG00000105339.6	DENND3	blue	0.817956	2.35439e-13
ENSG00000116815.11	CD58	blue	0.817312	2.54701e-13
ENSG00000203879.7	GDI1	blue	0.816538	2.79806e-13
ENSG00000139351.10	SYCP3	blue	0.81646	2.82464e-13
ENSG00000112659.9	CUL9	blue	0.816187	2.91952e-13
ENSG00000158352.11	SHROOM4	blue	0.815599	3.13432e-13
ENSG00000182473.16	EXOC7	blue	0.814866	3.42327e-13
ENSG00000149743.9	TRPT1	blue	0.814844	3.43238e-13
ENSG00000144029.7	MRPS5	blue	0.813046	4.25346e-13
ENSG00000269858.1	EGLN2	blue	0.812398	4.59309e-13
ENSG00000106992.13	AK1	blue	0.811869	4.8888e-13
ENSG00000117616.13	C1orf63	blue	0.811701	4.98666e-13
ENSG00000197329.7	PELI1	blue	0.810979	5.42798e-13
ENSG00000133114.13	GPALPP1	blue	0.810036	6.06075e-13
ENSG00000104375.11	STK3	blue	0.804776	1.10889e-12
ENSG00000258289.3	CHURC1	blue	0.8027	1.40039e-12
ENSG00000124193.10	SRSF6	blue	0.801945	1.52338e-12
ENSG00000185359.8	HGS	blue	0.801657	1.57292e-12
ENSG00000132305.16	IMMT	blue	0.798893	2.13316e-12
ENSG00000109118.9	PHF12	blue	0.798825	2.14907e-12
ENSG00000159256.8	MORC3	blue	0.795305	3.14627e-12
ENSG00000070367.11	EXOC5	blue	0.792437	4.26861e-12
ENSG00000259661.1	AC068831.15	blue	0.790718	5.11382e-12
ENSG00000107537.9	PHYH	blue	0.789357	5.89305e-12
ENSG00000119392.10	GLE1	blue	0.78822	6.62838e-12
ENSG00000102572.10	STK24	blue	0.786451	7.94932e-12
ENSG00000139631.14	CSAD	blue	0.784593	9.60283e-12
ENSG00000145349.12	CAMK2D	blue	0.783998	1.01977e-11
ENSG00000025800.9	KPNA6	blue	0.781052	1.3696e-11
ENSG00000152795.13	HNRNPDL	blue	0.780547	1.43996e-11
ENSG00000143514.12	TP53BP2	blue	0.780224	1.48669e-11
ENSG00000079134.7	THOC1	blue	0.780141	1.49896e-11
ENSG00000196850.4	PPTC7	blue	0.779828	1.54608e-11
ENSG00000122417.11	ODF2L	blue	0.779566	1.58655e-11
ENSG00000198863.3	RUNDC1	blue	0.777637	1.91698e-11
ENSG00000085063.10	CD59	blue	0.777423	1.95752e-11
ENSG00000169116.7	PARM1	blue	0.776151	2.21512e-11
ENSG00000131828.9	PDHA1	blue	0.775495	2.36022e-11
ENSG00000245552.2	RP11-712B9.2	blue	0.775121	2.44675e-11
ENSG00000198887.7	SMC5	blue	0.774443	2.61181e-11
ENSG00000122585.3	NPY	blue	0.774228	2.66611e-11
ENSG00000130024.10	PHF10	blue	0.774076	2.70526e-11
ENSG00000152291.9	TGOLN2	blue	0.773471	2.8666e-11
ENSG00000136986.5	DERL1	blue	0.772865	3.03728e-11
ENSG00000064201.11	TSPAN32	blue	0.771229	3.54705e-11
ENSG00000225484.2	RP11-773D16.1	blue	0.771063	3.60298e-11
ENSG00000130775.11	THEMIS2	blue	0.769867	4.03257e-11
ENSG00000174695.5	TMEM167A	blue	0.769331	4.24e-11
ENSG00000138398.11	PPIG	blue	0.768824	4.44606e-11
ENSG00000198718.8	FAM179B	blue	0.768477	4.59202e-11
ENSG00000198276.9	UCKL1	blue	0.76784	4.87253e-11
ENSG00000114423.14	CBLB	blue	0.767026	5.25435e-11
ENSG00000234431.2	AC007283.5	blue	0.766201	5.67025e-11
ENSG00000108342.8	CSF3	blue	0.766083	5.73212e-11
ENSG00000164024.7	METAP1	blue	0.765516	6.03929e-11
ENSG00000111371.11	SLC38A1	blue	0.765037	6.31057e-11
ENSG00000139496.11	NUPL1	blue	0.763795	7.06815e-11
ENSG00000152253.4	SPC25	blue	0.761477	8.71878e-11
ENSG00000149311.13	ATM	blue	0.760542	9.48293e-11
ENSG00000168938.5	PPIC	blue	0.758071	1.1819e-10
ENSG00000182606.10	TRAK1	blue	0.756815	1.32042e-10
ENSG00000164548.6	TRA2A	blue	0.756106	1.40544e-10
ENSG00000188529.10	SRSF10	blue	0.756052	1.41209e-10
ENSG00000165105.9	RASEF	blue	0.755737	1.45156e-10
ENSG00000110075.10	PPP6R3	blue	0.755183	1.52366e-10
ENSG00000237945.3	LINC00649	blue	0.753376	1.78296e-10
ENSG00000112146.12	FBXO9	blue	0.752615	1.90421e-10
ENSG00000109861.11	CTSC	blue	0.751767	2.0486e-10
ENSG00000169895.5	SYAP1	blue	0.746883	3.10227e-10
ENSG00000158864.8	NDUFS2	blue	0.746586	3.18061e-10
ENSG00000110422.7	HIPK3	blue	0.743311	4.17813e-10
ENSG00000064933.12	PMS1	blue	0.741307	4.92701e-10
ENSG00000138675.12	FGF5	blue	0.740186	5.39949e-10
ENSG00000168216.6	LMBRD1	blue	0.739742	5.5981e-10
ENSG00000138768.10	USO1	blue	0.737463	6.73117e-10
ENSG00000177595.13	PIDD	blue	0.73737	6.78169e-10
ENSG00000232164.1	AC092669.3	blue	0.73679	7.10534e-10
ENSG00000130723.13	PRRC2B	blue	0.736101	7.509e-10
ENSG00000015171.14	ZMYND11	blue	0.732862	9.71175e-10
ENSG00000138279.11	ANXA7	blue	0.731357	1.09308e-09
ENSG00000112715.16	VEGFA	blue	0.731276	1.1e-09
ENSG00000101654.13	RNMT	blue	0.728896	1.32401e-09
ENSG00000156411.5	C14orf2	blue	0.727994	1.41974e-09
ENSG00000169564.5	PCBP1	blue	0.72775	1.44664e-09
ENSG00000186522.10	2014-09-10	blue	0.727705	1.45173e-09
ENSG00000122545.13	2014-09-07	blue	0.727137	1.51661e-09
ENSG00000008311.10	AASS	blue	0.724767	1.81794e-09
ENSG00000091651.4	ORC6	blue	0.724102	1.91223e-09
ENSG00000204991.6	SPIRE2	blue	0.72379	1.958e-09
ENSG00000162368.9	CMPK1	blue	0.723349	2.02453e-09
ENSG00000138674.12	SEC31A	blue	0.722234	2.20208e-09
ENSG00000124789.7	NUP153	blue	0.721127	2.39293e-09
ENSG00000254163.1	CTC-340I23.2	blue	0.720913	2.43163e-09
ENSG00000120688.7	WBP4	blue	0.720448	2.51767e-09
ENSG00000143341.7	HMCN1	blue	0.719642	2.67368e-09
ENSG00000090905.13	TNRC6A	blue	0.719244	2.75405e-09
ENSG00000157637.8	SLC38A10	blue	0.718353	2.94202e-09
ENSG00000265094.1	RP11-178F10.1	blue	0.718134	2.99006e-09
ENSG00000004142.7	POLDIP2	blue	0.717826	3.05896e-09
ENSG00000118515.7	SGK1	blue	0.717292	3.18195e-09
ENSG00000186951.12	PPARA	blue	0.715747	3.56438e-09
ENSG00000136925.10	TSTD2	blue	0.715195	3.71106e-09
ENSG00000150938.5	CRIM1	blue	0.714469	3.91277e-09
ENSG00000251322.3	SHANK3	blue	0.711048	5.01088e-09
ENSG00000198563.9	DDX39B	blue	0.706027	7.15795e-09
ENSG00000198690.5	FAN1	blue	0.705191	7.59064e-09
ENSG00000204256.8	BRD2	blue	0.702858	8.93154e-09
ENSG00000163660.7	CCNL1	blue	0.700098	1.08047e-08
ENSG00000146457.10	WTAP	blue	0.699476	1.12749e-08
ENSG00000143384.8	MCL1	blue	0.697607	1.28077e-08
ENSG00000105053.6	VRK3	blue	0.696702	1.36173e-08
ENSG00000211455.3	STK38L	blue	0.696588	1.37232e-08
ENSG00000116539.6	ASH1L	blue	0.696425	1.38753e-08
ENSG00000147526.15	TACC1	blue	0.696181	1.41062e-08
ENSG00000114279.9	FGF12	blue	0.69524	1.50295e-08
ENSG00000041802.6	LSG1	blue	0.693965	1.63714e-08
ENSG00000166833.15	NAV2	blue	0.693443	1.6953e-08
ENSG00000134759.9	ELP2	blue	0.69191	1.87748e-08
ENSG00000125753.9	VASP	blue	0.690913	2.0057e-08
ENSG00000257923.5	CUX1	blue	0.689296	2.23118e-08
ENSG00000148688.9	RPP30	blue	0.68821	2.39589e-08
ENSG00000123983.9	ACSL3	blue	0.687317	2.5397e-08
ENSG00000168887.6	C2orf68	blue	0.686127	2.74408e-08
ENSG00000162384.9	C1orf123	blue	0.68276	3.40912e-08
ENSG00000126777.13	KTN1	blue	0.681703	3.64717e-08
ENSG00000079482.11	OPHN1	blue	0.680248	4.00073e-08
ENSG00000160310.12	PRMT2	blue	0.679977	4.07001e-08
ENSG00000125834.8	STK35	blue	0.679391	4.22362e-08
ENSG00000127663.10	KDM4B	blue	0.679207	4.2731e-08
ENSG00000105221.12	AKT2	blue	0.679109	4.29944e-08
ENSG00000143776.14	CDC42BPA	blue	0.678879	4.36233e-08
ENSG00000178878.8	APOLD1	blue	0.677769	4.67793e-08
ENSG00000100592.11	DAAM1	blue	0.67769	4.70117e-08
ENSG00000140853.11	NLRC5	blue	0.677532	4.74825e-08
ENSG00000235535.3	RP11-532N4.2	blue	0.676479	5.07183e-08
ENSG00000147684.3	NDUFB9	blue	0.675388	5.42866e-08
ENSG00000162909.13	CAPN2	blue	0.674972	5.57089e-08
ENSG00000196504.11	PRPF40A	blue	0.673869	5.96523e-08
ENSG00000119318.8	RAD23B	blue	0.67196	6.70989e-08
ENSG00000121310.12	ECHDC2	blue	0.67183	6.76358e-08
ENSG00000267360.2	CTC-454I21.3	blue	0.671096	7.07497e-08
ENSG00000140526.12	ABHD2	blue	0.670147	7.49732e-08
ENSG00000092148.8	HECTD1	blue	0.668208	8.43453e-08
ENSG00000136040.4	PLXNC1	blue	0.667966	8.55874e-08
ENSG00000145715.10	RASA1	blue	0.666414	9.3986e-08
ENSG00000077782.15	FGFR1	blue	0.666085	9.58632e-08
ENSG00000156931.11	VPS8	blue	0.665211	1.01019e-07
ENSG00000154678.12	PDE1C	blue	0.664664	1.04377e-07
ENSG00000135763.5	URB2	blue	0.662868	1.16155e-07
ENSG00000129824.11	RPS4Y1	blue	0.659756	1.39554e-07
n345594	n345594	blue	0.658989	1.4597e-07
ENSG00000079819.12	EPB41L2	blue	0.65772	1.57179e-07
ENSG00000151320.6	AKAP6	blue	0.655501	1.78756e-07
ENSG00000146147.10	MLIP	blue	0.65537	1.80114e-07
ENSG00000136527.13	TRA2B	blue	0.653091	2.05302e-07
ENSG00000183087.10	GAS6	blue	0.651809	2.2089e-07
ENSG00000164327.8	RICTOR	blue	0.651171	2.29051e-07
ENSG00000204389.8	HSPA1A	blue	0.649717	2.48715e-07
ENSG00000006210.6	CX3CL1	blue	0.649163	2.5662e-07
ENSG00000150471.11	LPHN3	blue	0.648444	2.67229e-07
ENSG00000132530.12	XAF1	blue	0.64642	2.99316e-07
ENSG00000166912.12	MTMR10	blue	0.64632	3.00989e-07
ENSG00000080824.14	HSP90AA1	blue	0.646081	3.05033e-07
ENSG00000223756.2	TSSC2	blue	0.645351	3.17688e-07
ENSG00000103121.4	CMC2	blue	0.644651	3.30286e-07
ENSG00000132274.11	TRIM22	blue	0.642046	3.81379e-07
ENSG00000166295.4	ANAPC16	blue	0.641939	3.83621e-07
ENSG00000170509.7	HSD17B13	blue	0.641516	3.92639e-07
ENSG00000269746.1	AC009060.1	blue	0.640893	4.06272e-07
ENSG00000235652.3	RP11-545I5.3	blue	0.640562	4.13692e-07
ENSG00000145012.8	LPP	blue	0.639662	4.3451e-07
ENSG00000154553.9	PDLIM3	blue	0.638212	4.70127e-07
ENSG00000260027.3	HOXB7	blue	0.635237	5.51923e-07
ENSG00000132424.10	PNISR	blue	0.633875	5.93615e-07
ENSG00000166803.6	KIAA0101	blue	0.633106	6.18455e-07
ENSG00000198625.8	MDM4	blue	0.63288	6.25924e-07
ENSG00000109332.15	UBE2D3	blue	0.632569	6.36375e-07
ENSG00000138433.11	CIR1	blue	0.63204	6.54466e-07
ENSG00000133961.15	NUMB	blue	0.631772	6.6386e-07
ENSG00000143353.7	LYPLAL1	blue	0.631759	6.64303e-07
ENSG00000256904.1	A2ML1-AS2	blue	0.630846	6.97142e-07
ENSG00000137962.8	ARHGAP29	blue	0.630631	7.05116e-07
ENSG00000225914.1	XXbac-BPG154L12.4	blue	0.627381	8.36161e-07
ENSG00000142676.8	RPL11	blue	0.624101	9.91157e-07
ENSG00000245532.4	NEAT1	blue	0.622753	1.06235e-06
ENSG00000160613.8	PCSK7	blue	0.620782	1.175e-06
ENSG00000214645.3	AL162389.1	blue	0.620342	1.20162e-06
ENSG00000116030.12	SUMO1	blue	0.618487	1.32014e-06
ENSG00000213639.5	PPP1CB	blue	0.617245	1.40547e-06
ENSG00000157106.12	SMG1	blue	0.615614	1.5254e-06
ENSG00000122566.16	HNRNPA2B1	blue	0.614766	1.59143e-06
ENSG00000112406.4	HECA	blue	0.61382	1.66825e-06
ENSG00000076641.4	PAG1	blue	0.611364	1.88405e-06
ENSG00000072778.15	ACADVL	blue	0.611288	1.89111e-06
ENSG00000150093.14	ITGB1	blue	0.608004	2.2215e-06
ENSG00000090060.13	PAPOLA	blue	0.607108	2.32058e-06
ENSG00000152601.13	MBNL1	blue	0.605171	2.54886e-06
ENSG00000086062.8	B4GALT1	blue	0.60092	3.12503e-06
ENSG00000127540.7	UQCR11	blue	0.597636	3.65051e-06
ENSG00000069869.11	NEDD4	blue	0.597042	3.75402e-06
ENSG00000258890.2	CEP95	blue	0.597018	3.75818e-06
ENSG00000139625.8	MAP3K12	blue	0.596394	3.86977e-06
ENSG00000003756.12	RBM5	blue	0.596377	3.87296e-06
ENSG00000233251.3	AC007743.1	blue	0.592032	4.74062e-06
ENSG00000251562.3	MALAT1	blue	0.591947	4.75945e-06
ENSG00000127603.19	MACF1	blue	0.588385	5.6048e-06
ENSG00000188738.9	FSIP2	blue	0.578601	8.69629e-06
ENSG00000168268.6	NT5DC2	blue	0.578256	8.83003e-06
ENSG00000121577.9	POPDC2	blue	0.572485	1.13632e-05
ENSG00000058091.12	CDK14	blue	0.5716	1.18066e-05
ENSG00000198839.5	ZNF277	blue	0.57124	1.19911e-05
ENSG00000163374.15	YY1AP1	blue	0.570244	1.25168e-05
ENSG00000151729.6	SLC25A4	blue	0.569391	1.29836e-05
ENSG00000172572.6	PDE3A	blue	0.568596	1.34329e-05
ENSG00000250771.2	RP11-153M7.3	blue	0.562505	1.73839e-05
ENSG00000111666.6	CHPT1	blue	0.560423	1.89633e-05
ENSG00000131873.5	CHSY1	blue	0.559975	1.932e-05
ENSG00000203542.1	AL353671.1	blue	0.5596	1.96232e-05
ENSG00000237298.4	TTN-AS1	blue	0.556681	2.2139e-05
ENSG00000120948.11	TARDBP	blue	0.55623	2.25533e-05
ENSG00000117410.9	ATP6V0B	blue	0.554695	2.40172e-05
ENSG00000087460.19	GNAS	blue	0.554383	2.43252e-05
ENSG00000147862.10	NFIB	blue	0.552674	2.60783e-05
ENSG00000165810.12	BTNL9	blue	0.552469	2.62964e-05
ENSG00000167863.7	ATP5H	blue	0.549499	2.96478e-05
ENSG00000152137.2	HSPB8	blue	0.547577	3.2022e-05
ENSG00000234978.1	RP11-423O2.5	blue	0.545999	3.40996e-05
ENSG00000173436.9	MINOS1	blue	0.545532	3.4738e-05
ENSG00000198892.6	SHISA4	blue	0.544988	3.54955e-05
ENSG00000172667.6	ZMAT3	blue	0.543414	3.77738e-05
ENSG00000119707.9	RBM25	blue	0.542904	3.85409e-05
ENSG00000100906.6	NFKBIA	blue	0.542139	3.97176e-05
ENSG00000175390.8	EIF3F	blue	0.540037	4.31219e-05
ENSG00000053747.11	LAMA3	blue	0.539454	4.41135e-05
ENSG00000169714.12	CNBP	blue	0.538692	4.54402e-05
ENSG00000138081.15	FBXO11	blue	0.536663	4.91521e-05
ENSG00000130164.7	LDLR	blue	0.536289	4.98673e-05
ENSG00000127948.9	POR	blue	0.535539	5.13274e-05
ENSG00000083896.8	YTHDC1	blue	0.534128	5.41823e-05
ENSG00000232774.3	RP11-47I22.3	blue	0.534113	5.42141e-05
ENSG00000112414.10	GPR126	blue	0.530882	6.13132e-05
ENSG00000076108.7	BAZ2A	blue	0.528631	6.67511e-05
ENSG00000067082.10	KLF6	blue	0.528173	6.79104e-05
ENSG00000140836.10	ZFHX3	blue	0.523909	7.96242e-05
ENSG00000241978.5	AKAP2	blue	0.521472	8.7124e-05
ENSG00000163110.10	PDLIM5	blue	0.520481	9.03538e-05
ENSG00000118418.10	HMGN3	blue	0.519789	9.26733e-05
ENSG00000212961.4	HNRNPA1P40	blue	0.51674	0.000103557
ENSG00000078401.6	EDN1	blue	0.516188	0.000105648
ENSG00000104812.10	GYS1	blue	0.515593	0.000107947
ENSG00000134533.2	RERG	blue	0.515104	0.000109869
ENSG00000186439.8	TRDN	blue	0.514987	0.000110334
ENSG00000163541.7	SUCLG1	blue	0.514961	0.000110437
ENSG00000153130.13	SCOC	blue	0.514435	0.000112546
ENSG00000105971.10	CAV2	blue	0.513445	0.000116626
ENSG00000116754.9	SRSF11	blue	0.512806	0.000119328
ENSG00000011405.9	PIK3C2A	blue	0.508227	0.000140425
ENSG00000072163.14	LIMS2	blue	0.507525	0.000143945
ENSG00000164190.12	NIPBL	blue	0.506406	0.000149723
ENSG00000138035.10	PNPT1	blue	0.505883	0.000152496
ENSG00000214194.4	LINC00998	blue	0.503408	0.000166259
ENSG00000178852.11	EFCAB13	blue	0.501648	0.00017672
ENSG00000150995.13	ITPR1	blue	0.499866	0.000187926
ENSG00000116489.8	CAPZA1	blue	0.497978	0.000200504
ENSG00000178104.15	PDE4DIP	blue	0.49603	0.00021427
ENSG00000267607.1	CTD-2369P2.8	blue	0.494973	0.000222098
ENSG00000177879.10	AP3S1	blue	0.492979	0.000237576
ENSG00000111906.13	HDDC2	blue	0.491579	0.000249024
ENSG00000139218.13	SCAF11	blue	0.486841	0.000291574
ENSG00000111011.13	RSRC2	blue	0.486262	0.0002972
ENSG00000133812.10	SBF2	blue	0.484466	0.000315292
ENSG00000060237.12	WNK1	blue	0.481998	0.000341789
ENSG00000196547.10	MAN2A2	blue	0.48148	0.000347594
ENSG00000108518.7	PFN1	blue	0.480719	0.000356301
ENSG00000091428.13	RAPGEF4	blue	0.477898	0.000390289
ENSG00000183520.7	UTP11L	blue	0.475344	0.000423563
ENSG00000010327.6	STAB1	blue	0.475062	0.000427386
ENSG00000196531.6	NACA	blue	0.470663	0.00049128
ENSG00000182670.9	TTC3	blue	0.466072	0.000567055
ENSG00000114353.12	GNAI2	blue	0.463974	0.000605068
ENSG00000174720.11	LARP7	blue	0.461693	0.000648985
ENSG00000135541.16	AHI1	blue	0.461271	0.000657412
ENSG00000057019.11	DCBLD2	blue	0.460726	0.00066845
ENSG00000123562.12	MORF4L2	blue	0.460552	0.000672012
ENSG00000106636.3	YKT6	blue	0.456796	0.000753104
ENSG00000131174.4	COX7B	blue	0.456273	0.000765083
ENSG00000171735.14	CAMTA1	blue	0.45261	0.000853775
ENSG00000132541.6	HRSP12	blue	0.45204	0.000868393
ENSG00000094916.9	CBX5	blue	0.446381	0.00102601
ENSG00000113742.8	CPEB4	blue	0.445854	0.00104194
ENSG00000215301.5	DDX3X	blue	0.444318	0.00108958
ENSG00000187514.10	PTMA	blue	0.443417	0.00111845
ENSG00000196376.6	SLC35F1	blue	0.43921	0.0012624
ENSG00000173933.15	RBM4	blue	0.435645	0.00139714
ENSG00000113504.15	SLC12A7	blue	0.435392	0.00140718
ENSG00000173905.4	GOLIM4	blue	0.434782	0.0014316
ENSG00000168334.8	XIRP1	blue	0.434775	0.00143188
ENSG00000213002.1	AC120194.1	blue	0.428651	0.00169932
ENSG00000267519.2	MIR24-2	blue	0.427674	0.00174585
ENSG00000110367.7	DDX6	blue	0.425662	0.00184531
ENSG00000142687.13	KIAA0319L	blue	0.425577	0.00184962
ENSG00000078114.14	NEBL	blue	0.424851	0.00188682
ENSG00000165805.5	C12orf50	blue	0.423285	0.0019693
ENSG00000104067.12	TJP1	blue	0.422026	0.00203792
ENSG00000241549.4	GUSBP2	blue	0.420527	0.00212235
ENSG00000198791.7	CNOT7	blue	0.420328	0.00213382
ENSG00000127528.5	KLF2	blue	0.415535	0.00242649
ENSG00000196628.9	TCF4	blue	0.414072	0.00252266
ENSG00000197111.11	PCBP2	blue	0.413576	0.00255602
ENSG00000121774.13	KHDRBS1	blue	0.41335	0.00257139
ENSG00000164307.8	ERAP1	blue	0.41242	0.00263528
ENSG00000108788.7	MLX	blue	0.40707	0.00303123
ENSG00000129167.5	TPH1	blue	0.403979	0.00328322
ENSG00000067560.6	RHOA	blue	0.401154	0.00352953
ENSG00000090273.9	NUDC	blue	0.398694	0.00375712
ENSG00000173421.12	CCDC36	blue	0.39705	0.00391625
ENSG00000162458.8	FBLIM1	blue	0.396644	0.00395645
ENSG00000124172.5	ATP5E	blue	0.39399	0.00422842
ENSG00000075413.13	MARK3	blue	0.391423	0.00450697
ENSG00000110717.6	NDUFS8	blue	0.390687	0.00458968
ENSG00000173598.9	NUDT4	blue	0.389697	0.0047032
ENSG00000173210.15	ABLIM3	blue	0.389039	0.00477994
ENSG00000245910.4	SNHG6	blue	0.388057	0.00489649
ENSG00000263919.1	RN7SL686P	blue	0.386173	0.00512722
ENSG00000140990.10	NDUFB10	blue	0.384797	0.00530162
ENSG00000058056.4	USP13	blue	0.375768	0.00658034
ENSG00000170606.9	HSPA4	blue	0.375554	0.00661363
ENSG00000223839.3	FAM95B1	blue	0.373717	0.00690572
ENSG00000144524.13	COPS7B	blue	0.373282	0.00697648
ENSG00000119138.3	KLF9	blue	0.369026	0.007703
ENSG00000229852.2	RP11-398K22.12	blue	0.368174	0.00785613
ENSG00000214145.2	LINC00887	blue	0.364932	0.00846313
ENSG00000186329.5	TMEM212	blue	0.363904	0.0086637
ENSG00000197498.8	RPF2	blue	0.36364	0.00871598
ENSG00000122359.13	ANXA11	blue	0.363539	0.00873602
ENSG00000004776.7	HSPB6	blue	0.358414	0.00980707
ENSG00000213853.5	EMP2	blue	0.358228	0.00984801
ENSG00000179776.13	CDH5	blue	0.351818	0.0113509
ENSG00000264933.1	RN7SL190P	blue	0.34971	0.0118863
ENSG00000159086.10	PAXBP1	blue	0.347899	0.0123638
ENSG00000198815.4	FOXJ3	blue	0.34777	0.0123984
ENSG00000182196.9	ARL6IP4	blue	0.347413	0.0124945
ENSG00000112419.10	PHACTR2	blue	0.346973	0.0126142
ENSG00000262246.1	CORO7	blue	0.346043	0.01287
ENSG00000196914.4	ARHGEF12	blue	0.3446	0.0132756
ENSG00000070601.5	FRMPD1	blue	0.342687	0.0138301
ENSG00000211451.7	GNRHR2	blue	0.338869	0.0149965
ENSG00000137501.12	SYTL2	blue	0.338583	0.0150874
ENSG00000223709.4	TRIM64EP	blue	0.334389	0.0164713
ENSG00000253712.1	RP11-697M17.2	blue	0.333376	0.0168214
ENSG00000167283.3	ATP5L	blue	0.329978	0.0180421
ENSG00000111321.6	LTBR	blue	0.327668	0.0189144
ENSG00000181704.7	YIPF6	blue	0.324793	0.0200497
ENSG00000178229.7	ZNF543	blue	0.323728	0.0204846
ENSG00000148655.10	C10orf11	blue	0.319489	0.0222954
ENSG00000136451.4	VEZF1	blue	0.317241	0.0233089
ENSG00000138495.2	COX17	blue	0.316585	0.0236119
ENSG00000259764.1	RP11-299G20.3	blue	0.31558	0.0240829
ENSG00000116044.11	NFE2L2	blue	0.31316	0.0252487
ENSG00000234631.1	AL162407.1	blue	0.311174	0.0262403
ENSG00000067113.12	PPAP2A	blue	0.309497	0.0271031
ENSG00000249736.1	RP11-83M16.5	blue	0.307157	0.0283463
ENSG00000171858.13	RPS21	blue	0.305679	0.029156
ENSG00000168906.8	MAT2A	blue	0.305476	0.0292685
ENSG00000168234.8	TTC39C	blue	0.304911	0.0295842
ENSG00000164309.10	CMYA5	blue	0.298307	0.0334871
ENSG00000004975.7	DVL2	blue	0.296072	0.0349006
ENSG00000106991.9	ENG	blue	0.282609	0.0444989
ENSG00000108953.12	YWHAE	blue	0.257317	0.0683213
ENSG00000104824.12	HNRNPL	blue	0.224325	0.113529
ENSG00000116473.10	RAP1A	blue	0.0825632	0.564624
ENSG00000137076.14	TLN1	blue	0.0213745	0.88165

## Sheet: Healthy 2 module
Supplementary Data 7. Genes expressed in modules of human nuclei (Healthy 2 module)
Gene	Symbol	Module	kME	Pvalue	Remarks
ENSG00000141027.16	NCOR1	darkblue	0.952993	4.62088e-27	CHD
ENSG00000110066.10	SUV420H1	darkblue	0.93532	9.37216e-24	CHD
ENSG00000005339.8	CREBBP	darkblue	0.823953	1.11555e-13	CHD
ENSG00000196954.8	CASP4	darkblue	0.792226	4.36474e-12	CHD
ENSG00000099250.13	NRP1	darkblue	0.737337	6.80003e-10	CHD
ENSG00000197616.7	MYH6	darkblue	0.734171	8.75674e-10	CHD
ENSG00000073614.7	KDM5A	darkblue	0.686291	2.715e-08	CHD
ENSG00000116560.6	SFPQ	darkblue	0.683137	3.32767e-08	CHD
ENSG00000168036.12	CTNNB1	darkblue	0.648126	2.7204e-07	CHD
ENSG00000134853.7	PDGFRA	darkblue	0.639809	4.31038e-07	CHD
ENSG00000088256.4	GNA11	darkblue	0.621599	1.12698e-06	CHD
ENSG00000133313.10	CNDP2	darkblue	0.514234	0.000113365	CHD
ENSG00000143622.6	RIT1	darkblue	0.495935	0.000214966	CHD
ENSG00000038427.11	VCAN	darkblue	0.489701	0.000265163	CHD
ENSG00000104728.11	ARHGEF10	darkblue	0.45538	0.000785903	CHD
ENSG00000163513.13	TGFBR2	darkblue	0.43978	0.00124196	CHD
ENSG00000169756.12	LIMS1	darkblue	0.387884	0.00491731	CHD
ENSG00000119048.3	UBE2B	darkblue	0.340302	0.0145493	CHD
ENSG00000134571.6	MYBPC3	darkblue	0.57197	1.16193e-05	DCM
ENSG00000035403.12	VCL	darkblue	0.465097	0.000584445	DCM
ENSG00000122367.15	LDB3	darkblue	0.397859	0.00383725	DCM
ENSG00000155657.19	TTN	darkblue	0.392399	0.00439921	DCM
ENSG00000069431.6	ABCC9	darkblue	0.327744	0.0188852	DCM
ENSG00000175084.7	DES	darkblue	0.323888	0.0204186	DCM
ENSG00000118194.14	TNNT2	darkblue	0.316591	0.0236093	DCM
ENSG00000134769.17	DTNA	darkblue	0.781234	1.34508e-11	LVNC
ENSG00000182324.5	KCNJ14	darkblue	0.988214	1.31845e-41
ENSG00000151835.9	SACS	darkblue	0.984398	1.21888e-38
ENSG00000116604.13	MEF2D	darkblue	0.982239	2.84824e-37
ENSG00000221963.5	APOL6	darkblue	0.982175	3.10513e-37
ENSG00000143437.16	ARNT	darkblue	0.981034	1.40309e-36
ENSG00000131115.11	ZNF227	darkblue	0.980888	1.68893e-36
ENSG00000213694.3	S1PR3	darkblue	0.98066	2.25212e-36
ENSG00000198026.6	ZNF335	darkblue	0.979799	6.48382e-36
ENSG00000117479.8	SLC19A2	darkblue	0.979794	6.52583e-36
ENSG00000111252.6	SH2B3	darkblue	0.979689	7.40379e-36
ENSG00000129946.6	SHC2	darkblue	0.978328	3.56758e-35
ENSG00000272216.1	LL22NC03-2H8.5	darkblue	0.97828	3.76625e-35
ENSG00000162889.6	MAPKAPK2	darkblue	0.977668	7.38914e-35
ENSG00000149289.6	ZC3H12C	darkblue	0.977503	8.83495e-35
ENSG00000249852.1	AC145676.2	darkblue	0.977482	9.03129e-35
ENSG00000254300.1	RP11-706J10.1	darkblue	0.977082	1.38369e-34
ENSG00000108854.11	SMURF2	darkblue	0.97685	1.76668e-34
ENSG00000187257.10	RSBN1L	darkblue	0.976698	2.07045e-34
ENSG00000102362.11	SYTL4	darkblue	0.976351	2.96391e-34
ENSG00000189266.7	PNRC2	darkblue	0.975843	4.9591e-34
ENSG00000197702.7	PARVA	darkblue	0.97496	1.18251e-33
ENSG00000124214.15	STAU1	darkblue	0.974776	1.41253e-33
ENSG00000120686.7	UFM1	darkblue	0.974235	2.36067e-33
ENSG00000120256.5	LRP11	darkblue	0.974201	2.43761e-33
ENSG00000243415.2	RP11-274H2.2	darkblue	0.974114	2.644e-33
ENSG00000136709.7	WDR33	darkblue	0.973984	2.98418e-33
ENSG00000111142.9	METAP2	darkblue	0.973755	3.69157e-33
ENSG00000160013.4	PTGIR	darkblue	0.973309	5.54587e-33
ENSG00000260942.1	CAPN10-AS1	darkblue	0.972884	8.13382e-33
ENSG00000131669.5	NINJ1	darkblue	0.972245	1.42789e-32
ENSG00000136840.14	ST6GALNAC4	darkblue	0.971774	2.14467e-32
ENSG00000224356.3	RP11-151A6.4	darkblue	0.971596	2.49803e-32
ENSG00000125735.6	TNFSF14	darkblue	0.971338	3.10695e-32
ENSG00000258498.2	DIO3OS	darkblue	0.971145	3.65557e-32
ENSG00000167112.7	TRUB2	darkblue	0.970338	7.11906e-32
ENSG00000117448.9	AKR1A1	darkblue	0.970216	7.86e-32
ENSG00000084112.10	SSH1	darkblue	0.96998	9.50887e-32
ENSG00000109762.11	SNX25	darkblue	0.969654	1.23479e-31
ENSG00000012223.8	LTF	darkblue	0.968902	2.2291e-31
ENSG00000214114.4	MYCBP	darkblue	0.968046	4.29307e-31
ENSG00000266872.1	RP11-19P22.8	darkblue	0.967981	4.51099e-31
ENSG00000177000.6	MTHFR	darkblue	0.967731	5.4399e-31
ENSG00000272087.1	RP11-379F4.7	darkblue	0.967367	7.13448e-31
ENSG00000165197.4	FIGF	darkblue	0.966788	1.0904e-30
ENSG00000184012.7	TMPRSS2	darkblue	0.966334	1.51215e-30
ENSG00000154415.3	PPP1R3A	darkblue	0.965777	2.24732e-30
ENSG00000139508.10	SLC46A3	darkblue	0.964285	6.2831e-30
ENSG00000044459.10	CNTLN	darkblue	0.964094	7.14149e-30
ENSG00000167332.7	OR51E2	darkblue	0.963147	1.33704e-29
ENSG00000125531.5	C20orf195	darkblue	0.962953	1.51706e-29
ENSG00000128590.4	DNAJB9	darkblue	0.962768	1.71078e-29
ENSG00000163479.9	SSR2	darkblue	0.962261	2.36959e-29
ENSG00000110987.4	BCL7A	darkblue	0.962164	2.52042e-29
ENSG00000197150.8	ABCB8	darkblue	0.961688	3.40343e-29
ENSG00000170365.5	SMAD1	darkblue	0.96133	4.25848e-29
ENSG00000123600.14	METTL8	darkblue	0.961146	4.77246e-29
ENSG00000258818.2	RNASE4	darkblue	0.960967	5.33188e-29
ENSG00000070950.5	RAD18	darkblue	0.960233	8.3443e-29
ENSG00000204427.7	ABHD16A	darkblue	0.960164	8.69708e-29
ENSG00000254081.1	CTD-3025N20.2	darkblue	0.960155	8.74871e-29
ENSG00000174827.9	PDZK1	darkblue	0.959663	1.17508e-28
ENSG00000132466.13	ANKRD17	darkblue	0.959576	1.23688e-28
ENSG00000169223.10	LMAN2	darkblue	0.959061	1.67718e-28
ENSG00000214078.7	CPNE1	darkblue	0.959021	1.7166e-28
ENSG00000198719.7	DLL1	darkblue	0.958987	1.7516e-28
ENSG00000152582.8	SPEF2	darkblue	0.958934	1.80661e-28
ENSG00000256116.1	RP11-783K16.14	darkblue	0.958516	2.30432e-28
ENSG00000260912.1	RP11-363E7.4	darkblue	0.958273	2.6508e-28
ENSG00000183597.11	TANGO2	darkblue	0.958219	2.73559e-28
ENSG00000225241.3	RP11-640M9.2	darkblue	0.958128	2.88245e-28
ENSG00000198783.4	ZNF830	darkblue	0.957834	3.40935e-28
ENSG00000203583.2	AL021707.1	darkblue	0.957795	3.4852e-28
ENSG00000060749.10	QSER1	darkblue	0.957449	4.24061e-28
ENSG00000106628.6	POLD2	darkblue	0.957327	4.54278e-28
ENSG00000162231.9	NXF1	darkblue	0.957033	5.35523e-28
ENSG00000100266.13	PACSIN2	darkblue	0.956131	8.81707e-28
ENSG00000105926.11	MPP6	darkblue	0.956112	8.90973e-28
ENSG00000071205.7	ARHGAP10	darkblue	0.955917	9.91053e-28
ENSG00000224177.2	LINC00570	darkblue	0.955696	1.11776e-27
ENSG00000119041.6	GTF3C3	darkblue	0.955468	1.26392e-27
ENSG00000125247.11	TMTC4	darkblue	0.955359	1.33988e-27
ENSG00000203394.2	RP5-930J4.4	darkblue	0.954774	1.83095e-27
ENSG00000232752.1	RP5-837O21.5	darkblue	0.95441	2.21899e-27
ENSG00000174574.11	AKIRIN1	darkblue	0.953688	3.23377e-27
ENSG00000124784.4	RIOK1	darkblue	0.953582	3.4165e-27
ENSG00000226245.1	ZNF32-AS1	darkblue	0.95337	3.81187e-27
ENSG00000115318.7	LOXL3	darkblue	0.953125	4.32159e-27
ENSG00000124006.10	OBSL1	darkblue	0.953086	4.40675e-27
ENSG00000120008.11	WDR11	darkblue	0.952937	4.7553e-27
ENSG00000153037.8	SRP19	darkblue	0.952056	7.41729e-27
ENSG00000197102.6	DYNC1H1	darkblue	0.951793	8.45213e-27
ENSG00000149428.14	HYOU1	darkblue	0.951666	9.00407e-27
ENSG00000139574.7	NPFF	darkblue	0.951399	1.02704e-26
ENSG00000164323.8	KIAA1430	darkblue	0.951079	1.20183e-26
ENSG00000166965.8	RCCD1	darkblue	0.951017	1.23898e-26
ENSG00000121039.5	RDH10	darkblue	0.950964	1.27168e-26
ENSG00000185122.6	HSF1	darkblue	0.950571	1.53942e-26
ENSG00000172965.10	MIR4435-1HG	darkblue	0.950454	1.62846e-26
ENSG00000065717.10	TLE2	darkblue	0.950102	1.92881e-26
ENSG00000112679.10	DUSP22	darkblue	0.949753	2.2794e-26
ENSG00000156804.3	FBXO32	darkblue	0.949694	2.3442e-26
ENSG00000111361.8	EIF2B1	darkblue	0.949373	2.72965e-26
ENSG00000179168.10	GGN	darkblue	0.949352	2.75592e-26
ENSG00000064313.7	TAF2	darkblue	0.949085	3.12567e-26
ENSG00000115109.9	EPB41L5	darkblue	0.949067	3.15304e-26
ENSG00000103742.7	IGDCC4	darkblue	0.948852	3.48631e-26
ENSG00000144401.10	METTL21A	darkblue	0.948741	3.67219e-26
ENSG00000198000.7	NOL8	darkblue	0.948032	5.09929e-26
ENSG00000267049.1	AC002398.13	darkblue	0.94785	5.54425e-26
ENSG00000146433.8	TMEM181	darkblue	0.947743	5.82152e-26
ENSG00000166347.14	CYB5A	darkblue	0.946726	9.22797e-26
ENSG00000136937.8	NCBP1	darkblue	0.94642	1.05799e-25
ENSG00000130921.3	C12orf65	darkblue	0.946337	1.09751e-25
ENSG00000174446.8	SNAPC5	darkblue	0.946066	1.23791e-25
ENSG00000130726.7	TRIM28	darkblue	0.946033	1.25606e-25
ENSG00000174840.8	PDE12	darkblue	0.945955	1.30047e-25
ENSG00000113407.9	TARS	darkblue	0.945679	1.46812e-25
ENSG00000240230.1	COX19	darkblue	0.945677	1.46997e-25
ENSG00000140682.14	TGFB1I1	darkblue	0.945402	1.65756e-25
ENSG00000186567.8	CEACAM19	darkblue	0.944962	2.00814e-25
ENSG00000114867.15	EIF4G1	darkblue	0.944945	2.02238e-25
ENSG00000136875.8	PRPF4	darkblue	0.944613	2.33433e-25
ENSG00000165494.6	PCF11	darkblue	0.94421	2.77596e-25
ENSG00000149257.9	SERPINH1	darkblue	0.944126	2.87681e-25
ENSG00000160888.6	IER2	darkblue	0.943774	3.34248e-25
ENSG00000132970.8	WASF3	darkblue	0.943729	3.40697e-25
ENSG00000171714.10	ANO5	darkblue	0.943699	3.44949e-25
ENSG00000163131.6	CTSS	darkblue	0.943537	3.6952e-25
ENSG00000257315.1	ZBED6	darkblue	0.943378	3.95101e-25
ENSG00000151461.15	UPF2	darkblue	0.943367	3.96896e-25
ENSG00000268947.1	AD000684.2	darkblue	0.943316	4.0551e-25
ENSG00000158125.5	XDH	darkblue	0.943171	4.31066e-25
ENSG00000167468.12	GPX4	darkblue	0.943121	4.40112e-25
ENSG00000204842.10	ATXN2	darkblue	0.943086	4.46706e-25
ENSG00000144591.13	GMPPA	darkblue	0.943054	4.5257e-25
ENSG00000160191.13	PDE9A	darkblue	0.943052	4.53006e-25
ENSG00000128656.9	CHN1	darkblue	0.942802	5.02801e-25
ENSG00000204642.9	HLA-F	darkblue	0.942254	6.31114e-25
ENSG00000178222.8	RNF212	darkblue	0.942152	6.58397e-25
ENSG00000257884.2	RP11-597A11.4	darkblue	0.942071	6.80553e-25
ENSG00000261824.2	LINC00662	darkblue	0.942055	6.8526e-25
ENSG00000125354.18	2014-09-06	darkblue	0.941688	7.9633e-25
ENSG00000165389.6	SPTSSA	darkblue	0.940873	1.10834e-24
ENSG00000249624.4	AP000295.9	darkblue	0.940625	1.22452e-24
ENSG00000168477.13	TNXB	darkblue	0.94052	1.27696e-24
ENSG00000068028.13	RASSF1	darkblue	0.940474	1.30103e-24
ENSG00000132640.10	BTBD3	darkblue	0.940181	1.46219e-24
ENSG00000198858.5	R3HDM4	darkblue	0.940073	1.52642e-24
ENSG00000160172.6	FAM86C2P	darkblue	0.940051	1.53968e-24
ENSG00000166317.7	SYNPO2L	darkblue	0.94003	1.55278e-24
ENSG00000254690.1	GS1-393G12.12	darkblue	0.939902	1.63355e-24
ENSG00000148840.6	PPRC1	darkblue	0.939694	1.77319e-24
ENSG00000260565.2	ERVK13-1	darkblue	0.939649	1.80498e-24
ENSG00000240429.1	LRRFIP1P1	darkblue	0.938332	3.01723e-24
ENSG00000198931.6	APRT	darkblue	0.938214	3.1571e-24
ENSG00000268802.1	CTD-2587H19.1	darkblue	0.938023	3.3983e-24
ENSG00000106538.5	RARRES2	darkblue	0.937841	3.64327e-24
ENSG00000257146.1	RP11-813P10.1	darkblue	0.937805	3.69346e-24
n344752	n344752	darkblue	0.937591	4.00757e-24
ENSG00000125347.9	IRF1	darkblue	0.937455	4.22104e-24
ENSG00000147576.11	ADHFE1	darkblue	0.937181	4.68383e-24
ENSG00000160563.9	MED27	darkblue	0.936404	6.27189e-24
ENSG00000177181.10	RIMKLA	darkblue	0.936272	6.58951e-24
ENSG00000162961.9	DPY30	darkblue	0.936151	6.89325e-24
ENSG00000256453.1	DND1	darkblue	0.936129	6.94833e-24
ENSG00000198265.7	HELZ	darkblue	0.935931	7.47964e-24
ENSG00000151693.5	ASAP2	darkblue	0.935442	8.96004e-24
ENSG00000178202.8	KDELC2	darkblue	0.935286	9.48725e-24
ENSG00000170832.8	USP32	darkblue	0.935271	9.53948e-24
ENSG00000225485.3	ARHGAP23	darkblue	0.93413	1.44437e-23
ENSG00000118412.8	CASP8AP2	darkblue	0.934118	1.45103e-23
ENSG00000089737.11	DDX24	darkblue	0.93411	1.45502e-23
ENSG00000198301.7	SDAD1	darkblue	0.934105	1.45752e-23
ENSG00000103024.3	NME3	darkblue	0.934044	1.48976e-23
ENSG00000268047.1	AC018766.6	darkblue	0.933615	1.73807e-23
ENSG00000233913.6	CTC-575D19.1	darkblue	0.933548	1.77988e-23
ENSG00000257180.1	RP11-509E10.1	darkblue	0.933477	1.82568e-23
ENSG00000120279.6	MYCT1	darkblue	0.933465	1.83318e-23
ENSG00000135913.6	USP37	darkblue	0.933421	1.86257e-23
ENSG00000118246.9	FASTKD2	darkblue	0.933389	1.88364e-23
ENSG00000167118.6	URM1	darkblue	0.932751	2.36128e-23
ENSG00000107438.4	PDLIM1	darkblue	0.932652	2.44553e-23
ENSG00000239455.1	RP11-561O4.1	darkblue	0.932505	2.57538e-23
ENSG00000179111.4	HES7	darkblue	0.932315	2.75248e-23
ENSG00000166226.8	CCT2	darkblue	0.932142	2.92399e-23
ENSG00000232098.2	CTD-2619J13.14	darkblue	0.931858	3.22879e-23
ENSG00000168394.9	TAP1	darkblue	0.93164	3.48263e-23
ENSG00000144283.17	PKP4	darkblue	0.931609	3.52065e-23
ENSG00000147955.12	SIGMAR1	darkblue	0.931458	3.70983e-23
ENSG00000101084.12	C20orf24	darkblue	0.931385	3.8039e-23
ENSG00000115504.10	EHBP1	darkblue	0.931274	3.95245e-23
ENSG00000134324.7	LPIN1	darkblue	0.931216	4.03214e-23
ENSG00000106397.7	PLOD3	darkblue	0.930771	4.69792e-23
ENSG00000179055.5	OR13D1	darkblue	0.930296	5.52517e-23
ENSG00000079739.11	PGM1	darkblue	0.930194	5.71955e-23
ENSG00000171914.10	TLN2	darkblue	0.93006	5.98586e-23
ENSG00000169604.15	ANTXR1	darkblue	0.929521	7.17788e-23
ENSG00000130312.2	MRPL34	darkblue	0.929212	7.96272e-23
ENSG00000148396.14	SEC16A	darkblue	0.929179	8.0499e-23
ENSG00000205302.2	SNX2	darkblue	0.928223	1.10558e-22
ENSG00000176208.4	ATAD5	darkblue	0.928214	1.10883e-22
ENSG00000114933.11	INO80D	darkblue	0.927946	1.21129e-22
ENSG00000230666.1	CEACAM22P	darkblue	0.927768	1.28407e-22
ENSG00000179743.2	RP11-169K16.9	darkblue	0.927723	1.30286e-22
ENSG00000205403.8	CFI	darkblue	0.92738	1.45744e-22
ENSG00000110429.9	FBXO3	darkblue	0.927148	1.57175e-22
ENSG00000092094.6	OSGEP	darkblue	0.927056	1.6194e-22
ENSG00000188687.11	SLC4A5	darkblue	0.927048	1.62359e-22
ENSG00000126088.8	UROD	darkblue	0.926886	1.71091e-22
ENSG00000169740.9	ZNF32	darkblue	0.926261	2.09192e-22
ENSG00000100227.13	POLDIP3	darkblue	0.925096	3.03015e-22
ENSG00000071994.6	PDCD2	darkblue	0.924999	3.12411e-22
ENSG00000261888.1	AC144831.1	darkblue	0.924601	3.54049e-22
ENSG00000064607.12	SUGP2	darkblue	0.924446	3.71583e-22
ENSG00000222041.6	LINC00152	darkblue	0.9241	4.14026e-22
ENSG00000184178.11	SCFD2	darkblue	0.924096	4.14468e-22
ENSG00000156218.8	ADAMTSL3	darkblue	0.924085	4.15882e-22
ENSG00000269131.1	AC004447.2	darkblue	0.924029	4.23241e-22
ENSG00000144736.9	SHQ1	darkblue	0.923933	4.35992e-22
ENSG00000198382.4	UVRAG	darkblue	0.923535	4.93188e-22
ENSG00000100196.6	KDELR3	darkblue	0.923114	5.6144e-22
ENSG00000137691.8	C11orf70	darkblue	0.922813	6.15562e-22
ENSG00000258663.1	RP11-123M6.2	darkblue	0.921571	8.97255e-22
ENSG00000101082.9	SLA2	darkblue	0.920622	1.1914e-21
ENSG00000136098.12	NEK3	darkblue	0.920148	1.37058e-21
ENSG00000099954.14	CECR2	darkblue	0.919968	1.44555e-21
ENSG00000154122.8	ANKH	darkblue	0.919634	1.59445e-21
ENSG00000072310.12	SREBF1	darkblue	0.919412	1.70166e-21
ENSG00000172803.13	SNX32	darkblue	0.919352	1.73153e-21
ENSG00000166971.12	AKTIP	darkblue	0.919299	1.75864e-21
ENSG00000178252.13	WDR6	darkblue	0.919254	1.782e-21
ENSG00000106477.14	CEP41	darkblue	0.919188	1.81623e-21
ENSG00000214922.5	HLA-F-AS1	darkblue	0.917873	2.65581e-21
ENSG00000162545.5	CAMK2N1	darkblue	0.917275	3.15066e-21
ENSG00000269404.2	SPIB	darkblue	0.917246	3.17649e-21
ENSG00000141252.15	VPS53	darkblue	0.915867	4.68571e-21
ENSG00000005513.9	SOX8	darkblue	0.915722	4.87943e-21
ENSG00000221947.3	XKR9	darkblue	0.914782	6.33348e-21
ENSG00000113643.4	RARS	darkblue	0.914741	6.40544e-21
ENSG00000163872.11	YEATS2	darkblue	0.914189	7.45295e-21
ENSG00000143499.9	SMYD2	darkblue	0.914024	7.79679e-21
ENSG00000251366.1	DBIP2	darkblue	0.913837	8.20575e-21
ENSG00000157107.9	FCHO2	darkblue	0.913416	9.19994e-21
ENSG00000182752.8	PAPPA	darkblue	0.912777	1.09341e-20
ENSG00000008513.10	ST3GAL1	darkblue	0.911909	1.3797e-20
ENSG00000259865.1	RP11-488L18.10	darkblue	0.911108	1.70602e-20
ENSG00000182552.10	RWDD4	darkblue	0.909874	2.35682e-20
ENSG00000185885.11	IFITM1	darkblue	0.909714	2.45695e-20
ENSG00000197965.7	MPZL1	darkblue	0.909177	2.82327e-20
ENSG00000241170.2	RP11-147I3.1	darkblue	0.908966	2.98121e-20
ENSG00000259483.1	RP11-930O11.2	darkblue	0.908907	3.02681e-20
ENSG00000126453.5	BCL2L12	darkblue	0.908469	3.38665e-20
ENSG00000166025.13	AMOTL1	darkblue	0.908389	3.45619e-20
ENSG00000124228.10	DDX27	darkblue	0.908257	3.575e-20
ENSG00000148335.10	NTMT1	darkblue	0.908131	3.69174e-20
ENSG00000088833.13	NSFL1C	darkblue	0.90748	4.35534e-20
ENSG00000173432.6	SAA1	darkblue	0.907296	4.56269e-20
ENSG00000131979.14	GCH1	darkblue	0.906419	5.68728e-20
ENSG00000179091.4	CYC1	darkblue	0.90618	6.0372e-20
ENSG00000116641.11	DOCK7	darkblue	0.90588	6.5056e-20
ENSG00000227671.3	MIR3916	darkblue	0.90491	8.26684e-20
ENSG00000215193.8	PEX26	darkblue	0.904876	8.33765e-20
ENSG00000142347.12	MYO1F	darkblue	0.904808	8.47776e-20
ENSG00000257704.2	PRR24	darkblue	0.904387	9.39959e-20
ENSG00000184787.14	UBE2G2	darkblue	0.904219	9.79312e-20
ENSG00000145632.10	PLK2	darkblue	0.904097	1.00886e-19
ENSG00000103005.7	USB1	darkblue	0.903402	1.19428e-19
ENSG00000197256.6	KANK2	darkblue	0.902742	1.40015e-19
ENSG00000127616.13	SMARCA4	darkblue	0.902578	1.45626e-19
ENSG00000071626.12	DAZAP1	darkblue	0.902513	1.4789e-19
ENSG00000148334.10	PTGES2	darkblue	0.902275	1.56571e-19
ENSG00000163900.6	TMEM41A	darkblue	0.901553	1.85892e-19
ENSG00000130204.8	TOMM40	darkblue	0.901545	1.86272e-19
ENSG00000196648.6	GOLGA6L9	darkblue	0.901015	2.1113e-19
ENSG00000158022.6	TRIM63	darkblue	0.900887	2.17591e-19
ENSG00000025708.8	TYMP	darkblue	0.900546	2.35747e-19
ENSG00000010322.11	NISCH	darkblue	0.899695	2.87525e-19
ENSG00000265624.1	RN7SL166P	darkblue	0.899621	2.92517e-19
ENSG00000163884.3	KLF15	darkblue	0.899504	3.00613e-19
ENSG00000101166.11	SLMO2	darkblue	0.899456	3.03972e-19
ENSG00000129467.9	ADCY4	darkblue	0.899411	3.07139e-19
ENSG00000087302.4	C14orf166	darkblue	0.899228	3.20448e-19
ENSG00000165632.7	TAF3	darkblue	0.899082	3.3144e-19
ENSG00000136271.6	DDX56	darkblue	0.898755	3.57386e-19
ENSG00000156599.6	ZDHHC5	darkblue	0.89863	3.67796e-19
ENSG00000251005.1	RP11-318I4.2	darkblue	0.898423	3.85662e-19
ENSG00000259943.1	RP1-39G22.7	darkblue	0.898122	4.13229e-19
ENSG00000143178.8	TBX19	darkblue	0.897488	4.77405e-19
ENSG00000253116.1	RP11-648L3.2	darkblue	0.8973	4.98271e-19
ENSG00000218682.1	AC010150.1	darkblue	0.897287	4.99789e-19
ENSG00000034693.10	PEX3	darkblue	0.897203	5.09332e-19
ENSG00000115657.8	ABCB6	darkblue	0.896901	5.45326e-19
ENSG00000171603.12	CLSTN1	darkblue	0.896638	5.78702e-19
ENSG00000117318.8	ID3	darkblue	0.896608	5.82584e-19
ENSG00000186918.9	ZNF395	darkblue	0.896398	6.1071e-19
ENSG00000167508.6	MVD	darkblue	0.89629	6.25741e-19
ENSG00000203489.3	HMGB1P39	darkblue	0.896255	6.3072e-19
ENSG00000105676.9	ARMC6	darkblue	0.896081	6.55745e-19
ENSG00000104517.8	UBR5	darkblue	0.894911	8.50769e-19
ENSG00000251323.2	RP11-452H21.4	darkblue	0.894462	9.39391e-19
ENSG00000234773.2	CTD-2666L21.1	darkblue	0.894018	1.03587e-18
ENSG00000152464.10	RPP38	darkblue	0.893498	1.16054e-18
ENSG00000123131.8	PRDX4	darkblue	0.89335	1.19853e-18
ENSG00000183055.5	FAM133CP	darkblue	0.89274	1.36825e-18
ENSG00000033867.12	SLC4A7	darkblue	0.892734	1.37004e-18
ENSG00000145782.8	ATG12	darkblue	0.892052	1.58757e-18
ENSG00000188021.7	UBQLN2	darkblue	0.891864	1.65281e-18
ENSG00000198952.7	SMG5	darkblue	0.891857	1.6553e-18
ENSG00000088448.10	ANKRD10	darkblue	0.891586	1.75423e-18
ENSG00000189079.11	ARID2	darkblue	0.891441	1.80951e-18
ENSG00000120868.9	APAF1	darkblue	0.89132	1.85702e-18
ENSG00000168569.7	TMEM223	darkblue	0.891008	1.98465e-18
ENSG00000112773.11	FAM46A	darkblue	0.890762	2.09134e-18
ENSG00000235423.4	RP11-282O18.3	darkblue	0.890316	2.29855e-18
ENSG00000113522.9	RAD50	darkblue	0.890158	2.37691e-18
ENSG00000156052.6	GNAQ	darkblue	0.889891	2.51458e-18
ENSG00000107554.11	DNMBP	darkblue	0.889271	2.86376e-18
ENSG00000184313.15	MROH7	darkblue	0.889207	2.90256e-18
ENSG00000159335.11	PTMS	darkblue	0.888613	3.28566e-18
ENSG00000105835.7	NAMPT	darkblue	0.887823	3.87024e-18
ENSG00000160058.14	BSDC1	darkblue	0.887741	3.93621e-18
ENSG00000122877.9	EGR2	darkblue	0.887281	4.32746e-18
ENSG00000108823.11	SGCA	darkblue	0.887229	4.37349e-18
ENSG00000112977.11	DAP	darkblue	0.887018	4.56705e-18
ENSG00000253719.2	ATXN7L3B	darkblue	0.886575	5.0006e-18
ENSG00000104886.5	PLEKHJ1	darkblue	0.88648	5.09859e-18
ENSG00000144040.8	SFXN5	darkblue	0.885834	5.81371e-18
ENSG00000124257.6	NEURL2	darkblue	0.88582	5.83026e-18
ENSG00000056097.11	ZFR	darkblue	0.885334	6.43165e-18
ENSG00000272565.1	RP11-485G4.2	darkblue	0.885194	6.6167e-18
ENSG00000260551.1	PWRN2	darkblue	0.885047	6.81546e-18
ENSG00000105656.8	ELL	darkblue	0.884488	7.6238e-18
ENSG00000133193.8	FAM104A	darkblue	0.884204	8.06986e-18
ENSG00000185437.9	SH3BGR	darkblue	0.884003	8.40051e-18
ENSG00000187790.6	FANCM	darkblue	0.883885	8.59947e-18
ENSG00000158417.6	EIF5B	darkblue	0.883855	8.65139e-18
ENSG00000224032.2	EPB41L4A-AS1	darkblue	0.882139	1.21413e-17
ENSG00000119938.8	PPP1R3C	darkblue	0.881923	1.26643e-17
ENSG00000183475.8	ASB7	darkblue	0.881864	1.28122e-17
ENSG00000258959.1	RP11-1017G21.4	darkblue	0.881239	1.44718e-17
ENSG00000078699.17	CBFA2T2	darkblue	0.88115	1.47242e-17
ENSG00000263002.3	ZNF234	darkblue	0.878415	2.48814e-17
ENSG00000102189.12	EEA1	darkblue	0.878369	2.51012e-17
ENSG00000147601.9	TERF1	darkblue	0.878239	2.57252e-17
ENSG00000115816.9	CEBPZ	darkblue	0.878129	2.62661e-17
ENSG00000151276.19	MAGI1	darkblue	0.878037	2.67261e-17
ENSG00000268313.1	AC119673.1	darkblue	0.877971	2.70618e-17
ENSG00000137413.11	TAF8	darkblue	0.877815	2.78722e-17
ENSG00000188124.2	OR2AG2	darkblue	0.877357	3.03824e-17
ENSG00000132256.14	TRIM5	darkblue	0.877178	3.14204e-17
ENSG00000223442.1	AC004041.2	darkblue	0.877138	3.16551e-17
ENSG00000100142.10	POLR2F	darkblue	0.876925	3.29419e-17
ENSG00000131503.16	ANKHD1	darkblue	0.876772	3.39006e-17
ENSG00000136147.12	PHF11	darkblue	0.876557	3.52873e-17
ENSG00000167654.13	ATCAY	darkblue	0.876533	3.54423e-17
ENSG00000172156.3	CCL11	darkblue	0.876521	3.55259e-17
ENSG00000135569.3	TAAR5	darkblue	0.876443	3.60463e-17
ENSG00000132522.11	GPS2	darkblue	0.876074	3.86024e-17
ENSG00000225401.2	TGIF2P1	darkblue	0.876044	3.88177e-17
ENSG00000165525.13	NEMF	darkblue	0.875651	4.17552e-17
ENSG00000156928.4	MALSU1	darkblue	0.874879	4.81446e-17
ENSG00000148120.10	C9orf3	darkblue	0.874844	4.84548e-17
ENSG00000138802.7	SEC24B	darkblue	0.874416	5.24166e-17
ENSG00000158470.5	B4GALT5	darkblue	0.874397	5.25979e-17
ENSG00000081026.14	MAGI3	darkblue	0.874388	5.2681e-17
ENSG00000270055.1	CTD-3092A11.2	darkblue	0.874325	5.32948e-17
ENSG00000123136.10	DDX39A	darkblue	0.874309	5.34518e-17
ENSG00000163565.14	IFI16	darkblue	0.873589	6.09451e-17
ENSG00000173230.11	GOLGB1	darkblue	0.873398	6.31023e-17
ENSG00000165124.13	SVEP1	darkblue	0.873223	6.51409e-17
ENSG00000090013.5	BLVRB	darkblue	0.873117	6.63995e-17
ENSG00000132024.13	CC2D1A	darkblue	0.872632	7.24766e-17
ENSG00000239672.3	NME1	darkblue	0.871879	8.29901e-17
ENSG00000239291.1	RP5-867C24.1	darkblue	0.871878	8.30007e-17
ENSG00000143761.9	ARF1	darkblue	0.871689	8.58679e-17
ENSG00000115963.9	RND3	darkblue	0.871007	9.69797e-17
ENSG00000160190.9	SLC37A1	darkblue	0.870958	9.7819e-17
ENSG00000112739.12	PRPF4B	darkblue	0.870876	9.92545e-17
ENSG00000240322.2	RN7SL481P	darkblue	0.870725	1.01955e-16
ENSG00000207067.1	SNORA72	darkblue	0.870344	1.09086e-16
ENSG00000183762.8	KREMEN1	darkblue	0.870207	1.11762e-16
ENSG00000143870.8	PDIA6	darkblue	0.87019	1.12091e-16
ENSG00000169379.11	ARL13B	darkblue	0.869945	1.17054e-16
ENSG00000172123.8	SLFN12	darkblue	0.869904	1.17891e-16
ENSG00000143436.6	MRPL9	darkblue	0.869661	1.23062e-16
ENSG00000076685.14	NT5C2	darkblue	0.869392	1.2901e-16
ENSG00000167779.3	IGFBP6	darkblue	0.869359	1.29751e-16
ENSG00000229014.3	RPL30P13	darkblue	0.868831	1.42336e-16
ENSG00000166197.12	NOLC1	darkblue	0.868662	1.46584e-16
ENSG00000171490.8	RSL1D1	darkblue	0.868012	1.64154e-16
ENSG00000139116.13	KIF21A	darkblue	0.867493	1.79599e-16
ENSG00000153048.6	CARHSP1	darkblue	0.867074	1.93071e-16
ENSG00000147789.11	ZNF7	darkblue	0.866463	2.14436e-16
ENSG00000157214.9	STEAP2	darkblue	0.865906	2.35886e-16
ENSG00000108691.5	CCL2	darkblue	0.865792	2.40517e-16
ENSG00000163661.3	PTX3	darkblue	0.865764	2.41651e-16
ENSG00000152377.8	SPOCK1	darkblue	0.864931	2.78398e-16
ENSG00000160439.11	RDH13	darkblue	0.862769	4.00245e-16
ENSG00000090006.13	LTBP4	darkblue	0.862632	4.09498e-16
ENSG00000174243.5	DDX23	darkblue	0.862277	4.34352e-16
ENSG00000032742.13	IFT88	darkblue	0.862216	4.38775e-16
ENSG00000198453.8	ZNF568	darkblue	0.861744	4.74399e-16
ENSG00000170485.12	NPAS2	darkblue	0.861589	4.86668e-16
ENSG00000128335.9	APOL2	darkblue	0.861171	5.21368e-16
ENSG00000101294.12	HM13	darkblue	0.860092	6.22135e-16
ENSG00000130589.12	HELZ2	darkblue	0.860047	6.2671e-16
ENSG00000144061.8	NPHP1	darkblue	0.859292	7.08497e-16
ENSG00000113657.8	DPYSL3	darkblue	0.857405	9.59851e-16
ENSG00000135048.9	TMEM2	darkblue	0.857377	9.64193e-16
ENSG00000239486.1	RP11-163E9.1	darkblue	0.857349	9.6845e-16
ENSG00000204569.5	PPP1R10	darkblue	0.857324	9.72343e-16
ENSG00000260423.1	RP13-735L24.1	darkblue	0.857189	9.93488e-16
ENSG00000188070.8	C11orf95	darkblue	0.857071	1.01238e-15
ENSG00000257151.1	PWAR6	darkblue	0.856731	1.0686e-15
ENSG00000137338.4	PGBD1	darkblue	0.856669	1.07926e-15
ENSG00000226216.1	RPS12P5	darkblue	0.856236	1.15591e-15
ENSG00000115183.9	TANC1	darkblue	0.856052	1.19007e-15
ENSG00000055211.8	GINM1	darkblue	0.855162	1.36933e-15
ENSG00000163154.5	TNFAIP8L2	darkblue	0.854857	1.43643e-15
ENSG00000181915.3	ADO	darkblue	0.854732	1.46478e-15
ENSG00000171681.8	ATF7IP	darkblue	0.85395	1.65497e-15
ENSG00000106244.8	PDAP1	darkblue	0.853738	1.71044e-15
ENSG00000166192.10	SENP8	darkblue	0.853423	1.79612e-15
ENSG00000182973.14	CNOT10	darkblue	0.851977	2.24478e-15
ENSG00000111641.6	NOP2	darkblue	0.851805	2.30462e-15
ENSG00000128923.6	FAM63B	darkblue	0.851556	2.39436e-15
ENSG00000165997.4	ARL5B	darkblue	0.850568	2.78345e-15
ENSG00000173041.7	ZNF680	darkblue	0.850498	2.81296e-15
ENSG00000260558.1	RP11-63M22.1	darkblue	0.850151	2.96475e-15
ENSG00000252531.1	SNORA73	darkblue	0.850015	3.02648e-15
ENSG00000174197.12	MGA	darkblue	0.848372	3.87479e-15
ENSG00000139697.7	SBNO1	darkblue	0.84667	4.98891e-15
ENSG00000122490.14	PQLC1	darkblue	0.846583	5.05376e-15
ENSG00000113163.11	COL4A3BP	darkblue	0.846159	5.37939e-15
ENSG00000172262.7	ZNF131	darkblue	0.8457	5.75471e-15
ENSG00000254501.1	AP003068.9	darkblue	0.845057	6.32218e-15
ENSG00000104695.8	PPP2CB	darkblue	0.844798	6.56492e-15
ENSG00000083168.5	KAT6A	darkblue	0.844221	7.14019e-15
ENSG00000108292.12	MLLT6	darkblue	0.844084	7.28297e-15
ENSG00000122591.7	FAM126A	darkblue	0.844083	7.2846e-15
ENSG00000160408.10	ST6GALNAC6	darkblue	0.844068	7.30049e-15
ENSG00000068308.9	OTUD5	darkblue	0.843993	7.37955e-15
ENSG00000083535.11	PIBF1	darkblue	0.843746	7.64836e-15
ENSG00000214548.10	MEG3	darkblue	0.843329	8.12306e-15
ENSG00000150347.10	ARID5B	darkblue	0.843179	8.30125e-15
ENSG00000244115.1	DNAJC25-GNG10	darkblue	0.842426	9.24932e-15
ENSG00000100410.3	PHF5A	darkblue	0.841391	1.07218e-14
ENSG00000170632.9	ARMC10	darkblue	0.84043	1.22872e-14
ENSG00000232018.4	AL132709.8	darkblue	0.840124	1.28307e-14
ENSG00000200534.1	SNORA33	darkblue	0.839227	1.45551e-14
ENSG00000130600.11	H19	darkblue	0.838098	1.70404e-14
ENSG00000055130.11	CUL1	darkblue	0.837658	1.81143e-14
ENSG00000094963.9	FMO2	darkblue	0.837144	1.94512e-14
ENSG00000155561.10	NUP205	darkblue	0.836008	2.27459e-14
ENSG00000138293.15	NCOA4	darkblue	0.83539	2.47531e-14
ENSG00000100897.13	DCAF11	darkblue	0.835151	2.55742e-14
ENSG00000176485.6	PLA2G16	darkblue	0.833742	3.09655e-14
ENSG00000173068.13	BNC2	darkblue	0.833148	3.35501e-14
ENSG00000169908.6	TM4SF1	darkblue	0.832803	3.51409e-14
ENSG00000132300.14	PTCD3	darkblue	0.8321	3.86158e-14
ENSG00000263136.2	PAGR1	darkblue	0.831706	4.06972e-14
ENSG00000154133.10	ROBO4	darkblue	0.831546	4.15745e-14
ENSG00000157617.12	C2CD2	darkblue	0.831276	4.30974e-14
ENSG00000047621.7	C12orf4	darkblue	0.831099	4.41224e-14
ENSG00000166012.10	TAF1D	darkblue	0.830996	4.47333e-14
ENSG00000123104.7	ITPR2	darkblue	0.830874	4.54577e-14
ENSG00000251230.1	RP11-701P16.5	darkblue	0.830837	4.56816e-14
ENSG00000113916.13	BCL6	darkblue	0.8308	4.59112e-14
ENSG00000257408.1	RP11-645C24.4	darkblue	0.830127	5.01824e-14
ENSG00000125966.8	MMP24	darkblue	0.829086	5.75498e-14
ENSG00000109220.6	CHIC2	darkblue	0.828553	6.17059e-14
ENSG00000224067.2	RP11-430K21.2	darkblue	0.828052	6.5869e-14
ENSG00000160352.11	ZNF714	darkblue	0.827409	7.16084e-14
ENSG00000136936.6	XPA	darkblue	0.827066	7.48624e-14
ENSG00000183011.9	LSMD1	darkblue	0.826906	7.64291e-14
ENSG00000004534.10	RBM6	darkblue	0.826629	7.92163e-14
ENSG00000085365.13	SCAMP1	darkblue	0.826333	8.22975e-14
ENSG00000004897.7	CDC27	darkblue	0.825506	9.1523e-14
ENSG00000159363.13	ATP13A2	darkblue	0.824693	1.01539e-13
ENSG00000271778.1	RP11-379F4.8	darkblue	0.824554	1.03355e-13
ENSG00000126870.11	WDR60	darkblue	0.823189	1.2289e-13
ENSG00000078596.6	ITM2A	darkblue	0.821635	1.494e-13
ENSG00000165416.10	SUGT1	darkblue	0.821124	1.59228e-13
ENSG00000121716.14	PILRB	darkblue	0.820795	1.65898e-13
ENSG00000069812.7	HES2	darkblue	0.820645	1.69025e-13
ENSG00000123268.4	ATF1	darkblue	0.820455	1.73045e-13
ENSG00000087365.10	SF3B2	darkblue	0.819467	1.95561e-13
ENSG00000165030.3	NFIL3	darkblue	0.819427	1.96527e-13
ENSG00000148935.6	GAS2	darkblue	0.817931	2.36179e-13
ENSG00000101546.8	RBFA	darkblue	0.81673	2.73369e-13
ENSG00000134287.5	ARF3	darkblue	0.816188	2.91917e-13
ENSG00000105755.3	ETHE1	darkblue	0.815018	3.36113e-13
ENSG00000123124.9	WWP1	darkblue	0.814914	3.40348e-13
ENSG00000146414.11	SHPRH	darkblue	0.814012	3.79179e-13
ENSG00000105609.12	LILRB5	darkblue	0.813922	3.83263e-13
ENSG00000101605.8	MYOM1	darkblue	0.813909	3.83849e-13
ENSG00000135185.7	TMEM243	darkblue	0.813754	3.90989e-13
ENSG00000151208.12	DLG5	darkblue	0.813466	4.04677e-13
ENSG00000250479.4	CHCHD10	darkblue	0.813397	4.07992e-13
ENSG00000197535.10	MYO5A	darkblue	0.813289	4.13261e-13
ENSG00000197586.8	ENTPD6	darkblue	0.810772	5.56138e-13
ENSG00000143257.7	NR1I3	darkblue	0.809756	6.26192e-13
ENSG00000104980.3	TIMM44	darkblue	0.808271	7.43788e-13
ENSG00000100106.15	TRIOBP	darkblue	0.808228	7.47485e-13
ENSG00000117519.11	CNN3	darkblue	0.806851	8.75651e-13
ENSG00000114480.8	GBE1	darkblue	0.806553	9.06017e-13
ENSG00000136048.9	DRAM1	darkblue	0.806355	9.26774e-13
ENSG00000260336.1	RP11-395B7.7	darkblue	0.805443	1.02812e-12
ENSG00000136448.7	NMT1	darkblue	0.804499	1.14411e-12
ENSG00000160194.13	NDUFV3	darkblue	0.804079	1.19957e-12
ENSG00000175662.13	TOM1L2	darkblue	0.803638	1.26059e-12
ENSG00000205937.7	RNPS1	darkblue	0.803347	1.30249e-12
ENSG00000068366.15	ACSL4	darkblue	0.80209	1.49897e-12
ENSG00000100109.12	TFIP11	darkblue	0.801824	1.5439e-12
ENSG00000243678.7	NME1-NME2	darkblue	0.801799	1.54827e-12
ENSG00000141367.7	CLTC	darkblue	0.80123	1.64914e-12
ENSG00000119403.9	PHF19	darkblue	0.801142	1.66531e-12
ENSG00000152818.14	UTRN	darkblue	0.801142	1.66543e-12
ENSG00000239900.7	ADSL	darkblue	0.801094	1.67423e-12
ENSG00000115866.6	DARS	darkblue	0.801027	1.68676e-12
ENSG00000206417.4	H1FX-AS1	darkblue	0.800673	1.75402e-12
ENSG00000257270.1	RP11-521B24.5	darkblue	0.800606	1.76707e-12
ENSG00000107863.12	ARHGAP21	darkblue	0.79962	1.96986e-12
ENSG00000259782.2	CTD-2270L9.2	darkblue	0.798683	2.18262e-12
ENSG00000176978.9	DPP7	darkblue	0.797983	2.35596e-12
ENSG00000244754.4	N4BP2L2	darkblue	0.797922	2.37147e-12
ENSG00000062716.6	VMP1	darkblue	0.797711	2.42668e-12
ENSG00000140406.2	MESDC1	darkblue	0.797542	2.47153e-12
ENSG00000120509.6	PDZD11	darkblue	0.797185	2.56903e-12
ENSG00000166927.8	MS4A7	darkblue	0.797142	2.58115e-12
ENSG00000154930.10	ACSS1	darkblue	0.797036	2.61078e-12
ENSG00000176597.7	B3GNT5	darkblue	0.796782	2.68369e-12
ENSG00000187479.4	C11orf96	darkblue	0.79663	2.72806e-12
ENSG00000173327.3	MAP3K11	darkblue	0.795051	3.23293e-12
ENSG00000161203.9	AP2M1	darkblue	0.793942	3.63923e-12
ENSG00000120158.7	RCL1	darkblue	0.793623	3.76494e-12
ENSG00000109610.5	SOD3	darkblue	0.793606	3.77187e-12
ENSG00000164414.12	SLC35A1	darkblue	0.792368	4.29988e-12
ENSG00000136731.8	UGGT1	darkblue	0.792323	4.32037e-12
ENSG00000137474.15	MYO7A	darkblue	0.791136	4.89461e-12
ENSG00000231160.5	RP11-617D20.1	darkblue	0.791058	4.93477e-12
ENSG00000173193.9	PARP14	darkblue	0.791015	4.95731e-12
ENSG00000115520.4	COQ10B	darkblue	0.790847	5.04501e-12
ENSG00000149499.7	EML3	darkblue	0.790398	5.28756e-12
ENSG00000196653.7	ZNF502	darkblue	0.790218	5.38783e-12
ENSG00000170035.11	UBE2E3	darkblue	0.789662	5.70898e-12
ENSG00000153207.10	AHCTF1	darkblue	0.789335	5.90635e-12
ENSG00000129351.13	ILF3	darkblue	0.78895	6.147e-12
ENSG00000185432.10	METTL7A	darkblue	0.787525	7.1206e-12
ENSG00000144824.15	PHLDB2	darkblue	0.78694	7.56088e-12
ENSG00000198467.9	TPM2	darkblue	0.786025	8.30204e-12
ENSG00000059758.3	CDK17	darkblue	0.785812	8.48437e-12
ENSG00000203364.2	RP11-370F5.4	darkblue	0.784775	9.42701e-12
ENSG00000184154.8	LRTOMT	darkblue	0.784665	9.53266e-12
ENSG00000160213.5	CSTB	darkblue	0.784436	9.7567e-12
ENSG00000135047.10	CTSL	darkblue	0.784274	9.91779e-12
ENSG00000268302.1	AL035252.1	darkblue	0.784069	1.01247e-11
ENSG00000183798.4	EMILIN3	darkblue	0.783953	1.02444e-11
ENSG00000084676.11	NCOA1	darkblue	0.783599	1.06165e-11
ENSG00000100567.8	PSMA3	darkblue	0.783506	1.07157e-11
ENSG00000196843.11	ARID5A	darkblue	0.782344	1.20403e-11
ENSG00000136813.10	KIAA0368	darkblue	0.781729	1.28037e-11
ENSG00000135164.14	DMTF1	darkblue	0.781018	1.3742e-11
ENSG00000005007.8	UPF1	darkblue	0.780366	1.46606e-11
ENSG00000133872.9	TMEM66	darkblue	0.779066	1.66665e-11
ENSG00000157349.11	DDX19B	darkblue	0.778408	1.77774e-11
ENSG00000165102.10	HGSNAT	darkblue	0.776927	2.05434e-11
ENSG00000100941.4	PNN	darkblue	0.776596	2.12148e-11
ENSG00000148175.8	STOM	darkblue	0.775819	2.2874e-11
ENSG00000122779.12	TRIM24	darkblue	0.775088	2.45457e-11
ENSG00000166783.15	KIAA0430	darkblue	0.774665	2.55651e-11
ENSG00000126391.9	FRMD8	darkblue	0.77316	2.95289e-11
ENSG00000135698.5	MPHOSPH6	darkblue	0.773153	2.95503e-11
ENSG00000156502.9	SUPV3L1	darkblue	0.772289	3.20825e-11
ENSG00000197081.8	IGF2R	darkblue	0.771729	3.38335e-11
ENSG00000035928.10	RFC1	darkblue	0.771585	3.4295e-11
ENSG00000129460.11	NGDN	darkblue	0.769692	4.09914e-11
ENSG00000135899.12	SP110	darkblue	0.769343	4.23533e-11
ENSG00000159210.5	SNF8	darkblue	0.768853	4.43376e-11
ENSG00000204574.8	ABCF1	darkblue	0.768722	4.48837e-11
ENSG00000205336.7	GPR56	darkblue	0.766636	5.44708e-11
ENSG00000134986.9	NREP	darkblue	0.76418	6.82439e-11
ENSG00000169508.6	GPR183	darkblue	0.763361	7.35277e-11
ENSG00000115380.14	EFEMP1	darkblue	0.762837	7.71112e-11
ENSG00000150776.13	C11orf57	darkblue	0.76164	8.59242e-11
ENSG00000072134.11	EPN2	darkblue	0.761242	8.90569e-11
ENSG00000107281.5	NPDC1	darkblue	0.760719	9.33399e-11
ENSG00000214559.3	RP11-323J4.1	darkblue	0.760393	9.61063e-11
ENSG00000153250.13	RBMS1	darkblue	0.758595	1.12816e-10
ENSG00000166780.6	C16orf45	darkblue	0.758407	1.14716e-10
ENSG00000163714.13	U2SURP	darkblue	0.757844	1.20581e-10
ENSG00000108262.11	GIT1	darkblue	0.7575	1.24311e-10
ENSG00000126653.11	NSRP1	darkblue	0.757005	1.29858e-10
ENSG00000065613.9	SLK	darkblue	0.756799	1.32229e-10
ENSG00000204237.4	OXLD1	darkblue	0.756108	1.40508e-10
ENSG00000086200.12	IPO11	darkblue	0.755983	1.42064e-10
ENSG00000081923.6	ATP8B1	darkblue	0.755815	1.44169e-10
ENSG00000090863.7	GLG1	darkblue	0.753901	1.7036e-10
ENSG00000074416.9	MGLL	darkblue	0.752799	1.87426e-10
ENSG00000102580.10	DNAJC3	darkblue	0.752565	1.91254e-10
ENSG00000198959.7	TGM2	darkblue	0.752473	1.92764e-10
ENSG00000111450.9	STX2	darkblue	0.752245	1.96598e-10
ENSG00000143549.15	TPM3	darkblue	0.751701	2.06022e-10
ENSG00000109320.7	NFKB1	darkblue	0.751369	2.11966e-10
ENSG00000162222.9	TTC9C	darkblue	0.751111	2.1671e-10
ENSG00000197321.10	SVIL	darkblue	0.750797	2.22621e-10
ENSG00000154175.12	ABI3BP	darkblue	0.750334	2.31602e-10
ENSG00000114125.9	RNF7	darkblue	0.75019	2.34464e-10
ENSG00000147454.9	SLC25A37	darkblue	0.749561	2.47374e-10
ENSG00000173542.4	MOB1B	darkblue	0.747619	2.91594e-10
ENSG00000156642.12	NPTN	darkblue	0.744576	3.76211e-10
ENSG00000157110.11	RBPMS	darkblue	0.743631	4.06888e-10
ENSG00000129515.14	SNX6	darkblue	0.74323	4.20586e-10
ENSG00000118873.11	RAB3GAP2	darkblue	0.741753	4.74996e-10
ENSG00000173511.5	VEGFB	darkblue	0.741297	4.93071e-10
ENSG00000141644.13	MBD1	darkblue	0.741024	5.04223e-10
ENSG00000228492.2	RAB11FIP1P1	darkblue	0.740027	5.46952e-10
ENSG00000163050.12	ADCK3	darkblue	0.739205	5.84773e-10
ENSG00000161835.6	GRASP	darkblue	0.739144	5.87668e-10
ENSG00000142188.12	TMEM50B	darkblue	0.738348	6.26791e-10
ENSG00000241295.1	ZBTB20-AS2	darkblue	0.736576	7.2287e-10
ENSG00000258232.2	RP11-161H23.5	darkblue	0.736499	7.27341e-10
ENSG00000083844.6	ZNF264	darkblue	0.736347	7.36233e-10
ENSG00000067248.5	DHX29	darkblue	0.735789	7.69863e-10
ENSG00000171148.9	TADA3	darkblue	0.735595	7.81873e-10
ENSG00000264501.1	RN7SL731P	darkblue	0.735561	7.8398e-10
ENSG00000007341.14	ST7L	darkblue	0.734836	8.30569e-10
ENSG00000116251.5	RPL22	darkblue	0.734519	8.51762e-10
ENSG00000272544.1	CTA-357J21.1	darkblue	0.734322	8.65214e-10
ENSG00000103034.10	NDRG4	darkblue	0.734169	8.75762e-10
ENSG00000159140.13	SON	darkblue	0.733354	9.34155e-10
ENSG00000196743.4	GM2A	darkblue	0.732557	9.94744e-10
ENSG00000258643.1	BCL2L2-PABPN1	darkblue	0.73242	1.00554e-09
ENSG00000125730.12	C3	darkblue	0.732378	1.00885e-09
ENSG00000215158.5	RP11-1023L17.1	darkblue	0.731912	1.04649e-09
ENSG00000113712.12	CSNK1A1	darkblue	0.731561	1.07576e-09
ENSG00000185787.10	MORF4L1	darkblue	0.730024	1.21297e-09
ENSG00000004779.5	NDUFAB1	darkblue	0.729993	1.21591e-09
ENSG00000005483.15	KMT2E	darkblue	0.729676	1.24627e-09
ENSG00000114857.13	NKTR	darkblue	0.729266	1.28658e-09
ENSG00000140105.13	WARS	darkblue	0.728731	1.34106e-09
ENSG00000251011.1	RP11-402L6.1	darkblue	0.727123	1.51826e-09
ENSG00000122257.14	RBBP6	darkblue	0.726974	1.53564e-09
ENSG00000227097.4	RP11-742N3.1	darkblue	0.725452	1.72548e-09
ENSG00000048405.5	ZNF800	darkblue	0.724719	1.82464e-09
ENSG00000148498.11	PARD3	darkblue	0.724699	1.82747e-09
ENSG00000104518.6	GSDMD	darkblue	0.724057	1.91873e-09
ENSG00000182568.12	SATB1	darkblue	0.723443	2.01017e-09
ENSG00000079435.5	LIPE	darkblue	0.722858	2.10091e-09
ENSG00000175470.14	PPP2R2D	darkblue	0.722045	2.23364e-09
ENSG00000149131.11	SERPING1	darkblue	0.722012	2.2393e-09
ENSG00000115738.5	ID2	darkblue	0.72116	2.38718e-09
ENSG00000101596.10	SMCHD1	darkblue	0.719591	2.68372e-09
ENSG00000178449.4	COX14	darkblue	0.718429	2.92565e-09
ENSG00000139636.11	LMBR1L	darkblue	0.718237	2.96737e-09
ENSG00000162600.7	OMA1	darkblue	0.718051	3.00849e-09
ENSG00000153815.12	CMIP	darkblue	0.717865	3.05011e-09
ENSG00000100836.6	PABPN1	darkblue	0.717666	3.09524e-09
ENSG00000100883.7	SRP54	darkblue	0.717073	3.23362e-09
ENSG00000168003.12	SLC3A2	darkblue	0.716037	3.48937e-09
ENSG00000100519.7	PSMC6	darkblue	0.713191	4.29348e-09
ENSG00000107562.12	CXCL12	darkblue	0.712938	4.37269e-09
ENSG00000151726.9	ACSL1	darkblue	0.711549	4.83371e-09
ENSG00000255717.2	SNHG1	darkblue	0.710068	5.37527e-09
ENSG00000214456.4	PLIN5	darkblue	0.709872	5.45113e-09
ENSG00000138101.14	DTNB	darkblue	0.70873	5.91288e-09
ENSG00000172757.8	CFL1	darkblue	0.708252	6.11742e-09
ENSG00000058272.11	PPP1R12A	darkblue	0.707025	6.67229e-09
ENSG00000011009.6	LYPLA2	darkblue	0.706768	6.79416e-09
ENSG00000119013.4	NDUFB3	darkblue	0.705572	7.39059e-09
ENSG00000145734.14	BDP1	darkblue	0.704624	7.89791e-09
ENSG00000164754.8	RAD21	darkblue	0.704426	8.00775e-09
ENSG00000146278.10	PNRC1	darkblue	0.701691	9.68233e-09
ENSG00000160710.11	ADAR	darkblue	0.701546	9.78004e-09
ENSG00000172239.9	PAIP1	darkblue	0.701443	9.84948e-09
ENSG00000123610.3	TNFAIP6	darkblue	0.701127	1.00666e-08
ENSG00000060339.9	CCAR1	darkblue	0.700813	1.02866e-08
ENSG00000146247.13	PHIP	darkblue	0.7004	1.05829e-08
ENSG00000108883.8	EFTUD2	darkblue	0.699744	1.10698e-08
ENSG00000143546.5	S100A8	darkblue	0.6984	1.21344e-08
ENSG00000170144.14	HNRNPA3	darkblue	0.696781	1.35449e-08
ENSG00000130513.6	GDF15	darkblue	0.696182	1.41046e-08
ENSG00000143545.4	RAB13	darkblue	0.695459	1.48091e-08
ENSG00000104904.8	OAZ1	darkblue	0.694784	1.54968e-08
ENSG00000114316.8	USP4	darkblue	0.693738	1.66223e-08
ENSG00000143183.12	TMCO1	darkblue	0.693648	1.67222e-08
ENSG00000232112.3	TMA7	darkblue	0.693363	1.70444e-08
ENSG00000241468.3	ATP5J2	darkblue	0.689741	2.16696e-08
ENSG00000221968.4	FADS3	darkblue	0.688889	2.29172e-08
ENSG00000137494.9	ANKRD42	darkblue	0.6875	2.50966e-08
ENSG00000187109.9	NAP1L1	darkblue	0.687366	2.53159e-08
ENSG00000231925.7	TAPBP	darkblue	0.686655	2.65153e-08
ENSG00000256618.1	MTRNR2L1	darkblue	0.685839	2.79569e-08
ENSG00000111684.6	LPCAT3	darkblue	0.685533	2.85166e-08
ENSG00000072364.8	AFF4	darkblue	0.683942	3.16006e-08
ENSG00000237125.4	HAND2-AS1	darkblue	0.683868	3.17515e-08
ENSG00000175899.10	A2M	darkblue	0.681987	3.58167e-08
ENSG00000137801.9	THBS1	darkblue	0.681536	3.68626e-08
ENSG00000196405.8	EVL	darkblue	0.681429	3.71133e-08
ENSG00000113558.14	SKP1	darkblue	0.681387	3.72139e-08
ENSG00000253709.1	IGHV1-14	darkblue	0.680693	3.88925e-08
ENSG00000266340.1	RP11-848P1.4	darkblue	0.680558	3.92277e-08
ENSG00000220848.4	RPS18P9	darkblue	0.679238	4.26464e-08
ENSG00000148053.11	NTRK2	darkblue	0.67831	4.52152e-08
ENSG00000171867.12	PRNP	darkblue	0.676082	5.19892e-08
ENSG00000171634.12	BPTF	darkblue	0.675598	5.35804e-08
ENSG00000184277.8	TM2D3	darkblue	0.675572	5.36682e-08
ENSG00000158710.10	TAGLN2	darkblue	0.673983	5.9233e-08
ENSG00000157796.13	WDR19	darkblue	0.673063	6.26936e-08
ENSG00000114670.9	NEK11	darkblue	0.672813	6.36691e-08
ENSG00000168734.9	PKIG	darkblue	0.672624	6.44135e-08
ENSG00000108961.9	RANGRF	darkblue	0.672013	6.68798e-08
ENSG00000125733.13	TRIP10	darkblue	0.671831	6.76336e-08
ENSG00000198252.7	STYX	darkblue	0.670773	7.21601e-08
ENSG00000166405.10	RIC3	darkblue	0.670709	7.24437e-08
ENSG00000154153.9	FAM134B	darkblue	0.670674	7.25957e-08
ENSG00000160953.10	MUM1	darkblue	0.670089	7.52366e-08
ENSG00000163171.6	CDC42EP3	darkblue	0.669836	7.64069e-08
ENSG00000105401.2	CDC37	darkblue	0.669028	8.02533e-08
ENSG00000112245.6	PTP4A1	darkblue	0.668565	8.25379e-08
ENSG00000003402.15	CFLAR	darkblue	0.668172	8.45275e-08
ENSG00000138061.7	CYP1B1	darkblue	0.667789	8.65099e-08
ENSG00000079102.12	RUNX1T1	darkblue	0.667328	8.89496e-08
ENSG00000254568.1	RP11-664I21.5	darkblue	0.667149	8.99183e-08
ENSG00000144381.12	HSPD1	darkblue	0.667108	9.01374e-08
ENSG00000019186.5	CYP24A1	darkblue	0.666867	9.14571e-08
ENSG00000159459.7	UBR1	darkblue	0.666266	9.48268e-08
ENSG00000215513.7	PI4KAP1	darkblue	0.665828	9.73512e-08
ENSG00000171456.12	ASXL1	darkblue	0.665637	9.8472e-08
ENSG00000123505.10	AMD1	darkblue	0.664788	1.03609e-07
ENSG00000182979.13	MTA1	darkblue	0.662684	1.1743e-07
ENSG00000133226.12	SRRM1	darkblue	0.661279	1.27602e-07
ENSG00000132840.5	BHMT2	darkblue	0.66064	1.32498e-07
ENSG00000172403.6	SYNPO2	darkblue	0.659667	1.40288e-07
ENSG00000067955.9	CBFB	darkblue	0.65853	1.49931e-07
ENSG00000127954.8	STEAP4	darkblue	0.657942	1.55164e-07
ENSG00000049618.17	ARID1B	darkblue	0.657071	1.63222e-07
ENSG00000067182.3	TNFRSF1A	darkblue	0.656636	1.67398e-07
ENSG00000145494.7	NDUFS6	darkblue	0.656528	1.6845e-07
ENSG00000129472.8	RAB2B	darkblue	0.656486	1.68854e-07
ENSG00000167244.13	IGF2	darkblue	0.656282	1.70869e-07
ENSG00000109270.8	LAMTOR3	darkblue	0.656277	1.70913e-07
ENSG00000092964.12	DPYSL2	darkblue	0.655917	1.74507e-07
ENSG00000156030.8	ELMSAN1	darkblue	0.655306	1.80776e-07
ENSG00000133142.13	TCEAL4	darkblue	0.654213	1.9252e-07
ENSG00000213949.4	ITGA1	darkblue	0.654157	1.93133e-07
ENSG00000109046.10	WSB1	darkblue	0.652097	2.17296e-07
ENSG00000198363.11	ASPH	darkblue	0.652018	2.18275e-07
ENSG00000159593.10	NAE1	darkblue	0.652018	2.1828e-07
ENSG00000012660.9	ELOVL5	darkblue	0.651427	2.25749e-07
ENSG00000136770.6	DNAJC1	darkblue	0.64926	2.55217e-07
ENSG00000135052.12	GOLM1	darkblue	0.649182	2.56345e-07
ENSG00000071894.10	CPSF1	darkblue	0.64895	2.5972e-07
ENSG00000203618.5	GP1BB	darkblue	0.648585	2.65109e-07
ENSG00000115977.14	AAK1	darkblue	0.647582	2.80478e-07
ENSG00000116171.12	SCP2	darkblue	0.647544	2.8107e-07
ENSG00000140181.10	HERC2P2	darkblue	0.647284	2.85203e-07
ENSG00000272690.1	RP11-803B1.8	darkblue	0.647165	2.87102e-07
ENSG00000100650.11	SRSF5	darkblue	0.645369	3.17374e-07
ENSG00000160695.10	VPS11	darkblue	0.64414	3.39763e-07
ENSG00000240583.6	AQP1	darkblue	0.643559	3.5087e-07
ENSG00000064393.11	HIPK2	darkblue	0.642959	3.62674e-07
ENSG00000148303.12	RPL7A	darkblue	0.642854	3.64793e-07
ENSG00000138757.10	G3BP2	darkblue	0.641698	3.88722e-07
ENSG00000101361.10	NOP56	darkblue	0.641592	3.90993e-07
ENSG00000144802.7	NFKBIZ	darkblue	0.640652	4.11646e-07
ENSG00000237973.1	hsa-mir-6723	darkblue	0.640288	4.19914e-07
ENSG00000163638.9	ADAMTS9	darkblue	0.639328	4.42473e-07
ENSG00000253797.2	UTP14C	darkblue	0.639126	4.4737e-07
ENSG00000103855.13	CD276	darkblue	0.639044	4.49374e-07
ENSG00000185658.9	BRWD1	darkblue	0.638432	4.64549e-07
ENSG00000160199.10	PKNOX1	darkblue	0.636776	5.08089e-07
ENSG00000142168.10	SOD1	darkblue	0.636123	5.26258e-07
ENSG00000144407.5	PTH2R	darkblue	0.634851	5.63443e-07
ENSG00000131981.11	LGALS3	darkblue	0.634463	5.75266e-07
ENSG00000100364.14	KIAA0930	darkblue	0.634204	5.83274e-07
ENSG00000071575.7	TRIB2	darkblue	0.633839	5.94752e-07
ENSG00000165516.6	KLHDC2	darkblue	0.633483	6.06177e-07
ENSG00000197766.3	CFD	darkblue	0.633052	6.20229e-07
ENSG00000184432.5	COPB2	darkblue	0.632684	6.32495e-07
ENSG00000146067.11	FAM193B	darkblue	0.632176	6.49794e-07
ENSG00000130725.3	UBE2M	darkblue	0.631891	6.59673e-07
ENSG00000161547.10	SRSF2	darkblue	0.631103	6.87768e-07
ENSG00000155957.12	TMBIM4	darkblue	0.631036	6.90201e-07
ENSG00000035862.8	TIMP2	darkblue	0.630941	6.93658e-07
ENSG00000111215.7	PRR4	darkblue	0.630655	7.04211e-07
ENSG00000144642.16	RBMS3	darkblue	0.630459	7.11548e-07
ENSG00000067829.14	IDH3G	darkblue	0.629566	7.45796e-07
ENSG00000167553.10	TUBA1C	darkblue	0.62944	7.5072e-07
n364204	n364204	darkblue	0.629259	7.57926e-07
ENSG00000204388.5	HSPA1B	darkblue	0.629137	7.62783e-07
ENSG00000158793.9	NIT1	darkblue	0.628698	7.80525e-07
ENSG00000140319.6	SRP14	darkblue	0.628632	7.83237e-07
ENSG00000166592.7	RRAD	darkblue	0.626642	8.68961e-07
ENSG00000115310.13	RTN4	darkblue	0.6265	8.75423e-07
ENSG00000100934.10	SEC23A	darkblue	0.626465	8.77029e-07
ENSG00000155287.6	SLC25A28	darkblue	0.625861	9.04973e-07
ENSG00000109920.8	FNBP4	darkblue	0.625135	9.39613e-07
ENSG00000099875.10	MKNK2	darkblue	0.625074	9.42585e-07
ENSG00000125977.6	EIF2S2	darkblue	0.624446	9.73713e-07
ENSG00000121057.8	AKAP1	darkblue	0.623174	1.03961e-06
ENSG00000120837.3	NFYB	darkblue	0.62297	1.05059e-06
ENSG00000141002.14	TCF25	darkblue	0.621703	1.12103e-06
ENSG00000175376.4	EIF1AD	darkblue	0.621656	1.12369e-06
ENSG00000250722.1	SEPP1	darkblue	0.621502	1.1326e-06
ENSG00000179218.9	CALR	darkblue	0.620957	1.16456e-06
ENSG00000130779.15	CLIP1	darkblue	0.619991	1.22322e-06
ENSG00000164211.8	STARD4	darkblue	0.619324	1.26538e-06
ENSG00000142192.16	APP	darkblue	0.618084	1.34726e-06
ENSG00000196715.5	VKORC1L1	darkblue	0.618075	1.3479e-06
ENSG00000007908.11	SELE	darkblue	0.615494	1.5346e-06
ENSG00000164040.12	PGRMC2	darkblue	0.615223	1.55554e-06
ENSG00000189171.9	S100A13	darkblue	0.614147	1.6413e-06
ENSG00000136238.13	RAC1	darkblue	0.614145	1.64147e-06
ENSG00000257621.3	RP11-349A22.5	darkblue	0.614063	1.64814e-06
ENSG00000076706.10	MCAM	darkblue	0.613873	1.66381e-06
ENSG00000130254.7	SAFB2	darkblue	0.613748	1.6742e-06
ENSG00000132357.9	CARD6	darkblue	0.611767	1.84688e-06
ENSG00000103196.7	CRISPLD2	darkblue	0.61154	1.86775e-06
ENSG00000147123.10	NDUFB11	darkblue	0.610646	1.95183e-06
ENSG00000134138.15	MEIS2	darkblue	0.610015	2.01337e-06
ENSG00000168255.14	POLR2J3	darkblue	0.609426	2.07234e-06
ENSG00000245970.2	KB-1208A12.3	darkblue	0.609178	2.09768e-06
ENSG00000169504.10	CLIC4	darkblue	0.608765	2.14051e-06
ENSG00000007237.14	GAS7	darkblue	0.608603	2.15749e-06
ENSG00000111653.15	ING4	darkblue	0.607855	2.2377e-06
ENSG00000172037.9	LAMB2	darkblue	0.607845	2.23881e-06
ENSG00000151327.8	FAM177A1	darkblue	0.607113	2.32e-06
ENSG00000077684.11	PHF17	darkblue	0.607072	2.3246e-06
ENSG00000204628.7	GNB2L1	darkblue	0.606332	2.40969e-06
ENSG00000163728.6	TTC14	darkblue	0.605984	2.4506e-06
ENSG00000132485.8	ZRANB2	darkblue	0.605958	2.45373e-06
ENSG00000259380.1	RP11-346D14.1	darkblue	0.605711	2.48323e-06
ENSG00000092841.14	MYL6	darkblue	0.604776	2.59791e-06
ENSG00000258123.1	RP11-314D7.2	darkblue	0.604752	2.60092e-06
ENSG00000188229.5	TUBB4B	darkblue	0.604456	2.63824e-06
ENSG00000033627.10	ATP6V0A1	darkblue	0.603896	2.7103e-06
ENSG00000160201.7	U2AF1	darkblue	0.603328	2.7853e-06
ENSG00000129250.7	KIF1C	darkblue	0.602853	2.84955e-06
ENSG00000164741.10	DLC1	darkblue	0.601766	3.00146e-06
ENSG00000087191.8	PSMC5	darkblue	0.601708	3.00979e-06
ENSG00000035664.7	DAPK2	darkblue	0.601602	3.02508e-06
ENSG00000118689.10	FOXO3	darkblue	0.598788	3.45759e-06
ENSG00000125378.11	BMP4	darkblue	0.598349	3.52987e-06
ENSG00000263887.2	RP11-51L5.5	darkblue	0.598207	3.55361e-06
ENSG00000015479.13	MATR3	darkblue	0.59737	3.69646e-06
ENSG00000158859.9	ADAMTS4	darkblue	0.596953	3.76968e-06
ENSG00000156500.10	FAM122C	darkblue	0.596409	3.86711e-06
ENSG00000174501.10	ANKRD36C	darkblue	0.596028	3.9367e-06
ENSG00000008405.7	CRY1	darkblue	0.595538	4.02808e-06
ENSG00000105402.3	NAPA	darkblue	0.595071	4.11684e-06
ENSG00000187498.10	COL4A1	darkblue	0.594895	4.15085e-06
ENSG00000227028.2	SLC8A1-AS1	darkblue	0.594818	4.16567e-06
ENSG00000138814.12	PPP3CA	darkblue	0.593199	4.49143e-06
ENSG00000153107.7	ANAPC1	darkblue	0.592098	4.72619e-06
ENSG00000100504.12	PYGL	darkblue	0.592004	4.74674e-06
ENSG00000048649.9	RSF1	darkblue	0.591715	4.81063e-06
ENSG00000137033.7	IL33	darkblue	0.591615	4.83294e-06
ENSG00000164292.8	RHOBTB3	darkblue	0.590682	5.04506e-06
ENSG00000090659.13	CD209	darkblue	0.588164	5.66167e-06
ENSG00000123416.11	TUBA1B	darkblue	0.587816	5.752e-06
ENSG00000185222.7	WBP5	darkblue	0.58742	5.85674e-06
ENSG00000197037.6	ZSCAN25	darkblue	0.586916	5.99233e-06
ENSG00000142910.11	TINAGL1	darkblue	0.586177	6.19657e-06
ENSG00000100632.6	ERH	darkblue	0.585738	6.32114e-06
ENSG00000130066.12	SAT1	darkblue	0.584983	6.54039e-06
ENSG00000249731.1	RP11-259O2.3	darkblue	0.584509	6.68171e-06
ENSG00000169020.5	ATP5I	darkblue	0.58448	6.69026e-06
ENSG00000128891.11	C15orf57	darkblue	0.584162	6.78671e-06
ENSG00000167766.14	ZNF83	darkblue	0.584098	6.80645e-06
ENSG00000111799.16	COL12A1	darkblue	0.583559	6.97335e-06
ENSG00000072080.6	SPP2	darkblue	0.5832	7.08653e-06
ENSG00000131969.10	ABHD12B	darkblue	0.583141	7.10535e-06
ENSG00000100811.6	YY1	darkblue	0.58226	7.39134e-06
ENSG00000089682.12	RBM41	darkblue	0.581812	7.54061e-06
ENSG00000075426.7	FOSL2	darkblue	0.580793	7.89108e-06
ENSG00000133275.11	CSNK1G2	darkblue	0.580661	7.9376e-06
ENSG00000143322.15	ABL2	darkblue	0.580614	7.95398e-06
ENSG00000139624.8	CERS5	darkblue	0.580126	8.1283e-06
ENSG00000173212.4	MAB21L3	darkblue	0.579163	8.48287e-06
n387037	n387037	darkblue	0.579115	8.50094e-06
ENSG00000056661.9	PCGF2	darkblue	0.578414	8.76848e-06
ENSG00000185739.9	SRL	darkblue	0.577983	8.93698e-06
ENSG00000101745.11	ANKRD12	darkblue	0.577657	9.06612e-06
ENSG00000138758.7	2014-09-11	darkblue	0.576287	9.62853e-06
ENSG00000125633.6	CCDC93	darkblue	0.575725	9.86852e-06
ENSG00000159592.6	GPBP1L1	darkblue	0.574748	1.0299e-05
ENSG00000197701.7	ZNF595	darkblue	0.57442	1.04474e-05
ENSG00000138594.8	TMOD3	darkblue	0.574299	1.05026e-05
ENSG00000144136.6	SLC20A1	darkblue	0.574249	1.05255e-05
ENSG00000239665.4	RP11-295P9.3	darkblue	0.573176	1.10279e-05
ENSG00000261788.1	RP11-480G7.1	darkblue	0.573147	1.10417e-05
ENSG00000247556.2	OIP5-AS1	darkblue	0.572939	1.11418e-05
ENSG00000109180.10	OCIAD1	darkblue	0.572489	1.13615e-05
ENSG00000270072.1	RP11-750H9.7	darkblue	0.570953	1.21403e-05
ENSG00000161960.10	EIF4A1	darkblue	0.570887	1.21749e-05
ENSG00000064886.9	CHI3L2	darkblue	0.570423	1.24209e-05
ENSG00000172115.4	CYCS	darkblue	0.569064	1.31667e-05
ENSG00000113811.6	SELK	darkblue	0.568857	1.32839e-05
ENSG00000149273.10	RPS3	darkblue	0.56876	1.33391e-05
ENSG00000170417.10	TMEM182	darkblue	0.566338	1.47887e-05
ENSG00000135919.8	SERPINE2	darkblue	0.566124	1.49239e-05
ENSG00000149182.10	ARFGAP2	darkblue	0.565917	1.50551e-05
ENSG00000075239.9	ACAT1	darkblue	0.56462	1.59041e-05
ENSG00000125844.11	RRBP1	darkblue	0.564276	1.61365e-05
ENSG00000163754.13	GYG1	darkblue	0.563929	1.63746e-05
ENSG00000259828.1	RP11-63E9.1	darkblue	0.562796	1.71728e-05
ENSG00000161011.15	SQSTM1	darkblue	0.560141	1.91869e-05
ENSG00000161999.7	JMJD8	darkblue	0.558199	2.07958e-05
ENSG00000150764.9	DIXDC1	darkblue	0.557979	2.0986e-05
ENSG00000140320.7	BAHD1	darkblue	0.557598	2.13185e-05
ENSG00000127947.11	PTPN12	darkblue	0.557574	2.13397e-05
ENSG00000120694.15	HSPH1	darkblue	0.556835	2.19997e-05
ENSG00000116459.6	ATP5F1	darkblue	0.555528	2.32128e-05
ENSG00000168610.10	STAT3	darkblue	0.555326	2.34055e-05
ENSG00000122862.4	SRGN	darkblue	0.55515	2.35749e-05
ENSG00000170160.12	CCDC144A	darkblue	0.552109	2.66831e-05
ENSG00000182492.11	BGN	darkblue	0.551807	2.70116e-05
ENSG00000122691.8	TWIST1	darkblue	0.551346	2.752e-05
ENSG00000136810.8	TXN	darkblue	0.551339	2.75286e-05
ENSG00000138448.7	ITGAV	darkblue	0.551244	2.76343e-05
ENSG00000135486.13	HNRNPA1	darkblue	0.551243	2.76353e-05
ENSG00000261916.1	RP11-235E17.4	darkblue	0.550376	2.86196e-05
ENSG00000081791.4	KIAA0141	darkblue	0.546447	3.34973e-05
ENSG00000119397.12	CNTRL	darkblue	0.546405	3.35528e-05
ENSG00000134283.13	PPHLN1	darkblue	0.546217	3.38052e-05
ENSG00000103275.14	UBE2I	darkblue	0.545761	3.44232e-05
ENSG00000213977.3	TAX1BP3	darkblue	0.544959	3.55362e-05
ENSG00000185404.12	SP140L	darkblue	0.544591	3.60581e-05
ENSG00000228434.1	AC004951.6	darkblue	0.544282	3.65015e-05
ENSG00000105894.7	PTN	darkblue	0.543728	3.73089e-05
ENSG00000100983.5	GSS	darkblue	0.542982	3.84217e-05
ENSG00000141258.8	SGSM2	darkblue	0.542737	3.87941e-05
ENSG00000014641.13	MDH1	darkblue	0.542114	3.97567e-05
ENSG00000078814.11	MYH7B	darkblue	0.541158	4.12744e-05
ENSG00000084754.6	HADHA	darkblue	0.540885	4.17177e-05
ENSG00000164398.8	ACSL6	darkblue	0.540082	4.30464e-05
ENSG00000108654.7	DDX5	darkblue	0.540034	4.31269e-05
ENSG00000147274.10	RBMX	darkblue	0.536941	4.86272e-05
ENSG00000130635.11	COL5A1	darkblue	0.536565	4.93387e-05
ENSG00000198707.10	CEP290	darkblue	0.534971	5.24597e-05
ENSG00000073921.13	PICALM	darkblue	0.533998	5.44529e-05
ENSG00000152689.13	RASGRP3	darkblue	0.533089	5.63764e-05
ENSG00000014824.9	SLC30A9	darkblue	0.532522	5.76085e-05
ENSG00000155158.16	TTC39B	darkblue	0.531819	5.91706e-05
ENSG00000125351.6	UPF3B	darkblue	0.531573	5.97255e-05
ENSG00000106290.10	TAF6	darkblue	0.531262	6.04362e-05
ENSG00000241685.4	ARPC1A	darkblue	0.530265	6.27605e-05
ENSG00000132382.10	MYBBP1A	darkblue	0.529415	6.48091e-05
ENSG00000166266.9	CUL5	darkblue	0.528784	6.63684e-05
ENSG00000139974.11	SLC38A6	darkblue	0.528596	6.68404e-05
ENSG00000104341.12	LAPTM4B	darkblue	0.527672	6.91996e-05
ENSG00000173992.4	CCS	darkblue	0.527408	6.98878e-05
ENSG00000108848.11	LUC7L3	darkblue	0.52632	7.27927e-05
ENSG00000197442.8	MAP3K5	darkblue	0.526207	7.31002e-05
ENSG00000269680.1	CTD-3128G10.6	darkblue	0.524459	7.80176e-05
ENSG00000168079.12	SCARA5	darkblue	0.524345	7.8347e-05
ENSG00000134590.9	FAM127A	darkblue	0.523879	7.97137e-05
ENSG00000011422.7	PLAUR	darkblue	0.523295	8.14544e-05
ENSG00000181904.8	C5orf24	darkblue	0.521087	8.83649e-05
ENSG00000070831.11	CDC42	darkblue	0.520562	9.00849e-05
ENSG00000110841.9	PPFIBP1	darkblue	0.520233	9.11766e-05
ENSG00000134531.5	EMP1	darkblue	0.519783	9.26933e-05
ENSG00000131378.9	RFTN1	darkblue	0.519287	9.43903e-05
ENSG00000204130.8	RUFY2	darkblue	0.518654	9.65973e-05
ENSG00000249614.1	RP11-703G6.1	darkblue	0.514391	0.000112726
ENSG00000126749.10	EMG1	darkblue	0.513942	0.000114561
ENSG00000131446.11	MGAT1	darkblue	0.513011	0.000118451
ENSG00000272379.1	RP1-257A7.5	darkblue	0.512969	0.000118633
ENSG00000164919.6	COX6C	darkblue	0.512933	0.000118785
ENSG00000146223.10	RPL7L1	darkblue	0.51195	0.000123036
ENSG00000163453.7	IGFBP7	darkblue	0.510073	0.000131541
ENSG00000048342.11	CC2D2A	darkblue	0.509862	0.000132528
ENSG00000089220.4	PEBP1	darkblue	0.508384	0.00013965
ENSG00000153006.10	SREK1IP1	darkblue	0.506872	0.000147292
ENSG00000253829.1	RP11-723D22.3	darkblue	0.506291	0.000150326
ENSG00000196199.9	MPHOSPH8	darkblue	0.505317	0.000155545
ENSG00000117118.5	SDHB	darkblue	0.504873	0.000157977
ENSG00000171121.12	KCNMB3	darkblue	0.503833	0.000163815
ENSG00000159199.9	ATP5G1	darkblue	0.503782	0.000164106
ENSG00000232807.2	RP11-536K7.3	darkblue	0.502814	0.000169723
ENSG00000138185.12	ENTPD1	darkblue	0.502239	0.000173144
ENSG00000167930.11	ITFG3	darkblue	0.50221	0.000173317
ENSG00000142864.10	SERBP1	darkblue	0.499011	0.000193532
ENSG00000100528.7	CNIH1	darkblue	0.49842	0.000197488
ENSG00000257122.1	RRN3P3	darkblue	0.498016	0.000200241
ENSG00000144476.5	ACKR3	darkblue	0.497033	0.00020708
ENSG00000162601.5	MYSM1	darkblue	0.493602	0.000232639
ENSG00000105559.7	PLEKHA4	darkblue	0.492946	0.000237841
ENSG00000181458.6	TMEM45A	darkblue	0.492528	0.000241212
ENSG00000089159.11	PXN	darkblue	0.491788	0.000247286
ENSG00000188243.8	COMMD6	darkblue	0.491319	0.000251203
ENSG00000123836.10	PFKFB2	darkblue	0.491233	0.000251928
ENSG00000137575.7	SDCBP	darkblue	0.491075	0.000253262
ENSG00000172466.11	ZNF24	darkblue	0.491058	0.000253405
ENSG00000169905.8	TOR1AIP2	darkblue	0.490702	0.000256444
ENSG00000123349.9	PFDN5	darkblue	0.489913	0.000263299
ENSG00000017260.15	ATP2C1	darkblue	0.489843	0.000263915
ENSG00000248360.3	LINC00504	darkblue	0.489748	0.000264746
ENSG00000249348.1	UGDH-AS1	darkblue	0.489144	0.000270127
ENSG00000160803.7	UBQLN4	darkblue	0.487224	0.000287907
ENSG00000133138.15	TBC1D8B	darkblue	0.487054	0.000289529
ENSG00000184414.2	RP11-44M6.3	darkblue	0.48662	0.000293713
ENSG00000136758.14	YME1L1	darkblue	0.486205	0.000297759
ENSG00000185201.12	IFITM2	darkblue	0.483802	0.000322231
ENSG00000162409.6	PRKAA2	darkblue	0.483041	0.000330358
ENSG00000257727.1	CNPY2	darkblue	0.482802	0.000332939
ENSG00000143947.8	RPS27A	darkblue	0.480141	0.000363037
ENSG00000122884.8	P4HA1	darkblue	0.478659	0.000380835
ENSG00000178078.7	STAP2	darkblue	0.476408	0.000409401
ENSG00000189043.5	NDUFA4	darkblue	0.474809	0.00043085
ENSG00000272368.1	RP4-605O3.4	darkblue	0.47416	0.000439849
ENSG00000130227.12	XPO7	darkblue	0.474125	0.000440338
ENSG00000205542.6	TMSB4X	darkblue	0.472309	0.000466434
ENSG00000131051.16	RBM39	darkblue	0.472265	0.00046708
ENSG00000180817.7	PPA1	darkblue	0.468862	0.000519841
ENSG00000184007.13	PTP4A2	darkblue	0.467073	0.000549678
ENSG00000175287.14	PHYHD1	darkblue	0.465494	0.000577298
ENSG00000225470.2	JPX	darkblue	0.464823	0.000589409
ENSG00000122786.15	CALD1	darkblue	0.463944	0.000605618
ENSG00000135862.5	LAMC1	darkblue	0.463508	0.000613801
ENSG00000205678.3	TECRL	darkblue	0.463226	0.000619155
ENSG00000177469.12	PTRF	darkblue	0.461333	0.000656164
ENSG00000022556.11	NLRP2	darkblue	0.460358	0.000675995
ENSG00000104164.6	BLOC1S6	darkblue	0.457911	0.000728171
ENSG00000135945.5	REV1	darkblue	0.456483	0.00076024
ENSG00000084234.12	APLP2	darkblue	0.455124	0.000791956
ENSG00000068697.6	LAPTM4A	darkblue	0.454927	0.000796664
ENSG00000129625.8	REEP5	darkblue	0.453812	0.000823694
ENSG00000131730.11	CKMT2	darkblue	0.452482	0.000857049
ENSG00000172260.9	NEGR1	darkblue	0.451954	0.0008706
ENSG00000147419.12	CCDC25	darkblue	0.45111	0.000892705
ENSG00000167978.12	SRRM2	darkblue	0.450816	0.000900514
ENSG00000161381.9	PLXDC1	darkblue	0.450021	0.000921928
ENSG00000150477.10	KIAA1328	darkblue	0.449763	0.000928987
ENSG00000185728.12	YTHDF3	darkblue	0.447694	0.000987335
ENSG00000080371.4	RAB21	darkblue	0.446494	0.00102265
ENSG00000182326.10	C1S	darkblue	0.444761	0.00107563
ENSG00000205758.7	CRYZL1	darkblue	0.444225	0.00109252
ENSG00000116741.6	RGS2	darkblue	0.442772	0.00113951
ENSG00000147649.5	MTDH	darkblue	0.442336	0.00115395
ENSG00000122299.7	ZC3H7A	darkblue	0.442183	0.00115906
ENSG00000125691.8	RPL23	darkblue	0.442054	0.00116337
ENSG00000101444.8	AHCY	darkblue	0.439567	0.00124957
ENSG00000166164.11	BRD7	darkblue	0.438467	0.0012895
ENSG00000151702.12	FLI1	darkblue	0.438098	0.00130311
ENSG00000129538.9	RNASE1	darkblue	0.43781	0.00131386
ENSG00000117523.11	PRRC2C	darkblue	0.437558	0.00132332
ENSG00000162613.12	FUBP1	darkblue	0.433886	0.00146821
ENSG00000160948.9	VPS28	darkblue	0.433099	0.00150106
ENSG00000135968.15	GCC2	darkblue	0.433091	0.0015014
ENSG00000112081.12	SRSF3	darkblue	0.432447	0.00152876
ENSG00000123179.9	EBPL	darkblue	0.431658	0.00156289
ENSG00000007202.10	KIAA0100	darkblue	0.43152	0.00156895
ENSG00000148154.5	UGCG	darkblue	0.431511	0.00156935
ENSG00000141338.9	ABCA8	darkblue	0.430456	0.00161623
ENSG00000253103.1	RP11-946L20.4	darkblue	0.428326	0.00171465
ENSG00000261654.1	RP11-96K19.4	darkblue	0.428216	0.00171988
ENSG00000135205.10	CCDC146	darkblue	0.427462	0.0017561
ENSG00000164808.12	SPIDR	darkblue	0.426769	0.00178998
ENSG00000158486.9	DNAH3	darkblue	0.42637	0.00180974
ENSG00000158270.10	COLEC12	darkblue	0.42628	0.00181423
ENSG00000167110.12	GOLGA2	darkblue	0.422636	0.00200439
ENSG00000259884.1	RP11-1100L3.8	darkblue	0.421461	0.00206937
ENSG00000111341.5	MGP	darkblue	0.420667	0.00211436
ENSG00000111669.10	TPI1	darkblue	0.42028	0.00213657
ENSG00000178980.10	SEPW1	darkblue	0.419823	0.00216308
ENSG00000111716.8	LDHB	darkblue	0.418783	0.00222454
ENSG00000183853.13	KIRREL	darkblue	0.418589	0.00223617
ENSG00000100354.16	TNRC6B	darkblue	0.417231	0.00231912
ENSG00000125520.9	SLC2A4RG	darkblue	0.414744	0.00247811
ENSG00000149925.12	ALDOA	darkblue	0.413322	0.00257329
ENSG00000168310.6	IRF2	darkblue	0.412737	0.00261339
ENSG00000262831.1	RP11-498C9.2	darkblue	0.412689	0.00261665
ENSG00000129667.8	RHBDF2	darkblue	0.410192	0.00279424
ENSG00000135870.7	RC3H1	darkblue	0.409555	0.00284123
ENSG00000139679.11	LPAR6	darkblue	0.409199	0.0028678
ENSG00000147852.11	VLDLR	darkblue	0.409159	0.00287084
ENSG00000142798.12	HSPG2	darkblue	0.408674	0.00290736
ENSG00000161016.11	RPL8	darkblue	0.407892	0.00296722
ENSG00000100201.14	DDX17	darkblue	0.407032	0.00303428
ENSG00000223525.1	RABGAP1L-IT1	darkblue	0.40675	0.00305654
ENSG00000173641.13	HSPB7	darkblue	0.406558	0.00307182
ENSG00000089157.11	RPLP0	darkblue	0.405483	0.00315845
ENSG00000112096.12	SOD2	darkblue	0.402851	0.00337973
ENSG00000184863.6	RBM33	darkblue	0.402368	0.00342172
ENSG00000089916.13	GPATCH2L	darkblue	0.40107	0.00353706
ENSG00000173209.18	AHSA2	darkblue	0.401036	0.00354017
ENSG00000123636.13	BAZ2B	darkblue	0.400876	0.0035546
ENSG00000157800.13	SLC37A3	darkblue	0.396409	0.00397993
ENSG00000148180.12	GSN	darkblue	0.394512	0.00417369
ENSG00000102024.13	PLS3	darkblue	0.394205	0.00420577
ENSG00000099341.7	PSMD8	darkblue	0.392804	0.00435518
ENSG00000268205.1	CTC-444N24.11	darkblue	0.392498	0.00438843
ENSG00000203620.2	RP11-84A19.2	darkblue	0.392134	0.00442828
ENSG00000118705.12	RPN2	darkblue	0.39201	0.00444189
ENSG00000163682.11	RPL9	darkblue	0.39201	0.00444193
ENSG00000197170.5	PSMD12	darkblue	0.390805	0.00457641
ENSG00000267784.1	RP11-171I2.1	darkblue	0.390722	0.0045858
ENSG00000107223.8	EDF1	darkblue	0.389573	0.00471751
ENSG00000229344.1	RP5-857K21.7	darkblue	0.389552	0.00471994
ENSG00000143303.7	RRNAD1	darkblue	0.38945	0.00473185
ENSG00000100815.8	TRIP11	darkblue	0.389403	0.00473727
ENSG00000178127.8	NDUFV2	darkblue	0.387322	0.00498537
ENSG00000221869.4	CEBPD	darkblue	0.387128	0.00500905
ENSG00000269468.1	AC004824.2	darkblue	0.38576	0.00517901
ENSG00000104805.11	NUCB1	darkblue	0.384727	0.00531059
ENSG00000070770.4	CSNK2A2	darkblue	0.384695	0.00531474
ENSG00000087086.9	FTL	darkblue	0.384236	0.00537424
ENSG00000269821.1	KCNQ1OT1	darkblue	0.383798	0.00543146
ENSG00000128595.12	CALU	darkblue	0.383647	0.00545126
ENSG00000122026.6	RPL21	darkblue	0.3835	0.00547076
ENSG00000256309.1	AC009469.1	darkblue	0.382551	0.00559745
ENSG00000134884.9	ARGLU1	darkblue	0.381028	0.00580624
ENSG00000160691.14	SHC1	darkblue	0.38039	0.00589567
ENSG00000267458.1	CTC-425F1.4	darkblue	0.380387	0.00589607
ENSG00000120992.13	LYPLA1	darkblue	0.379828	0.00597547
ENSG00000118971.3	CCND2	darkblue	0.379071	0.00608447
ENSG00000005810.13	MYCBP2	darkblue	0.378543	0.00616147
ENSG00000027697.8	IFNGR1	darkblue	0.3774	0.00633104
ENSG00000231609.1	AC009501.4	darkblue	0.37667	0.00644157
ENSG00000137965.6	IFI44	darkblue	0.375917	0.00655733
ENSG00000102265.7	TIMP1	darkblue	0.375831	0.00657062
ENSG00000113013.8	HSPA9	darkblue	0.375814	0.00657317
ENSG00000139112.6	GABARAPL1	darkblue	0.375732	0.00658603
ENSG00000134371.9	CDC73	darkblue	0.375402	0.00663744
ENSG00000096384.15	HSP90AB1	darkblue	0.374317	0.00680909
ENSG00000181722.11	ZBTB20	darkblue	0.373832	0.00688712
ENSG00000027001.7	MIPEP	darkblue	0.373624	0.00692087
ENSG00000247627.2	MTND4P12	darkblue	0.372433	0.00711648
ENSG00000241343.5	RPL36A	darkblue	0.371818	0.00721942
ENSG00000171163.11	ZNF692	darkblue	0.371282	0.00731016
ENSG00000106537.7	TSPAN13	darkblue	0.370387	0.00746398
ENSG00000112306.7	RPS12	darkblue	0.369887	0.00755104
ENSG00000188994.8	ZNF292	darkblue	0.369806	0.00756515
ENSG00000181555.15	SETD2	darkblue	0.369291	0.00765593
ENSG00000013583.4	HEBP1	darkblue	0.368999	0.00770791
ENSG00000149547.10	EI24	darkblue	0.368976	0.00771191
ENSG00000106344.4	RBM28	darkblue	0.368541	0.00778983
ENSG00000114923.12	SLC4A3	darkblue	0.367578	0.00796472
ENSG00000106333.8	PCOLCE	darkblue	0.367068	0.00805888
ENSG00000163359.11	COL6A3	darkblue	0.366913	0.00808756
ENSG00000140264.15	SERF2	darkblue	0.366156	0.00822932
ENSG00000163902.7	RPN1	darkblue	0.365866	0.00828425
ENSG00000127184.6	COX7C	darkblue	0.365229	0.00840591
ENSG00000104879.4	CKM	darkblue	0.364052	0.00863458
ENSG00000135940.2	COX5B	darkblue	0.363851	0.00867416
ENSG00000265681.2	RPL17	darkblue	0.363479	0.00874799
ENSG00000109436.7	TBC1D9	darkblue	0.36216	0.00901367
ENSG00000131871.10	VIMP	darkblue	0.361752	0.00909734
ENSG00000106404.9	CLDN15	darkblue	0.361749	0.00909804
ENSG00000117868.11	ESYT2	darkblue	0.360636	0.00932947
ENSG00000008018.8	PSMB1	darkblue	0.360413	0.00937662
ENSG00000140575.8	IQGAP1	darkblue	0.35925	0.00962488
ENSG00000196961.8	AP2A1	darkblue	0.358169	0.00986095
ENSG00000077809.8	GTF2I	darkblue	0.356933	0.010137
ENSG00000068878.10	PSME4	darkblue	0.356132	0.0103192
ENSG00000105993.10	DNAJB6	darkblue	0.355577	0.0104473
ENSG00000078304.15	PPP2R5C	darkblue	0.355571	0.0104486
ENSG00000104388.10	RAB2A	darkblue	0.355002	0.0105813
ENSG00000204291.6	COL15A1	darkblue	0.354806	0.0106273
ENSG00000182446.9	NPLOC4	darkblue	0.354058	0.0108047
ENSG00000106211.8	HSPB1	darkblue	0.353386	0.0109661
ENSG00000134419.11	RPS15A	darkblue	0.353151	0.0110231
ENSG00000136003.11	ISCU	darkblue	0.352256	0.0112423
ENSG00000248092.3	NNT-AS1	darkblue	0.34914	0.012035
ENSG00000079308.12	TNS1	darkblue	0.348836	0.0121149
ENSG00000010244.12	ZNF207	darkblue	0.346895	0.0126354
ENSG00000120306.5	CYSTM1	darkblue	0.346326	0.0127914
ENSG00000135976.12	ANKRD36	darkblue	0.345997	0.0128826
ENSG00000149806.6	FAU	darkblue	0.345174	0.0131128
ENSG00000173918.10	C1QTNF1	darkblue	0.344341	0.0133496
ENSG00000048740.13	CELF2	darkblue	0.343407	0.0136192
ENSG00000118680.8	MYL12B	darkblue	0.342967	0.0137478
ENSG00000174437.12	ATP2A2	darkblue	0.342557	0.0138685
ENSG00000183354.7	KIAA2026	darkblue	0.340957	0.0143487
ENSG00000259976.1	RP11-553L6.5	darkblue	0.340415	0.0145144
ENSG00000234684.2	SDCBP2-AS1	darkblue	0.340358	0.014532
ENSG00000101439.4	CST3	darkblue	0.33939	0.0148328
ENSG00000197746.9	PSAP	darkblue	0.338407	0.0151434
ENSG00000159377.6	PSMB4	darkblue	0.337828	0.0153288
ENSG00000172809.8	RPL38	darkblue	0.33732	0.0154931
ENSG00000126267.4	COX6B1	darkblue	0.336843	0.0156489
ENSG00000173915.8	USMG5	darkblue	0.336838	0.0156506
ENSG00000008517.12	IL32	darkblue	0.335895	0.0159623
ENSG00000184076.10	UQCR10	darkblue	0.334441	0.0164537
ENSG00000206418.3	RAB12	darkblue	0.333849	0.0166573
ENSG00000197747.4	S100A10	darkblue	0.333584	0.0167491
ENSG00000259972.1	AC009120.6	darkblue	0.333183	0.0168889
ENSG00000174748.14	RPL15	darkblue	0.333118	0.0169114
ENSG00000071082.6	RPL31	darkblue	0.330659	0.0177917
ENSG00000164056.6	SPRY1	darkblue	0.330261	0.0179378
ENSG00000119729.6	RHOQ	darkblue	0.330212	0.0179558
ENSG00000251474.2	RPL32P3	darkblue	0.329914	0.0180658
ENSG00000228474.1	OST4	darkblue	0.329605	0.0181809
ENSG00000108424.5	KPNB1	darkblue	0.329231	0.0183205
ENSG00000163386.16	NBPF10	darkblue	0.329211	0.0183279
ENSG00000197013.5	ZNF429	darkblue	0.328247	0.0186927
ENSG00000156802.8	ATAD2	darkblue	0.326837	0.0192369
ENSG00000055044.6	NOP58	darkblue	0.326493	0.0193717
ENSG00000163995.14	ABLIM2	darkblue	0.326354	0.0194263
ENSG00000260916.1	CCPG1	darkblue	0.326005	0.0195641
ENSG00000123200.12	ZC3H13	darkblue	0.325474	0.0197756
ENSG00000147687.12	TATDN1	darkblue	0.325289	0.0198497
ENSG00000164022.12	AIMP1	darkblue	0.325203	0.0198843
ENSG00000018189.8	RUFY3	darkblue	0.324924	0.0199967
ENSG00000198160.10	MIER1	darkblue	0.323808	0.0204517
ENSG00000129595.8	EPB41L4A	darkblue	0.323663	0.0205113
ENSG00000143951.11	WDPCP	darkblue	0.323147	0.020725
ENSG00000092203.9	TOX4	darkblue	0.321911	0.0212448
ENSG00000008988.5	RPS20	darkblue	0.321621	0.0213682
ENSG00000110955.4	ATP5B	darkblue	0.320708	0.0217611
ENSG00000104936.13	DMPK	darkblue	0.319904	0.0221122
ENSG00000150672.12	DLG2	darkblue	0.31957	0.0222593
ENSG00000224282.3	CTD-2290C23.1	darkblue	0.319287	0.0223846
ENSG00000142733.10	MAP3K6	darkblue	0.318577	0.022702
ENSG00000154358.15	OBSCN	darkblue	0.31856	0.0227096
ENSG00000242086.4	LINC00969	darkblue	0.318331	0.0228129
ENSG00000168172.4	HOOK3	darkblue	0.318195	0.0228742
ENSG00000261801.1	LOXL1-AS1	darkblue	0.316982	0.0234281
ENSG00000156463.13	SH3RF2	darkblue	0.316423	0.0236876
ENSG00000151967.14	SCHIP1	darkblue	0.316017	0.0238773
ENSG00000163364.5	AC017048.3	darkblue	0.315395	0.0241702
ENSG00000134684.6	YARS	darkblue	0.314765	0.0244704
ENSG00000151247.8	EIF4E	darkblue	0.314409	0.0246411
ENSG00000010256.6	UQCRC1	darkblue	0.313899	0.0248877
ENSG00000145819.11	ARHGAP26	darkblue	0.312103	0.0257724
ENSG00000166710.13	B2M	darkblue	0.311899	0.0258745
ENSG00000125148.6	MT2A	darkblue	0.311787	0.0259309
ENSG00000213121.2	AL590867.1	darkblue	0.310529	0.0265691
ENSG00000099260.6	PALMD	darkblue	0.310353	0.0266599
ENSG00000154743.13	TSEN2	darkblue	0.310187	0.0267454
ENSG00000198399.10	ITSN2	darkblue	0.309168	0.0272753
ENSG00000113070.6	HBEGF	darkblue	0.308495	0.0276298
ENSG00000174600.9	CMKLR1	darkblue	0.308352	0.0277058
ENSG00000151338.14	MIPOL1	darkblue	0.307711	0.0280476
ENSG00000103363.10	TCEB2	darkblue	0.307164	0.0283424
ENSG00000183696.9	UPP1	darkblue	0.304666	0.0297215
ENSG00000184752.8	NDUFA12	darkblue	0.30371	0.0302643
ENSG00000129116.13	PALLD	darkblue	0.302487	0.0309701
ENSG00000213585.6	VDAC1	darkblue	0.301587	0.0314981
ENSG00000166598.8	HSP90B1	darkblue	0.301539	0.0315264
ENSG00000129003.11	VPS13C	darkblue	0.300237	0.0323046
ENSG00000023287.8	RB1CC1	darkblue	0.299708	0.0326251
ENSG00000198604.6	BAZ1A	darkblue	0.299681	0.0326413
ENSG00000095794.15	CREM	darkblue	0.299032	0.0330385
ENSG00000203396.3	RP11-217O12.1	darkblue	0.298431	0.0334098
ENSG00000183077.11	AFMID	darkblue	0.297883	0.0337514
ENSG00000100600.10	LGMN	darkblue	0.29719	0.0341875
ENSG00000139597.12	N4BP2L1	darkblue	0.294363	0.0360147
ENSG00000114770.12	ABCC5	darkblue	0.293535	0.0365649

## Sheet: DIsease 1 module
Supplementary Data 7. Genes expressed in modules of human nuclei (Disease 1 module)
Gene	Symbol	Module	kME	Pvalue	Remarks
ENSG00000013374.11	NUB1	turquoise	0.792963	4.03771e-12	CHD
ENSG00000049540.12	ELN	turquoise	0.752495	1.92405e-10	CHD
ENSG00000071991.4	CDH19	turquoise	0.749855	2.4126e-10	CHD
ENSG00000197937.8	ZNF347	turquoise	0.694735	1.55484e-08	CHD
ENSG00000159251.6	ACTC1	turquoise	0.33765	0.0153863	CHD
ENSG00000080815.14	PSEN1	turquoise	0.70991	5.43611e-09	DCM
ENSG00000115761.11	NOL10	turquoise	0.987264	8.71957e-41
ENSG00000265618.1	CTB-96E2.7	turquoise	0.984783	6.64135e-39
ENSG00000257742.1	RP11-350F4.2	turquoise	0.980438	2.97201e-36
ENSG00000167113.6	COQ4	turquoise	0.979624	7.99215e-36
ENSG00000100532.7	CGRRF1	turquoise	0.976819	1.82567e-34
ENSG00000230910.2	RP3-525N10.2	turquoise	0.97638	2.87459e-34
ENSG00000070087.9	PFN2	turquoise	0.975655	5.97941e-34
ENSG00000259511.1	RP11-182J1.16	turquoise	0.975428	7.49086e-34
ENSG00000240303.3	ACAD11	turquoise	0.97507	1.06307e-33
ENSG00000130707.13	ASS1	turquoise	0.973895	3.24342e-33
ENSG00000039650.5	PNKP	turquoise	0.973406	5.07965e-33
ENSG00000018699.7	TTC27	turquoise	0.971618	2.45049e-32
ENSG00000141452.5	C18orf8	turquoise	0.971409	2.92733e-32
ENSG00000270077.1	KB-1958F4.1	turquoise	0.968696	2.61493e-31
ENSG00000101126.11	ADNP	turquoise	0.96649	1.35224e-30
ENSG00000087116.9	ADAMTS2	turquoise	0.965449	2.82737e-30
ENSG00000076344.11	RGS11	turquoise	0.963009	1.46306e-29
ENSG00000246174.3	KCTD21-AS1	turquoise	0.960554	6.86656e-29
ENSG00000231518.1	RP11-327L3.3	turquoise	0.960491	7.13553e-29
ENSG00000115548.12	KDM3A	turquoise	0.96035	7.77362e-29
ENSG00000175395.11	ZNF25	turquoise	0.957199	4.8818e-28
ENSG00000005189.15	AC004381.6	turquoise	0.953518	3.53188e-27
ENSG00000124786.8	SLC35B3	turquoise	0.953342	3.86563e-27
ENSG00000101150.13	TPD52L2	turquoise	0.948599	3.92215e-26
ENSG00000166788.5	SAAL1	turquoise	0.947784	5.71468e-26
ENSG00000163659.8	TIPARP	turquoise	0.944424	2.53254e-25
ENSG00000248155.1	WI2-89927D4.1	turquoise	0.943983	3.05743e-25
ENSG00000100722.14	ZC3H14	turquoise	0.937651	3.91691e-24
ENSG00000131779.6	PEX11B	turquoise	0.936383	6.32103e-24
ENSG00000115760.9	BIRC6	turquoise	0.933616	1.73742e-23
ENSG00000096093.10	EFHC1	turquoise	0.93266	2.43856e-23
ENSG00000230590.3	FTX	turquoise	0.928525	1.0006e-22
ENSG00000148700.9	ADD3	turquoise	0.927454	1.42283e-22
ENSG00000154265.11	ABCA5	turquoise	0.925927	2.32798e-22
ENSG00000100911.9	PSME2	turquoise	0.925272	2.86613e-22
ENSG00000100968.9	NFATC4	turquoise	0.921567	8.9813e-22
ENSG00000102317.13	RBM3	turquoise	0.919827	1.50676e-21
ENSG00000248019.2	FAM13A-AS1	turquoise	0.912643	1.13362e-20
ENSG00000136100.8	VPS36	turquoise	0.906926	5.00874e-20
ENSG00000164828.13	SUN1	turquoise	0.904021	1.02754e-19
ENSG00000152102.13	FAM168B	turquoise	0.897814	4.43299e-19
ENSG00000107551.16	RASSF4	turquoise	0.896948	5.39581e-19
ENSG00000172375.8	C2CD2L	turquoise	0.891511	1.78292e-18
ENSG00000214021.11	TTLL3	turquoise	0.87979	1.91425e-17
ENSG00000224331.2	AC019181.3	turquoise	0.8766	3.50056e-17
ENSG00000137070.13	IL11RA	turquoise	0.870803	1.00559e-16
ENSG00000183741.7	CBX6	turquoise	0.868974	1.38819e-16
ENSG00000128915.7	NARG2	turquoise	0.861591	4.86565e-16
ENSG00000129255.10	MPDU1	turquoise	0.861437	4.99047e-16
ENSG00000183291.11	2014-09-15	turquoise	0.852654	2.02277e-15
ENSG00000157514.12	TSC22D3	turquoise	0.851849	2.28941e-15
ENSG00000164330.12	EBF1	turquoise	0.85174	2.328e-15
ENSG00000140092.10	FBLN5	turquoise	0.847879	4.17004e-15
ENSG00000127472.6	PLA2G5	turquoise	0.847813	4.21155e-15
ENSG00000165699.9	TSC1	turquoise	0.842282	9.44156e-15
ENSG00000196230.8	TUBB	turquoise	0.834989	2.61474e-14
ENSG00000011028.9	MRC2	turquoise	0.833756	3.09095e-14
ENSG00000005700.10	IBTK	turquoise	0.819766	1.88478e-13
ENSG00000077147.10	TM9SF3	turquoise	0.811484	5.11563e-13
ENSG00000260807.2	RP11-161M6.2	turquoise	0.810056	6.04674e-13
ENSG00000029725.12	RABEP1	turquoise	0.802381	1.45105e-12
ENSG00000136280.11	CCM2	turquoise	0.797924	2.37113e-12
ENSG00000138381.5	ASNSD1	turquoise	0.792355	4.30584e-12
ENSG00000099622.9	CIRBP	turquoise	0.790582	5.1869e-12
ENSG00000111271.10	ACAD10	turquoise	0.785776	8.51609e-12
ENSG00000119185.8	ITGB1BP1	turquoise	0.782437	1.19296e-11
ENSG00000100568.6	VTI1B	turquoise	0.771897	3.3299e-11
ENSG00000077044.5	DGKD	turquoise	0.771625	3.41659e-11
ENSG00000138614.10	VWA9	turquoise	0.769215	4.28652e-11
ENSG00000148450.8	MSRB2	turquoise	0.765381	6.11465e-11
ENSG00000070756.9	PABPC1	turquoise	0.758207	1.16774e-10
ENSG00000197217.8	ENTPD4	turquoise	0.757646	1.2271e-10
ENSG00000143641.8	GALNT2	turquoise	0.757607	1.23139e-10
ENSG00000141458.8	NPC1	turquoise	0.749086	2.5758e-10
ENSG00000213341.6	CHUK	turquoise	0.744807	3.69045e-10
ENSG00000135821.12	GLUL	turquoise	0.740177	5.40332e-10
ENSG00000145244.7	CORIN	turquoise	0.733745	9.05709e-10
ENSG00000090238.7	YPEL3	turquoise	0.726092	1.64318e-09
ENSG00000105438.4	KDELR1	turquoise	0.721859	2.26505e-09
ENSG00000146007.6	ZMAT2	turquoise	0.715691	3.57901e-09
ENSG00000113048.12	MRPS27	turquoise	0.707385	6.50439e-09
ENSG00000120664.6	SPG20OS	turquoise	0.697743	1.26899e-08
ENSG00000272761.1	RP11-572C15.6	turquoise	0.693084	1.7364e-08
ENSG00000128016.4	ZFP36	turquoise	0.689449	2.20899e-08
ENSG00000152404.11	CWF19L2	turquoise	0.686851	2.61802e-08
ENSG00000183426.11	NPIPA1	turquoise	0.686569	2.66649e-08
ENSG00000008294.16	SPAG9	turquoise	0.676678	5.00912e-08
ENSG00000189339.7	SLC35E2B	turquoise	0.672883	6.33961e-08
ENSG00000234456.3	MAGI2-AS3	turquoise	0.67106	7.09045e-08
ENSG00000114062.13	UBE3A	turquoise	0.670149	7.49627e-08
ENSG00000196498.9	NCOR2	turquoise	0.663677	1.10706e-07
ENSG00000171453.13	POLR1C	turquoise	0.66223	1.20631e-07
ENSG00000142102.11	ATHL1	turquoise	0.656429	1.69412e-07
ENSG00000039319.12	ZFYVE16	turquoise	0.655337	1.80458e-07
ENSG00000182909.5	LENG9	turquoise	0.655082	1.83128e-07
ENSG00000091136.9	LAMB1	turquoise	0.647138	2.87548e-07
ENSG00000267469.1	AC005944.2	turquoise	0.646699	2.94695e-07
ENSG00000264352.1	RN7SL602P	turquoise	0.642401	3.7399e-07
ENSG00000196262.9	PPIA	turquoise	0.64024	4.2102e-07
ENSG00000105185.7	PDCD5	turquoise	0.633538	6.04397e-07
ENSG00000188257.6	PLA2G2A	turquoise	0.625825	9.06655e-07
ENSG00000226232.4	RP11-419C5.2	turquoise	0.621868	1.11162e-06
ENSG00000198755.6	RPL10A	turquoise	0.61661	1.4511e-06
ENSG00000164692.13	COL1A2	turquoise	0.613418	1.70192e-06
ENSG00000121413.8	ZSCAN18	turquoise	0.607741	2.25019e-06
ENSG00000131016.12	AKAP12	turquoise	0.59694	3.77202e-06
ENSG00000141298.13	SSH2	turquoise	0.593553	4.41826e-06
ENSG00000110321.11	EIF4G2	turquoise	0.577528	9.11771e-06
ENSG00000120738.7	EGR1	turquoise	0.573487	1.08803e-05
ENSG00000159388.5	BTG2	turquoise	0.549845	2.92379e-05
ENSG00000142089.11	IFITM3	turquoise	0.545397	3.49245e-05
ENSG00000121848.9	RNF115	turquoise	0.542839	3.86396e-05
ENSG00000197614.6	MFAP5	turquoise	0.535782	5.08497e-05
ENSG00000038382.13	TRIO	turquoise	0.535261	5.18781e-05
ENSG00000090520.6	DNAJB11	turquoise	0.52974	6.40186e-05
ENSG00000260197.1	RP11-424G14.1	turquoise	0.52795	6.84824e-05
ENSG00000168090.5	COPS6	turquoise	0.52651	7.22773e-05
ENSG00000174891.8	RSRC1	turquoise	0.505982	0.000151967
ENSG00000111832.8	RWDD1	turquoise	0.501418	0.000178136
ENSG00000155096.9	AZIN1	turquoise	0.495636	0.000217163
ENSG00000073711.6	PPP2R3A	turquoise	0.489701	0.000265164
ENSG00000175206.6	NPPA	turquoise	0.489575	0.00026628
ENSG00000101363.8	MANBAL	turquoise	0.484512	0.000314818
ENSG00000120549.11	KIAA1217	turquoise	0.479901	0.000365862
ENSG00000266402.2	SNORA76	turquoise	0.472446	0.000464418
ENSG00000136240.5	KDELR2	turquoise	0.468341	0.000528384
ENSG00000189403.10	HMGB1	turquoise	0.466849	0.000553533
ENSG00000080608.9	KIAA0020	turquoise	0.463045	0.000622605
ENSG00000163463.7	KRTCAP2	turquoise	0.458799	0.000708824
ENSG00000196295.7	AC005154.6	turquoise	0.452795	0.000849095
ENSG00000075399.8	VPS9D1	turquoise	0.452056	0.00086796
ENSG00000142541.12	RPL13A	turquoise	0.443591	0.00111281
ENSG00000128609.10	NDUFA5	turquoise	0.442939	0.00113402
ENSG00000117289.7	TXNIP	turquoise	0.440613	0.00121265
ENSG00000112992.12	NNT	turquoise	0.437484	0.0013261
ENSG00000144810.11	COL8A1	turquoise	0.434071	0.00146059
ENSG00000118523.5	CTGF	turquoise	0.429489	0.00166027
ENSG00000171497.4	PPID	turquoise	0.425615	0.00184772
ENSG00000225663.3	FAM195B	turquoise	0.425464	0.00185535
ENSG00000143442.17	POGZ	turquoise	0.425089	0.00187455
ENSG00000265784.1	RP1-56K13.3	turquoise	0.424719	0.00189363
ENSG00000264018.1	RN7SL207P	turquoise	0.420026	0.00215125
ENSG00000249119.1	MTND6P4	turquoise	0.418686	0.00223035
ENSG00000225840.1	AC010970.2	turquoise	0.417389	0.00230931
ENSG00000166441.8	RPL27A	turquoise	0.414833	0.00247225
ENSG00000132780.12	NASP	turquoise	0.414682	0.00248219
ENSG00000255823.1	MTRNR2L8	turquoise	0.400526	0.00358645
ENSG00000154723.8	ATP5J	turquoise	0.39991	0.00364298
ENSG00000255633.3	MTRNR2L9	turquoise	0.399179	0.00371117
ENSG00000136235.11	GPNMB	turquoise	0.393346	0.00429686
ENSG00000137509.6	PRCP	turquoise	0.392905	0.0043442
ENSG00000179362.10	HMGN2P46	turquoise	0.380906	0.00582316
ENSG00000071967.7	CYBRD1	turquoise	0.368007	0.00788646
ENSG00000182899.10	RPL35A	turquoise	0.365875	0.00828242
ENSG00000225972.1	MTND1P23	turquoise	0.36463	0.00852169
ENSG00000143632.10	ACTA1	turquoise	0.363019	0.00883993
ENSG00000232177.1	MTND4P24	turquoise	0.359535	0.00956351
ENSG00000239958.2	RN7SL51P	turquoise	0.355357	0.0104984
ENSG00000089327.10	FXYD5	turquoise	0.354439	0.0107141
ENSG00000152558.10	TMEM123	turquoise	0.345619	0.0129878
ENSG00000108671.5	PSMD11	turquoise	0.344969	0.0131707
ENSG00000103148.11	NPRL3	turquoise	0.344348	0.0133474
ENSG00000198336.5	MYL4	turquoise	0.336134	0.0158829
ENSG00000116005.7	PCYOX1	turquoise	0.323958	0.0203899
ENSG00000130338.8	TULP4	turquoise	0.318898	0.0225581
ENSG00000091986.11	CCDC80	turquoise	0.318597	0.0226931

## Sheet: Disease 2 module
Supplementary Data 7. Genes expressed in modules of human nuclei (Disease 2 module)
Gene	Symbol	Module	kME	Pvalue	Remarks
ENSG00000185619.13	PCGF3	Red	0.991187	1.10202e-44
ENSG00000271670.1	RP11-95I16.4	Red	0.989808	3.81801e-43
ENSG00000174353.13	STAG3L3	Red	0.987037	1.34169e-40
ENSG00000137692.7	DCUN1D5	Red	0.985053	4.29331e-39
ENSG00000256682.1	TAS2R12	Red	0.97838	3.36637e-35
ENSG00000133111.3	RFXAP	Red	0.971155	3.62483e-32
ENSG00000133624.9	ZNF767	Red	0.964984	3.901e-30
ENSG00000164116.12	GUCY1A3	Red	0.874639	5.03152e-17
ENSG00000177565.11	TBL1XR1	Red	0.836289	2.18835e-14
ENSG00000117242.7	PINK1-AS	Red	0.829966	5.12597e-14
ENSG00000204977.5	TRIM13	Red	0.80815	7.54241e-13
ENSG00000107672.10	NSMCE4A	Red	0.789082	6.06333e-12
ENSG00000151474.15	FRMD4A	Red	0.768537	4.56633e-11
ENSG00000120937.8	NPPB	Red	0.764941	6.36588e-11
ENSG00000003436.10	TFPI	Red	0.53784	4.69661e-05
