# Supplementary material for: Single cardiomyocyte nuclear transcriptomes reveal a lincRNA-regulated de-differentiation and cell cycle stress-response in vivo
Source: Nat Commun. 2017 Aug 9;8:225. doi: 10.1038/s41467-017-00319-8 (PMC5548780; doi:10.1038/s41467-017-00319-8)
Supplement: Supplementary file 9 — Dataset 8 [file 41467_2017_319_MOESM9_ESM.xlsx]

## Sheet: GO Healthy 1 module
Supplementary Data 8. Gene Ontology of modules in human nuclei (Healthy 1 module)
Category	Term	Count	%	PValue	Genes
GOTERM_BP_FAT	GO:0008380~RNA splicing	30	5.87084	3.77084e-09	TRA2B, TRA2A, RBM4, RBM5, ZCRB1, TRPT1, ZNF638, WTAP, WBP4, HNRNPL, CIR1, TARDBP, HNRNPF, PCBP1, PCBP2, ARL6IP4, RBM25, PRPF40A, HNRNPA2B1, YTHDC1, MBNL1, PPARGC1A, PPIE, SNRNP48, PAPOLA, PPIG, RNPC3, PDCD7, RBM17, THOC1
GOTERM_BP_FAT	GO:0016071~mRNA metabolic process	33	6.45793	3.31057e-08	RNMT, TRA2B, PNPT1, TRA2A, RBM4, RBM5, ZCRB1, HSPA1A, WTAP, WBP4, HNRNPL, SLC11A1, CIR1, CNOT6L, TARDBP, HNRNPF, PCBP1, PCBP2, RBM25, PRPF40A, KHDRBS1, HNRNPA2B1, SMG1, YTHDC1, MBNL1, PPARGC1A, PPIE, SNRNP48, PAPOLA, VEGFA, RNPC3, RBM17, THOC1
GOTERM_BP_FAT	GO:0006396~RNA processing	40	7.82779	1.92867e-07	RNMT, TRA2B, PNPT1, RBM4, TRA2A, RBM5, ZCRB1, TRPT1, ZNF638, WTAP, WBP4, HNRNPL, UTP11L, CIR1, CNOT6L, TARDBP, HNRNPF, PCBP1, PCBP2, RPP30, RPL11, ARL6IP4, RBM25, PRPF40A, KHDRBS1, EXOSC7, HNRNPA2B1, YTHDC1, MBNL1, PPARGC1A, ATXN1, PPIE, PAPOLA, SNRNP48, PPIG, LARP7, RNPC3, PDCD7, RBM17, THOC1
GOTERM_BP_FAT	GO:0006397~mRNA processing	28	5.47945	7.09911e-07	RNMT, TRA2B, TRA2A, RBM4, RBM5, ZCRB1, WTAP, WBP4, HNRNPL, CIR1, CNOT6L, TARDBP, HNRNPF, PCBP1, PCBP2, RBM25, PRPF40A, KHDRBS1, HNRNPA2B1, YTHDC1, MBNL1, PPARGC1A, PPIE, SNRNP48, PAPOLA, RNPC3, THOC1, RBM17
GOTERM_BP_FAT	GO:0046907~intracellular transport	40	7.82779	1.67786e-05	DERL1, CPT2, SEC31A, NFKBIA, AP3S1, SLC11A1, MACF1, KLC1, TRAK1, PPP3CB, LSG1, RANBP3, RANBP1, RPL11, EXOC5, GLE1, SEC24C, SEC61A1, STX5, HSP90AA1, NUDT4, SMG1, OPTN, NUP155, YWHAE, ATXN1, CBLB, NEDD4, MLX, TBRG1, USO1, KPNA6, HGS, AKAP6, RYR2, SYTL2, GNAS, CUX1, YKT6, THOC1
GOTERM_BP_FAT	GO:0030258~lipid modification	10	1.95695	0.000160041	ACOX2, ACADVL, CPT2, PIK3C2A, LCAT, SMG1, HSD17B4, PPAP2A, PPARGC1A, ACAA1
GOTERM_BP_FAT	GO:0015031~protein transport	40	7.82779	0.000390689	NACA, SEC31A, DERL1, EXOC7, ZMAT3, VPS52, NFKBIA, AP3S1, SELENBP1, SLC11A1, TRAM2, MACF1, TRAK1, PPP3CB, RANBP3, RABGEF1, LSG1, RPL11, EXOC5, GLE1, SEC24C, SEC61A1, GDI1, STX5, NUP153, RASEF, OPTN, NUP155, NUPL1, YWHAE, CBLB, NEDD4, ATG4B, USO1, KPNA6, HGS, AKAP6, SYTL2, GNAS, YKT6
GOTERM_BP_FAT	GO:0045184~establishment of protein localization	40	7.82779	0.000470982	NACA, SEC31A, DERL1, EXOC7, ZMAT3, VPS52, NFKBIA, AP3S1, SELENBP1, SLC11A1, TRAM2, MACF1, TRAK1, PPP3CB, RANBP3, RABGEF1, LSG1, RPL11, EXOC5, GLE1, SEC24C, SEC61A1, GDI1, STX5, NUP153, RASEF, OPTN, NUP155, NUPL1, YWHAE, CBLB, NEDD4, ATG4B, USO1, KPNA6, HGS, AKAP6, SYTL2, GNAS, YKT6
GOTERM_BP_FAT	GO:0008104~protein localization	44	8.61057	0.000534701	TLN1, NACA, DERL1, SEC31A, EXOC7, ZMAT3, VPS52, NFKBIA, AP3S1, SELENBP1, MXI1, SLC11A1, TRAM2, MACF1, MORC3, DMD, TRAK1, PPP3CB, LSG1, RANBP3, RABGEF1, RPL11, EXOC5, GLE1, SEC24C, SEC61A1, GDI1, STX5, NUP153, RASEF, OPTN, NUP155, NUPL1, YWHAE, CBLB, ATG4B, NEDD4, USO1, KPNA6, HGS, AKAP6, SYTL2, GNAS, YKT6
GOTERM_BP_FAT	GO:0006793~phosphorus metabolic process	47	9.19765	0.00067503	CAV2, FGFR1, ATP5E, GNAI2, STK38, NUAK1, NDUFB9, STK35, AKAP9, CHEK2, ATP6V0B, PRKY, MTM1, UQCR11, VRK3, MORC3, NDUFS8, PPP3CB, CAMK2D, ATP5L, PPAP2A, ATP5H, STK38L, NDUFS2, SIK3, CDK14, CDK13, AKT2, TAF1, SGK1, NDUFB10, PIK3C2A, STK24, WNK1, SMG1, CDK6, MARK3, PPP1CB, STK3, ATM, SBF2, PPM1K, MTMR10, HIPK3, DYRK1A, CDC42BPA, MAP3K12
GOTERM_BP_FAT	GO:0006796~phosphate metabolic process	47	9.19765	0.00067503	CAV2, FGFR1, ATP5E, GNAI2, STK38, NUAK1, NDUFB9, STK35, AKAP9, CHEK2, ATP6V0B, PRKY, MTM1, UQCR11, VRK3, MORC3, NDUFS8, PPP3CB, CAMK2D, ATP5L, PPAP2A, ATP5H, STK38L, NDUFS2, SIK3, CDK14, CDK13, AKT2, TAF1, SGK1, NDUFB10, PIK3C2A, STK24, WNK1, SMG1, CDK6, MARK3, PPP1CB, STK3, ATM, SBF2, PPM1K, MTMR10, HIPK3, DYRK1A, CDC42BPA, MAP3K12
GOTERM_BP_FAT	GO:0016310~phosphorylation	40	7.82779	0.000988566	ATP5E, FGFR1, CAV2, GNAI2, STK38, NUAK1, NDUFB9, STK35, AKAP9, CHEK2, ATP6V0B, PRKY, UQCR11, VRK3, MORC3, NDUFS8, CAMK2D, ATP5L, ATP5H, NDUFS2, STK38L, SIK3, CDK14, CDK13, AKT2, TAF1, SGK1, NDUFB10, STK24, PIK3C2A, WNK1, SMG1, CDK6, MARK3, STK3, ATM, HIPK3, DYRK1A, CDC42BPA, MAP3K12
GOTERM_BP_FAT	GO:0001838~embryonic epithelial tube formation	7	1.36986	0.00140173	DVL2, PFN1, TRAF6, VASP, SHANK3, FZD6, HECTD1
GOTERM_BP_FAT	GO:0001843~neural tube closure	6	1.17417	0.00156077	DVL2, PFN1, TRAF6, VASP, FZD6, HECTD1
GOTERM_BP_FAT	GO:0060606~tube closure	6	1.17417	0.00156077	DVL2, PFN1, TRAF6, VASP, FZD6, HECTD1
GOTERM_BP_FAT	GO:0035148~tube lumen formation	7	1.36986	0.00158408	DVL2, PFN1, TRAF6, VASP, SHANK3, FZD6, HECTD1
GOTERM_BP_FAT	GO:0009894~regulation of catabolic process	10	1.95695	0.00184597	PPARA, TAF1, CBLB, GCLC, NEDD4, HGS, EGLN2, MDM4, PPP1CB, AKT2
GOTERM_BP_FAT	GO:0006091~generation of precursor metabolites and energy	20	3.91389	0.00197677	ATP5E, NDUFB10, SLC25A4, NDUFB9, SUCLG1, PPP1CB, PPARGC1A, ATP6V0B, ACADVL, UQCR11, NDUFS8, GYS1, ATP5L, GNAS, PDHA1, NDUFS2, COX17, ATP5H, ACAA1, GLRX
GOTERM_BP_FAT	GO:0051169~nuclear transport	13	2.54403	0.00217847	SMG1, NFKBIA, NUP155, ATXN1, SLC11A1, CBLB, MLX, TBRG1, LSG1, PPP3CB, KPNA6, GLE1, THOC1
GOTERM_BP_FAT	GO:0070647~protein modification by small protein conjugation or removal	13	2.54403	0.00241952	USP9X, UBE3C, UBE2D3, SUMO1, UHRF2, WDSUB1, NEDD4, USP21, TRAF6, FBXO9, TRIP12, FBXO11, HECTD1
GOTERM_BP_FAT	GO:0014020~primary neural tube formation	6	1.17417	0.00242095	DVL2, PFN1, TRAF6, VASP, FZD6, HECTD1
GOTERM_BP_FAT	GO:0030036~actin cytoskeleton organization	16	3.13112	0.00247157	CXCL1, TLN1, SHROOM4, CAPZA1, NF1, PDLIM3, RICTOR, DAAM1, ITGB1, VASP, EPB41L2, PFN1, XIRP1, CDC42BPA, RHOA, OPHN1
GOTERM_BP_FAT	GO:0009896~positive regulation of catabolic process	7	1.36986	0.00277958	PPARA, TAF1, CBLB, GCLC, NEDD4, EGLN2, AKT2
GOTERM_BP_FAT	GO:0042176~regulation of protein catabolic process	7	1.36986	0.00376329	TAF1, CBLB, GCLC, NEDD4, HGS, EGLN2, MDM4
GOTERM_BP_FAT	GO:0035239~tube morphogenesis	11	2.15264	0.00384148	DVL2, B4GALT1, PFN1, VEGFA, EDN1, TRAF6, ENG, VASP, SHANK3, FZD6, HECTD1
GOTERM_BP_FAT	GO:0016481~negative regulation of transcription	25	4.89237	0.00392423	MEF2C, PPARA, ZMYND11, GCLC, TCEAL1, CBX5, SUMO1, CIR1, TCF4, BAZ2A, ZNF281, KHDRBS1, CREBZF, MECP2, PHF12, ATXN1, NEDD4, PHB2, MLX, PHF21A, MDM4, CUX1, LCOR, ZFHX3, ENG
GOTERM_BP_FAT	GO:0045934~negative regulation of nucleobase, nucleoside, nucleotide and nucleic acid metabolic process	27	5.28376	0.00401318	MEF2C, PPARA, ZMYND11, GCLC, EDN1, TCEAL1, CBX5, SUMO1, CIR1, TCF4, BAZ2A, KHDRBS1, ZNF281, MSH6, CREBZF, MECP2, PHF12, ATXN1, NEDD4, MLX, PHB2, PHF21A, MDM4, CUX1, LCOR, ZFHX3, ENG
GOTERM_BP_FAT	GO:0007010~cytoskeleton organization	24	4.69667	0.0042	CXCL1, CAV2, TLN1, SHROOM4, ABLIM3, NF1, CAPZA1, PDLIM3, RICTOR, DAAM1, ITGB1, VASP, EPB41L2, OFD1, PFN1, SPC25, MACF1, XIRP1, BLOC1S2, DMD, RHOA, CDC42BPA, OPHN1, RANBP1
GOTERM_BP_FAT	GO:0032386~regulation of intracellular transport	8	1.56556	0.00439276	KHDRBS1, NUDT4, NEDD4, NF1, RHOA, NFKBIA, RYR2, MXI1
GOTERM_BP_FAT	GO:0030029~actin filament-based process	16	3.13112	0.00454018	CXCL1, TLN1, SHROOM4, CAPZA1, NF1, PDLIM3, RICTOR, DAAM1, ITGB1, VASP, EPB41L2, PFN1, XIRP1, CDC42BPA, RHOA, OPHN1
GOTERM_BP_FAT	GO:0051172~negative regulation of nitrogen compound metabolic process	27	5.28376	0.00475561	MEF2C, PPARA, ZMYND11, GCLC, EDN1, TCEAL1, CBX5, SUMO1, CIR1, TCF4, BAZ2A, KHDRBS1, ZNF281, MSH6, CREBZF, MECP2, PHF12, ATXN1, NEDD4, MLX, PHB2, PHF21A, MDM4, CUX1, LCOR, ZFHX3, ENG
GOTERM_BP_FAT	GO:0035295~tube development	15	2.93542	0.00493583	DVL2, B4GALT1, CAV2, EDN1, HECA, VASP, SHANK3, FZD6, PFN1, VEGFA, TRAF6, CUX1, ENG, HECTD1, NFIB
GOTERM_BP_FAT	GO:0010558~negative regulation of macromolecule biosynthetic process	28	5.47945	0.00496736	MEF2C, PPARA, ZMYND11, GCLC, EDN1, TCEAL1, CBX5, SUMO1, CIR1, TCF4, TNRC6A, BAZ2A, EIF2B5, KHDRBS1, ZNF281, CREBZF, MECP2, PHF12, ATXN1, NEDD4, MLX, PHB2, PHF21A, MDM4, CUX1, LCOR, ZFHX3, ENG
GOTERM_BP_FAT	GO:0000377~RNA splicing, via transesterification reactions with bulged adenosine as nucleophile	12	2.34834	0.00497844	HNRNPL, PAPOLA, PCBP1, HNRNPF, TRA2B, PCBP2, TRA2A, HNRNPA2B1, RBM5, YTHDC1, MBNL1, RBM25
GOTERM_BP_FAT	GO:0000375~RNA splicing, via transesterification reactions	12	2.34834	0.00497844	HNRNPL, PAPOLA, PCBP1, HNRNPF, TRA2B, PCBP2, TRA2A, HNRNPA2B1, RBM5, YTHDC1, MBNL1, RBM25
GOTERM_BP_FAT	GO:0000398~nuclear mRNA splicing, via spliceosome	12	2.34834	0.00497844	HNRNPL, PAPOLA, PCBP1, HNRNPF, TRA2B, PCBP2, TRA2A, HNRNPA2B1, RBM5, YTHDC1, MBNL1, RBM25
GOTERM_BP_FAT	GO:0032446~protein modification by small protein conjugation	11	2.15264	0.00504984	SUMO1, UBE2D3, UHRF2, NEDD4, WDSUB1, UBE3C, TRAF6, FBXO9, TRIP12, HECTD1, FBXO11
GOTERM_BP_FAT	GO:0034440~lipid oxidation	6	1.17417	0.0050969	ACOX2, ACADVL, CPT2, HSD17B4, PPARGC1A, ACAA1
GOTERM_BP_FAT	GO:0019395~fatty acid oxidation	6	1.17417	0.0050969	ACOX2, ACADVL, CPT2, HSD17B4, PPARGC1A, ACAA1
GOTERM_BP_FAT	GO:0001666~response to hypoxia	11	2.15264	0.00560931	PPARA, NF1, VEGFA, EDN1, CAMK2D, APOLD1, RYR2, EGLN2, CAPN2, ENG, ITPR1
GOTERM_BP_FAT	GO:0001841~neural tube formation	6	1.17417	0.00568941	DVL2, PFN1, TRAF6, VASP, FZD6, HECTD1
GOTERM_BP_FAT	GO:0006913~nucleocytoplasmic transport	12	2.34834	0.00575153	ATXN1, SLC11A1, CBLB, MLX, LSG1, PPP3CB, SMG1, NFKBIA, KPNA6, GLE1, NUP155, THOC1
GOTERM_BP_FAT	GO:0010629~negative regulation of gene expression	26	5.08806	0.00631641	MEF2C, PPARA, ZMYND11, GCLC, TCEAL1, CBX5, SUMO1, CIR1, TCF4, TNRC6A, BAZ2A, KHDRBS1, ZNF281, CREBZF, MECP2, PHF12, ATXN1, NEDD4, PHB2, MLX, PHF21A, MDM4, CUX1, LCOR, ZFHX3, ENG
GOTERM_BP_FAT	GO:0016331~morphogenesis of embryonic epithelium	7	1.36986	0.00647326	DVL2, PFN1, TRAF6, VASP, SHANK3, FZD6, HECTD1
GOTERM_BP_FAT	GO:0046822~regulation of nucleocytoplasmic transport	7	1.36986	0.00647326	KHDRBS1, NUDT4, NEDD4, NF1, RHOA, NFKBIA, MXI1
GOTERM_BP_FAT	GO:0031327~negative regulation of cellular biosynthetic process	28	5.47945	0.00687303	MEF2C, PPARA, ZMYND11, GCLC, EDN1, TCEAL1, CBX5, SUMO1, CIR1, TCF4, TNRC6A, BAZ2A, EIF2B5, KHDRBS1, ZNF281, CREBZF, MECP2, PHF12, ATXN1, NEDD4, MLX, PHB2, PHF21A, MDM4, CUX1, LCOR, ZFHX3, ENG
GOTERM_BP_FAT	GO:0006357~regulation of transcription from RNA polymerase II promoter	34	6.65362	0.00706564	MEF2C, PPARA, ZMYND11, CNBP, ABLIM3, MORF4L2, RBM4, NFKBIA, CNOT7, TCEAL1, SLC11A1, PFN1, TRAK1, RHOA, TCF4, VEZF1, ZNF281, TAF1, KLF6, ELP2, KLF9, MECP2, UBN1, PPARGC1A, ATXN1, NEDD4, VEGFA, PHF21A, MDM4, LCOR, CUX1, ENG, ZFHX3, NFIB
GOTERM_BP_FAT	GO:0045732~positive regulation of protein catabolic process	5	0.978474	0.00718693	TAF1, CBLB, GCLC, NEDD4, EGLN2
GOTERM_BP_FAT	GO:0006119~oxidative phosphorylation	9	1.76125	0.00753789	ATP5E, UQCR11, NDUFB10, NDUFB9, NDUFS8, ATP5L, NDUFS2, ATP5H, ATP6V0B
GOTERM_BP_FAT	GO:0016567~protein ubiquitination	10	1.95695	0.00772058	UBE2D3, UHRF2, NEDD4, WDSUB1, UBE3C, TRAF6, FBXO9, TRIP12, HECTD1, FBXO11
GOTERM_BP_FAT	GO:0070482~response to oxygen levels	11	2.15264	0.00795719	PPARA, NF1, VEGFA, EDN1, CAMK2D, APOLD1, RYR2, EGLN2, CAPN2, ENG, ITPR1
GOTERM_BP_FAT	GO:0006635~fatty acid beta-oxidation	5	0.978474	0.00819662	ACOX2, ACADVL, CPT2, HSD17B4, ACAA1
GOTERM_BP_FAT	GO:0008285~negative regulation of cell proliferation	20	3.91389	0.00892669	B4GALT1, CXCL1, CAV2, NF1, RBM5, CDK6, MXI1, CDH5, FNTB, RERG, CBLB, XIRP1, MORC3, BTG3, TBRG1, HGS, MDM4, PPAP2A, ENG, NFIB
GOTERM_BP_FAT	GO:0009890~negative regulation of biosynthetic process	28	5.47945	0.00900853	MEF2C, PPARA, ZMYND11, GCLC, EDN1, TCEAL1, CBX5, SUMO1, CIR1, TCF4, TNRC6A, BAZ2A, EIF2B5, KHDRBS1, ZNF281, CREBZF, MECP2, PHF12, ATXN1, NEDD4, MLX, PHB2, PHF21A, MDM4, CUX1, LCOR, ZFHX3, ENG
GOTERM_BP_FAT	GO:0015980~energy derivation by oxidation of organic compounds	11	2.15264	0.00916891	ACADVL, UQCR11, NDUFB10, NDUFB9, SUCLG1, NDUFS8, GYS1, GNAS, NDUFS2, PPP1CB, PPARGC1A
GOTERM_BP_FAT	GO:0018105~peptidyl-serine phosphorylation	5	0.978474	0.00929498	TAF1, MORC3, HIPK3, SMG1, MAP3K12
GOTERM_BP_FAT	GO:0051329~interphase of mitotic cell cycle	9	1.76125	0.0100618	KHDRBS1, TAF1, DDX11, CDC123, CAMK2D, PPP3CB, CDK6, PPP1CB, ITGB1
GOTERM_BP_FAT	GO:0051325~interphase	9	1.76125	0.0118499	KHDRBS1, TAF1, DDX11, CDC123, CAMK2D, PPP3CB, CDK6, PPP1CB, ITGB1
GOTERM_BP_FAT	GO:0006886~intracellular protein transport	20	3.91389	0.0126576	STX5, DERL1, NFKBIA, AP3S1, OPTN, YWHAE, SLC11A1, CBLB, MACF1, NEDD4, TRAK1, PPP3CB, USO1, KPNA6, AKAP6, HGS, RPL11, SYTL2, SEC24C, SEC61A1
GOTERM_BP_FAT	GO:0060562~epithelial tube morphogenesis	7	1.36986	0.0128575	DVL2, PFN1, TRAF6, VASP, SHANK3, FZD6, HECTD1
GOTERM_BP_FAT	GO:0042127~regulation of cell proliferation	35	6.84932	0.0129597	CXCL1, CSF3, FGFR1, CAV2, CNBP, GNAI2, EDN1, RBM5, NFKBIA, MXI1, ITGB1, CDH5, FNTB, BLOC1S2, DDX11, MORC3, CDC123, CAMK2D, PPAP2A, CDK13, B4GALT1, MAFG, NF1, CDK6, PPP1CB, RERG, CBLB, XIRP1, VEGFA, BTG3, TBRG1, HGS, MDM4, ENG, NFIB
GOTERM_BP_FAT	GO:0045892~negative regulation of transcription, DNA-dependent	19	3.7182	0.0156148	MEF2C, ZNF281, PPARA, ZMYND11, MECP2, PHF12, TCEAL1, CBX5, CIR1, NEDD4, MLX, PHF21A, MDM4, TCF4, CUX1, LCOR, ZFHX3, BAZ2A, ENG
GOTERM_BP_FAT	GO:0051726~regulation of cell cycle	18	3.5225	0.0167271	CCNT2, CAV2, FAM175A, TP53BP2, EDN1, CDK6, PDE3A, CHEK2, PPP1CB, ITGB1, ATM, UHRF2, CUL9, BTG3, CDC123, CAMK2D, RANBP1, CDK13
GOTERM_BP_FAT	GO:0034613~cellular protein localization	21	4.10959	0.0168748	STX5, DERL1, NFKBIA, AP3S1, OPTN, YWHAE, SLC11A1, CBLB, MACF1, MORC3, NEDD4, TRAK1, PPP3CB, USO1, KPNA6, AKAP6, HGS, RPL11, SYTL2, SEC24C, SEC61A1
GOTERM_BP_FAT	GO:0070727~cellular macromolecule localization	21	4.10959	0.017925	STX5, DERL1, NFKBIA, AP3S1, OPTN, YWHAE, SLC11A1, CBLB, MACF1, MORC3, NEDD4, TRAK1, PPP3CB, USO1, KPNA6, AKAP6, HGS, RPL11, SYTL2, SEC24C, SEC61A1
GOTERM_BP_FAT	GO:0051253~negative regulation of RNA metabolic process	19	3.7182	0.0181974	MEF2C, ZNF281, PPARA, ZMYND11, MECP2, PHF12, TCEAL1, CBX5, CIR1, NEDD4, MLX, PHF21A, MDM4, TCF4, CUX1, LCOR, ZFHX3, BAZ2A, ENG
GOTERM_BP_FAT	GO:0006468~protein amino acid phosphorylation	30	5.87084	0.0189406	FGFR1, CAV2, STK38, GNAI2, NUAK1, STK35, AKAP9, CHEK2, PRKY, VRK3, MORC3, CAMK2D, STK38L, SIK3, CDK14, AKT2, CDK13, TAF1, SGK1, STK24, WNK1, SMG1, CDK6, MARK3, ATM, STK3, HIPK3, DYRK1A, CDC42BPA, MAP3K12
GOTERM_BP_FAT	GO:0009062~fatty acid catabolic process	5	0.978474	0.0196838	ACOX2, ACADVL, CPT2, HSD17B4, ACAA1
GOTERM_BP_FAT	GO:0046321~positive regulation of fatty acid oxidation	3	0.587084	0.020889	PPARA, PPARGC1A, AKT2
GOTERM_BP_FAT	GO:0030522~intracellular receptor-mediated signaling pathway	7	1.36986	0.0214305	DCBLD2, KLF9, NEDD4, RBM4, EGLN2, PPAP2A, PPARGC1A
GOTERM_BP_FAT	GO:0006605~protein targeting	13	2.54403	0.0229274	NFKBIA, OPTN, YWHAE, SLC11A1, CBLB, MACF1, NEDD4, TRAK1, PPP3CB, AKAP6, KPNA6, RPL11, SEC61A1
GOTERM_BP_FAT	GO:0033043~regulation of organelle organization	13	2.54403	0.02446	CAV2, CAPZA1, EDN1, RICTOR, PPARGC1A, ATM, NEBL, MACF1, CUL9, RHOA, RANBP1, RASA1, CDK13
GOTERM_BP_FAT	GO:0018209~peptidyl-serine modification	5	0.978474	0.0256956	TAF1, MORC3, HIPK3, SMG1, MAP3K12
GOTERM_BP_FAT	GO:0030518~steroid hormone receptor signaling pathway	6	1.17417	0.026012	KLF9, NEDD4, RBM4, EGLN2, PPAP2A, PPARGC1A
GOTERM_BP_FAT	GO:0060537~muscle tissue development	9	1.76125	0.0289563	CAV2, XIRP1, DMD, NF1, RHOA, PPP3CB, MBNL1, ENG, ITGB1
GOTERM_BP_FAT	GO:0010033~response to organic substance	31	6.06654	0.0298016	PPARA, CAV2, DERL1, GCLC, LDLR, MCL1, RBM4, NFKBIA, AP3S1, HSPA1A, TTC3, SLC11A1, PRKAR2A, GATA3, LCAT, PPP3CB, HSPA4, NUDC, AKT2, EIF2B5, HSP90AA1, MAT2A, PDE3A, RERG, SLC25A36, RYR2, CA4, GNAS, CTSC, NFE2L2, PDCD7
GOTERM_BP_FAT	GO:0032507~maintenance of protein location in cell	5	0.978474	0.0302526	TLN1, MORC3, DMD, NFKBIA, MXI1
GOTERM_BP_FAT	GO:0031647~regulation of protein stability	5	0.978474	0.0326984	MORC3, CDKN2AIP, TBRG1, MDM4, PPARGC1A
GOTERM_BP_FAT	GO:0060429~epithelium development	13	2.54403	0.0329285	DVL2, B4GALT1, VASP, SHANK3, FZD6, PFN1, LAMA3, VEGFA, CSTA, VEZF1, TRAF6, ENG, HECTD1
GOTERM_BP_FAT	GO:0010605~negative regulation of macromolecule metabolic process	31	6.06654	0.0355241	MEF2C, PPARA, ZMYND11, GCLC, EDN1, TCEAL1, CBX5, SUMO1, CIR1, PSMD4, TCF4, BAZ2A, TNRC6A, EIF2B5, KHDRBS1, ZNF281, MSH6, CREBZF, MECP2, PHF12, YWHAE, ATXN1, NEDD4, MLX, PHB2, PHF21A, MDM4, CUX1, LCOR, ZFHX3, ENG
GOTERM_BP_FAT	GO:0022904~respiratory electron transport chain	6	1.17417	0.0376738	UQCR11, NDUFB10, NDUFB9, NDUFS8, NDUFS2, PPARGC1A
GOTERM_BP_FAT	GO:0048278~vesicle docking	4	0.782779	0.0383367	CAV2, SYTL2, EXOC5, YKT6
GOTERM_BP_FAT	GO:0009725~response to hormone stimulus	18	3.5225	0.0383969	PPARA, CAV2, GCLC, MAT2A, LDLR, RBM4, AP3S1, RERG, PRKAR2A, GATA3, LCAT, SLC25A36, CA4, GNAS, PDCD7, NUDC, AKT2, EIF2B5
GOTERM_BP_FAT	GO:0031328~positive regulation of cellular biosynthetic process	29	5.67515	0.042189	MEF2C, PPARA, CHURC1, CNBP, ABLIM3, EDN1, RBM4, MORF4L2, NFKBIA, CNOT7, SLC11A1, RGMB, BLOC1S2, TCF4, TRAF6, AKT2, EIF2B5, KLF6, TAF1, HSP90AA1, CREB5, PPARGC1A, ATXN1, VEGFA, USP21, NFE2L2, KLF2, ENG, NFIB
GOTERM_BP_FAT	GO:0007049~cell cycle	32	6.26223	0.0430756	CCNT2, ZMYND11, USP9X, E2F8, CHEK2, WTAP, ITGB1, SPC25, NIPBL, MACF1, DDX11, TARDBP, CDC123, PPP3CB, CAMK2D, RANBP1, PSMD4, NUDC, STAG2, KHDRBS1, TAF1, MSH6, TP53BP2, AK1, CDK6, PPP1CB, ATM, TACC1, UHRF2, SYCP3, TBRG1, MDM4
GOTERM_BP_FAT	GO:0010608~posttranscriptional regulation of gene expression	12	2.34834	0.0436511	SLC11A1, METAP1, MORC3, CDKN2AIP, HRSP12, VEGFA, TBRG1, MDM4, MTIF3, PPARGC1A, TNRC6A, EIF2B5
GOTERM_BP_FAT	GO:0007517~muscle organ development	12	2.34834	0.0436511	MEF2C, MTM1, CAV2, XIRP1, DMD, NF1, RHOA, PPP3CB, MBNL1, ENG, ITGB1, UNC45B
GOTERM_BP_FAT	GO:0051493~regulation of cytoskeleton organization	9	1.76125	0.0442876	CAV2, MACF1, EDN1, CAPZA1, RHOA, RANBP1, RICTOR, RASA1, NEBL
GOTERM_BP_FAT	GO:0008015~blood circulation	11	2.15264	0.0445385	CAV2, PPARA, GCLC, NPY, VEGFA, EDN1, CAMK2D, RYR2, ERAP1, ENG, SCN5A
GOTERM_BP_FAT	GO:0003013~circulatory system process	11	2.15264	0.0445385	CAV2, PPARA, GCLC, NPY, VEGFA, EDN1, CAMK2D, RYR2, ERAP1, ENG, SCN5A
GOTERM_BP_FAT	GO:0000122~negative regulation of transcription from RNA polymerase II promoter	14	2.73973	0.0459478	ZNF281, MEF2C, ZMYND11, PPARA, MECP2, TCEAL1, NEDD4, PHF21A, MDM4, TCF4, LCOR, CUX1, ENG, ZFHX3
GOTERM_BP_FAT	GO:0015931~nucleobase, nucleoside, nucleotide and nucleic acid transport	8	1.56556	0.0459809	NUP153, SLC25A4, HNRNPA2B1, SMG1, GLE1, NUP155, NUPL1, THOC1
GOTERM_BP_FAT	GO:0046320~regulation of fatty acid oxidation	4	0.782779	0.0463144	PPARA, CPT2, PPARGC1A, AKT2
GOTERM_BP_FAT	GO:0050821~protein stabilization	4	0.782779	0.0463144	MORC3, TBRG1, MDM4, PPARGC1A
GOTERM_BP_FAT	GO:0021915~neural tube development	6	1.17417	0.0469747	DVL2, PFN1, TRAF6, VASP, FZD6, HECTD1
GOTERM_BP_FAT	GO:0010564~regulation of cell cycle process	8	1.56556	0.0478277	CAV2, CUL9, EDN1, CAMK2D, RANBP1, PDE3A, ATM, CDK13
GOTERM_BP_FAT	GO:0009891~positive regulation of biosynthetic process	29	5.67515	0.0490301	MEF2C, PPARA, CHURC1, CNBP, ABLIM3, EDN1, RBM4, MORF4L2, NFKBIA, CNOT7, SLC11A1, RGMB, BLOC1S2, TCF4, TRAF6, AKT2, EIF2B5, KLF6, TAF1, HSP90AA1, CREB5, PPARGC1A, ATXN1, VEGFA, USP21, NFE2L2, KLF2, ENG, NFIB
GOTERM_BP_FAT	GO:0045185~maintenance of protein location	5	0.978474	0.0497407	TLN1, MORC3, DMD, NFKBIA, MXI1
GOTERM_BP_FAT	GO:0051651~maintenance of location in cell	5	0.978474	0.0497407	TLN1, MORC3, DMD, NFKBIA, MXI1
GOTERM_BP_FAT	GO:0044265~cellular macromolecule catabolic process	30	5.87084	0.049983	RAD23B, DERL1, LDLR, USP9X, PNPT1, HSPA1A, UBE3C, UBAC1, KLHL3, SUMO1, UBE2D3, CUL9, RABGEF1, ERAP1, FBXL12, PSMD4, TRAF6, FBXO9, TRIP12, HECTD1, USP13, EXOSC7, SMG1, ATM, CBLB, UHRF2, NEDD4, ATG4B, USP21, FBXO11

## Sheet: GO Healthy 2 module
Supplementary Data 8. Gene Ontology of modules in human nuclei (Healthy 2 module)
Category	Term	Count	%	PValue	Genes
GOTERM_BP_FAT	GO:0030029~actin filament-based process	41	3.83536	9.65546e-09	DLC1, MYO5A, ALDOA, MYL6, TRIOBP, SSH1, CNN3, WASF3, CALD1, MYO7A, RHOQ, CALR, TTN, CDC42, NISCH, PACSIN2, GSN, RAC1, OBSL1, BCL6, TRIP10, PLS3, NPHP1, TNXB, EVL, MYH6, GAS7, LPIN1, ARHGAP26, ARPC1A, TNNT2, RND3, ATP2C1, CFL1, SDCBP, TMSB4X, ANTXR1, NEURL2, ABL2, SELE, PARVA
GOTERM_BP_FAT	GO:0030036~actin cytoskeleton organization	37	3.46118	1.54418e-07	DLC1, ALDOA, TRIOBP, SSH1, WASF3, CNN3, CALD1, RHOQ, CALR, TTN, CDC42, NISCH, PACSIN2, GSN, RAC1, OBSL1, BCL6, TRIP10, PLS3, NPHP1, TNXB, EVL, MYH6, GAS7, LPIN1, ARHGAP26, ARPC1A, TNNT2, RND3, ATP2C1, CFL1, SDCBP, TMSB4X, ANTXR1, NEURL2, ABL2, PARVA
GOTERM_BP_FAT	GO:0007010~cytoskeleton organization	53	4.9579	3.99427e-06	DLC1, WASF3, TLN2, RHOQ, TTN, CTNNB1, HOOK3, CDC42, DES, NISCH, GSN, PACSIN2, DYNC1H1, TUBA1B, PLS3, CECR2, MYH6, PALLD, UBE2B, LPIN1, ARHGAP26, TNNT2, ARPC1A, RND3, ATP2C1, CFL1, SDCBP, TMSB4X, NEURL2, PARVA, ALDOA, TRIOBP, ABLIM2, CNN3, SSH1, CALD1, CALR, RAC1, OBSL1, BCL6, TRIP10, NPHP1, TNXB, DOCK7, EVL, SOD1, GAS7, SVIL, ANTXR1, ABL2, NCOR1, DNAJB6, ARHGAP10
GOTERM_BP_FAT	GO:0046907~intracellular transport	69	6.45463	1.99091e-05	NCBP1, RAB3GAP2, SRP14, SEC24B, MYO7A, PEX3, MIPEP, CLTC, SRP19, TAPBP, HOOK3, COPB2, APP, KPNB1, FTL, PABPN1, SEC23A, SCAMP1, STX2, MYH6, TIMM44, TNNT2, KIF1C, ATP2C1, NUP205, PEX26, SDCBP, SLC25A37, STEAP2, MYBBP1A, MYO5A, MYL6, SNX6, SNX2, NAPA, EEA1, CALR, CDC37, WDR19, SQSTM1, DDX19B, BCL6, CCS, PPP3CA, AP2M1, HSPA9, RHOBTB3, RAB2A, UPF2, SRP54, UPF1, SMG5, IPO11, TOMM40, PPP1R10, NXF1, TINA…
GOTERM_BP_FAT	GO:0070271~protein complex biogenesis	56	5.23854	3.07336e-05	RSF1, WASF3, TTN, CTNNB1, TAPBP, TRIM5, PICALM, GSN, MED27, SH3BGR, TUBA1B, KPNB1, PILRB, TUBA1C, SNAPC5, MAGI1, DARS, MGP, MPP6, COLEC12, STOM, PTRF, GTF2I, NUP205, ADSL, PEBP1, LAMC1, PRNP, MAP3K11, PARVA, PARD3, POLR2F, AHCTF1, CALR, PXN, GCH1, TNFRSF1A, C1QTNF1, RAC1, TGM2, PRKAA2, SPP2, TERF1, TAF2, SRP54, TAF6, IPO11, CREBBP, TRIM24, SMAD1, GAS7, SOD2, TCEB2, HSPD1, XPO7, SCARA5
GOTERM_BP_FAT	GO:0006461~protein complex assembly	56	5.23854	3.07336e-05	RSF1, WASF3, TTN, CTNNB1, TAPBP, TRIM5, PICALM, GSN, MED27, SH3BGR, TUBA1B, KPNB1, PILRB, TUBA1C, SNAPC5, MAGI1, DARS, MGP, MPP6, COLEC12, STOM, PTRF, GTF2I, NUP205, ADSL, PEBP1, LAMC1, PRNP, MAP3K11, PARVA, PARD3, POLR2F, AHCTF1, CALR, PXN, GCH1, TNFRSF1A, C1QTNF1, RAC1, TGM2, PRKAA2, SPP2, TERF1, TAF2, SRP54, TAF6, IPO11, CREBBP, TRIM24, SMAD1, GAS7, SOD2, TCEB2, HSPD1, XPO7, SCARA5
GOTERM_BP_FAT	GO:0010605~negative regulation of macromolecule metabolic process	73	6.82881	6.4702e-05	HSP90AB1, SRP14, A2M, RSF1, NFKB1, CBFA2T2, RPS3, CTNNB1, PCGF2, WWP1, ATP8B1, BCL7A, DNAJC1, RPS27A, PSMD8, TWIST1, ATF7IP, ANAPC1, SATB1, SLA2, ARID5B, ARID5A, PKIG, CST3, SERPING1, UBE2I, HES7, MBD1, BPTF, HIPK2, PSMA3, HES2, PEBP1, SMARCA4, ING4, MTDH, SNX6, CALR, TIMP1, PSMB4, MEIS2, PSMB1, ITGAV, BCL6, TNRC6B, THBS1, TCF25, TERF1, BMP4, TRIM28, ZNF24, CD276, ILF3, IGF2, TRIM24, SMAD1, ANKHD…
GOTERM_BP_FAT	GO:0006412~translation	40	3.74181	8.34453e-05	ABCF1, RPL17, RPL36A, RPL15, EIF5B, RPS15A, RPL38, RPS3, WARS, RPL31, RPL9, RPLP0, RPL8, FAU, RPL7A, RPS20, RPS27A, MRPL34, C12ORF65, YARS, AIMP1, DARS, RRBP1, EIF1AD, PAIP1, MRPL9, EIF2B1, RSL1D1, EIF4G1, TARS, EIF4E, RPL23, DHX29, RPL22, RARS, RPL21, RPL7L1, EIF4A1, EIF2S2, RPS12
GOTERM_BP_FAT	GO:0006091~generation of precursor metabolites and energy	38	3.55472	0.000117955	NDUFB3, ALDOA, LDHB, UQCRC1, ATP5B, CYC1, COX7C, NDUFAB1, ATP5G1, NDUFS6, UQCR10, PPP1R3C, TPI1, IDH3G, ATP5I, NDUFA4, NDUFB11, CYCS, ATP5F1, RUNX1T1, FADS3, CYB5A, GYG1, PPP1R3A, NDUFA12, COX6C, SOD2, NDUFV3, KIAA0100, SDHB, GBE1, PYGL, NDUFV2, PGM1, TXN, ATP6V0A1, STEAP2, MDH1
GOTERM_BP_FAT	GO:0006414~translational elongation	18	1.68382	0.000146205	RPL17, RPL36A, RPL15, RPS15A, RPL38, RPS3, RPL23, RPL22, RPL31, RPL21, RPLP0, RPL9, RPL8, RPS12, FAU, RPS20, RPL7A, RPS27A
GOTERM_BP_FAT	GO:0016071~mRNA metabolic process	42	3.92891	0.000214896	NCBP1, POLR2F, RPL36A, PRPF4B, MAPKAPK2, HSPA1B, SF3B2, PNN, HNRNPA3, APP, DDX23, SRRM2, U2AF1, SRRM1, TSEN2, RBM28, LUC7L3, CCAR1, PABPN1, TFIP11, UPF2, UPF1, RNASE4, SMG5, EFTUD2, PAIP1, RNPS1, DDX5, HNRNPA1, RBMX, PRPF4, PCF11, UPF3B, PNRC2, SFPQ, SERBP1, ZRANB2, CELF2, PHF5A, RBM39, CPSF1, ADAR
GOTERM_BP_FAT	GO:0032269~negative regulation of cellular protein metabolic process	25	2.33863	0.000314421	HSP90AB1, SRP14, A2M, NFKB1, CALR, TIMP1, PSMB4, PSMB1, ITGAV, THBS1, RPS27A, DNAJC1, PSMD8, ANAPC1, SERPING1, IGF2, ANKHD1, EIF2B1, CDC27, PSMC6, PSMC5, PSMD12, PSMA3, PEBP1, VPS28
GOTERM_BP_FAT	GO:0006511~ubiquitin-dependent protein catabolic process	30	2.80636	0.000496333	KIAA0368, USP4, UBE2G2, PPP2R5C, PSMB4, CUL5, PSMB1, SQSTM1, PPP2CB, USP37, USP32, CUL1, RPS27A, PSMD8, ANAPC1, NPLOC4, UBE2I, UBR1, SKP1, TRIM63, CDC27, UBE2B, HSP90B1, PSMC6, PSMC5, PSMD12, UBR5, PSMA3, SMURF2, TGFB1I1
GOTERM_BP_FAT	GO:0043161~proteasomal ubiquitin-dependent protein catabolic process	17	1.59027	0.000516288	ANAPC1, NPLOC4, KIAA0368, UBE2G2, PPP2R5C, TRIM63, CDC27, PSMB4, PSMC6, HSP90B1, PSMC5, PSMB1, PSMD12, PSMA3, PPP2CB, RPS27A, PSMD8
GOTERM_BP_FAT	GO:0010498~proteasomal protein catabolic process	17	1.59027	0.000516288	ANAPC1, NPLOC4, KIAA0368, UBE2G2, PPP2R5C, TRIM63, CDC27, PSMB4, PSMC6, HSP90B1, PSMC5, PSMB1, PSMD12, PSMA3, PPP2CB, RPS27A, PSMD8
GOTERM_BP_FAT	GO:0051248~negative regulation of protein metabolic process	25	2.33863	0.000553875	HSP90AB1, SRP14, A2M, NFKB1, CALR, TIMP1, PSMB4, PSMB1, ITGAV, THBS1, RPS27A, DNAJC1, PSMD8, ANAPC1, SERPING1, IGF2, ANKHD1, EIF2B1, CDC27, PSMC6, PSMC5, PSMD12, PSMA3, PEBP1, VPS28
GOTERM_BP_FAT	GO:0022900~electron transport chain	18	1.68382	0.000638169	NDUFB3, NDUFA4, NDUFB11, UQCRC1, CYCS, CYC1, FADS3, NDUFAB1, CYB5A, NDUFA12, SOD2, NDUFV3, NDUFS6, SDHB, UQCR10, TXN, NDUFV2, STEAP2
GOTERM_BP_FAT	GO:0016192~vesicle-mediated transport	56	5.23854	0.000896885	SEC24B, ATP5B, MYO7A, ITSN2, CLTC, TAPBP, CTNNB1, HOOK3, COPB2, APP, PICALM, PACSIN2, GSN, FTL, KDELR3, SEC23A, SCAMP1, STX2, CECR2, COLEC12, KIF1C, NME1, IGF2R, RAB13, STEAP2, EPN2, ARFGAP2, SNX2, NAPA, EEA1, WDR19, SQSTM1, ITGAV, SEC16A, RAC1, PTX3, TRIP10, THBS1, AP2M1, RHOBTB3, RAB2A, RAB2B, TGFBR2, MYO1F, TINAGL1, LMBR1L, ARF1, AKTIP, NME1-NME2, SCFD2, AP2A1, CD209, ARF3, SYTL4, CPNE1, SCARA…
GOTERM_BP_FAT	GO:0032268~regulation of cellular protein metabolic process	48	4.49018	0.000954084	DLC1, HSP90AB1, NCBP1, SRP14, A2M, MKNK2, EIF5B, NFKB1, CALR, TIMP1, PSMB4, MAP3K6, MAP3K5, APP, PSMB1, ITGAV, RB1CC1, TNRC6B, THBS1, PSMD8, DNAJC1, RPS27A, CUL1, ANAPC1, BMP4, UPF1, PAIP1, DOCK7, IGF2, SERPING1, ANKHD1, SKP1, CDC27, EIF2B1, EIF4G1, ATXN2, PSMC6, PSMC5, EIF4E, PSMD12, CCND2, PSMA3, PEBP1, HSPB1, NGDN, VPS28, IFT88, MAP3K11
GOTERM_BP_FAT	GO:0044265~cellular macromolecule catabolic process	67	6.26754	0.00101434	NCBP1, KIAA0368, PPP2R5C, UBE2G2, SENP8, NFKB1, TRIM5, CUL5, WWP1, RPS27A, PSMD8, CUL1, ANAPC1, CYCS, CECR2, UBE2I, UBR1, SKP1, UBE2B, XPA, UBR5, UBE2M, PSMA3, RAD18, TGFB1I1, NEURL2, ASB7, OTUD5, ATG12, USP4, HSPA1B, MYCBP2, PSMB4, PSMB1, SQSTM1, UFM1, PPP2CB, USP37, FBXO3, USP32, MYSM1, UPF2, NPLOC4, UPF1, SHPRH, SMG5, RNPS1, SUGT1, SOD1, TRIM63, CDC27, NAE1, WSB1, UBE2E3, URM1, HSP90B1, PSMC6,…
GOTERM_BP_FAT	GO:0009057~macromolecule catabolic process	71	6.64172	0.00109783	NCBP1, KIAA0368, PPP2R5C, UBE2G2, SENP8, NFKB1, TRIM5, CUL5, WWP1, RPS27A, PSMD8, CUL1, ANAPC1, CYCS, CECR2, UBE2I, UBR1, SKP1, UBE2B, XPA, ADAMTS9, UBR5, UBE2M, PSMA3, RAD18, YME1L1, TGFB1I1, NEURL2, ASB7, OTUD5, ATG12, USP4, HSPA1B, MYCBP2, PSMB4, PSMB1, SQSTM1, UFM1, PPP2CB, USP37, FBXO3, USP32, MYSM1, UPF2, NPLOC4, SHPRH, UPF1, SMG5, CHI3L2, RNPS1, SUGT1, SOD1, TRIM63, CDC27, NAE1, WSB1, UBE2…
GOTERM_BP_FAT	GO:0030162~regulation of proteolysis	11	1.029	0.0013595	HSP90AB1, A2M, SERPINE2, LTBP4, SERPING1, IGF2, THBS1, IFT88, DNAJC1, PLAUR, TIMP1
GOTERM_BP_FAT	GO:0006826~iron ion transport	8	0.748363	0.00161123	STEAP4, SLC25A28, SLC25A37, LTF, STEAP2, SCARA5, SFXN5, FTL
GOTERM_BP_FAT	GO:0045861~negative regulation of proteolysis	7	0.654818	0.0017664	HSP90AB1, A2M, SERPING1, IGF2, THBS1, DNAJC1, TIMP1
GOTERM_BP_FAT	GO:0065003~macromolecular complex assembly	61	5.70627	0.00210266	NCBP1, RSF1, WASF3, NAP1L1, TTN, TAPBP, CTNNB1, TRIM5, PICALM, DDX23, GSN, MED27, SH3BGR, TUBA1B, KPNB1, PILRB, TUBA1C, SNAPC5, MAGI1, DARS, MGP, MPP6, COLEC12, STOM, PTRF, GTF2I, NUP205, ADSL, PEBP1, LAMC1, PRNP, MAP3K11, PARVA, POLR2F, PARD3, AHCTF1, CALR, PXN, GCH1, TNFRSF1A, C1QTNF1, RAC1, TGM2, PRKAA2, SPP2, TERF1, TAF2, SRP54, SHPRH, TAF6, IPO11, CREBBP, TRIM24, SMAD1, GAS7, SOD2, ATXN2, TC…
GOTERM_BP_FAT	GO:0044093~positive regulation of molecular function	55	5.145	0.00220118	DLC1, ADCY4, GM2A, GNA11, MYBPC3, RPS3, CDC42, MAP3K6, MAP3K5, CASP8AP2, SHC1, PSMD8, RPS27A, PILRB, CUL1, ANAPC1, CYCS, SKP1, NLRP2, TNNT2, GNAQ, CCND2, NME1, HIPK2, PSMA3, EDF1, MAP3K11, SMARCA4, PARD3, MTDH, CALD1, PFKFB2, GCH1, PSMB4, PSMB1, RAC1, TGM2, CCS, THBS1, TERF1, TGFBR2, ITGA1, IGF2, DOCK7, SOD1, CDC27, PSMC6, PSMC5, NME1-NME2, PSMD12, NTRK2, APAF1, HSPD1, ABL2, SELE, VLDLR
GOTERM_BP_FAT	GO:0009205~purine ribonucleoside triphosphate metabolic process	17	1.59027	0.00230321	ALDOA, ATP5J2, ATP5B, ATP5F1, RHOQ, MYH6, ATP5G1, ATP13A2, GCH1, NME3, ATP2A2, NME1-NME2, ATP2C1, NME1, ATP8B1, ATP6V0A1, ATP5I, ENTPD1
GOTERM_BP_FAT	GO:0009199~ribonucleoside triphosphate metabolic process	17	1.59027	0.00251532	ALDOA, ATP5J2, ATP5B, ATP5F1, RHOQ, MYH6, ATP5G1, ATP13A2, GCH1, NME3, ATP2A2, NME1-NME2, ATP2C1, NME1, ATP8B1, ATP6V0A1, ATP5I, ENTPD1
GOTERM_BP_FAT	GO:0051437~positive regulation of ubiquitin-protein ligase activity during mitotic cell cycle	12	1.12254	0.00290549	ANAPC1, PSMB4, PSMC6, PSMC5, PSMD12, PSMB1, PSMA3, SKP1, CDC27, PSMD8, RPS27A, CUL1
GOTERM_BP_FAT	GO:0006397~mRNA processing	34	3.18054	0.00298414	NCBP1, RPL36A, POLR2F, PRPF4B, SF3B2, PNN, HNRNPA3, APP, DDX23, SRRM2, U2AF1, SRRM1, TSEN2, RBM28, LUC7L3, CCAR1, TFIP11, PABPN1, RNASE4, EFTUD2, RNPS1, DDX5, PRPF4, RBMX, HNRNPA1, PCF11, UPF3B, SFPQ, ZRANB2, CELF2, PHF5A, RBM39, CPSF1, ADAR
GOTERM_BP_FAT	GO:0008104~protein localization	76	7.10945	0.00305033	SRP14, RAB3GAP2, SEC24B, TLN2, VPS53, PEX3, MIPEP, SRP19, CLTC, HOOK3, CTNNB1, CDC42, COPB2, VPS13C, CEP290, VPS11, KPNB1, RAB21, SCAMP1, SEC23A, KDELR3, STX2, G3BP2, TIMM44, NUP205, PEX26, SDCBP, RAB12, TMSB4X, RANGRF, RAB13, GRASP, ARFGAP2, SDAD1, SNX6, SNX2, NAPA, LMAN2, CALR, CDC37, WDR19, SQSTM1, DDX19B, TAP1, SEC16A, SNF8, BCL6, PPP3CA, SRGN, HSPA9, AP2M1, RAB2A, RAB2B, SRP54, TAF3, RRBP1, …
GOTERM_BP_FAT	GO:0015980~energy derivation by oxidation of organic compounds	19	1.77736	0.00347268	NDUFB3, NDUFA4, UQCRC1, CYCS, NDUFAB1, PPP1R3A, GYG1, SOD2, KIAA0100, NDUFV3, NDUFS6, SDHB, PPP1R3C, UQCR10, IDH3G, GBE1, PYGL, NDUFV2, MDH1
GOTERM_BP_FAT	GO:0070727~cellular macromolecule localization	41	3.83536	0.00350645	RAB3GAP2, SRP14, SEC24B, SNX6, SNX2, NAPA, PEX3, MIPEP, SRP19, CALR, CLTC, CDC37, STAU1, CTNNB1, CDC42, COPB2, WDR19, BCL6, PPP3CA, KPNB1, SRGN, AP2M1, HSPA9, SEC23A, SRP54, TAF3, STX2, IPO11, TOMM40, PPP1R10, TIMM44, RPL23, TOM1L2, AP2A1, NUP205, PEX26, SYTL4, NOP58, SDCBP, XPO7, SSR2
GOTERM_BP_FAT	GO:0009144~purine nucleoside triphosphate metabolic process	17	1.59027	0.0035327	ALDOA, ATP5J2, ATP5B, ATP5F1, RHOQ, MYH6, ATP5G1, ATP13A2, GCH1, NME3, ATP2A2, NME1-NME2, ATP2C1, NME1, ATP8B1, ATP6V0A1, ATP5I, ENTPD1
GOTERM_BP_FAT	GO:0051168~nuclear export	11	1.029	0.00355398	PABPN1, NCBP1, UPF2, UPF1, SMG5, DDX19B, NXF1, XPO7, CALR, HNRNPA1, HSPA9
GOTERM_BP_FAT	GO:0006913~nucleocytoplasmic transport	20	1.87091	0.00364614	PABPN1, NCBP1, UPF2, UPF1, SMG5, IPO11, PPP1R10, NXF1, CALR, HNRNPA1, RPL23, NUP205, DDX19B, NOP58, BCL6, PPP3CA, XPO7, MYBBP1A, KPNB1, HSPA9
GOTERM_BP_FAT	GO:0043085~positive regulation of catalytic activity	49	4.58372	0.00366151	DLC1, ADCY4, GM2A, GNA11, MYBPC3, RPS3, MAP3K6, CDC42, MAP3K5, CASP8AP2, SHC1, PSMD8, RPS27A, PILRB, CUL1, ANAPC1, CYCS, SKP1, NLRP2, TNNT2, GNAQ, CCND2, PSMA3, MAP3K11, PARD3, PFKFB2, GCH1, PSMB4, PSMB1, RAC1, TGM2, CCS, THBS1, TERF1, TGFBR2, ITGA1, DOCK7, IGF2, SOD1, CDC27, PSMC6, PSMC5, PSMD12, NTRK2, HSPD1, APAF1, SELE, ABL2, VLDLR
GOTERM_BP_FAT	GO:0051443~positive regulation of ubiquitin-protein ligase activity	12	1.12254	0.00366491	ANAPC1, PSMB4, PSMC6, PSMC5, PSMD12, PSMB1, PSMA3, SKP1, CDC27, PSMD8, RPS27A, CUL1
GOTERM_BP_FAT	GO:0043632~modification-dependent macromolecule catabolic process	53	4.9579	0.00371969	KIAA0368, UBE2G2, PPP2R5C, SENP8, TRIM5, CUL5, WWP1, PSMD8, RPS27A, CUL1, ANAPC1, UBE2I, UBR1, SKP1, UBE2B, UBR5, UBE2M, PSMA3, RAD18, TGFB1I1, NEURL2, ASB7, OTUD5, ATG12, USP4, MYCBP2, PSMB4, PSMB1, SQSTM1, UFM1, PPP2CB, USP37, FBXO3, MYSM1, USP32, NPLOC4, SHPRH, TRIM63, SUGT1, CDC27, NAE1, WSB1, URM1, UBE2E3, HSP90B1, PSMC6, PSMC5, RNF7, PSMD12, TCEB2, SH3RF2, SMURF2, FBXO32
GOTERM_BP_FAT	GO:0019941~modification-dependent protein catabolic process	53	4.9579	0.00371969	KIAA0368, UBE2G2, PPP2R5C, SENP8, TRIM5, CUL5, WWP1, PSMD8, RPS27A, CUL1, ANAPC1, UBE2I, UBR1, SKP1, UBE2B, UBR5, UBE2M, PSMA3, RAD18, TGFB1I1, NEURL2, ASB7, OTUD5, ATG12, USP4, MYCBP2, PSMB4, PSMB1, SQSTM1, UFM1, PPP2CB, USP37, FBXO3, MYSM1, USP32, NPLOC4, SHPRH, TRIM63, SUGT1, CDC27, NAE1, WSB1, URM1, UBE2E3, HSP90B1, PSMC6, PSMC5, RNF7, PSMD12, TCEB2, SH3RF2, SMURF2, FBXO32
GOTERM_BP_FAT	GO:0043933~macromolecular complex subunit organization	63	5.89336	0.00388208	NCBP1, RSF1, WASF3, NAP1L1, TTN, TAPBP, CTNNB1, TRIM5, PICALM, DDX23, GSN, MED27, SH3BGR, TUBA1B, KPNB1, PILRB, TUBA1C, C12ORF65, SNAPC5, MAGI1, DARS, MGP, MPP6, COLEC12, STOM, PTRF, GTF2I, NUP205, ADSL, PEBP1, LAMC1, PRNP, MAP3K11, PARVA, POLR2F, PARD3, AHCTF1, CALR, PXN, GCH1, TNFRSF1A, C1QTNF1, RAC1, TGM2, PRKAA2, SPP2, TERF1, TAF2, SRP54, SHPRH, TAF6, IPO11, CREBBP, EVL, TRIM24, SMAD1, GAS7, …
GOTERM_BP_FAT	GO:0051439~regulation of ubiquitin-protein ligase activity during mitotic cell cycle	12	1.12254	0.00409998	ANAPC1, PSMB4, PSMC6, PSMC5, PSMD12, PSMB1, PSMA3, SKP1, CDC27, PSMD8, RPS27A, CUL1
GOTERM_BP_FAT	GO:0051169~nuclear transport	20	1.87091	0.00419892	PABPN1, NCBP1, UPF2, UPF1, SMG5, IPO11, PPP1R10, NXF1, CALR, HNRNPA1, RPL23, NUP205, DDX19B, NOP58, BCL6, PPP3CA, XPO7, MYBBP1A, KPNB1, HSPA9
GOTERM_BP_FAT	GO:0006417~regulation of translation	18	1.68382	0.00478138	SRP14, NCBP1, UPF1, PAIP1, EIF5B, MKNK2, ANKHD1, CALR, EIF2B1, EIF4G1, ATXN2, APP, EIF4E, NGDN, HSPB1, TNRC6B, THBS1, DNAJC1
GOTERM_BP_FAT	GO:0010324~membrane invagination	25	2.33863	0.00502009	ATP5B, MYO7A, SNX2, EEA1, ITSN2, APP, PICALM, PACSIN2, ITGAV, RAC1, TRIP10, THBS1, PTX3, SCAMP1, TGFBR2, COLEC12, LMBR1L, NME1-NME2, AP2A1, NME1, CD209, IGF2R, STEAP2, SCARA5, EPN2, VLDLR
GOTERM_BP_FAT	GO:0006897~endocytosis	25	2.33863	0.00502009	ATP5B, MYO7A, SNX2, EEA1, ITSN2, APP, PICALM, PACSIN2, ITGAV, RAC1, TRIP10, THBS1, PTX3, SCAMP1, TGFBR2, COLEC12, LMBR1L, NME1-NME2, AP2A1, NME1, CD209, IGF2R, STEAP2, SCARA5, EPN2, VLDLR
GOTERM_BP_FAT	GO:0051351~positive regulation of ligase activity	12	1.12254	0.00509314	ANAPC1, PSMB4, PSMC6, PSMC5, PSMD12, PSMB1, PSMA3, SKP1, CDC27, PSMD8, RPS27A, CUL1
GOTERM_BP_FAT	GO:0009150~purine ribonucleotide metabolic process	18	1.68382	0.00514789	ALDOA, ATP5J2, ATP5B, ATP5F1, RHOQ, MYH6, ATP5G1, ATP13A2, GCH1, NME3, ATP2A2, NME1-NME2, ATP2C1, NME1, ATP8B1, ATP6V0A1, ADSL, ATP5I, ENTPD1
GOTERM_BP_FAT	GO:0034613~cellular protein localization	40	3.74181	0.00533607	RAB3GAP2, SRP14, SEC24B, SNX6, SNX2, NAPA, PEX3, MIPEP, CALR, SRP19, CLTC, CDC37, CTNNB1, CDC42, COPB2, WDR19, BCL6, PPP3CA, KPNB1, SRGN, AP2M1, HSPA9, SEC23A, SRP54, TAF3, STX2, IPO11, TOMM40, PPP1R10, TIMM44, RPL23, TOM1L2, AP2A1, NUP205, PEX26, SYTL4, NOP58, SDCBP, XPO7, SSR2
GOTERM_BP_FAT	GO:0012501~programmed cell death	55	5.145	0.00536127	DLC1, RTN4, FASTKD2, NFKB1, FOXO3, PDCD2, CTNNB1, RPS3, MAP3K5, APP, NISCH, CASP4, RAD21, CASP8AP2, SLK, GSN, DAP, RPS27A, LUC7L3, CUL1, CCAR1, TWIST1, MAGI3, YARS, CYCS, CECR2, DAPK2, NLRP2, BCL2L12, NME3, HIPK2, ING4, TNFRSF1A, SQSTM1, RAC1, TGM2, THBS1, SRGN, TERF1, OBSCN, CFLAR, AIMP1, DUSP22, GAS2, SOD1, CARD6, VDAC1, NAE1, SOD2, MEF2D, PHF17, AKTIP, APAF1, HSPD1, DRAM1
GOTERM_BP_FAT	GO:0008380~RNA splicing	30	2.80636	0.00565155	NCBP1, RPL36A, POLR2F, PRPF4B, SF3B2, PNN, HNRNPA3, DDX23, SRRM2, U2AF1, SRRM1, TSEN2, RBM28, LUC7L3, CCAR1, TFIP11, PABPN1, EFTUD2, RNPS1, DDX5, PRPF4, RBMX, HNRNPA1, PCF11, UPF3B, SFPQ, ZRANB2, RBM39, PHF5A, CPSF1
GOTERM_BP_FAT	GO:0051603~proteolysis involved in cellular protein catabolic process	54	5.05145	0.00565398	KIAA0368, UBE2G2, PPP2R5C, SENP8, NFKB1, TRIM5, CUL5, WWP1, PSMD8, RPS27A, CUL1, ANAPC1, UBE2I, UBR1, SKP1, UBE2B, UBR5, UBE2M, PSMA3, RAD18, TGFB1I1, NEURL2, ASB7, OTUD5, ATG12, USP4, MYCBP2, PSMB4, PSMB1, SQSTM1, UFM1, PPP2CB, USP37, FBXO3, USP32, MYSM1, NPLOC4, SHPRH, TRIM63, SUGT1, CDC27, NAE1, WSB1, URM1, UBE2E3, HSP90B1, PSMC6, PSMC5, RNF7, PSMD12, TCEB2, SH3RF2, SMURF2, FBXO32
GOTERM_BP_FAT	GO:0006396~RNA processing	50	4.67727	0.00595002	RPP38, NCBP1, RPL36A, PRPF4B, RBM6, PNN, APP, DDX17, DDX23, SRRM2, U2AF1, SRRM1, TSEN2, LUC7L3, RBMS1, CCAR1, TFIP11, PABPN1, EMG1, EFTUD2, PRPF4, RSL1D1, PCF11, RBPMS, NOP2, CELF2, RBM39, TRUB2, CPSF1, POLR2F, SF3B2, HNRNPA3, RBM28, RNASE4, RNPS1, SMAD1, DDX5, RBMX, HNRNPA1, URM1, DDX56, UPF3B, NOLC1, SFPQ, ZRANB2, NOP58, PHF5A, NOP56, UTP14C, ADAR
GOTERM_BP_FAT	GO:0006915~apoptosis	54	5.05145	0.00611111	DLC1, RTN4, FASTKD2, NFKB1, FOXO3, PDCD2, CTNNB1, RPS3, MAP3K5, APP, NISCH, CASP4, RAD21, CASP8AP2, SLK, GSN, DAP, RPS27A, LUC7L3, CUL1, CCAR1, TWIST1, MAGI3, YARS, CYCS, CECR2, DAPK2, NLRP2, BCL2L12, NME3, HIPK2, ING4, TNFRSF1A, SQSTM1, RAC1, THBS1, SRGN, TERF1, OBSCN, CFLAR, AIMP1, DUSP22, GAS2, SOD1, CARD6, VDAC1, NAE1, SOD2, MEF2D, PHF17, AKTIP, APAF1, HSPD1, DRAM1
GOTERM_BP_FAT	GO:0044257~cellular protein catabolic process	54	5.05145	0.00622848	KIAA0368, UBE2G2, PPP2R5C, SENP8, NFKB1, TRIM5, CUL5, WWP1, PSMD8, RPS27A, CUL1, ANAPC1, UBE2I, UBR1, SKP1, UBE2B, UBR5, UBE2M, PSMA3, RAD18, TGFB1I1, NEURL2, ASB7, OTUD5, ATG12, USP4, MYCBP2, PSMB4, PSMB1, SQSTM1, UFM1, PPP2CB, USP37, FBXO3, USP32, MYSM1, NPLOC4, SHPRH, TRIM63, SUGT1, CDC27, NAE1, WSB1, URM1, UBE2E3, HSP90B1, PSMC6, PSMC5, RNF7, PSMD12, TCEB2, SH3RF2, SMURF2, FBXO32
GOTERM_BP_FAT	GO:0006936~muscle contraction	19	1.77736	0.00658033	MYL6, ALDOA, PABPN1, CNN3, GNA11, CALD1, MYBPC3, UTRN, MYH6, TRIM63, TTN, TNNT2, DES, CKMT2, COL4A3BP, MYOM1, ASPH, SGCA, DTNA
GOTERM_BP_FAT	GO:0000377~RNA splicing, via transesterification reactions with bulged adenosine as nucleophile	19	1.77736	0.00658033	PABPN1, NCBP1, RPL36A, POLR2F, EFTUD2, RNPS1, PRPF4, RBMX, HNRNPA1, SF3B2, HNRNPA3, PCF11, UPF3B, DDX23, U2AF1, SRRM1, PHF5A, CPSF1, CCAR1
GOTERM_BP_FAT	GO:0000375~RNA splicing, via transesterification reactions	19	1.77736	0.00658033	PABPN1, NCBP1, RPL36A, POLR2F, EFTUD2, RNPS1, PRPF4, RBMX, HNRNPA1, SF3B2, HNRNPA3, PCF11, UPF3B, DDX23, U2AF1, SRRM1, PHF5A, CPSF1, CCAR1
GOTERM_BP_FAT	GO:0000398~nuclear mRNA splicing, via spliceosome	19	1.77736	0.00658033	PABPN1, NCBP1, RPL36A, POLR2F, EFTUD2, RNPS1, PRPF4, RBMX, HNRNPA1, SF3B2, HNRNPA3, PCF11, UPF3B, DDX23, U2AF1, SRRM1, PHF5A, CPSF1, CCAR1
GOTERM_BP_FAT	GO:0045333~cellular respiration	14	1.30964	0.00676816	NDUFA4, NDUFB3, UQCRC1, CYCS, NDUFAB1, SOD2, KIAA0100, NDUFV3, NDUFS6, SDHB, UQCR10, IDH3G, NDUFV2, MDH1
GOTERM_BP_FAT	GO:0009141~nucleoside triphosphate metabolic process	17	1.59027	0.00708381	ALDOA, ATP5J2, ATP5B, ATP5F1, RHOQ, MYH6, ATP5G1, ATP13A2, GCH1, NME3, ATP2A2, NME1-NME2, ATP2C1, NME1, ATP8B1, ATP6V0A1, ATP5I, ENTPD1
GOTERM_BP_FAT	GO:0009408~response to heat	10	0.935454	0.00709981	CCL2, HSF1, IGFBP7, HSPB7, PEBP1, HSPB1, SOD1, THBS1, SCARA5, EIF2B1
GOTERM_BP_FAT	GO:0030163~protein catabolic process	55	5.145	0.00737002	KIAA0368, UBE2G2, PPP2R5C, SENP8, NFKB1, TRIM5, CUL5, WWP1, PSMD8, RPS27A, CUL1, ANAPC1, UBE2I, UBR1, SKP1, UBE2B, UBR5, UBE2M, PSMA3, RAD18, YME1L1, TGFB1I1, NEURL2, ASB7, OTUD5, ATG12, USP4, MYCBP2, PSMB4, PSMB1, SQSTM1, UFM1, PPP2CB, USP37, FBXO3, USP32, MYSM1, NPLOC4, SHPRH, TRIM63, SUGT1, CDC27, NAE1, WSB1, URM1, UBE2E3, HSP90B1, PSMC6, PSMC5, RNF7, PSMD12, TCEB2, SH3RF2, SMURF2, FBXO32
GOTERM_BP_FAT	GO:0003012~muscle system process	20	1.87091	0.0081004	MYL6, ALDOA, PABPN1, CNN3, GNA11, CALD1, MYBPC3, UTRN, MYH6, TRIM63, SOD1, TTN, TNNT2, DES, CKMT2, COL4A3BP, MYOM1, ASPH, SGCA, DTNA
GOTERM_BP_FAT	GO:0051438~regulation of ubiquitin-protein ligase activity	12	1.12254	0.00841558	ANAPC1, PSMB4, PSMC6, PSMC5, PSMD12, PSMB1, PSMA3, SKP1, CDC27, PSMD8, RPS27A, CUL1
GOTERM_BP_FAT	GO:0010629~negative regulation of gene expression	46	4.30309	0.00858139	ING4, RSF1, MTDH, SNX6, NFKB1, CALR, CBFA2T2, CTNNB1, PCGF2, MEIS2, WWP1, ATP8B1, BCL6, TNRC6B, BCL7A, TCF25, TWIST1, ATF7IP, BMP4, SATB1, ARID5B, SLA2, TRIM28, PKIG, ARID5A, ZNF24, UBE2I, HES7, ILF3, SMAD1, TRIM24, MBD1, STAT3, GPS2, PSMC5, ID2, BPTF, HIPK2, HES2, IRF2, SMURF2, ID3, NCOR1, DNAJB6, ADAR, SMARCA4
GOTERM_BP_FAT	GO:0006403~RNA localization	14	1.30964	0.00871343	PABPN1, NCBP1, UPF2, UPF1, SMG5, G3BP2, NXF1, HNRNPA1, STAU1, ATXN2, UPF3B, DDX19B, NUP205, XPO7
GOTERM_BP_FAT	GO:0009890~negative regulation of biosynthetic process	51	4.77081	0.00896622	SRP14, RSF1, NFKB1, CBFA2T2, CTNNB1, PCGF2, WWP1, ATP8B1, BCL7A, TWIST1, ATF7IP, SATB1, ARID5B, SLA2, ARID5A, PKIG, UBE2I, HES7, MBD1, BPTF, HIPK2, HES2, SMARCA4, ING4, MTDH, SNX6, CALR, MEIS2, ITGAV, BCL6, TCF25, TERF1, TRIM28, CD276, ZNF24, IGF2, ILF3, TRIM24, ANKHD1, SOD1, EIF2B1, STAT3, GPS2, PSMC5, ID2, HBEGF, IRF2, SMURF2, ID3, NCOR1, DNAJB6
GOTERM_BP_FAT	GO:0000184~nuclear-transcribed mRNA catabolic process, nonsense-mediated decay	7	0.654818	0.00920494	NCBP1, UPF2, UPF1, UPF3B, SMG5, PNRC2, RNPS1
GOTERM_BP_FAT	GO:0010558~negative regulation of macromolecule biosynthetic process	49	4.58372	0.00933845	SRP14, RSF1, NFKB1, CBFA2T2, CTNNB1, PCGF2, WWP1, ATP8B1, BCL7A, TWIST1, ATF7IP, SATB1, ARID5B, SLA2, ARID5A, PKIG, UBE2I, HES7, MBD1, BPTF, HES2, HIPK2, SMARCA4, ING4, MTDH, SNX6, CALR, MEIS2, ITGAV, BCL6, TCF25, TERF1, TRIM28, CD276, ZNF24, ILF3, ANKHD1, TRIM24, EIF2B1, STAT3, GPS2, PSMC5, ID2, HBEGF, IRF2, SMURF2, ID3, NCOR1, DNAJB6
GOTERM_BP_FAT	GO:0009259~ribonucleotide metabolic process	18	1.68382	0.00958901	ALDOA, ATP5J2, ATP5B, ATP5F1, RHOQ, MYH6, ATP5G1, ATP13A2, GCH1, NME3, ATP2A2, NME1-NME2, ATP2C1, NME1, ATP8B1, ATP6V0A1, ADSL, ATP5I, ENTPD1
GOTERM_BP_FAT	GO:0006886~intracellular protein transport	36	3.36763	0.00984434	RAB3GAP2, SRP14, SEC24B, SNX6, SNX2, NAPA, PEX3, MIPEP, CALR, SRP19, CLTC, CDC37, COPB2, WDR19, BCL6, PPP3CA, KPNB1, AP2M1, HSPA9, SEC23A, SRP54, STX2, IPO11, TOMM40, PPP1R10, TIMM44, RPL23, TOM1L2, AP2A1, NUP205, PEX26, SYTL4, SDCBP, NOP58, XPO7, SSR2
GOTERM_BP_FAT	GO:0006664~glycolipid metabolic process	7	0.654818	0.0108295	ST6GALNAC6, ST6GALNAC4, B3GNT5, GM2A, PSAP, CREM, UGCG
GOTERM_BP_FAT	GO:0006610~ribosomal protein import into nucleus	3	0.280636	0.0110509	RPL23, IPO11, KPNB1
GOTERM_BP_FAT	GO:0051340~regulation of ligase activity	12	1.12254	0.0110945	ANAPC1, PSMB4, PSMC6, PSMC5, PSMD12, PSMB1, PSMA3, SKP1, CDC27, PSMD8, RPS27A, CUL1
GOTERM_BP_FAT	GO:0015031~protein transport	64	5.9869	0.0114764	SRP14, RAB3GAP2, SEC24B, VPS53, PEX3, MIPEP, CLTC, SRP19, HOOK3, COPB2, CEP290, VPS11, KPNB1, RAB21, SEC23A, SCAMP1, KDELR3, STX2, TIMM44, NUP205, PEX26, SDCBP, RAB12, RANGRF, RAB13, ARFGAP2, SDAD1, SNX6, SNX2, NAPA, LMAN2, CALR, CDC37, WDR19, DDX19B, SNF8, TAP1, SEC16A, BCL6, PPP3CA, HSPA9, AP2M1, RAB2A, RAB2B, SRP54, RRBP1, SNX25, IPO11, PPP1R10, TOMM40, HSP90B1, RPL23, ARF1, AKTIP, SCFD2, AP2A…
GOTERM_BP_FAT	GO:0043623~cellular protein complex assembly	19	1.77736	0.0116425	SRP54, WASF3, IPO11, AHCTF1, SMAD1, TTN, CALR, GAS7, PXN, PICALM, GSN, NUP205, RAC1, HSPD1, XPO7, TUBA1B, KPNB1, TUBA1C, PILRB
GOTERM_BP_FAT	GO:0010608~posttranscriptional regulation of gene expression	23	2.15154	0.011678	SRP14, NCBP1, UPF1, PAIP1, EIF5B, MKNK2, MAPKAPK2, SMAD1, ANKHD1, CALR, EIF2B1, UBE2B, EIF4G1, ATXN2, APP, EIF4E, SERBP1, NGDN, HSPB1, HSPD1, TNRC6B, THBS1, DNAJC1
GOTERM_BP_FAT	GO:0000041~transition metal ion transport	11	1.029	0.0118144	STEAP4, ATP2C1, SLC25A28, SLC25A37, LTF, CCS, STEAP2, SLC30A9, SCARA5, SFXN5, FTL
GOTERM_BP_FAT	GO:0016481~negative regulation of transcription	42	3.92891	0.0118606	ING4, RSF1, MTDH, SNX6, NFKB1, CALR, CBFA2T2, CTNNB1, PCGF2, MEIS2, WWP1, ATP8B1, BCL6, BCL7A, TCF25, TWIST1, ATF7IP, SATB1, ARID5B, SLA2, TRIM28, PKIG, ARID5A, ZNF24, ILF3, HES7, UBE2I, TRIM24, MBD1, STAT3, GPS2, PSMC5, ID2, BPTF, HIPK2, HES2, IRF2, SMURF2, ID3, NCOR1, DNAJB6, SMARCA4
GOTERM_BP_FAT	GO:0030198~extracellular matrix organization	14	1.30964	0.0119603	TNXB, LGALS3, HSPG2, CST3, SERPINH1, APLP2, COL5A1, APP, CRISPLD2, P4HA1, PDGFRA, COL12A1, LAMC1, SMARCA4
GOTERM_BP_FAT	GO:0006405~RNA export from nucleus	8	0.748363	0.0121655	PABPN1, NCBP1, UPF2, UPF1, SMG5, DDX19B, NXF1, HNRNPA1
GOTERM_BP_FAT	GO:0016044~membrane organization	36	3.36763	0.0126395	SEC24B, ATP5B, MYO7A, SNX2, NAPA, EEA1, ITSN2, CLTC, COPB2, APP, PICALM, PACSIN2, ITGAV, RAC1, PTX3, THBS1, TRIP10, FTL, SCAMP1, SEC23A, NPLOC4, STX2, TGFBR2, COLEC12, SOD1, COL5A1, LMBR1L, NME1-NME2, ARF1, NME1, AP2A1, IGF2R, CD209, STEAP2, SCARA5, EPN2, VLDLR
GOTERM_BP_FAT	GO:0007015~actin filament organization	11	1.029	0.012982	ALDOA, WASF3, GSN, CALD1, CFL1, RAC1, EVL, TTN, GAS7, ABL2, PLS3
GOTERM_BP_FAT	GO:0045184~establishment of protein localization	64	5.9869	0.0138998	SRP14, RAB3GAP2, SEC24B, VPS53, PEX3, MIPEP, CLTC, SRP19, HOOK3, COPB2, CEP290, VPS11, KPNB1, RAB21, SEC23A, SCAMP1, KDELR3, STX2, TIMM44, NUP205, PEX26, SDCBP, RAB12, RANGRF, RAB13, ARFGAP2, SDAD1, SNX6, SNX2, NAPA, LMAN2, CALR, CDC37, WDR19, DDX19B, SNF8, TAP1, SEC16A, BCL6, PPP3CA, HSPA9, AP2M1, RAB2A, RAB2B, SRP54, RRBP1, SNX25, IPO11, PPP1R10, TOMM40, HSP90B1, RPL23, ARF1, AKTIP, SCFD2, AP2A…
GOTERM_BP_FAT	GO:0007155~cell adhesion	59	5.51918	0.0142556	DLC1, NRP1, TLN2, IGFBP7, CLSTN1, MYBPC3, CXCL12, CTNNB1, PNN, VCL, APP, COL12A1, DLG5, NEGR1, MAGI1, MGP, RND3, TNFAIP6, NME1, ATP2C1, GPR56, NPTN, VCAN, TGFB1I1, LAMC1, RAB13, PARVA, PARD3, LIMS1, CCL2, NINJ1, SPOCK1, IL32, PXN, CLDN15, LAMB2, GP1BB, ITGAV, RAC1, COL6A3, THBS1, ENTPD1, NPHP1, TNXB, SVEP1, AIMP1, PPFIBP1, ITGA1, HSPG2, COL15A1, MCAM, COL5A1, CCL11, NME1-NME2, ATP2A2, CD209, PKP4…
GOTERM_BP_FAT	GO:0007507~heart development	23	2.15154	0.0143061	BMP4, DLC1, NRP1, GNA11, MYBPC3, TGFBR2, HSPG2, MYH6, TTN, COL5A1, SOD2, CTNNB1, TNNT2, GNAQ, ID2, RB1CC1, COL4A3BP, NDUFV2, OBSL1, ID3, IFT88, TCF25, SMARCA4
GOTERM_BP_FAT	GO:0031398~positive regulation of protein ubiquitination	12	1.12254	0.0143812	ANAPC1, PSMB4, PSMC6, PSMC5, PSMD12, PSMB1, PSMA3, SKP1, CDC27, PSMD8, RPS27A, CUL1
GOTERM_BP_FAT	GO:0031327~negative regulation of cellular biosynthetic process	49	4.58372	0.0144414	SRP14, RSF1, NFKB1, CBFA2T2, CTNNB1, PCGF2, WWP1, ATP8B1, BCL7A, TWIST1, ATF7IP, SATB1, ARID5B, SLA2, ARID5A, PKIG, UBE2I, HES7, MBD1, BPTF, HES2, HIPK2, SMARCA4, ING4, MTDH, SNX6, CALR, MEIS2, BCL6, TCF25, TERF1, TRIM28, CD276, ZNF24, IGF2, ILF3, ANKHD1, TRIM24, EIF2B1, STAT3, GPS2, PSMC5, ID2, HBEGF, IRF2, SMURF2, ID3, NCOR1, DNAJB6
GOTERM_BP_FAT	GO:0022610~biological adhesion	59	5.51918	0.0145601	DLC1, NRP1, TLN2, IGFBP7, CLSTN1, MYBPC3, CXCL12, CTNNB1, PNN, VCL, APP, COL12A1, DLG5, NEGR1, MAGI1, MGP, RND3, TNFAIP6, NME1, ATP2C1, GPR56, NPTN, VCAN, TGFB1I1, LAMC1, RAB13, PARVA, PARD3, LIMS1, CCL2, NINJ1, SPOCK1, IL32, PXN, CLDN15, LAMB2, GP1BB, ITGAV, RAC1, COL6A3, THBS1, ENTPD1, NPHP1, TNXB, SVEP1, AIMP1, PPFIBP1, ITGA1, HSPG2, COL15A1, MCAM, COL5A1, CCL11, NME1-NME2, ATP2A2, CD209, PKP4…
GOTERM_BP_FAT	GO:0006612~protein targeting to membrane	7	0.654818	0.0146679	SRP14, SRP54, PEX26, SDCBP, PEX3, SRP19, SSR2
GOTERM_BP_FAT	GO:0006406~mRNA export from nucleus	7	0.654818	0.0146679	PABPN1, NCBP1, UPF2, UPF1, SMG5, DDX19B, NXF1
GOTERM_BP_FAT	GO:0031397~negative regulation of protein ubiquitination	11	1.029	0.0155745	ANAPC1, PSMB4, PSMC6, PSMC5, PSMD12, PSMB1, PSMA3, VPS28, CDC27, PSMD8, RPS27A
GOTERM_BP_FAT	GO:0006402~mRNA catabolic process	8	0.748363	0.0156718	NCBP1, UPF2, UPF1, UPF3B, SMG5, PNRC2, RNPS1, HSPA1B
GOTERM_BP_FAT	GO:0008219~cell death	60	5.61272	0.0162586	DLC1, RTN4, FOSL2, FASTKD2, NFKB1, FOXO3, PDCD2, CTNNB1, RPS3, MAP3K5, APP, NISCH, CASP4, RAD21, CASP8AP2, SLK, GSN, DAP, RPS27A, LUC7L3, CUL1, CCAR1, TWIST1, MAGI3, YARS, CYCS, CECR2, DAPK2, NLRP2, BCL2L12, NME3, HIPK2, HSPB1, MAP3K11, ING4, TNFRSF1A, SQSTM1, RAC1, TGM2, THBS1, SRGN, TERF1, OBSCN, CFLAR, AIMP1, DUSP22, GAS2, IGF2, SOD1, CARD6, VDAC1, NAE1, SOD2, MEF2D, PHF17, ATXN2, AKTIP, APAF1…
GOTERM_BP_FAT	GO:0050658~RNA transport	13	1.21609	0.0166052	PABPN1, NCBP1, UPF2, UPF1, SMG5, G3BP2, NXF1, HNRNPA1, ATXN2, UPF3B, DDX19B, NUP205, XPO7
GOTERM_BP_FAT	GO:0050657~nucleic acid transport	13	1.21609	0.0166052	PABPN1, NCBP1, UPF2, UPF1, SMG5, G3BP2, NXF1, HNRNPA1, ATXN2, UPF3B, DDX19B, NUP205, XPO7
GOTERM_BP_FAT	GO:0051236~establishment of RNA localization	13	1.21609	0.0166052	PABPN1, NCBP1, UPF2, UPF1, SMG5, G3BP2, NXF1, HNRNPA1, ATXN2, UPF3B, DDX19B, NUP205, XPO7
GOTERM_BP_FAT	GO:0022904~respiratory electron transport chain	10	0.935454	0.0166441	NDUFB3, NDUFV3, NDUFA4, NDUFS6, SDHB, UQCR10, UQCRC1, NDUFV2, NDUFAB1, SOD2
GOTERM_BP_FAT	GO:0006119~oxidative phosphorylation	13	1.21609	0.0178933	NDUFA4, NDUFB3, UQCRC1, ATP5B, ATP5F1, NDUFAB1, ATP5G1, NDUFV3, NDUFS6, UQCR10, NDUFV2, ATP6V0A1, ATP5I
GOTERM_BP_FAT	GO:0009206~purine ribonucleoside triphosphate biosynthetic process	13	1.21609	0.0178933	ALDOA, ATP5J2, ATP5B, ATP5F1, ATP5G1, ATP13A2, NME3, ATP2A2, NME1-NME2, NME1, ATP2C1, ATP8B1, ATP6V0A1, ATP5I
GOTERM_BP_FAT	GO:0031145~anaphase-promoting complex-dependent proteasomal ubiquitin-dependent protein catabolic process	10	0.935454	0.0182924	ANAPC1, PSMB4, PSMC6, PSMC5, PSMD12, PSMB1, PSMA3, CDC27, PSMD8, RPS27A
GOTERM_BP_FAT	GO:0051436~negative regulation of ubiquitin-protein ligase activity during mitotic cell cycle	10	0.935454	0.0182924	ANAPC1, PSMB4, PSMC6, PSMC5, PSMD12, PSMB1, PSMA3, CDC27, PSMD8, RPS27A
GOTERM_BP_FAT	GO:0051028~mRNA transport	12	1.12254	0.0183535	PABPN1, NCBP1, UPF2, UPF1, UPF3B, SMG5, NUP205, DDX19B, G3BP2, NXF1, XPO7, HNRNPA1
GOTERM_BP_FAT	GO:0016265~death	60	5.61272	0.0184206	DLC1, RTN4, FOSL2, FASTKD2, NFKB1, FOXO3, PDCD2, CTNNB1, RPS3, MAP3K5, APP, NISCH, CASP4, RAD21, CASP8AP2, SLK, GSN, DAP, RPS27A, LUC7L3, CUL1, CCAR1, TWIST1, MAGI3, YARS, CYCS, CECR2, DAPK2, NLRP2, BCL2L12, NME3, HIPK2, HSPB1, MAP3K11, ING4, TNFRSF1A, SQSTM1, RAC1, TGM2, THBS1, SRGN, TERF1, OBSCN, CFLAR, AIMP1, DUSP22, GAS2, IGF2, SOD1, CARD6, VDAC1, NAE1, SOD2, MEF2D, PHF17, ATXN2, AKTIP, APAF1…
GOTERM_BP_FAT	GO:0050727~regulation of inflammatory response	11	1.029	0.0185331	TNFRSF1A, A2M, C3, SAA1, GPX4, CD276, TGM2, BCL6, SERPING1, IGF2, SELE
GOTERM_BP_FAT	GO:0033365~protein localization in organelle	17	1.59027	0.0188654	SRP14, SRP54, TAF3, IPO11, TOMM40, PPP1R10, MIPEP, SRP19, TIMM44, RPL23, NUP205, NOP58, BCL6, PPP3CA, XPO7, KPNB1, SRGN
GOTERM_BP_FAT	GO:0009201~ribonucleoside triphosphate biosynthetic process	13	1.21609	0.0192549	ALDOA, ATP5J2, ATP5B, ATP5F1, ATP5G1, ATP13A2, NME3, ATP2A2, NME1-NME2, NME1, ATP2C1, ATP8B1, ATP6V0A1, ATP5I
GOTERM_BP_FAT	GO:0009145~purine nucleoside triphosphate biosynthetic process	13	1.21609	0.0192549	ALDOA, ATP5J2, ATP5B, ATP5F1, ATP5G1, ATP13A2, NME3, ATP2A2, NME1-NME2, NME1, ATP2C1, ATP8B1, ATP6V0A1, ATP5I
GOTERM_BP_FAT	GO:0006366~transcription from RNA polymerase II promoter	24	2.24509	0.0192879	TAF2, SNAPC5, POLR2F, TAF6, CEBPD, ELL, AFF4, NFKB1, TRIM24, MBD1, CBFB, ARNT, FUBP1, PSMC5, GTF2I, MED27, CEBPZ, IRF1, TCEB2, TGFB1I1, NFIL3, KDM5A, TRIP11, NCOR1
GOTERM_BP_FAT	GO:0000956~nuclear-transcribed mRNA catabolic process	7	0.654818	0.0193613	NCBP1, UPF2, UPF1, UPF3B, SMG5, PNRC2, RNPS1
GOTERM_BP_FAT	GO:0006878~cellular copper ion homeostasis	4	0.374181	0.0205324	APP, MT2A, PRNP, APLP2
GOTERM_BP_FAT	GO:0031396~regulation of protein ubiquitination	13	1.21609	0.0206924	ANAPC1, SKP1, CDC27, PSMB4, PSMC6, PSMC5, PSMD12, PSMB1, PSMA3, VPS28, RPS27A, PSMD8, CUL1
GOTERM_BP_FAT	GO:0045824~negative regulation of innate immune response	3	0.280636	0.0211948	A2M, SERPING1, IGF2
GOTERM_BP_FAT	GO:0010955~negative regulation of protein maturation by peptide bond cleavage	3	0.280636	0.0211948	A2M, SERPING1, THBS1
GOTERM_BP_FAT	GO:0051444~negative regulation of ubiquitin-protein ligase activity	10	0.935454	0.0219394	ANAPC1, PSMB4, PSMC6, PSMC5, PSMD12, PSMB1, PSMA3, CDC27, PSMD8, RPS27A
GOTERM_BP_FAT	GO:0051352~negative regulation of ligase activity	10	0.935454	0.0219394	ANAPC1, PSMB4, PSMC6, PSMC5, PSMD12, PSMB1, PSMA3, CDC27, PSMD8, RPS27A
GOTERM_BP_FAT	GO:0045892~negative regulation of transcription, DNA-dependent	33	3.087	0.0222254	ING4, RSF1, MTDH, NFKB1, CALR, CBFA2T2, CTNNB1, PCGF2, MEIS2, BCL6, TCF25, TWIST1, ATF7IP, SATB1, ARID5B, SLA2, PKIG, ARID5A, TRIM28, ILF3, HES7, UBE2I, TRIM24, STAT3, GPS2, BPTF, ID2, HIPK2, IRF2, ID3, NCOR1, DNAJB6, SMARCA4
GOTERM_BP_FAT	GO:0009142~nucleoside triphosphate biosynthetic process	13	1.21609	0.0238043	ALDOA, ATP5J2, ATP5B, ATP5F1, ATP5G1, ATP13A2, NME3, ATP2A2, NME1-NME2, NME1, ATP2C1, ATP8B1, ATP6V0A1, ATP5I
GOTERM_BP_FAT	GO:0006605~protein targeting	22	2.058	0.0261105	SRP14, SRP54, IPO11, TOMM40, PPP1R10, PEX3, MIPEP, SRP19, CALR, TIMM44, CDC37, RPL23, NUP205, PEX26, SDCBP, NOP58, BCL6, PPP3CA, XPO7, KPNB1, SSR2, HSPA9
GOTERM_BP_FAT	GO:0045934~negative regulation of nucleobase, nucleoside, nucleotide and nucleic acid metabolic process	44	4.116	0.0265026	ING4, RSF1, MTDH, SNX6, NFKB1, CALR, CBFA2T2, CTNNB1, RPS3, PCGF2, MEIS2, WWP1, ATP8B1, BCL6, BCL7A, TCF25, TERF1, TWIST1, ATF7IP, SATB1, ARID5B, SLA2, TRIM28, PKIG, ARID5A, ZNF24, ILF3, HES7, UBE2I, TRIM24, MBD1, STAT3, GPS2, PSMC5, ID2, BPTF, HIPK2, HES2, IRF2, SMURF2, ID3, NCOR1, DNAJB6, SMARCA4
GOTERM_BP_FAT	GO:0048010~vascular endothelial growth factor receptor signaling pathway	4	0.374181	0.0269534	NRP1, CCL2, PDGFRA, FIGF
GOTERM_BP_FAT	GO:0006379~mRNA cleavage	4	0.374181	0.0269534	NCBP1, PCF11, RNASE4, CPSF1
GOTERM_BP_FAT	GO:0030041~actin filament polymerization	4	0.374181	0.0269534	WASF3, GSN, RAC1, GAS7
GOTERM_BP_FAT	GO:0046686~response to cadmium ion	4	0.374181	0.0269534	GSS, GSN, PRNP, CTNNB1
GOTERM_BP_FAT	GO:0055070~copper ion homeostasis	4	0.374181	0.0269534	APP, MT2A, PRNP, APLP2
GOTERM_BP_FAT	GO:0008154~actin polymerization or depolymerization	5	0.467727	0.0269667	WASF3, GSN, RAC1, EVL, GAS7
GOTERM_BP_FAT	GO:0009203~ribonucleoside triphosphate catabolic process	5	0.467727	0.0269667	ATP5B, RHOQ, MYH6, ENTPD1, GCH1
GOTERM_BP_FAT	GO:0009207~purine ribonucleoside triphosphate catabolic process	5	0.467727	0.0269667	ATP5B, RHOQ, MYH6, ENTPD1, GCH1
GOTERM_BP_FAT	GO:0031032~actomyosin structure organization	6	0.561272	0.0270891	TNNT2, CNN3, OBSL1, MYH6, NEURL2, TTN
GOTERM_BP_FAT	GO:0051253~negative regulation of RNA metabolic process	33	3.087	0.0274494	ING4, RSF1, MTDH, NFKB1, CALR, CBFA2T2, CTNNB1, PCGF2, MEIS2, BCL6, TCF25, TWIST1, ATF7IP, SATB1, ARID5B, SLA2, PKIG, ARID5A, TRIM28, ILF3, HES7, UBE2I, TRIM24, STAT3, GPS2, BPTF, ID2, HIPK2, IRF2, ID3, NCOR1, DNAJB6, SMARCA4
GOTERM_BP_FAT	GO:0046034~ATP metabolic process	13	1.21609	0.029098	ALDOA, ATP5J2, ATP5B, ATP5F1, ATP5G1, MYH6, ATP13A2, ATP2A2, ATP2C1, ATP8B1, ATP6V0A1, ATP5I, ENTPD1
GOTERM_BP_FAT	GO:0009152~purine ribonucleotide biosynthetic process	14	1.30964	0.0291592	ALDOA, ATP5J2, ATP5B, ATP5F1, ATP5G1, ATP13A2, NME3, ATP2A2, NME1-NME2, ATP2C1, NME1, ATP8B1, ADSL, ATP6V0A1, ATP5I
GOTERM_BP_FAT	GO:0051173~positive regulation of nitrogen compound metabolic process	53	4.9579	0.0300883	HSP90AB1, NCBP1, RSF1, RHOQ, NFKB1, FOXO3, CBFB, CTNNB1, APP, SHC1, KDM5A, RPS27A, ATF7IP, EGR2, ARID1B, NCOA1, BPTF, NCOA4, HIPK2, PDGFRA, PEBP1, TGFB1I1, TBX19, SMARCA4, ABLIM2, NFYB, CALR, SOX8, ARNT, TNFRSF1A, NPAS2, MEIS2, SQSTM1, PTX3, MYSM1, BMP4, SREBF1, TAF2, TAF8, CREBBP, TRIM28, ILF3, IGF2, KLF15, SMAD1, TRIM24, DDX5, STAT3, SOD2, PSMC5, PKNOX1, IRF1, PHF5A
GOTERM_BP_FAT	GO:0051172~negative regulation of nitrogen compound metabolic process	44	4.116	0.0319641	ING4, RSF1, MTDH, SNX6, NFKB1, CALR, CBFA2T2, CTNNB1, RPS3, PCGF2, MEIS2, WWP1, ATP8B1, BCL6, BCL7A, TCF25, TERF1, TWIST1, ATF7IP, SATB1, ARID5B, SLA2, TRIM28, PKIG, ARID5A, ZNF24, ILF3, HES7, UBE2I, TRIM24, MBD1, STAT3, GPS2, PSMC5, ID2, BPTF, HIPK2, HES2, IRF2, SMURF2, ID3, NCOR1, DNAJB6, SMARCA4
GOTERM_BP_FAT	GO:0014823~response to activity	4	0.374181	0.0343159	UQCRC1, CCL2, PEBP1, SOD2
GOTERM_BP_FAT	GO:0046039~GTP metabolic process	4	0.374181	0.0343159	NME3, NME1-NME2, NME1, RHOQ, GCH1
GOTERM_BP_FAT	GO:0045214~sarcomere organization	4	0.374181	0.0343159	TNNT2, MYH6, NEURL2, TTN
GOTERM_BP_FAT	GO:0006613~cotranslational protein targeting to membrane	4	0.374181	0.0343159	SRP14, SRP54, SRP19, SSR2
GOTERM_BP_FAT	GO:0009146~purine nucleoside triphosphate catabolic process	5	0.467727	0.0377664	ATP5B, RHOQ, MYH6, ENTPD1, GCH1
GOTERM_BP_FAT	GO:0030239~myofibril assembly	5	0.467727	0.0377664	TNNT2, OBSL1, MYH6, NEURL2, TTN
GOTERM_BP_FAT	GO:0010604~positive regulation of macromolecule metabolic process	67	6.26754	0.0384013	DLC1, NCBP1, RSF1, RHOQ, NFKB1, FOXO3, CBFB, CTNNB1, APP, SHC1, KDM5A, PSMD8, RPS27A, CUL1, ATF7IP, ANAPC1, EGR2, SKP1, ARID1B, NCOA1, BPTF, CCND2, NCOA4, HIPK2, PSMA3, PDGFRA, TGFB1I1, IFT88, TBX19, SMARCA4, ABLIM2, NFYB, CALR, SOX8, ARNT, PSMB4, TNFRSF1A, NPAS2, MEIS2, PSMB1, SQSTM1, RB1CC1, THBS1, MYSM1, BMP4, SREBF1, TAF2, TAF8, TRIM28, CREBBP, CD276, ILF3, IGF2, DOCK7, KLF15, TRIM24, SMAD1, …
GOTERM_BP_FAT	GO:0052547~regulation of peptidase activity	11	1.029	0.0397305	DLC1, CASP8AP2, CYCS, CST3, CSTB, APAF1, HSPD1, NLRP2, DNAJB6, TERF1, RPS3
GOTERM_BP_FAT	GO:0006351~transcription, DNA-dependent	27	2.52572	0.0402998	POLR2F, RSF1, ELL, NFKB1, CBFB, ARNT, FUBP1, MED27, CEBPZ, NFIL3, KDM5A, TRIP11, GTF3C3, TAF2, SNAPC5, TAF6, CEBPD, AFF4, TRIM24, MBD1, PSMC5, PTRF, GTF2I, IRF1, TCEB2, TGFB1I1, NCOR1
GOTERM_BP_FAT	GO:0055002~striated muscle cell development	8	0.748363	0.0403881	TNNT2, APP, UTRN, OBSL1, MYH6, PPP3CA, NEURL2, TTN
GOTERM_BP_FAT	GO:0006163~purine nucleotide metabolic process	19	1.77736	0.040407	ALDOA, ADCY4, ATP5J2, ATP5B, ATP5F1, RHOQ, MYH6, ATP5G1, ATP13A2, GCH1, NME3, NME1-NME2, ATP2A2, ATP2C1, NME1, ATP8B1, ATP6V0A1, ADSL, ATP5I, ENTPD1
GOTERM_BP_FAT	GO:0009260~ribonucleotide biosynthetic process	14	1.30964	0.0437273	ALDOA, ATP5J2, ATP5B, ATP5F1, ATP5G1, ATP13A2, NME3, ATP2A2, NME1-NME2, ATP2C1, NME1, ATP8B1, ADSL, ATP6V0A1, ATP5I
GOTERM_BP_FAT	GO:0032774~RNA biosynthetic process	27	2.52572	0.0461293	POLR2F, RSF1, ELL, NFKB1, CBFB, ARNT, FUBP1, MED27, CEBPZ, NFIL3, KDM5A, TRIP11, GTF3C3, TAF2, SNAPC5, TAF6, CEBPD, AFF4, TRIM24, MBD1, PSMC5, PTRF, GTF2I, IRF1, TCEB2, TGFB1I1, NCOR1
GOTERM_BP_FAT	GO:0051336~regulation of hydrolase activity	30	2.80636	0.046159	DLC1, ARFGAP2, RAB3GAP2, GM2A, TBC1D9, GNA11, MYBPC3, ASAP2, TPM2, RPS3, CASP8AP2, RASGRP3, TGM2, BCL6, TERF1, GIT1, CYCS, CST3, DOCK7, MYH6, NLRP2, TNNT2, SGSM2, GNAQ, CSTB, APAF1, HSPD1, SELE, DNAJB6, TBC1D8B
GOTERM_BP_FAT	GO:0042063~gliogenesis	9	0.841908	0.0468668	EGR2, GSN, PDGFRA, VCAN, C1S, SOD1, EIF2B1, SMARCA4, CTNNB1
GOTERM_BP_FAT	GO:0010033~response to organic substance	57	5.33209	0.047048	HSP90AB1, ADCY4, DNAJC25-GNG10, A2M, UQCRC1, IGFBP7, RHOQ, AQP1, B2M, CTNNB1, HSPH1, HSF1, GSN, GPX4, SHC1, DNAJC3, EGR2, MGP, COLEC12, LPIN1, UBE2B, CCND2, NME1, HSPB7, CFL1, PDGFRA, PEBP1, HSPB1, STEAP2, CYP1B1, CCL2, PFKFB2, HSPA1B, C1S, SERPINH1, GCH1, PHIP, TNFRSF1A, ACSL1, PPP3CA, THBS1, BMP4, TAF2, TGFBR2, IGF2, SMAD1, SOD1, EIF2B1, STAT3, NME1-NME2, ID2, HSPD1, ID3, SETD2, SELE, ABCC5, DN…
GOTERM_BP_FAT	GO:0015931~nucleobase, nucleoside, nucleotide and nucleic acid transport	13	1.21609	0.0472808	PABPN1, NCBP1, UPF2, UPF1, SMG5, G3BP2, NXF1, HNRNPA1, ATXN2, UPF3B, DDX19B, NUP205, XPO7
GOTERM_BP_FAT	GO:0006754~ATP biosynthetic process	11	1.029	0.0484492	ALDOA, ATP5J2, ATP2A2, ATP2C1, ATP5B, ATP8B1, ATP5F1, ATP6V0A1, ATP5G1, ATP5I, ATP13A2
GOTERM_BP_FAT	GO:0006614~SRP-dependent cotranslational protein targeting to membrane	3	0.280636	0.0487615	SRP14, SRP54, SRP19
GOTERM_BP_FAT	GO:0070613~regulation of protein processing	3	0.280636	0.0487615	A2M, SERPING1, THBS1
GOTERM_BP_FAT	GO:0010953~regulation of protein maturation by peptide bond cleavage	3	0.280636	0.0487615	A2M, SERPING1, THBS1

## Sheet: GO Disease 1 module
Supplementary Data 8. Gene Ontology of modules in human nuclei (Disease 1 module)
Category	Term	Count	%	PValue	Genes
GOTERM_BP_FAT	GO:0032535~regulation of cellular component size	8	5.83942	0.00541658	PFN2, CGRRF1, ACTA1, TSC1, DGKD, ELN, TMEM123, NPPA
GOTERM_BP_FAT	GO:0031589~cell-substrate adhesion	5	3.64964	0.00732304	TSC1, CTGF, FBLN5, ITGB1BP1, LAMB1
GOTERM_BP_FAT	GO:0030198~extracellular matrix organization	5	3.64964	0.00899587	FBLN5, ELN, COL1A2, CCDC80, ADAMTS2
GOTERM_BP_FAT	GO:0043062~extracellular structure organization	6	4.37956	0.00911968	TSC1, FBLN5, ELN, COL1A2, CCDC80, ADAMTS2
GOTERM_BP_FAT	GO:0031400~negative regulation of protein modification process	5	3.64964	0.0142168	IBTK, PSEN1, TSC1, PSME2, PSMD11
GOTERM_BP_FAT	GO:0003013~circulatory system process	6	4.37956	0.0154554	ACTC1, MYL4, CORIN, ELN, COL1A2, NPPA
GOTERM_BP_FAT	GO:0008015~blood circulation	6	4.37956	0.0154554	ACTC1, MYL4, CORIN, ELN, COL1A2, NPPA
GOTERM_BP_FAT	GO:0060537~muscle tissue development	5	3.64964	0.0167478	ACTC1, ACTA1, TSC1, ELN, TIPARP
GOTERM_BP_FAT	GO:0007015~actin filament organization	4	2.91971	0.0188707	ACTC1, ACTA1, ELN, TTLL3
GOTERM_BP_FAT	GO:0010811~positive regulation of cell-substrate adhesion	3	2.18978	0.0201352	TSC1, CCDC80, COL8A1
GOTERM_BP_FAT	GO:0008361~regulation of cell size	6	4.37956	0.0229307	CGRRF1, ACTA1, TSC1, DGKD, TMEM123, NPPA
GOTERM_BP_FAT	GO:0007517~muscle organ development	6	4.37956	0.02511	ACTC1, MYL4, ACTA1, TSC1, ELN, TIPARP
GOTERM_BP_FAT	GO:0009309~amine biosynthetic process	4	2.91971	0.0256731	GLUL, ASS1, ASNSD1, AZIN1
GOTERM_BP_FAT	GO:0030036~actin cytoskeleton organization	6	4.37956	0.0324319	PFN2, ACTC1, ACTA1, ELN, SSH2, TTLL3
GOTERM_BP_FAT	GO:0007160~cell-matrix adhesion	4	2.91971	0.0326839	TSC1, CTGF, FBLN5, ITGB1BP1
GOTERM_BP_FAT	GO:0030240~muscle thin filament assembly	2	1.45985	0.0385744	ACTC1, ACTA1
GOTERM_BP_FAT	GO:0030029~actin filament-based process	6	4.37956	0.0409687	PFN2, ACTC1, ACTA1, ELN, SSH2, TTLL3
GOTERM_BP_FAT	GO:0008217~regulation of blood pressure	4	2.91971	0.043784	ACTC1, CORIN, COL1A2, NPPA
GOTERM_BP_FAT	GO:0006414~translational elongation	4	2.91971	0.0448754	RPL35A, RPL13A, RPL27A, RPL10A
GOTERM_BP_FAT	GO:0014866~skeletal myofibril assembly	2	1.45985	0.0461106	ACTC1, ACTA1

## Sheet: GO Disease 2 module
Supplementary Data 8. Gene Ontology of modules in human nuclei (Disease 2 module)
Category	Term	Count	%	PValue	Genes
GOTERM_BP_FAT	GO:0035150~regulation of tube size	2	15.3846	0.0271103	GUCY1A3, NPPB
GOTERM_BP_FAT	GO:0050880~regulation of blood vessel size	2	15.3846	0.0271103	GUCY1A3, NPPB
GOTERM_BP_FAT	GO:0003018~vascular process in circulatory system	2	15.3846	0.029635	GUCY1A3, NPPB
