# Supplementary material for: Single cardiomyocyte nuclear transcriptomes reveal a lincRNA-regulated de-differentiation and cell cycle stress-response in vivo
Source: Nat Commun. 2017 Aug 9;8:225. doi: 10.1038/s41467-017-00319-8 (PMC5548780; doi:10.1038/s41467-017-00319-8)
Supplement: Supplementary file 10 — Dataset 9 [file 41467_2017_319_MOESM10_ESM.xlsx]

## Sheet: Sheet1
Supplementary Data 9. List of LincRNAs Identified In Nucleus of Cardiomyocytes (LINCMs)
LINCM ID	Chromosome	Start	End	Gene ID / Chromosome co-ordinates	Exon Size	mRNA_size	coding_prob	Prediction	Lee et al 2011	Ounzain et al 2014	Grote et al 2013	Wamstad et al 2012	Matkovich et al 2014	Werber et al 2014	Bulk LV tissue	Total Overlapped	Overlap with others
LINCM1	chr18	61799307	61807126	AK143260	115,203,269,	587	0.109433	Noncoding	1	1	1	1	1	1	1	7	6
LINCM10	chr8	15519775	15520123	chr8_15519775_15520123	348,	348	0.00676163	Noncoding	1	0	1	1	1	1	1	6	5
LINCM100	chr13	97147127	97147653	chr13_97147127_97147653	526,	526	0.429554	Noncoding	1	0	1	1	0	0	0	3	3
LINCM101	chr14	112808805	112811879	chr14_112808805_112811879	3074,	3074	0.0199729	Noncoding	0	0	0	0	0	0	0	0	0
LINCM102	chr14	122272114	122273985	chr14_122272114_122273985	1871,	1871	0.102139	Noncoding	0	0	0	0	0	0	0	0	0
LINCM103	chr14	57503681	57504000	chr14_57503681_57504000	319,	319	0.00605263	Noncoding	0	1	0	0	0	1	1	3	2
LINCM104	chr14	64139424	64140183	chr14_64139424_64140183	759,	759	0.0653383	Noncoding	1	1	1	1	1	1	1	7	6
LINCM105	chr15	101044860	101046148	chr15_101044860_101046148	1288,	1288	0.0908091	Noncoding	0	1	0	0	0	0	0	1	1
LINCM106	chr15	103074688	103075391	chr15_103074688_103075391	703,	703	0.0163272	Noncoding	1	1	1	1	1	1	1	7	6
LINCM107	chr15	24446232	24446761	chr15_24446232_24446761	529,	529	0.00392491	Noncoding	0	0	0	0	1	0	0	1	1
LINCM108	chr15	36700014	36700333	chr15_36700014_36700333	319,	319	0.00529851	Noncoding	1	1	1	1	1	1	1	7	6
LINCM109	chr15	5091481	5092851	chr15_5091481_5092851	1370,	1370	0.0185225	Noncoding	0	0	0	0	0	0	0	0	0
LINCM11	chr18	68851715	68851970	chr18_68851715_68851970	255,	255	0.00677293	Noncoding	1	1	1	1	1	1	1	7	6
LINCM110	chr15	55800361	55803319	chr15_55800361_55803319	2958,	2958	0.0170652	Noncoding	0	0	0	0	0	0	0	0	0
LINCM111	chr15	60826373	60828190	chr15_60826373_60828190	1817,	1817	0.00870632	Noncoding	0	0	0	0	0	0	0	0	0
LINCM112	chr15	66476131	66476627	chr15_66476131_66476627	496,	496	0.00927133	Noncoding	1	1	1	1	0	1	1	6	5
LINCM113	chr15	66994185	66994462	chr15_66994185_66994462	277,	277	0.097093	Noncoding	0	0	0	0	0	0	1	1	0
LINCM114	chr15	67084526	67085195	chr15_67084526_67085195	669,	669	0.0250545	Noncoding	0	0	0	0	0	0	0	0	0
LINCM115	chr15	68175322	68175755	chr15_68175322_68175755	433,	433	0.0256762	Noncoding	0	0	0	0	0	0	1	1	0
LINCM116	chr15	68179195	68179450	chr15_68179195_68179450	255,	255	0.0375096	Noncoding	0	0	1	0	0	0	1	2	1
LINCM117	chr15	75419317	75419804	chr15_75419317_75419804	487,	487	0.00984609	Noncoding	0	0	0	0	0	0	0	0	0
LINCM118	chr15	78860626	78860936	chr15_78860626_78860936	310,	310	0.00104227	Noncoding	1	1	1	1	1	1	1	7	6
LINCM119	chr16	16274002	16274328	chr16_16274002_16274328	326,	326	0.0369597	Noncoding	0	1	0	1	0	1	1	4	3
LINCM12	chr7	51728909	51729659	chr7_51728909_51729659	750,	750	0.028897	Noncoding	1	1	0	1	1	1	1	6	5
LINCM120	chr16	16855690	16856297	chr16_16855690_16856297	607,	607	0.0164509	Noncoding	0	0	0	0	0	0	0	0	0
LINCM121	chr16	31285951	31286921	chr16_31285951_31286921	970,	970	0.0138181	Noncoding	0	1	0	0	0	0	0	1	1
LINCM122	chr16	40590130	40590468	chr16_40590130_40590468	338,	338	0.0045265	Noncoding	0	0	0	0	0	0	0	0	0
LINCM123	chr16	42441493	42443291	chr16_42441493_42443291	1798,	1798	0.064005	Noncoding	0	0	0	0	0	0	0	0	0
LINCM124	chr16	4284888	4285123	chr16_4284888_4285123	235,	235	0.0276128	Noncoding	1	1	0	0	1	0	1	4	3
LINCM125	chr16	55607538	55608306	chr16_55607538_55608306	768,	768	0.00279715	Noncoding	0	0	0	0	0	0	0	0	0
LINCM126	chr16	55724906	55728748	chr16_55724906_55728748	3842,	3842	0.0163869	Noncoding	0	0	0	0	0	0	0	0	0
LINCM127	chr16	6589543	6590223	chr16_6589543_6590223	680,	680	0.00638448	Noncoding	0	0	0	0	0	0	0	0	0
LINCM128	chr16	75780579	75780852	chr16_75780579_75780852	273,	273	0.000986632	Noncoding	0	0	0	0	0	0	0	0	0
LINCM129	chr16	85856431	85856893	chr16_85856431_85856893	462,	462	0.00466322	Noncoding	0	1	0	0	0	0	1	2	1
LINCM13	chr12	103206308	103214658	NONMMUG009797	112,144,2132,	2388	0.134881	Noncoding	1	1	1	1	1	1	1	7	6
LINCM130	chr16	96421505	96421853	chr16_96421505_96421853	348,	348	0.00647783	Noncoding	0	1	0	0	0	0	0	1	1
LINCM131	chr17	11236051	11236760	chr17_11236051_11236760	709,	709	0.00546807	Noncoding	0	0	0	0	0	0	0	0	0
LINCM132	chr17	12255701	12256231	chr17_12255701_12256231	530,	530	0.0801238	Noncoding	1	1	0	1	0	0	1	4	3
LINCM133	chr17	16729785	16731063	chr17_16729785_16731063	1278,	1278	0.0154585	Noncoding	0	0	0	0	0	0	0	0	0
LINCM134	chr17	22908030	22908302	chr17_22908030_22908302	272,	272	0.000445561	Noncoding	0	1	0	0	0	0	0	1	1
LINCM135	chr17	46379768	46380536	chr17_46379768_46380536	768,	768	0.0152937	Noncoding	1	1	1	1	1	1	1	7	6
LINCM136	chr17	51679892	51681813	chr17_51679892_51681813	1921,	1921	0.0973173	Noncoding	0	0	0	0	0	0	0	0	0
LINCM137	chr17	79249869	79250130	chr17_79249869_79250130	261,	261	0.00312208	Noncoding	1	1	1	0	1	0	1	5	4
LINCM138	chr17	80081937	80082154	chr17_80081937_80082154	217,	217	0.00926566	Noncoding	1	1	0	0	1	0	1	4	3
LINCM139	chr17	82080882	82081401	chr17_82080882_82081401	519,	519	0.0213125	Noncoding	0	0	0	1	0	1	1	3	2
LINCM14	chr3	88233162	88233388	chr3_88233162_88233388	226,	226	0.00484542	Noncoding	0	0	0	0	1	0	0	1	1
LINCM140	chr17	82107616	82107919	chr17_82107616_82107919	303,	303	0.0268103	Noncoding	0	0	0	0	0	1	1	2	1
LINCM141	chr17	82122495	82123035	chr17_82122495_82123035	540,	540	0.0167199	Noncoding	0	0	1	0	0	1	0	2	2
LINCM142	chr17	94614151	94615780	chr17_94614151_94615780	1629,	1629	0.0231665	Noncoding	0	0	0	0	0	0	0	0	0
LINCM143	chr18	35810001	35810421	chr18_35810001_35810421	420,	420	0.0239736	Noncoding	1	1	1	1	1	1	1	7	6
LINCM144	chr18	41353203	41353614	chr18_41353203_41353614	411,	411	0.0106936	Noncoding	0	0	0	0	0	0	0	0	0
LINCM145	chr18	45229325	45229898	chr18_45229325_45229898	573,	573	0.0120869	Noncoding	0	0	0	0	1	1	0	2	2
LINCM146	chr18	51791124	51791537	chr18_51791124_51791537	413,	413	0.0165914	Noncoding	0	0	0	0	0	0	0	0	0
LINCM147	chr18	55355694	55356946	chr18_55355694_55356946	1252,	1252	0.00504726	Noncoding	0	0	0	0	0	0	0	0	0
LINCM148	chr18	69848473	69848723	chr18_69848473_69848723	250,	250	0.00294125	Noncoding	1	0	0	0	0	0	1	2	1
LINCM149	chr18	73794441	73794686	chr18_73794441_73794686	245,	245	0.00443653	Noncoding	1	1	0	1	1	1	1	6	5
LINCM15	chr19	40366743	40367798	NONMMUG021327	1055,	1055	0.167821	Noncoding	1	1	1	1	1	1	1	7	6
LINCM150	chr19	23214596	23215072	chr19_23214596_23215072	476,	476	0.0158011	Noncoding	1	1	0	1	0	0	1	4	3
LINCM151	chr19	33030796	33031066	chr19_33030796_33031066	270,	270	0.00170706	Noncoding	0	0	0	0	0	0	0	0	0
LINCM152	chr19	41664066	41664589	chr19_41664066_41664589	523,	523	0.116626	Noncoding	1	0	1	1	1	1	1	6	5
LINCM153	chr19	49641280	49642141	chr19_49641280_49642141	861,	861	0.0228742	Noncoding	0	0	0	0	0	0	0	0	0
LINCM154	chr19	53739607	53739854	chr19_53739607_53739854	247,	247	0.0157114	Noncoding	0	1	0	0	1	0	0	2	2
LINCM155	chr19	60749547	60750095	chr19_60749547_60750095	548,	548	0.0332002	Noncoding	0	0	0	0	0	0	0	0	0
LINCM156	chr19	7613834	7614165	chr19_7613834_7614165	331,	331	0.00706043	Noncoding	1	0	1	1	0	1	1	5	4
LINCM157	chr19	8712328	8713243	chr19_8712328_8713243	915,	915	0.0907006	Noncoding	0	0	0	0	0	0	0	0	0
LINCM158	chr2	11460836	11461060	chr2_11460836_11461060	224,	224	0.0033495	Noncoding	0	0	0	0	0	0	0	0	0
LINCM159	chr2	122203684	122203897	chr2_122203684_122203897	213,	213	0.0168946	Noncoding	0	0	1	0	1	0	1	3	2
LINCM16	chr1	137735756	137736301	chr1_137735756_137736301	545,	545	0.163288	Noncoding	1	0	1	1	1	1	1	6	5
LINCM160	chr2	126821008	126821815	chr2_126821008_126821815	807,	807	0.0426034	Noncoding	0	0	0	0	0	0	0	0	0
LINCM161	chr2	148228966	148229318	chr2_148228966_148229318	352,	352	0.0245272	Noncoding	0	1	0	0	0	0	1	2	1
LINCM162	chr2	166921470	166921694	chr2_166921470_166921694	224,	224	0.0124603	Noncoding	1	1	1	0	1	0	1	5	4
LINCM163	chr2	180129018	180129282	chr2_180129018_180129282	264,	264	0.0272932	Noncoding	1	0	1	0	1	1	1	5	4
LINCM164	chr2	180133161	180133438	chr2_180133161_180133438	277,	277	0.0644052	Noncoding	1	0	1	0	1	1	1	5	4
LINCM165	chr2	18952655	18953684	chr2_18952655_18953684	1029,	1029	0.0313103	Noncoding	0	0	0	0	0	0	0	0	0
LINCM166	chr2	51982046	51982286	chr2_51982046_51982286	240,	240	0.00808327	Noncoding	0	0	0	1	0	0	1	2	1
LINCM167	chr2	69044606	69045259	chr2_69044606_69045259	653,	653	0.0654212	Noncoding	0	0	0	0	0	0	0	0	0
LINCM168	chr2	72662619	72664447	chr2_72662619_72664447	1828,	1828	0.265718	Noncoding	0	0	0	0	0	0	0	0	0
LINCM169	chr2	74352897	74353184	chr2_74352897_74353184	287,	287	0.0251659	Noncoding	1	1	0	1	0	1	1	5	4
LINCM17	chr5	24087290	24087680	ENSMUSG00000067719	80,305,	385	0.381578	Noncoding	1	1	1	1	1	1	1	7	6
LINCM170	chr2	7774861	7775519	chr2_7774861_7775519	658,	658	0.00670352	Noncoding	0	0	0	0	0	0	0	0	0
LINCM171	chr2	78704779	78706543	chr2_78704779_78706543	1764,	1764	0.0155031	Noncoding	0	0	0	0	0	0	0	0	0
LINCM172	chr3	100517326	100518590	chr3_100517326_100518590	1264,	1264	0.0600109	Noncoding	0	0	0	0	0	0	0	0	0
LINCM173	chr3	104343731	104345009	chr3_104343731_104345009	1278,	1278	0.140641	Noncoding	0	0	0	0	0	0	0	0	0
LINCM174	chr3	104427492	104427857	chr3_104427492_104427857	365,	365	0.00796882	Noncoding	0	0	0	0	0	0	0	0	0
LINCM175	chr3	105178503	105179187	chr3_105178503_105179187	89,264,	353	0.06764	Noncoding	0	1	0	0	0	0	1	2	1
LINCM176	chr3	105651565	105652242	chr3_105651565_105652242	677,	677	0.122195	Noncoding	0	0	0	0	0	0	0	0	0
LINCM177	chr3	107264069	107264649	chr3_107264069_107264649	580,	580	0.00711824	Noncoding	0	0	0	0	0	0	0	0	0
LINCM178	chr3	121065466	121066006	chr3_121065466_121066006	540,	540	0.0114915	Noncoding	1	1	1	1	0	1	1	6	5
LINCM179	chr3	122706908	122707131	chr3_122706908_122707131	223,	223	0.00425776	Noncoding	1	1	1	0	0	0	1	4	3
LINCM18	chr19	5795690	5802671	ENSMUSG00000092341	6981,	6981	0.231962	Noncoding	1	1	1	1	1	1	1	7	6
LINCM180	chr3	133076454	133077829	chr3_133076454_133077829	1375,	1375	0.0698389	Noncoding	0	0	0	0	0	0	0	0	0
LINCM181	chr3	135130330	135130532	chr3_135130330_135130532	202,	202	0.00201165	Noncoding	1	0	1	1	1	1	1	6	5
LINCM182	chr3	148955135	148955374	chr3_148955135_148955374	239,	239	0.0156682	Noncoding	0	0	0	0	0	0	0	0	0
LINCM183	chr3	149089968	149090514	chr3_149089968_149090514	546,	546	0.00294551	Noncoding	0	0	0	0	0	0	0	0	0
LINCM184	chr3	149257210	149258008	chr3_149257210_149258008	798,	798	0.094645	Noncoding	0	0	0	0	0	0	0	0	0
LINCM185	chr3	18896909	18897721	chr3_18896909_18897721	812,	812	0.00369955	Noncoding	0	0	0	0	0	0	0	0	0
LINCM186	chr3	19591971	19592479	chr3_19591971_19592479	508,	508	0.0114302	Noncoding	1	0	1	1	1	1	1	6	5
LINCM187	chr3	21447703	21448271	chr3_21447703_21448271	568,	568	0.0321347	Noncoding	0	0	0	0	0	0	0	0	0
LINCM188	chr3	25172143	25172896	chr3_25172143_25172896	753,	753	0.0728056	Noncoding	0	0	0	0	0	0	0	0	0
LINCM189	chr3	35135180	35136940	chr3_35135180_35136940	1760,	1760	0.0154781	Noncoding	0	0	0	0	0	0	0	0	0
LINCM19	chr5	115552931	115560277	ENSMUSG00000072692	606,75,	681	0.067084	Noncoding	1	1	1	1	1	1	1	7	6
LINCM190	chr3	63843237	63843857	chr3_63843237_63843857	620,	620	0.232559	Noncoding	0	0	0	0	0	0	0	0	0
LINCM191	chr3	70659359	70662710	chr3_70659359_70662710	3351,	3351	0.0546561	Noncoding	0	0	0	0	0	0	0	0	0
LINCM192	chr3	79036173	79037449	chr3_79036173_79037449	1276,	1276	0.00775882	Noncoding	0	0	0	0	0	0	0	0	0
LINCM193	chr3	80465295	80466829	chr3_80465295_80466829	1534,	1534	0.040108	Noncoding	0	0	0	0	0	0	0	0	0
LINCM194	chr3	83490936	83491602	chr3_83490936_83491602	666,	666	0.0836387	Noncoding	0	0	0	0	0	0	0	0	0
LINCM195	chr3	89671429	89671700	chr3_89671429_89671700	271,	271	0.0121478	Noncoding	1	0	0	0	0	0	1	2	1
LINCM196	chr3	97074557	97074851	chr3_97074557_97074851	294,	294	0.0832517	Noncoding	0	0	0	0	0	0	0	0	0
LINCM197	chr4	11864766	11865164	chr4_11864766_11865164	398,	398	0.0159239	Noncoding	0	0	0	0	0	0	0	0	0
LINCM198	chr4	15133645	15135315	chr4_15133645_15135315	1670,	1670	0.0200977	Noncoding	0	0	0	0	0	0	0	0	0
LINCM199	chr4	67058382	67059088	chr4_67058382_67059088	706,	706	0.0073259	Noncoding	0	0	0	0	0	0	0	0	0
LINCM2	chr3	53496400	53496797	chr3_53496400_53496797	397,	397	0.31802	Noncoding	1	0	1	1	1	1	0	5	5
LINCM20	chr9	123370918	123371305	NONMMUG044321	387,	387	0.0431955	Noncoding	1	1	1	1	1	1	1	7	6
LINCM200	chr4	69279758	69280527	chr4_69279758_69280527	769,	769	0.00561331	Noncoding	0	0	0	0	0	0	0	0	0
LINCM201	chr4	94362882	94363271	chr4_94362882_94363271	389,	389	0.012085	Noncoding	0	0	0	0	0	0	0	0	0
LINCM202	chr5	100385462	100385705	chr5_100385462_100385705	243,	243	0.00284482	Noncoding	1	1	1	0	0	1	1	5	4
LINCM203	chr5	102517719	102518550	chr5_102517719_102518550	831,	831	0.010819	Noncoding	0	0	0	0	0	0	0	0	0
LINCM204	chr5	118513783	118514048	chr5_118513783_118514048	265,	265	0.0783994	Noncoding	0	1	0	0	0	0	1	2	1
LINCM205	chr5	125864733	125865133	chr5_125864733_125865133	400,	400	0.0431971	Noncoding	0	1	0	0	0	0	1	2	1
LINCM206	chr5	135178466	135179143	chr5_135178466_135179143	677,	677	0.0308192	Noncoding	1	1	1	1	1	0	1	6	5
LINCM207	chr5	14016508	14016856	chr5_14016508_14016856	348,	348	0.00443031	Noncoding	0	0	0	0	0	0	0	0	0
LINCM208	chr5	22922442	22922793	chr5_22922442_22922793	351,	351	0.00179714	Noncoding	0	0	0	0	0	0	1	1	0
LINCM209	chr5	22928125	22928466	chr5_22928125_22928466	341,	341	0.0016643	Noncoding	1	0	1	0	0	0	1	3	2
LINCM21	chr19	5824708	5845478	ENSMUSG00000092274	20770,	20770	0.0840504	Noncoding	1	1	0	1	1	1	1	6	5
LINCM210	chr5	23553533	23554240	chr5_23553533_23554240	707,	707	0.0629905	Noncoding	0	0	0	0	0	0	0	0	0
LINCM211	chr5	53879441	53879651	chr5_53879441_53879651	210,	210	0.0705777	Noncoding	0	1	0	0	0	0	0	1	1
LINCM212	chr5	7819770	7820308	chr5_7819770_7820308	538,	538	0.00681736	Noncoding	0	0	0	0	0	0	0	0	0
LINCM213	chr5	82603805	82605141	chr5_82603805_82605141	1336,	1336	0.0292254	Noncoding	0	0	0	0	0	0	0	0	0
LINCM214	chr5	82767679	82770021	chr5_82767679_82770021	2342,	2342	0.00570411	Noncoding	0	0	0	0	0	0	0	0	0
LINCM215	chr5	83704776	83705249	chr5_83704776_83705249	473,	473	0.0035902	Noncoding	1	1	0	1	0	1	1	5	4
LINCM216	chr5	9164844	9165090	chr5_9164844_9165090	246,	246	0.0171322	Noncoding	0	0	1	1	1	0	1	4	3
LINCM217	chr5	9767142	9767448	chr5_9767142_9767448	306,	306	0.0191195	Noncoding	1	0	0	0	0	0	1	2	1
LINCM218	chr5	98630298	98631407	chr5_98630298_98631407	1109,	1109	0.0154293	Noncoding	0	0	0	0	0	0	0	0	0
LINCM219	chr6	100925771	100927007	chr6_100925771_100927007	1236,	1236	0.205087	Noncoding	0	0	0	0	0	0	0	0	0
LINCM22	chr1	107296127	107297126	chr1_107296127_107297126	999,	999	0.15765	Noncoding	0	0	0	0	0	0	0	0	0
LINCM220	chr6	13017748	13019329	chr6_13017748_13019329	1581,	1581	0.0316734	Noncoding	0	0	0	0	0	0	0	0	0
LINCM221	chr6	29247385	29248084	chr6_29247385_29248084	699,	699	0.0488815	Noncoding	0	0	0	0	0	0	0	0	0
LINCM222	chr6	29990708	29992266	chr6_29990708_29992266	1558,	1558	0.0511384	Noncoding	0	0	0	0	0	0	0	0	0
LINCM223	chr6	30482126	30485072	chr6_30482126_30485072	2946,	2946	0.0536645	Noncoding	0	0	0	0	0	0	0	0	0
LINCM224	chr6	31064691	31066285	chr6_31064691_31066285	1594,	1594	0.117529	Noncoding	0	1	0	0	0	0	0	1	1
LINCM225	chr6	31078799	31079053	chr6_31078799_31079053	254,	254	0.0429127	Noncoding	0	0	0	0	1	0	1	2	1
LINCM226	chr6	31082801	31083183	chr6_31082801_31083183	382,	382	0.0353682	Noncoding	0	0	0	0	1	0	1	2	1
LINCM227	chr6	37636453	37636985	chr6_37636453_37636985	532,	532	0.184152	Noncoding	1	0	1	1	1	1	0	5	5
LINCM228	chr6	41156743	41157454	chr6_41156743_41157454	711,	711	0.0433804	Noncoding	0	0	0	0	0	0	0	0	0
LINCM229	chr6	47309263	47310008	chr6_47309263_47310008	745,	745	0.00611725	Noncoding	0	0	0	0	0	0	0	0	0
LINCM23	chr1	135751781	135752130	chr1_135751781_135752130	349,	349	0.040978	Noncoding	0	0	0	0	0	0	0	0	0
LINCM230	chr6	53650109	53650352	chr6_53650109_53650352	243,	243	0.00468384	Noncoding	1	0	0	0	0	0	1	2	1
LINCM231	chr6	6290647	6291065	chr6_6290647_6291065	418,	418	0.0166487	Noncoding	0	0	0	0	0	0	0	0	0
LINCM232	chr6	65101062	65101303	chr6_65101062_65101303	241,	241	0.148915	Noncoding	1	0	1	1	1	0	0	4	4
LINCM233	chr6	84521419	84521621	chr6_84521419_84521621	202,	202	0.034502	Noncoding	1	0	1	0	0	0	1	3	2
LINCM234	chr6	85026863	85027077	chr6_85026863_85027077	214,	214	0.000834375	Noncoding	0	1	0	0	1	1	1	4	3
LINCM235	chr7	113647279	113647736	chr7_113647279_113647736	457,	457	0.00629289	Noncoding	1	1	0	0	0	0	1	3	2
LINCM236	chr7	113648666	113648932	chr7_113648666_113648932	266,	266	0.17704	Noncoding	0	1	0	0	1	0	1	3	2
LINCM237	chr7	113648666	113649490	chr7_113648666_113649490	824,	824	0.0509523	Noncoding	1	1	0	0	0	0	1	3	2
LINCM238	chr7	134415393	134415817	chr7_134415393_134415817	424,	424	0.0025782	Noncoding	1	1	1	1	1	1	1	7	6
LINCM239	chr7	134542252	134542558	chr7_134542252_134542558	306,	306	0.00556804	Noncoding	0	0	0	1	0	0	0	1	1
LINCM24	chr1	139809277	139809726	chr1_139809277_139809726	449,	449	0.010492	Noncoding	0	0	0	0	0	0	1	1	0
LINCM240	chr7	141457463	141457862	chr7_141457463_141457862	399,	399	0.00426522	Noncoding	1	1	0	0	0	0	1	3	2
LINCM241	chr7	17345877	17346169	chr7_17345877_17346169	292,	292	0.100617	Noncoding	0	0	0	0	0	0	0	0	0
LINCM242	chr7	20010450	20010665	chr7_20010450_20010665	215,	215	0.0637577	Noncoding	1	1	0	1	1	1	1	6	5
LINCM243	chr7	28744142	28744391	chr7_28744142_28744391	249,	249	0.00547976	Noncoding	1	1	1	0	0	1	1	5	4
LINCM244	chr7	30765610	30765875	chr7_30765610_30765875	265,	265	0.0546254	Noncoding	1	1	0	0	0	0	0	2	2
LINCM245	chr7	35830247	35830558	chr7_35830247_35830558	311,	311	0.0895328	Noncoding	0	1	1	0	0	0	1	3	2
LINCM246	chr7	50809738	50811794	chr7_50809738_50811794	2056,	2056	0.145558	Noncoding	0	0	0	0	0	0	0	0	0
LINCM247	chr7	56943091	56944399	chr7_56943091_56944399	1308,	1308	0.0551073	Noncoding	0	0	0	0	0	0	0	0	0
LINCM248	chr7	72516635	72516851	chr7_72516635_72516851	216,	216	8.51292e-08	Noncoding	0	0	0	0	0	0	0	0	0
LINCM249	chr7	87067548	87067776	chr7_87067548_87067776	228,	228	0.0196304	Noncoding	1	1	1	0	0	1	1	5	4
LINCM25	chr1	16631806	16632026	chr1_16631806_16632026	220,	220	0.0101263	Noncoding	1	1	1	1	0	1	1	6	5
LINCM250	chr7	88137245	88137467	chr7_88137245_88137467	222,	222	0.00100726	Noncoding	1	1	1	1	1	0	1	6	5
LINCM251	chr8	105155998	105156234	chr8_105155998_105156234	236,	236	0.00463054	Noncoding	0	1	1	0	0	0	1	3	2
LINCM252	chr8	110192822	110193970	chr8_110192822_110193970	1148,	1148	0.015423	Noncoding	0	0	0	0	0	0	0	0	0
LINCM253	chr8	117882245	117884948	chr8_117882245_117884948	2703,	2703	0.0285935	Noncoding	0	0	0	0	0	0	0	0	0
LINCM254	chr8	13220180	13220448	chr8_13220180_13220448	268,	268	0.000518028	Noncoding	1	1	1	1	1	1	1	7	6
LINCM255	chr8	49925297	49926092	chr8_49925297_49926092	795,	795	0.0277699	Noncoding	0	0	0	0	0	0	0	0	0
LINCM256	chr8	59788865	59789126	chr8_59788865_59789126	261,	261	0.00800388	Noncoding	0	1	1	0	1	1	1	5	4
LINCM257	chr8	70875562	70876113	chr8_70875562_70876113	551,	551	0.0109678	Noncoding	0	0	0	0	0	0	0	0	0
LINCM258	chr8	71754211	71754435	chr8_71754211_71754435	224,	224	0.011051	Noncoding	0	1	0	1	0	1	1	4	3
LINCM259	chr8	79024316	79024812	chr8_79024316_79024812	496,	496	0.090047	Noncoding	0	0	0	0	0	0	0	0	0
LINCM26	chr1	172888747	172888947	chr1_172888747_172888947	200,	200	0.00210963	Noncoding	0	0	0	0	0	0	1	1	0
LINCM260	chr8	84651603	84651810	chr8_84651603_84651810	207,	207	0.00224525	Noncoding	1	0	1	0	0	0	1	3	2
LINCM261	chr8	94221609	94222167	chr8_94221609_94222167	558,	558	0.0225856	Noncoding	0	0	0	0	0	0	0	0	0
LINCM262	chr9	108107194	108107470	chr9_108107194_108107470	276,	276	0.0338302	Noncoding	1	1	1	1	1	1	1	7	6
LINCM263	chr9	13257565	13257948	chr9_13257565_13257948	383,	383	0.00311165	Noncoding	0	1	0	0	0	0	0	1	1
LINCM264	chr9	13281513	13281830	chr9_13281513_13281830	317,	317	0.00141822	Noncoding	0	1	0	0	0	0	0	1	1
LINCM265	chr9	30375368	30377390	chr9_30375368_30377390	2022,	2022	0.0824459	Noncoding	0	0	0	0	0	0	0	0	0
LINCM266	chr9	31188781	31189290	chr9_31188781_31189290	509,	509	0.00350198	Noncoding	1	1	1	1	0	1	1	6	5
LINCM267	chr9	43954660	43954979	chr9_43954660_43954979	319,	319	0.0209866	Noncoding	1	1	0	1	1	1	1	6	5
LINCM268	chr9	48459932	48460193	chr9_48459932_48460193	261,	261	0.00297912	Noncoding	1	1	0	0	1	1	1	5	4
LINCM269	chr9	65538746	65539210	chr9_65538746_65539210	464,	464	0.0166405	Noncoding	0	0	0	0	0	0	0	0	0
LINCM27	chr1	175653555	175653799	chr1_175653555_175653799	244,	244	0.0333692	Noncoding	1	1	0	0	1	0	1	4	3
LINCM270	chr9	67845056	67845553	chr9_67845056_67845553	497,	497	0.0143299	Noncoding	1	0	0	1	1	1	1	5	4
LINCM271	chr9	86659238	86659718	chr9_86659238_86659718	480,	480	0.00871838	Noncoding	1	1	1	1	0	0	1	5	4
LINCM272	chr9	87296223	87297728	chr9_87296223_87297728	1505,	1505	0.0294781	Noncoding	0	0	0	0	0	0	0	0	0
LINCM273	chr9	97041555	97044650	chr9_97041555_97044650	29,228,	257	0.0685312	Noncoding	1	1	0	0	1	0	1	4	3
LINCM274	chrX	103323102	103323478	chrX_103323102_103323478	376,	376	0.0212673	Noncoding	0	0	0	1	0	0	1	2	1
LINCM275	chrX	154036732	154037764	chrX_154036732_154037764	1032,	1032	0.0492276	Noncoding	0	1	0	0	0	0	0	1	1
LINCM276	chrX	83022983	83023202	chrX_83022983_83023202	219,	219	0.0884465	Noncoding	0	0	0	0	0	0	1	1	0
LINCM277	chr7	149761434	149764048	ENSMUSG00000000031	585,127,121,134,1314,	2281	0.24714	Noncoding	1	1	1	1	0	1	1	6	5
LINCM278	chr19	4125934	4132285	ENSMUSG00000024845	266,64,89,41,76,44,53,923,	1556	0.28816	Noncoding	1	1	1	1	1	1	1	7	6
LINCM279	chr4	40216602	40217973	ENSMUSG00000028407	150,902,	1052	0.0860165	Noncoding	1	1	1	1	1	1	1	7	6
LINCM28	chr1	175704583	175704992	chr1_175704583_175704992	409,	409	0.0292065	Noncoding	1	0	0	0	0	0	1	2	1
LINCM280	chr9	88415894	88417721	ENSMUSG00000032424	392,66,57,74,399,	988	0.0874152	Noncoding	1	1	1	1	0	1	1	6	5
LINCM281	chr15	102465410	102465767	ENSMUSG00000036305	357,	357	0.133002	Noncoding	1	0	1	1	1	1	1	6	5
LINCM282	chr9	65515808	65538107	ENSMUSG00000040652	176,136,69,217,157,175,191,61,1205,	2387	0.0372093	Noncoding	1	1	1	1	1	1	1	7	6
LINCM283	chr12	98160630	98161271	ENSMUSG00000043483	641,	641	0.122203	Noncoding	1	0	1	1	1	1	1	6	5
LINCM284	chr14	9632512	9633028	ENSMUSG00000045799	293,83,131,	507	0.251731	Noncoding	1	0	1	1	1	1	0	5	5
LINCM285	chr16	31947137	31948580	ENSMUSG00000047112	1305,53,81,	1439	0.0415878	Noncoding	1	1	1	1	1	1	1	7	6
LINCM286	chr2	127617124	127618224	ENSMUSG00000051319	444,354,	798	0.127702	Noncoding	1	1	1	1	1	1	1	7	6
LINCM287	chr4	40722292	40722597	ENSMUSG00000056412	305,	305	0.172903	Noncoding	1	0	1	1	1	1	1	6	5
LINCM288	chr9	44286007	44290263	ENSMUSG00000060380	1809,635,	2444	0.20981	Noncoding	0	1	1	1	0	0	1	4	3
LINCM289	chr8	19863337	20020413	ENSMUSG00000071793	284,2620,202,167,119,298,372,3731,44,243,	8080	0.0701855	Noncoding	0	1	1	1	1	1	1	6	5
LINCM29	chr1	180230275	180230518	chr1_180230275_180230518	243,	243	0.00472006	Noncoding	0	0	1	0	0	1	1	3	2
LINCM290	chr1	196802569	196864102	ENSMUSG00000073474	425,80,152,339,107,107,3878,51,4085,	9224	0.0914189	Noncoding	0	1	0	0	1	0	1	3	2
LINCM291	chr1	157367303	157374241	ENSMUSG00000073535	1664,85,	1749	0.394757	Noncoding	1	1	1	1	1	1	1	7	6
LINCM292	chr3	89195772	89202146	ENSMUSG00000074466	656,103,86,265,	1110	0.158017	Noncoding	1	1	0	1	1	1	1	6	5
LINCM293	chr19	61129743	61216698	ENSMUSG00000074733	581,78,119,143,2304,102,123,60,126,90,	3726	0.0251504	Noncoding	1	1	1	1	0	1	1	6	5
LINCM294	chr2	128021729	128254876	ENSMUSG00000074813	190,113,263,383,204,208,321,99,46,	1827	0.284302	Noncoding	1	1	1	1	1	1	1	7	6
LINCM295	chr12	114659078	114660941	ENSMUSG00000076617	394,317,338,314,	1363	0.131304	Noncoding	1	1	0	0	1	0	1	4	3
LINCM296	chr12	116118099	116118532	ENSMUSG00000076704	301,45,	346	0.0273496	Noncoding	0	1	0	0	0	0	0	1	1
LINCM297	chr17	12934177	13052988	ENSMUSG00000078247	113,222,80,1061,863,425,145,581,	3490	0.237872	Noncoding	1	1	1	1	1	1	1	7	6
LINCM298	chr2	53410960	53411405	ENSMUSG00000080716	445,	445	0.0037702	Noncoding	1	0	1	1	0	0	0	3	3
LINCM299	chr6	127232081	127232527	ENSMUSG00000081113	446,	446	0.108918	Noncoding	1	0	1	1	1	0	0	4	4
LINCM3 (Gas5)	chr1	162964553	162968670	ENSMUSG00000053332	35,112,265,52,31,36,30,495,26,42,47,82,	1253	0.0958848	Noncoding	1	1	1	1	1	1	1	7	6
LINCM30	chr1	23293802	23294501	chr1_23293802_23294501	699,	699	0.0557091	Noncoding	0	1	1	0	0	0	1	3	2
LINCM300	chr4	101547952	101548606	ENSMUSG00000081121	654,	654	0.351779	Noncoding	1	0	1	1	1	0	0	4	4
LINCM301	chr2	118833882	118834387	ENSMUSG00000081413	137,263,	400	0.0721393	Noncoding	1	0	1	1	1	0	0	4	4
LINCM302	chrX	64031617	64032027	ENSMUSG00000081603	410,	410	0.0116942	Noncoding	1	0	1	1	0	1	0	4	4
LINCM303	chr7	79793613	79794216	ENSMUSG00000081895	603,	603	0.110701	Noncoding	1	0	1	1	0	1	0	4	4
LINCM304	chr2	121306865	121307250	ENSMUSG00000081967	385,	385	0.06798	Noncoding	1	0	1	1	1	0	1	5	4
LINCM305	chr6	4843352	4843777	ENSMUSG00000083041	425,	425	0.122135	Noncoding	1	0	1	1	0	0	0	3	3
LINCM306	chr4	13409863	13410382	ENSMUSG00000083328	290,227,	517	0.174236	Noncoding	1	0	0	1	0	1	1	4	3
LINCM307	chr2	162724630	162725259	ENSMUSG00000083567	629,	629	0.0397963	Noncoding	1	0	1	1	1	1	1	6	5
LINCM308	chr16	50665121	50666459	ENSMUSG00000083692	1338,	1338	0.103111	Noncoding	1	0	1	1	1	0	0	4	4
LINCM309	chr5	81329775	81330648	ENSMUSG00000083829	873,	873	0.0658843	Noncoding	1	0	1	1	0	0	0	3	3
LINCM31	chr1	36754961	36755309	chr1_36754961_36755309	348,	348	0.0234956	Noncoding	1	1	1	1	1	1	1	7	6
LINCM310	chr4	97188119	97189023	ENSMUSG00000084159	904,	904	0.102658	Noncoding	1	0	1	1	1	1	1	6	5
LINCM311	chr1	65040498	65041205	ENSMUSG00000084416	707,	707	0.26212	Noncoding	1	0	1	1	1	1	1	6	5
LINCM312	chr11	6425594	6428763	ENSMUSG00000085156	226,82,68,212,	588	0.0943445	Noncoding	0	1	1	1	0	1	1	5	4
LINCM313	chr4	3169202	3185239	ENSMUSG00000085180	135,396,147,63,156,263,1375,	2535	0.038654	Noncoding	1	1	0	0	1	0	1	4	3
LINCM314	chr2	106483071	106490521	ENSMUSG00000085218	236,76,174,110,135,109,186,70,	1096	0.0655364	Noncoding	1	1	1	1	1	1	1	7	6
LINCM315	chr2	77152808	77155092	ENSMUSG00000085277	127,214,	341	0.0155099	Noncoding	0	1	0	0	0	0	1	2	1
LINCM316	chrX	47908921	47988438	ENSMUSG00000085396	185,153,154,154,129,72,43,104,316,	1310	0.0269696	Noncoding	1	1	1	1	1	1	1	7	6
LINCM317	chr2	119420033	119426482	ENSMUSG00000085438	137,83,1158,	1378	0.0391312	Noncoding	1	1	1	1	1	1	1	7	6
LINCM318	chr4	38518700	38802516	ENSMUSG00000085632	1645,68,178,16,52,221,	2180	0.0607972	Noncoding	0	1	0	0	0	0	1	2	1
LINCM319	chr10	86148346	86157551	ENSMUSG00000085814	136,116,604,87,713,	1656	0.0231435	Noncoding	1	1	1	0	0	1	1	5	4
LINCM32	chr1	45949859	45950434	chr1_45949859_45950434	575,	575	0.0204921	Noncoding	0	0	0	0	0	0	0	0	0
LINCM320	chr6	129158430	129187966	ENSMUSG00000085930	1791,234,321,89,89,209,	2733	0.0962027	Noncoding	1	1	0	0	0	0	1	3	2
LINCM321	chr6	86476265	86514436	ENSMUSG00000086488	1703,114,105,166,	2088	0.41425	Noncoding	1	1	1	1	0	1	1	6	5
LINCM322	chr18	57533109	57711855	ENSMUSG00000086607	386,118,158,504,96,152,81,94,	1589	0.0935525	Noncoding	0	1	0	0	0	0	0	1	1
LINCM323	chr11	62416379	62418309	ENSMUSG00000086841	146,47,49,63,152,	457	0.0965694	Noncoding	1	1	1	1	1	1	1	7	6
LINCM324	chr11	116938104	116940269	ENSMUSG00000086859	108,349,179,	636	0.0244593	Noncoding	1	1	1	1	1	1	1	7	6
LINCM325	chr6	31091979	31092641	ENSMUSG00000086922	662,	662	0.0113923	Noncoding	1	0	1	1	1	1	1	6	5
LINCM326	chr18	11049085	11052565	ENSMUSG00000087274	1734,231,92,	2057	0.124638	Noncoding	1	1	1	1	1	1	1	7	6
LINCM327	chr14	62238318	62301162	ENSMUSG00000087313	537,49,142,46,66,95,195,1658,215,	3003	0.0800928	Noncoding	0	1	1	0	0	0	1	3	2
LINCM328	chr6	31170351	31287247	ENSMUSG00000087380	168,253,118,107,117,202,83,11,28,71,53,17,	1228	0.129227	Noncoding	1	1	1	0	1	0	1	5	4
LINCM329	chr6	92890363	93222883	ENSMUSG00000087573	440,61,92,673,2584,94,254,70,174,183,190,97,538,	5450	0.117477	Noncoding	1	1	0	1	0	0	1	4	3
LINCM33	chr1	45950517	45952078	chr1_45950517_45952078	1561,	1561	0.0164809	Noncoding	0	0	0	0	0	0	0	0	0
LINCM330	chr2	25992334	25996041	ENSMUSG00000087679	2099,382,	2481	0.18392	Noncoding	1	1	1	1	1	1	1	7	6
LINCM331	chr1	175705968	175732851	ENSMUSG00000090222	756,188,416,168,121,284,224,	2157	0.0192843	Noncoding	1	1	0	0	0	0	0	2	2
LINCM332	chr15	32170324	32174417	ENSMUSG00000090401	1200,280,	1480	0.0373796	Noncoding	1	1	1	1	0	1	1	6	5
LINCM333	chr8	11477929	11480241	ENSMUSG00000090605	754,1100,	1854	0.126625	Noncoding	1	1	1	0	1	0	1	5	4
LINCM334	chr5	5781530	5783636	ENSMUSG00000091282	1939,85,	2024	0.131946	Noncoding	1	1	0	1	1	0	0	4	4
LINCM335	chr2	26492697	26495764	ENSMUSG00000091299	456,54,41,186,	737	0.00650783	Noncoding	1	1	1	1	1	1	1	7	6
LINCM336	chr5	25004885	25007359	ENSMUSG00000091303	62,964,	1026	0.0241557	Noncoding	0	1	0	0	0	0	0	1	1
LINCM337	chr2	113839299	113894060	ENSMUSG00000092201	334,41,26,48,227,100,104,499,	1379	0.0078071	Noncoding	1	1	1	0	1	1	1	6	5
LINCM338	chr17	35087183	35089393	ENSMUSG00000092203	237,546,40,37,96,	956	0.139975	Noncoding	1	1	1	1	1	1	1	7	6
LINCM339	chr14	51427124	51427442	ENSMUSG00000092837	318,	318	0.0839784	Noncoding	1	1	1	0	1	1	1	6	5
LINCM34	chr1	49708506	49712248	chr1_49708506_49712248	3742,	3742	0.219377	Noncoding	0	0	0	0	0	0	0	0	0
LINCM340	chr1	16985014	16987544	NONMMUG000180	1601,869,	2470	0.0376844	Noncoding	1	1	1	1	0	1	1	6	5
LINCM341	chr1	40912037	40913731	NONMMUG000494	1694,	1694	0.0330386	Noncoding	1	1	1	0	1	1	1	6	5
LINCM342	chr1	51522706	51535243	NONMMUG000578	3224,106,1111,51,75,71,2807,	7445	0.268597	Noncoding	1	1	0	1	1	1	1	6	5
LINCM343	chr1	59930313	59932700	NONMMUG000739	2387,	2387	0.0106076	Noncoding	1	1	1	1	1	1	1	7	6
LINCM344	chr1	109813836	109924914	NONMMUG001517	93,71,115,107,103,129,1798,94,26,38,1314,	3888	0.0559115	Noncoding	1	1	0	0	0	0	1	3	2
LINCM345	chr1	134882797	134885274	NONMMUG001778	2477,	2477	0.0953554	Noncoding	1	1	1	1	1	1	1	7	6
LINCM346	chr10	56652299	56702037	NONMMUG003666	540,87,3457,3926,84,4514,167,	12775	0.0474038	Noncoding	1	1	0	0	1	0	1	4	3
LINCM347	chr10	92780148	92785468	NONMMUG004419	330,251,	581	0.179842	Noncoding	0	1	0	0	0	0	1	2	1
LINCM348	chr10	114725120	114726344	NONMMUG004726	1224,	1224	0.131685	Noncoding	1	1	1	1	1	1	1	7	6
LINCM349	chr10	114805460	114808845	NONMMUG004730	3385,	3385	0.0224658	Noncoding	1	1	1	1	0	1	1	6	5
LINCM35	chr1	60210453	60210757	chr1_60210453_60210757	304,	304	0.023717	Noncoding	1	0	1	1	0	1	1	5	4
LINCM350	chr10	116484251	116486803	NONMMUG004767	2552,	2552	0.118612	Noncoding	1	1	1	1	1	1	1	7	6
LINCM351	chr11	6369926	6371713	NONMMUG005252	1787,	1787	0.0223563	Noncoding	1	0	1	1	0	1	1	5	4
LINCM352	chr11	32416879	32420442	NONMMUG005702	3563,	3563	0.045735	Noncoding	0	1	1	1	0	1	1	5	4
LINCM353	chr11	35523064	35525532	NONMMUG005765	617,769,	1386	0.0209731	Noncoding	1	1	1	1	0	1	1	6	5
LINCM354	chr11	38163196	38165725	NONMMUG005805	2529,	2529	0.0428899	Noncoding	0	0	0	0	0	0	0	0	0
LINCM355	chr12	118997624	118998207	NONMMUG010145	583,	583	0.00387505	Noncoding	1	0	1	1	0	1	1	5	4
LINCM356	chr13	14143193	14145974	NONMMUG010312	2781,	2781	0.0361383	Noncoding	1	1	1	1	0	1	1	6	5
LINCM357	chr13	62655970	62659950	NONMMUG011203	3980,	3980	0.101622	Noncoding	0	1	0	0	0	1	0	2	2
LINCM358	chr13	115743308	115745940	NONMMUG012048	2632,	2632	0.0284346	Noncoding	1	1	1	1	1	1	1	7	6
LINCM359	chr14	32511960	32513779	NONMMUG012575	1819,	1819	0.183706	Noncoding	1	1	1	1	0	1	1	6	5
LINCM36	chr1	66910001	66910245	chr1_66910001_66910245	244,	244	0.00278092	Noncoding	0	1	0	0	0	0	1	2	1
LINCM360	chr14	51508265	51510242	NONMMUG012899	1977,	1977	0.0576125	Noncoding	1	1	0	0	0	0	1	3	2
LINCM361	chr14	51513316	51515212	NONMMUG012900	1896,	1896	0.102162	Noncoding	1	0	0	0	0	0	1	2	1
LINCM362	chr14	121683410	121686334	NONMMUG013865	2924,	2924	0.0796219	Noncoding	1	1	1	1	1	1	1	7	6
LINCM363	chr15	34071110	34073350	NONMMUG014275	2240,	2240	0.0256515	Noncoding	1	1	1	1	1	1	1	7	6
LINCM364	chr15	78269176	78269731	NONMMUG014914	555,	555	0.127155	Noncoding	1	1	1	1	1	1	1	7	6
LINCM365	chr15	85483943	85536142	NONMMUG015145	146,508,167,4093,78,3118,947,1476,	10533	0.222941	Noncoding	0	1	0	0	0	0	0	1	1
LINCM366	chr15	95804534	95805901	NONMMUG015346	1367,	1367	0.0425092	Noncoding	1	1	1	1	1	1	1	7	6
LINCM367	chr15	101083349	101093886	NONMMUG015521	173,50,118,184,366,	891	0.087666	Noncoding	0	1	0	1	0	0	0	2	2
LINCM368	chr16	20128179	20129289	NONMMUG015984	1110,	1110	0.0159436	Noncoding	1	0	1	1	1	1	1	6	5
LINCM369	chr16	31249337	31249832	NONMMUG016213	495,	495	0.0391592	Noncoding	0	1	1	0	0	0	1	3	2
LINCM37	chr1	69568764	69568978	chr1_69568764_69568978	214,	214	0.0026562	Noncoding	0	0	0	0	0	0	0	0	0
LINCM370	chr17	10395469	10398587	NONMMUG017448	3118,	3118	0.0529628	Noncoding	1	1	1	1	1	1	1	7	6
LINCM371	chr17	17658379	17662739	NONMMUG017591	4360,	4360	0.106345	Noncoding	1	1	1	1	0	1	1	6	5
LINCM372	chr17	30728195	30730557	NONMMUG017960	2362,	2362	0.147547	Noncoding	1	1	1	1	1	1	1	7	6
LINCM373	chr17	81772446	81776076	NONMMUG018991	3630,	3630	0.0515866	Noncoding	1	1	1	1	1	1	1	7	6
LINCM374	chr17	81778180	81779515	NONMMUG018992	1335,	1335	0.0251275	Noncoding	1	1	1	1	0	1	1	6	5
LINCM375	chr17	82081511	82082323	NONMMUG019006	812,	812	0.0512765	Noncoding	0	0	0	1	0	1	0	2	2
LINCM376	chr17	82101254	82104237	NONMMUG019007	188,94,177,120,	579	0.0995043	Noncoding	0	0	0	0	0	0	0	0	0
LINCM377	chr17	82136048	82137732	NONMMUG019008	1684,	1684	0.0158283	Noncoding	0	1	1	1	1	1	1	6	5
LINCM378	chr18	46660147	46663385	NONMMUG019860	3238,	3238	0.022117	Noncoding	1	1	1	1	0	1	1	6	5
LINCM379	chr19	16460286	16462926	NONMMUG020906	2640,	2640	0.026101	Noncoding	1	1	1	1	0	1	1	6	5
LINCM38	chr1	75241837	75242266	chr1_75241837_75242266	429,	429	0.0313037	Noncoding	1	1	1	1	1	1	1	7	6
LINCM380	chr19	44653018	44654777	NONMMUG021447	1759,	1759	0.0512074	Noncoding	1	1	0	1	1	1	1	6	5
LINCM381	chr2	177565187	177566839	NONMMUG025823	1652,	1652	0.164106	Noncoding	1	1	1	1	0	1	1	6	5
LINCM382	chr3	21897624	21975101	NONMMUG026164	46,1766,	1812	0.113125	Noncoding	1	1	1	1	1	1	1	7	6
LINCM383	chr3	32477509	32478927	NONMMUG026306	1418,	1418	0.0338253	Noncoding	1	1	1	1	0	1	1	6	5
LINCM384	chr3	90160061	90167323	NONMMUG027177	109,5532,	5641	0.0998705	Noncoding	1	1	1	1	1	1	1	7	6
LINCM385	chr4	33257384	33259001	NONMMUG028819	1617,	1617	0.0198632	Noncoding	1	1	0	1	1	1	1	6	5
LINCM386	chr4	34513494	34519068	NONMMUG028848	5574,	5574	0.0254045	Noncoding	1	1	1	1	0	1	1	6	5
LINCM387	chr5	65998326	66001704	NONMMUG032596	3378,	3378	0.0234046	Noncoding	1	1	1	1	0	1	1	6	5
LINCM388	chr5	92870343	92872647	NONMMUG032985	2304,	2304	0.0957957	Noncoding	1	1	1	1	1	1	1	7	6
LINCM389	chr6	7824270	7825680	NONMMUG034561	1410,	1410	0.0138298	Noncoding	1	1	1	1	0	1	1	6	5
LINCM39	chr1	80368419	80368827	chr1_80368419_80368827	408,	408	0.00406419	Noncoding	0	0	0	0	0	0	0	0	0
LINCM390	chr6	86433376	86447798	NONMMUG035878	335,24,495,71,3155,	4080	0.28962	Noncoding	1	1	0	0	0	0	1	3	2
LINCM391	chr6	86947854	86953215	NONMMUG035897	1340,3257,	4597	0.0357021	Noncoding	1	1	1	1	1	1	1	7	6
LINCM392	chr6	118537258	118542312	NONMMUG036413	4288,138,	4426	0.105595	Noncoding	1	1	0	1	1	1	1	6	5
LINCM393	chr6	141450823	141454467	NONMMUG036864	3644,	3644	0.0428953	Noncoding	1	0	1	1	0	1	1	5	4
LINCM394	chr7	30945509	30945795	NONMMUG037641	286,	286	0.000134534	Noncoding	1	1	1	1	0	1	1	6	5
LINCM395	chr7	75373954	75378219	NONMMUG038290	4265,	4265	0.0640585	Noncoding	1	1	1	1	1	1	1	7	6
LINCM396	chr7	96558680	96561637	NONMMUG038646	2957,	2957	0.179785	Noncoding	1	0	1	1	1	1	1	6	5
LINCM397	chr8	32919981	32925101	NONMMUG040234	1470,2437,	3907	0.0236044	Noncoding	0	1	0	0	0	0	0	1	1
LINCM398	chr8	37580136	37582802	NONMMUG040357	593,2067,	2660	0.0677529	Noncoding	0	0	0	0	0	0	0	0	0
LINCM399	chr8	73300761	73301505	NONMMUG040858	744,	744	0.111457	Noncoding	1	1	1	1	1	1	1	7	6
LINCM4	chr2	40412421	40412970	chr2_40412421_40412970	549,	549	0.335625	Noncoding	1	1	1	1	1	1	0	6	6
LINCM40	chr1	93654990	93655728	chr1_93654990_93655728	738,	738	0.10679	Noncoding	0	0	0	0	0	0	0	0	0
LINCM400	chr8	113677210	113679782	NONMMUG041612	2572,	2572	0.0299486	Noncoding	1	1	1	1	1	1	1	7	6
LINCM401	chr9	14135885	14137545	NONMMUG042140	1660,	1660	0.0141586	Noncoding	1	1	1	1	0	1	1	6	5
LINCM402	chr9	19452778	19454174	NONMMUG042196	1396,	1396	0.0313942	Noncoding	1	1	1	1	0	1	1	6	5
LINCM403	chr9	30528911	30589028	NONMMUG042374	1254,130,133,	1517	0.0611504	Noncoding	1	1	0	0	1	0	1	4	3
LINCM404	chr9	43951060	43951402	NONMMUG042597	342,	342	0.00277792	Noncoding	1	1	1	1	0	1	1	6	5
LINCM405	chr9	62262146	62263449	NONMMUG043037	109,484,	593	0.273436	Noncoding	1	1	0	0	0	0	1	3	2
LINCM406	chr9	72887537	72891259	NONMMUG043325	2638,1020,	3658	0.0156018	Noncoding	0	1	1	0	0	0	1	3	2
LINCM407	chr9	122758028	122760572	NONMMUG044299	2544,	2544	0.0243513	Noncoding	1	1	1	1	1	1	1	7	6
LINCM408	chr9	123215715	123371673	NONMMUG044316	822,614,	1436	0.0833896	Noncoding	1	1	1	1	1	1	0	6	6
LINCM409	chrX	138945444	138949381	NONMMUG045978	3272,658,	3930	0.10369	Noncoding	0	0	0	0	0	0	0	0	0
LINCM41	chr10	102011819	102012370	chr10_102011819_102012370	551,	551	0.0161565	Noncoding	1	1	0	0	0	0	1	3	2
LINCM410	chr1	59933714	59935858	NONMMUT001113	2144,	2144	0.0251307	Noncoding	1	1	1	1	0	1	1	6	5
LINCM411	chr1	153191051	153191475	NONMMUT003125	282,32,	314	0.0449833	Noncoding	1	1	1	1	1	1	1	7	6
LINCM412	chr1	180414069	180414643	NONMMUT003971	574,	574	0.0243182	Noncoding	1	0	1	1	1	1	1	6	5
LINCM413	chr10	12099645	12100133	NONMMUT004728	488,	488	0.00587399	Noncoding	0	0	0	0	0	0	0	0	0
LINCM414	chr10	30323000	30326440	NONMMUT005159	3440,	3440	0.217796	Noncoding	1	1	1	1	1	1	1	7	6
LINCM415	chr10	44786217	44786884	NONMMUT005506	667,	667	0.00842655	Noncoding	1	1	0	0	1	1	1	5	4
LINCM416	chr10	94820907	94826310	NONMMUT006949	85,730,	815	0.107328	Noncoding	1	1	0	0	0	0	1	3	2
LINCM417	chr10	107714988	107716515	NONMMUT007243	975,453,	1428	0.0209062	Noncoding	1	1	1	1	1	1	1	7	6
LINCM418	chr11	82777723	82778352	NONMMUT011092	629,	629	0.00340576	Noncoding	1	0	1	1	1	0	1	5	4
LINCM419	chr11	84684402	84685132	NONMMUT011198	730,	730	0.0371978	Noncoding	1	1	1	1	0	1	1	6	5
LINCM42	chr10	102508621	102508914	chr10_102508621_102508914	293,	293	0.0297944	Noncoding	0	0	0	0	0	0	0	0	0
LINCM420	chr12	4883113	4884813	NONMMUT013296	1332,242,	1574	0.0269451	Noncoding	1	1	1	1	1	1	1	7	6
LINCM421	chr12	7394747	7396436	NONMMUT013339	1689,	1689	0.019441	Noncoding	0	0	0	0	0	0	0	0	0
LINCM422	chr12	79326107	79327512	NONMMUT014759	1405,	1405	0.0125631	Noncoding	1	0	1	1	0	1	1	5	4
LINCM423	chr12	100428292	100429690	NONMMUT015347	1398,	1398	0.280274	Noncoding	1	1	1	1	1	1	1	7	6
LINCM424	chr12	112107417	112108189	NONMMUT015937	34,614,	648	0.110073	Noncoding	1	1	1	1	1	1	1	7	6
LINCM425	chr13	9172257	9173650	NONMMUT016319	1393,	1393	0.0679725	Noncoding	1	1	1	1	1	1	1	7	6
LINCM426	chr13	12274983	12278755	NONMMUT016365	3772,	3772	0.0268758	Noncoding	1	1	1	1	1	1	1	7	6
LINCM427	chr13	12707169	12713966	NONMMUT016374	403,2121,	2524	0.11388	Noncoding	0	1	0	0	0	0	0	1	1
LINCM428	chr14	52874069	52877398	NONMMUT020798	3329,	3329	0.0497065	Noncoding	0	1	0	0	0	0	0	1	1
LINCM429	chr14	65425774	65428452	NONMMUT021299	2678,	2678	0.069565	Noncoding	1	0	0	1	1	1	1	5	4
LINCM43	chr10	114724136	114724781	chr10_114724136_114724781	645,	645	0.00862771	Noncoding	1	1	1	1	0	1	1	6	5
LINCM430	chr15	78905148	78905478	NONMMUT024178	330,	330	0.0265542	Noncoding	0	0	1	0	0	0	1	2	1
LINCM431	chr16	4082715	4083990	NONMMUT025234	1275,	1275	0.018996	Noncoding	1	1	1	1	0	1	1	6	5
LINCM432	chr16	17485627	17487528	NONMMUT025700	1901,	1901	0.0344781	Noncoding	1	1	1	1	1	1	1	7	6
LINCM433	chr16	90348969	90349887	NONMMUT027626	918,	918	0.143499	Noncoding	1	1	1	0	1	1	1	6	5
LINCM434	chr17	10397751	10398587	NONMMUT028181	836,	836	0.0197948	Noncoding	1	1	1	1	0	1	1	6	5
LINCM435	chr17	62952305	62953865	NONMMUT030183	765,39,653,	1457	0.0606069	Noncoding	1	1	0	1	0	1	1	5	4
LINCM436	chr18	37812406	37813826	NONMMUT032043	1420,	1420	0.178134	Noncoding	0	1	1	0	0	0	0	2	2
LINCM437	chr18	75518239	75526777	NONMMUT033069	833,1078,144,331,120,788,194,	3488	0.0719045	Noncoding	1	1	1	1	1	1	1	7	6
LINCM438	chr19	18780287	18781690	NONMMUT034072	1403,	1403	0.0361675	Noncoding	1	1	0	1	1	1	1	6	5
LINCM439	chr19	36534948	36535459	NONMMUT034569	511,	511	0.00400752	Noncoding	1	1	1	1	0	1	1	6	5
LINCM44	chr10	117028459	117028716	chr10_117028459_117028716	257,	257	0.0290291	Noncoding	0	0	0	0	0	0	0	0	0
LINCM440	chr2	77150085	77155200	NONMMUT038078	2850,353,	3203	0.181935	Noncoding	1	1	0	0	1	0	1	4	3
LINCM441	chr2	163442205	163447287	NONMMUT041011	5082,	5082	0.0971393	Noncoding	0	1	0	0	0	0	1	2	1
LINCM442	chr3	25328056	25330673	NONMMUT042279	2617,	2617	0.0312858	Noncoding	0	0	0	0	0	0	0	0	0
LINCM443	chr3	53540146	53541748	NONMMUT043077	1602,	1602	0.0231898	Noncoding	1	1	0	0	0	0	1	3	2
LINCM444	chr3	63284742	63287869	NONMMUT043302	373,99,133,	605	0.0437168	Noncoding	1	1	0	0	1	0	0	3	3
LINCM445	chr3	75298826	75304293	NONMMUT043499	2440,1524,	3964	0.11106	Noncoding	0	0	0	0	0	0	0	0	0
LINCM446	chr3	130991364	130992096	NONMMUT045304	732,	732	0.0255712	Noncoding	1	1	1	1	1	0	1	6	5
LINCM447	chr5	65221121	65223880	NONMMUT052470	2759,	2759	0.0385093	Noncoding	1	1	1	1	1	1	1	7	6
LINCM448	chr5	112222412	112236320	NONMMUT053823	98,791,1636,	2525	0.0849922	Noncoding	1	1	0	0	0	0	1	3	2
LINCM449	chr6	31169938	31292095	NONMMUT056166	581,118,101,72,4866,	5738	0.285009	Noncoding	1	1	0	0	0	0	0	2	2
LINCM45	chr10	118294989	118295263	chr10_118294989_118295263	274,	274	0.00443422	Noncoding	1	1	1	1	0	1	1	6	5
LINCM450	chr6	38641530	38645260	NONMMUT056489	3730,	3730	0.129263	Noncoding	1	0	1	1	1	1	1	6	5
LINCM451	chr6	97102990	97105064	NONMMUT058122	2074,	2074	0.0335729	Noncoding	1	1	1	1	0	1	1	6	5
LINCM452	chr6	100816836	100819922	NONMMUT058242	3086,	3086	0.0275475	Noncoding	1	1	1	1	0	1	1	6	5
LINCM453	chr7	51737449	51741403	NONMMUT061045	2908,944,	3852	0.108285	Noncoding	1	1	1	1	1	1	1	7	6
LINCM454	chr7	80688828	80706582	NONMMUT062157	440,56,79,66,69,	710	0.0114869	Noncoding	1	1	1	1	0	1	1	6	5
LINCM455	chr7	82913951	82926971	NONMMUT062264	1172,132,34,	1338	0.0668238	Noncoding	1	1	1	1	1	1	1	7	6
LINCM456	chr7	87493988	87494452	NONMMUT062399	464,	464	0.029149	Noncoding	1	0	1	1	1	1	1	6	5
LINCM457	chr7	109267915	109268870	NONMMUT063026	955,	955	0.0552541	Noncoding	1	1	1	1	1	1	1	7	6
LINCM458	chr8	59783086	59799638	NONMMUT065685	143,161,97,105,153,	659	0.0278856	Noncoding	1	1	1	1	1	1	1	7	6
LINCM459	chr8	63990228	63991987	NONMMUT065779	1759,	1759	0.295855	Noncoding	1	1	1	1	1	1	1	7	6
LINCM46	chr10	119754290	119754942	chr10_119754290_119754942	652,	652	0.042374	Noncoding	0	0	0	0	0	0	0	0	0
LINCM460	chr8	86732818	86733508	NONMMUT066381	690,	690	0.0290062	Noncoding	1	1	0	1	1	1	1	6	5
LINCM461	chr8	109459161	109459827	NONMMUT067031	666,	666	0.313602	Noncoding	0	1	0	0	0	0	0	1	1
LINCM462	chr9	24525261	24526339	NONMMUT068374	1078,	1078	0.0104747	Noncoding	1	1	1	1	1	1	1	7	6
LINCM463	chr9	79616058	79617719	NONMMUT070170	1661,	1661	0.0186925	Noncoding	1	1	1	1	1	1	1	7	6
LINCM464	chrX	49404066	49405849	NONMMUT072424	1783,	1783	0.0273938	Noncoding	1	1	1	1	0	1	1	6	5
LINCM47	chr10	128668216	128669082	chr10_128668216_128669082	866,	866	0.020989	Noncoding	0	0	0	0	0	0	0	0	0
LINCM48	chr10	12927522	12927947	chr10_12927522_12927947	425,	425	0.0122825	Noncoding	1	1	1	1	0	1	1	6	5
LINCM49	chr10	12929337	12929743	chr10_12929337_12929743	406,	406	0.0517999	Noncoding	1	1	1	1	0	1	1	6	5
LINCM5	chr6	3150765	3151669	chr6_3150765_3151669	904,	904	0.0596885	Noncoding	1	1	1	1	1	1	1	7	6
LINCM50	chr10	25526137	25526628	chr10_25526137_25526628	491,	491	0.0386329	Noncoding	0	0	0	0	0	0	0	0	0
LINCM51	chr10	28750822	28751115	chr10_28750822_28751115	293,	293	0.0044327	Noncoding	0	0	0	0	1	1	0	2	2
LINCM52	chr10	33612132	33613050	chr10_33612132_33613050	918,	918	0.0822892	Noncoding	0	0	0	0	0	0	0	0	0
LINCM53	chr10	34536170	34537164	chr10_34536170_34537164	994,	994	0.00445292	Noncoding	0	0	0	0	0	0	0	0	0
LINCM54	chr10	44101519	44102526	chr10_44101519_44102526	1007,	1007	0.066362	Noncoding	0	1	0	0	0	0	1	2	1
LINCM55	chr10	46989311	46989643	chr10_46989311_46989643	332,	332	0.00502916	Noncoding	0	0	0	0	0	0	0	0	0
LINCM56	chr10	50746069	50747298	chr10_50746069_50747298	1229,	1229	0.00896942	Noncoding	0	0	0	0	0	0	0	0	0
LINCM57	chr10	52993260	52993750	chr10_52993260_52993750	490,	490	0.0112309	Noncoding	1	1	0	1	0	1	1	5	4
LINCM58	chr10	52996707	52996941	chr10_52996707_52996941	234,	234	0.00164583	Noncoding	1	1	1	0	0	1	1	5	4
LINCM59	chr10	60891237	60891549	chr10_60891237_60891549	312,	312	0.0522747	Noncoding	1	1	1	1	1	1	1	7	6
LINCM6	chr8	27908326	27908769	chr8_27908326_27908769	443,	443	0.123156	Noncoding	0	0	0	0	0	0	0	0	0
LINCM60	chr10	67555274	67555923	chr10_67555274_67555923	649,	649	0.0128103	Noncoding	1	1	1	1	1	1	1	7	6
LINCM61	chr10	8401122	8401758	chr10_8401122_8401758	636,	636	0.12053	Noncoding	0	0	0	0	0	0	0	0	0
LINCM62	chr10	91695508	91695975	chr10_91695508_91695975	467,	467	0.00800434	Noncoding	0	0	0	0	0	0	0	0	0
LINCM63	chr10	9209410	9209619	chr10_9209410_9209619	209,	209	0.0395276	Noncoding	0	1	0	0	0	0	0	1	1
LINCM64	chr11	37707224	37707528	chr11_37707224_37707528	304,	304	0.0270629	Noncoding	0	0	0	0	0	0	0	0	0
LINCM65	chr11	39575578	39581341	chr11_39575578_39581341	5763,	5763	0.0445476	Noncoding	0	0	0	0	0	0	0	0	0
LINCM66	chr11	43535630	43535895	chr11_43535630_43535895	265,	265	0.00532259	Noncoding	0	1	1	1	0	1	1	5	4
LINCM67	chr11	57203554	57204767	chr11_57203554_57204767	1213,	1213	0.0495104	Noncoding	0	0	0	0	0	0	0	0	0
LINCM68	chr11	58169040	58169433	chr11_58169040_58169433	393,	393	0.00797121	Noncoding	0	0	0	1	0	0	1	2	1
LINCM69	chr11	6288704	6289040	chr11_6288704_6289040	336,	336	0.105902	Noncoding	0	0	0	0	0	0	0	0	0
LINCM7	chr8	13218786	13219148	chr8_13218786_13219148	362,	362	0.00291611	Noncoding	1	1	1	1	1	0	1	6	5
LINCM70	chr11	98768560	98768898	chr11_98768560_98768898	338,	338	0.014713	Noncoding	0	0	0	0	0	0	0	0	0
LINCM71	chr12	100432319	100432641	chr12_100432319_100432641	322,	322	0.036122	Noncoding	1	1	1	1	1	1	1	7	6
LINCM72	chr12	37822723	37833332	chr12_37822723_37833332	335,32,	367	0.0122261	Noncoding	1	1	0	0	0	0	1	3	2
LINCM73	chr12	39483006	39483596	chr12_39483006_39483596	590,	590	0.0106681	Noncoding	0	0	0	0	0	0	0	0	0
LINCM74	chr12	57336269	57338497	chr12_57336269_57338497	2228,	2228	0.0324616	Noncoding	0	0	0	0	0	0	0	0	0
LINCM75	chr12	66039831	66040086	chr12_66039831_66040086	255,	255	0.0235835	Noncoding	1	1	1	0	0	0	1	4	3
LINCM76	chr12	67523959	67524523	chr12_67523959_67524523	564,	564	0.0104521	Noncoding	0	0	0	0	0	0	0	0	0
LINCM77	chr12	70223966	70224809	chr12_70223966_70224809	843,	843	0.283404	Noncoding	1	0	1	1	0	0	0	3	3
LINCM78	chr13	100020309	100020614	chr13_100020309_100020614	305,	305	0.00666555	Noncoding	1	1	0	0	0	0	1	3	2
LINCM79	chr13	116050318	116050693	chr13_116050318_116050693	375,	375	0.00561675	Noncoding	0	0	0	0	0	0	0	0	0
LINCM8	chr16	68173963	68174949	chr16_68173963_68174949	986,	986	0.028521	Noncoding	0	0	0	0	1	0	0	1	1
LINCM80	chr13	12358691	12358984	chr13_12358691_12358984	293,	293	0.0612904	Noncoding	1	1	1	1	1	1	1	7	6
LINCM81	chr13	13870658	13871065	chr13_13870658_13871065	407,	407	0.0288664	Noncoding	0	0	1	0	0	1	1	3	2
LINCM82	chr13	31595552	31596073	chr13_31595552_31596073	521,	521	0.0329589	Noncoding	0	0	0	0	0	0	0	0	0
LINCM83	chr13	40435488	40436125	chr13_40435488_40436125	637,	637	0.00599394	Noncoding	0	0	0	0	0	0	0	0	0
LINCM84	chr13	42013535	42013853	chr13_42013535_42013853	318,	318	0.0052302	Noncoding	0	0	0	0	0	0	0	0	0
LINCM85	chr13	43633782	43634215	chr13_43633782_43634215	433,	433	0.0273238	Noncoding	1	1	1	1	0	1	1	6	5
LINCM86	chr13	44817439	44819073	chr13_44817439_44819073	1634,	1634	0.101596	Noncoding	0	0	0	0	0	0	0	0	0
LINCM87	chr13	52283565	52284935	chr13_52283565_52284935	1370,	1370	0.0360339	Noncoding	0	0	0	0	0	0	0	0	0
LINCM88	chr13	5665811	5666019	chr13_5665811_5666019	208,	208	0.0259994	Noncoding	0	0	0	0	0	0	0	0	0
LINCM89	chr13	63609637	63610003	chr13_63609637_63610003	366,	366	0.0206378	Noncoding	1	1	1	1	0	1	1	6	5
LINCM9 (Sghrt)	chr6	35202654	35213496	ENSMUSG00000073155	128,89,53,2337,	2607	0.0276483	Noncoding	1	1	1	1	1	1	1	7	6
LINCM90	chr13	63717033	63718725	chr13_63717033_63718725	1692,	1692	0.08887	Noncoding	0	0	0	0	0	0	0	0	0
LINCM91	chr13	65101062	65102203	chr13_65101062_65102203	1141,	1141	0.0950505	Noncoding	0	0	0	0	0	0	0	0	0
LINCM92	chr13	70292570	70295754	chr13_70292570_70295754	3184,	3184	0.0357888	Noncoding	0	0	0	0	0	0	0	0	0
LINCM93	chr13	73494784	73495430	chr13_73494784_73495430	646,	646	0.0716975	Noncoding	0	0	0	0	0	0	0	0	0
LINCM94	chr13	74306641	74306883	chr13_74306641_74306883	242,	242	0.00760428	Noncoding	1	1	0	0	0	0	1	3	2
LINCM95	chr13	76092640	76094496	chr13_76092640_76094496	1856,	1856	0.0360981	Noncoding	0	0	0	0	0	0	0	0	0
LINCM96	chr13	83583317	83583640	chr13_83583317_83583640	323,	323	0.0184175	Noncoding	0	0	0	0	0	0	0	0	0
LINCM97	chr13	83808086	83808443	chr13_83808086_83808443	357,	357	0.0158895	Noncoding	0	0	0	0	0	0	0	0	0
LINCM98	chr13	84475401	84476870	chr13_84475401_84476870	1469,	1469	0.0418761	Noncoding	0	0	0	0	0	0	0	0	0
LINCM99	chr13	94200056	94200260	chr13_94200056_94200260	204,	204	0.132609	Noncoding	1	1	1	1	1	1	1	7	6
								overlapping	250	248	212	210	168	205	277	329	323
Note: LINCMs highlighted in bold were chosen for validation
